# Supplementary material for: Effects of an EPSPS-transgenic soybean line ZUTS31 on root-associated bacterial communities during field growth
Source: PLoS One. 2018 Feb 6;13(2):e0192008. doi: 10.1371/journal.pone.0192008 (PMC5800644; doi:10.1371/journal.pone.0192008)
Supplement: S2 Table — (XLS) [file pone.0192008.s015.xls]

## Sheet: Table S OTUs_biom of BS&Sdlings
S2 Table. OTUs table for biom of bulk soil and surrounding, rhizospheric soil of Z31 and HC3 at the vegetative stage.
# Constructed from biom file
#OTU ID	HC3ASO1	HC3ASO3	HC3ASO5	HC3ASO6	HC3BRh1	HC3BRh2	HC3BRh3	HC3BRh4	HC3BRh5	HC3BRh6	HC3BSO1	HC3BSO2	HC3BSO3	HC3BSO4	HC3BSO5	HC3BSO6	Z31ASO1	Z31ASO3	Z31ASO5	Z31ASO6	Z31BRh1	Z31BRh2	Z31BRh3	Z31BRh4	Z31BRh5	Z31BRh6	Z31BSO1	Z31BSO2	Z31BSO3	Z31BSO4	Z31BSO5	Z31BSO6		Taxonomy
OTU_1	1105	1152	1000	1043	992	1039	1276	784	1784	829	674	754	331	746	528	848	501	1080	1398	1411	1299	718	688	931	1187	925	745	321	801	1447	665	372		k__Bacteria; p__Proteobacteria; c__Alphaproteobacteria; o__Sphingomonadales; f__Sphingomonadaceae; g__Kaistobacter; s__
OTU_2	325	657	486	689	430	485	367	293	346	277	505	672	350	598	578	640	515	507	471	597	521	361	567	773	482	369	363	281	590	656	311	285		k__Bacteria; p__Bacteroidetes; c__[Saprospirae]; o__[Saprospirales]; f__Chitinophagaceae; g__Flavisolibacter; s__
OTU_3	28	160	41	24	165	1171	1155	952	661	857	18	16	66	59	10	72	11	89	243	156	756	116	349	350	746	3355	29	27	19	17	77	33		k__Bacteria; p__Cyanobacteria; c__Chloroplast; o__Streptophyta; f__; g__; s__
OTU_4	299	469	322	369	294	170	250	364	236	171	426	359	289	776	467	523	253	370	377	494	285	154	354	304	348	221	516	234	474	307	239	210		k__Bacteria; p__Acidobacteria; c__[Chloracidobacteria]; o__RB41; f__Ellin6075; g__; s__
OTU_5	612	619	544	569	441	384	587	411	623	366	574	433	481	716	541	668	433	595	476	577	736	254	377	594	443	402	615	260	715	509	301	170		k__Bacteria; p__Planctomycetes; c__Phycisphaerae; o__WD2101; f__; g__; s__
OTU_6	408	311	430	519	174	143	183	44	134	126	568	701	798	112	749	243	542	497	361	414	231	267	358	115	244	81	223	677	454	388	264	181		k__Bacteria; p__Acidobacteria; c__[Chloracidobacteria]; o__RB41; f__; g__; s__
OTU_7	684	672	764	728	483	397	519	395	320	352	936	1083	1098	992	1009	1011	500	581	645	776	527	415	621	488	473	338	1012	703	1212	673	614	480		k__Bacteria; p__Acidobacteria; c__Acidobacteriia; o__Acidobacteriales; f__Koribacteraceae; g__; s__
OTU_8	224	415	394	585	673	1077	515	461	693	523	396	343	146	356	328	312	536	433	336	354	352	774	599	674	548	446	223	281	328	499	330	440		k__Bacteria; p__Proteobacteria; c__Betaproteobacteria; o__Burkholderiales; f__Comamonadaceae
OTU_9	549	537	396	223	192	152	207	180	102	112	363	590	450	716	465	827	230	308	344	460	362	97	196	254	115	162	981	450	612	199	523	124		k__Bacteria; p__Acidobacteria; c__Acidobacteriia; o__Acidobacteriales; f__Koribacteraceae; g__Candidatus Koribacter; s__
OTU_10	400	231	384	130	225	192	340	201	119	193	369	338	504	656	370	423	111	186	314	221	239	158	165	178	220	291	626	278	389	141	534	257		k__Bacteria; p__Acidobacteria; c__Acidobacteriia; o__Acidobacteriales; f__Koribacteraceae; g__; s__
OTU_11	414	578	461	260	80	60	173	229	122	102	187	170	130	769	395	448	112	189	404	356	170	37	110	117	168	204	534	87	291	171	509	197		k__Bacteria; p__Acidobacteria; c__Acidobacteriia; o__Acidobacteriales; f__Koribacteraceae; g__; s__
OTU_12	99	124	133	159	187	216	268	267	142	119	185	310	290	358	512	329	150	118	98	126	371	288	387	374	244	200	292	204	373	127	244	301		k__Archaea; p__Crenarchaeota; c__Thaumarchaeota; o__Nitrososphaerales; f__Nitrososphaeraceae; g__Candidatus Nitrososphaera; s__gargensis
OTU_13	133	96	172	173	316	275	290	194	197	193	225	248	238	199	173	169	173	173	199	145	195	219	366	219	183	171	223	256	244	136	211	190		k__Bacteria; p__Proteobacteria; c__Betaproteobacteria; o__; f__; g__; s__
OTU_14	216	110	322	256	176	106	139	135	121	110	255	320	235	261	258	336	83	83	327	152	119	109	121	108	114	128	216	124	236	197	133	105		k__Bacteria; p__Verrucomicrobia; c__[Spartobacteria]; o__[Chthoniobacterales]; f__[Chthoniobacteraceae]; g__DA101; s__
OTU_15	355	564	303	222	189	146	129	189	130	135	227	54	139	141	105	323	135	265	391	171	366	512	120	240	664	314	642	86	93	306	293	136		k__Bacteria; p__Bacteroidetes; c__Sphingobacteriia; o__Sphingobacteriales; f__Sphingobacteriaceae; g__; s__
OTU_16	297	265	86	140	143	107	121	78	109	65	273	356	180	169	280	313	150	269	270	267	78	33	57	80	56	68	213	97	179	189	182	115		k__Bacteria; p__Actinobacteria; c__Thermoleophilia; o__Gaiellales; f__Gaiellaceae; g__; s__
OTU_17	529	188	288	260	0	12	0	135	3	85	0	9	7	2	0	0	257	1217	444	1749	0	6	0	11	5	5	20	1	0	349	14	3		k__Bacteria; p__Bacteroidetes; c__Sphingobacteriia; o__Sphingobacteriales; f__Sphingobacteriaceae; g__Pedobacter; s__
OTU_18	68	37	114	65	247	260	188	32	85	129	305	346	302	48	248	164	115	82	110	43	267	364	617	198	249	133	104	406	298	104	113	86		k__Archaea; p__Crenarchaeota; c__Thaumarchaeota; o__Nitrososphaerales; f__Nitrososphaeraceae; g__Candidatus Nitrososphaera; s__SCA1170
OTU_19	97	54	249	261	39	47	55	31	49	52	131	196	134	92	369	105	168	339	136	126	55	56	77	54	39	39	105	170	161	174	170	181		k__Bacteria; p__Chloroflexi; c__Anaerolineae; o__A31; f__; g__; s__
OTU_20	10	4	15	16	1	182	0	3596	18	57	0	2	0	2	4	0	47	12	1	12	11	20	3	5	5	18	7	0	4	51	16	0		k__Bacteria; p__Bacteroidetes; c__[Saprospirae]; o__[Saprospirales]; f__Chitinophagaceae; g__Chitinophaga; s__
OTU_21	469	202	532	518	387	239	235	147	141	193	443	369	355	282	429	407	530	507	792	426	228	231	333	255	318	285	538	357	493	565	232	173		k__Bacteria; p__Verrucomicrobia; c__[Spartobacteria]; o__[Chthoniobacterales]; f__[Chthoniobacteraceae]; g__DA101; s__
OTU_22	221	181	131	164	78	70	77	97	167	66	156	169	111	229	170	345	55	143	189	133	94	33	75	48	53	64	333	107	263	97	136	81		k__Bacteria; p__Gemmatimonadetes; c__Gemmatimonadetes; o__Ellin5290; f__; g__; s__
OTU_23	124	48	172	115	46	65	88	24	31	53	187	241	215	94	199	183	188	143	177	101	56	57	118	31	68	48	278	315	184	101	180	194		k__Bacteria; p__Proteobacteria; c__Deltaproteobacteria; o__Syntrophobacterales; f__Syntrophobacteraceae; g__; s__
OTU_24	147	247	147	219	79	114	73	54	211	70	142	140	115	108	100	100	209	207	130	218	127	75	93	61	73	56	115	104	109	227	54	59		k__Bacteria; p__Gemmatimonadetes; c__Gemmatimonadetes; o__Gemmatimonadales; f__; g__; s__
OTU_25	282	299	192	247	155	149	168	122	290	102	147	163	76	165	158	210	101	225	313	309	151	60	105	100	141	178	169	71	121	244	177	75		k__Bacteria; p__Proteobacteria; c__Alphaproteobacteria; o__Sphingomonadales; f__Sphingomonadaceae; g__Kaistobacter; s__
OTU_26	59	33	72	49	132	150	140	73	53	80	145	239	260	124	220	131	73	63	99	51	64	140	247	123	160	90	111	216	167	59	85	127		k__Bacteria; p__Nitrospirae; c__Nitrospira; o__Nitrospirales; f__Nitrospiraceae; g__Nitrospira; s__
OTU_27	70	52	46	59	151	566	157	645	202	1020	76	64	53	59	39	52	76	67	83	45	163	114	76	109	133	148	75	74	81	94	95	101		k__Bacteria; p__Proteobacteria; c__Alphaproteobacteria; o__Rhizobiales; f__Bradyrhizobiaceae; g__Bradyrhizobium; s__
OTU_28	327	170	260	97	95	94	142	126	82	101	182	212	207	459	297	333	103	145	259	180	173	86	134	157	193	142	483	158	305	108	443	218		k__Bacteria; p__Acidobacteria; c__Acidobacteriia; o__Acidobacteriales; f__Koribacteraceae; g__Candidatus Koribacter; s__
OTU_29	220	137	298	315	114	182	159	24	114	102	482	507	433	79	507	168	372	184	143	212	149	304	308	98	262	75	157	677	193	398	129	100		k__Bacteria; p__Acidobacteria; c__[Chloracidobacteria]; o__RB41; f__; g__; s__
OTU_30	8	6	18	10	113	98	86	115	159	109	7	10	23	9	25	10	4	8	15	12	324	1397	36	151	289	349	26	22	11	11	48	6		k__Bacteria; p__Proteobacteria; c__Betaproteobacteria; o__Burkholderiales; f__Oxalobacteraceae; g__Ralstonia; s__
OTU_31	97	49	95	73	135	104	129	132	158	67	170	45	70	202	67	250	16	61	50	29	180	37	124	144	79	128	182	24	102	58	256	57		k__Bacteria; p__Verrucomicrobia; c__Opitutae; o__Opitutales; f__Opitutaceae; g__Opitutus; s__
OTU_32	147	76	75	97	110	154	201	49	46	117	65	82	79	102	75	77	107	101	158	139	244	114	111	198	105	259	117	127	153	96	62	28		k__Bacteria; p__Firmicutes; c__Bacilli; o__Bacillales; f__Planococcaceae; g__Sporosarcina
OTU_33	411	442	309	442	73	54	97	46	102	66	294	284	230	425	279	361	253	349	565	426	66	44	63	61	59	55	253	173	277	362	217	137		k__Bacteria; p__Proteobacteria; c__Betaproteobacteria; o__SC-I-84; f__; g__; s__
OTU_34	17	2	0	4	3	138	19	636	42	1025	2	0	0	2	137	177	18	5	0	63	20	50	11	229	7	61	0	3	18	13	3	0		k__Bacteria; p__Bacteroidetes; c__Flavobacteriia; o__Flavobacteriales; f__Flavobacteriaceae; g__Flavobacterium; s__succinicans
OTU_35	201	144	107	144	168	105	106	70	47	80	165	169	182	74	172	98	212	161	111	130	222	143	201	106	167	79	229	256	250	151	128	95		k__Archaea; p__Crenarchaeota; c__Thaumarchaeota; o__Nitrososphaerales; f__Nitrososphaeraceae; g__Candidatus Nitrososphaera; s__
OTU_36	5	9	18	17	94	29	185	295	112	78	231	64	391	99	115	224	6	4	3	5	92	285	189	183	253	92	103	265	54	11	170	310		k__Bacteria; p__Bacteroidetes; c__Cytophagia; o__Cytophagales; f__Cytophagaceae; g__; s__
OTU_37	121	153	104	195	81	85	65	53	319	47	85	95	83	121	83	115	129	154	129	138	91	48	82	76	53	50	92	44	106	136	37	40		k__Bacteria; p__Gemmatimonadetes; c__Gemmatimonadetes; o__Gemmatimonadales; f__; g__; s__
OTU_38	41	71	42	35	209	89	116	146	99	97	216	131	63	65	84	165	67	41	24	43	40	42	166	79	79	33	165	85	91	39	34	44		k__Bacteria; p__Proteobacteria; c__Deltaproteobacteria; o__Myxococcales; f__Myxococcaceae; g__; s__
OTU_39	199	88	88	78	73	118	126	116	91	87	31	30	44	85	44	54	50	75	146	145	406	330	40	131	437	440	43	27	36	81	127	497		k__Bacteria; p__Proteobacteria; c__Betaproteobacteria; o__Burkholderiales; f__Burkholderiaceae; g__Burkholderia; s__
OTU_40	488	550	387	487	372	371	372	250	536	295	487	418	460	587	350	370	430	566	523	489	378	254	423	314	240	250	400	385	538	375	297	280		k__Bacteria; p__Proteobacteria; c__Betaproteobacteria; o__Ellin6067; f__; g__; s__
OTU_41	36	117	94	188	28	49	26	14	39	26	27	95	44	95	132	47	202	61	49	129	34	63	82	85	58	27	41	53	123	187	65	136		k__Bacteria; p__Bacteroidetes; c__[Saprospirae]; o__[Saprospirales]; f__Chitinophagaceae; g__; s__
OTU_42	74	123	237	140	134	90	82	96	151	110	262	174	103	165	217	243	134	114	58	44	107	35	120	89	78	88	158	106	107	116	302	419		k__Bacteria; p__Proteobacteria; c__Deltaproteobacteria; o__Myxococcales; f__; g__; s__
OTU_43	226	342	155	239	140	92	131	126	142	78	150	95	85	181	119	150	135	272	183	217	175	68	76	136	136	132	143	43	110	148	156	48		k__Bacteria; p__Acidobacteria; c__Acidobacteriia; o__Acidobacteriales; f__Acidobacteriaceae; g__; s__
OTU_44	44	8	22	62	18	105	75	681	152	454	1	1	3	6	60	55	81	21	27	31	46	78	10	31	35	25	4	5	14	73	1	7		k__Bacteria; p__Proteobacteria; c__Gammaproteobacteria; o__Enterobacteriales; f__Enterobacteriaceae
OTU_45	45	68	54	97	144	197	134	141	321	204	48	83	42	61	52	47	94	68	59	57	206	217	128	167	368	252	48	60	72	114	55	72		k__Bacteria; p__Proteobacteria; c__Alphaproteobacteria; o__Caulobacterales; f__Caulobacteraceae; g__Phenylobacterium; s__
OTU_46	89	51	70	73	73	44	73	52	44	58	75	68	78	68	163	99	81	77	134	71	97	93	99	69	68	131	98	84	195	123	62	43		k__Bacteria; p__Proteobacteria; c__Betaproteobacteria; o__Nitrosomonadales; f__Nitrosomonadaceae
OTU_47	20	37	30	34	4	155	9	241	57	1565	2	4	5	11	28	0	56	168	20	67	7	22	8	10	35	21	4	4	3	23	26	2		k__Bacteria; p__Bacteroidetes; c__[Saprospirae]; o__[Saprospirales]; f__Chitinophagaceae; g__Chitinophaga; s__
OTU_48	60	30	31	71	63	120	155	53	97	118	63	37	48	24	18	46	78	51	66	69	164	163	47	67	80	90	31	31	73	62	52	42		k__Bacteria; p__Actinobacteria; c__Actinobacteria; o__Actinomycetales; f__Micrococcaceae; g__Arthrobacter
OTU_49	80	112	74	59	103	56	94	114	81	66	77	52	54	138	58	77	54	116	66	70	99	30	59	84	84	81	137	21	94	44	75	39		k__Bacteria; p__Acidobacteria; c__Acidobacteriia; o__Acidobacteriales; f__Koribacteraceae; g__Candidatus Koribacter; s__versatilis
OTU_50	96	92	101	50	76	48	76	73	22	44	143	121	147	194	82	152	113	65	81	68	81	32	41	55	62	56	175	84	92	55	134	131		k__Bacteria; p__Verrucomicrobia; c__[Pedosphaerae]; o__[Pedosphaerales]; f__; g__; s__
OTU_51	72	28	35	50	63	252	126	39	129	346	34	51	60	56	33	22	59	53	34	41	217	359	166	168	162	96	137	61	69	52	29	51		k__Bacteria; p__Proteobacteria; c__Betaproteobacteria; o__Burkholderiales; f__Oxalobacteraceae
OTU_52	35	94	180	105	104	58	58	73	78	29	49	60	27	69	77	145	88	183	39	30	233	45	53	111	73	73	73	33	46	106	242	60		k__Bacteria; p__Bacteroidetes; c__Cytophagia; o__Cytophagales; f__Cytophagaceae; g__; s__
OTU_53	75	95	97	74	42	46	67	24	148	28	85	122	78	66	92	124	94	87	55	76	47	35	40	38	39	24	78	74	98	68	25	58		k__Bacteria; p__Gemmatimonadetes; c__Gemm-1; o__; f__; g__; s__
OTU_54	169	225	81	156	30	41	43	11	22	30	47	48	41	37	11	23	202	254	141	192	29	20	22	26	19	17	50	26	27	263	23	20		k__Bacteria; p__Proteobacteria; c__Gammaproteobacteria; o__Xanthomonadales; f__Xanthomonadaceae; g__Thermomonas; s__
OTU_55	88	118	74	118	128	131	118	56	347	82	126	124	64	94	82	91	103	104	93	110	105	63	70	144	89	53	81	77	98	132	58	60		k__Bacteria; p__Gemmatimonadetes; c__Gemmatimonadetes; o__Gemmatimonadales; f__Ellin5301; g__; s__
OTU_56	0	1	0	2	0	0	0	0	0	2	0	0	0	12	10	1755	1	2	0	0	23	0	1	0	0	15	3	0	0	1	0	1		k__Bacteria; p__Bacteroidetes; c__Sphingobacteriia; o__Sphingobacteriales; f__Sphingobacteriaceae; g__Solitalea; s__canadensis
OTU_57	42	51	25	36	24	48	117	108	14	42	94	44	154	140	88	319	16	17	17	7	82	35	63	53	51	68	42	110	32	23	430	545		k__Bacteria; p__Bacteroidetes; c__Cytophagia; o__Cytophagales; f__Cytophagaceae; g__; s__
OTU_58	59	45	33	31	211	141	175	125	181	98	105	99	85	112	93	82	38	31	35	36	100	69	138	106	48	94	99	82	68	31	46	66		k__Bacteria; p__Proteobacteria; c__Betaproteobacteria; o__MND1; f__; g__; s__
OTU_59	41	25	27	18	184	124	107	76	137	103	89	85	72	37	53	39	36	36	26	24	101	102	111	107	94	63	110	77	65	28	36	42		k__Bacteria; p__Acidobacteria; c__Acidobacteriia; o__Acidobacteriales; f__Koribacteraceae; g__Candidatus Koribacter; s__
OTU_60	4	0	3	0	193	85	71	61	98	134	12	4	12	5	11	7	2	4	3	1	275	418	96	176	183	344	10	21	14	1	22	9		k__Bacteria; p__Proteobacteria; c__Betaproteobacteria
OTU_61	74	1216	111	129	119	139	117	280	219	335	154	87	84	62	62	39	159	113	82	138	151	151	128	128	108	51	107	113	126	139	89	342		k__Bacteria; p__Proteobacteria; c__Betaproteobacteria; o__Burkholderiales; f__Comamonadaceae
OTU_62	45	28	123	94	64	67	79	23	71	62	83	152	141	35	207	32	88	81	80	74	60	101	118	44	75	66	43	156	54	77	65	56		k__Bacteria; p__Acidobacteria; c__Acidobacteria-6; o__iii1-15; f__; g__; s__
OTU_63	8	0	0	5	13	110	63	85	146	252	4	4	0	7	65	87	4	0	1	3	80	336	32	121	112	70	4	5	21	0	4	2		k__Bacteria; p__Proteobacteria; c__Gammaproteobacteria; o__Pseudomonadales; f__Pseudomonadaceae; g__Pseudomonas; s__nitroreducens
OTU_64	225	220	30	30	0	0	0	0	0	3	9	5	29	1	18	3	367	190	75	662	0	0	0	2	0	0	104	12	1	171	6	1		k__Bacteria; p__Bacteroidetes; c__Sphingobacteriia; o__Sphingobacteriales; f__Sphingobacteriaceae; g__; s__
OTU_65	94	32	122	70	102	52	56	91	92	50	47	50	47	79	56	53	105	70	61	39	80	121	70	84	142	83	49	53	54	66	139	123		k__Bacteria; p__Verrucomicrobia; c__[Spartobacteria]; o__[Chthoniobacterales]; f__[Chthoniobacteraceae]; g__Chthoniobacter; s__
OTU_66	83	110	56	43	74	43	85	85	43	42	80	50	71	161	75	64	30	72	81	64	74	40	56	56	49	64	73	16	67	45	78	41		k__Bacteria; p__Acidobacteria; c__Acidobacteriia; o__Acidobacteriales; f__Koribacteraceae; g__; s__
OTU_67	98	113	126	202	78	83	71	85	120	57	92	109	62	120	123	130	99	83	121	134	175	78	118	182	187	127	84	81	129	128	77	95		k__Bacteria; p__Acidobacteria; c__[Chloracidobacteria]; o__RB41; f__Ellin6075; g__; s__
OTU_68	43	87	51	57	74	41	60	64	58	34	104	99	90	187	66	76	44	83	48	80	42	48	71	67	35	47	125	66	67	59	90	52		k__Bacteria; p__Acidobacteria; c__iii1-8; o__DS-18; f__; g__; s__
OTU_69	97	169	54	123	71	38	50	33	94	42	54	39	46	92	31	67	57	116	89	96	37	10	23	26	28	47	62	11	33	101	48	25		k__Bacteria; p__Gemmatimonadetes; c__Gemmatimonadetes; o__Gemmatimonadales
OTU_70	143	230	101	109	299	143	229	189	134	189	177	111	86	203	117	150	68	135	156	142	197	112	166	238	308	187	200	47	106	108	157	77		k__Bacteria; p__Acidobacteria; c__Acidobacteriia; o__Acidobacteriales; f__Acidobacteriaceae; g__; s__
OTU_71	23	44	60	53	49	95	167	340	87	172	20	13	17	62	20	29	112	72	29	57	123	149	93	251	237	187	21	24	21	72	71	14		k__Bacteria; p__Bacteroidetes; c__[Saprospirae]; o__[Saprospirales]; f__Chitinophagaceae
OTU_72	0	0	0	0	25	237	180	168	103	160	2	2	0	0	2	0	0	0	0	0	121	25	46	48	128	394	2	0	1	0	2	0		k__Bacteria; p__Proteobacteria; c__Alphaproteobacteria; o__Rickettsiales; f__mitochondria; g__Lupinus; s__luteus
OTU_73	25	79	73	31	54	31	35	61	40	20	120	47	68	93	86	182	29	19	11	22	8	20	40	39	58	27	32	36	45	23	184	84		k__Bacteria; p__Bacteroidetes; c__Cytophagia; o__Cytophagales; f__Cytophagaceae; g__; s__
OTU_74	17	48	9	15	3	243	53	92	20	588	2	7	2	2	0	3	3	23	10	16	11	630	9	23	19	151	1	1	0	21	5	3		k__Bacteria; p__Bacteroidetes; c__Flavobacteriia; o__Flavobacteriales; f__[Weeksellaceae]; g__Chryseobacterium; s__
OTU_75	56	54	36	70	23	25	26	25	16	14	102	64	67	87	47	53	101	55	29	52	6	18	18	20	33	21	35	30	44	49	217	97		k__Bacteria; p__Chloroflexi; c__Anaerolineae; o__SBR1031; f__A4b; g__; s__
OTU_76	103	341	55	97	70	19	9	23	13	29	67	12	32	14	2	33	26	88	85	66	29	4	5	67	14	3	118	3	16	80	81	3		k__Bacteria; p__Actinobacteria; c__Actinobacteria; o__Actinomycetales; f__Streptomycetaceae
OTU_77	61	46	204	149	17	36	29	9	17	23	87	128	81	30	274	42	86	121	67	98	34	39	43	7	36	52	37	381	70	80	97	75		k__Bacteria; p__Acidobacteria; c__[Chloracidobacteria]; o__11-24; f__; g__; s__
OTU_78	28	7	33	5	14	14	561	21	7	13	28	8	158	63	7	182	28	0	8	1	69	56	0	9	33	87	19	225	6	24	55	66		k__Archaea; p__Crenarchaeota; c__Thaumarchaeota; o__Cenarchaeales; f__SAGMA-X; g__; s__
OTU_79	83	72	80	66	16	19	35	12	9	20	69	71	96	70	58	64	52	84	91	62	25	25	37	8	30	30	101	92	74	48	108	73		k__Bacteria; p__Acidobacteria; c__Solibacteres; o__Solibacterales; f__; g__; s__
OTU_80	77	61	53	83	171	158	136	83	201	134	77	74	71	63	52	48	68	96	105	65	164	128	91	128	105	93	65	66	92	84	43	51		k__Bacteria; p__Actinobacteria; c__Actinobacteria; o__Actinomycetales; f__Intrasporangiaceae
OTU_81	52	44	33	40	99	62	78	57	68	73	46	27	21	67	26	55	28	50	58	36	66	37	31	78	51	143	46	33	28	49	69	25		k__Bacteria; p__Proteobacteria; c__Alphaproteobacteria; o__Rhizobiales; f__Hyphomicrobiaceae; g__Rhodoplanes; s__
OTU_82	28	36	67	69	23	21	38	42	28	23	58	53	65	88	65	76	37	40	44	26	31	14	36	30	28	25	79	38	65	42	34	62		k__Bacteria; p__Chloroflexi; c__Anaerolineae; o__WCHB1-50; f__; g__; s__
OTU_83	23	24	82	49	41	26	34	11	27	25	71	97	55	32	130	67	36	26	43	39	29	51	60	22	41	11	34	116	58	54	33	30		k__Bacteria; p__Acidobacteria; c__[Chloracidobacteria]; o__11-24; f__; g__; s__
OTU_84	34	20	9	23	0	211	18	85	17	647	0	1	0	0	2	1	18	10	18	15	25	225	0	258	21	198	2	0	0	21	0	0		k__Bacteria; p__Bacteroidetes; c__Sphingobacteriia; o__Sphingobacteriales; f__Sphingobacteriaceae; g__Sphingobacterium; s__multivorum
OTU_85	57	83	58	102	169	97	96	112	168	84	117	94	70	117	94	117	115	81	72	114	150	97	162	181	168	60	102	77	118	120	67	84		k__Bacteria; p__Acidobacteria; c__[Chloracidobacteria]; o__RB41; f__Ellin6075; g__; s__
OTU_86	68	35	74	65	61	83	80	47	85	55	54	57	27	57	51	70	21	39	114	71	61	48	44	55	77	72	49	20	49	92	50	22		k__Bacteria; p__Proteobacteria; c__Alphaproteobacteria; o__Sphingomonadales; f__Sphingomonadaceae; g__Kaistobacter; s__
OTU_87	56	55	37	34	55	31	52	29	19	31	67	48	56	79	43	60	34	45	33	77	70	35	35	42	42	29	116	54	67	26	39	18		k__Bacteria; p__Verrucomicrobia; c__[Pedosphaerae]; o__[Pedosphaerales]
OTU_88	48	13	28	58	75	82	70	22	122	42	68	82	90	22	49	31	97	61	34	39	70	74	92	70	70	15	22	73	57	55	13	30		k__Bacteria; p__Planctomycetes; c__Phycisphaerae; o__WD2101; f__; g__; s__
OTU_89	119	119	95	120	66	68	94	49	145	61	86	99	74	92	75	103	68	82	170	101	68	43	65	53	49	59	67	56	57	67	41	34		k__Bacteria; p__Proteobacteria; c__Betaproteobacteria; o__SC-I-84; f__; g__; s__
OTU_90	47	72	65	53	58	54	34	36	14	38	83	67	48	129	68	97	29	62	49	62	32	18	44	38	44	42	73	36	94	56	40	41		k__Bacteria; p__Acidobacteria; c__Acidobacteriia; o__Acidobacteriales; f__Koribacteraceae; g__; s__
OTU_91	118	166	76	25	18	12	26	20	10	6	29	21	41	117	34	50	29	45	90	59	34	1	10	26	17	35	91	18	47	34	79	5		k__Bacteria; p__Planctomycetes; c__Phycisphaerae; o__WD2101; f__; g__; s__
OTU_92	88	86	58	55	56	36	55	37	31	29	107	70	87	101	35	101	34	72	75	61	44	26	56	54	42	31	71	38	86	53	42	44		k__Bacteria; p__Planctomycetes; c__Phycisphaerae; o__WD2101; f__; g__; s__
OTU_93	10	6	4	3	151	112	48	178	41	106	19	6	4	23	9	11	2	9	4	2	159	41	74	34	76	345	9	0	9	10	32	10		k__Bacteria; p__Proteobacteria; c__Betaproteobacteria; o__Methylophilales
OTU_94	56	45	62	81	148	122	99	122	187	80	122	148	105	102	96	70	114	78	66	46	111	125	113	135	163	102	56	243	85	90	78	115		k__Bacteria; p__Proteobacteria; c__Deltaproteobacteria; o__Myxococcales; f__Haliangiaceae; g__; s__
OTU_95	54	57	98	76	119	120	116	46	118	83	115	134	119	68	79	63	93	52	61	80	115	150	87	90	106	52	79	134	85	98	38	45		k__Bacteria; p__Verrucomicrobia; c__[Spartobacteria]; o__[Chthoniobacterales]; f__[Chthoniobacteraceae]; g__DA101; s__
OTU_96	144	364	267	255	61	40	60	50	8	27	160	80	97	168	46	100	162	216	181	313	64	46	35	49	55	27	196	55	128	188	54	35		k__Bacteria; p__Bacteroidetes; c__[Saprospirae]; o__[Saprospirales]; f__Chitinophagaceae
OTU_97	33	37	54	42	73	64	46	76	66	66	54	77	80	86	101	89	44	40	29	39	56	72	126	101	93	70	57	82	77	43	100	61		k__Bacteria; p__Verrucomicrobia; c__[Pedosphaerae]; o__[Pedosphaerales]; f__Ellin517; g__; s__
OTU_98	68	71	79	85	56	38	56	33	52	46	89	79	73	83	52	37	89	65	86	81	67	45	54	69	63	26	101	77	64	50	45	45		k__Bacteria; p__Planctomycetes; c__Phycisphaerae; o__WD2101; f__; g__; s__
OTU_99	26	32	59	77	56	58	67	23	63	61	49	64	54	45	78	18	63	49	64	45	66	94	67	49	58	21	37	54	50	43	20	27		k__Bacteria; p__Acidobacteria; c__Solibacteres; o__Solibacterales; f__; g__; s__
OTU_100	45	32	43	68	34	45	35	12	66	17	49	66	62	20	80	36	82	64	32	27	28	46	45	24	45	12	28	49	49	44	23	38		k__Bacteria; p__Gemmatimonadetes; c__Gemmatimonadetes
OTU_101	131	87	110	124	2	98	43	6	7	80	98	41	235	49	198	31	246	232	182	82	92	68	26	81	27	25	267	82	52	282	270	144		k__Bacteria; p__Proteobacteria; c__Gammaproteobacteria; o__Pseudomonadales; f__Pseudomonadaceae; g__Pseudomonas; s__
OTU_102	118	144	66	84	52	15	34	26	22	32	38	32	27	130	23	57	79	112	122	138	54	9	18	48	31	57	91	11	26	198	55	9		k__Bacteria; p__Bacteroidetes; c__[Saprospirae]; o__[Saprospirales]; f__Chitinophagaceae; g__; s__
OTU_103	175	51	44	44	3	12	9	2	12	2	55	49	77	62	81	30	47	77	88	32	4	7	1	1	1	4	300	26	271	65	69	57		k__Bacteria; p__Proteobacteria; c__Betaproteobacteria; o__Burkholderiales; f__Oxalobacteraceae; g__Janthinobacterium; s__
OTU_104	46	25	21	9	13	17	47	53	33	28	17	20	40	167	39	79	7	18	32	22	46	1	20	25	64	101	103	10	50	9	136	28		k__Bacteria; p__Acidobacteria; c__Acidobacteriia; o__Acidobacteriales; f__Koribacteraceae; g__; s__
OTU_105	30	61	39	79	51	24	42	56	46	20	42	53	36	99	73	82	19	38	50	54	40	17	72	47	59	18	62	16	55	69	16	11		k__Bacteria; p__Armatimonadetes; c__Chthonomonadetes; o__Chthonomonadales; f__Chthonomonadaceae; g__; s__
OTU_106	175	163	91	131	0	2	0	2	0	2	2	7	2	14	7	4	177	49	57	149	6	4	5	2	3	2	13	10	2	71	114	3		k__Bacteria; p__Bacteroidetes; c__[Saprospirae]; o__[Saprospirales]; f__Chitinophagaceae; g__Chitinophaga
OTU_107	71	15	50	41	21	19	20	20	26	19	55	38	28	32	69	46	52	37	25	31	20	12	43	11	35	20	46	40	35	29	34	76		k__Bacteria; p__Chloroflexi; c__Anaerolineae; o__SBR1031; f__oc28; g__; s__
OTU_108	26	25	70	76	11	17	10	11	10	17	47	30	31	17	60	19	53	65	41	48	20	11	33	22	11	11	24	60	43	60	41	62		k__Bacteria; p__Chloroflexi; c__Anaerolineae; o__GCA004; f__; g__; s__
OTU_109	34	56	29	43	44	29	31	24	8	43	45	28	64	17	23	11	227	104	50	97	42	192	17	34	82	103	34	123	35	44	72	88		k__Bacteria; p__Proteobacteria; c__Betaproteobacteria; o__Methylophilales; f__Methylophilaceae; g__; s__
OTU_110	26	8	37	30	60	53	56	21	34	62	56	82	68	51	37	37	63	19	11	12	19	19	63	22	25	10	81	74	46	17	42	252		k__Bacteria; p__Proteobacteria; c__Gammaproteobacteria; o__Xanthomonadales; f__Sinobacteraceae; g__; s__
OTU_111	37	18	41	64	35	43	27	18	25	35	36	60	37	20	43	25	49	42	68	66	47	60	57	44	43	20	26	41	41	81	22	14		k__Bacteria; p__Acidobacteria; c__Solibacteres; o__Solibacterales; f__; g__; s__
OTU_112	80	107	72	95	79	50	102	62	36	53	146	134	131	224	112	105	88	86	96	64	48	43	69	44	53	49	132	118	98	58	108	87		k__Bacteria; p__Acidobacteria; c__Solibacteres; o__Solibacterales; f__; g__; s__
OTU_113	61	98	157	68	0	5	0	1	0	2	67	1	3	0	0	1	271	444	50	383	1	0	0	0	0	1	6	1	15	231	11	14		k__Bacteria; p__Bacteroidetes; c__Sphingobacteriia; o__Sphingobacteriales; f__Sphingobacteriaceae; g__Pedobacter; s__
OTU_114	83	40	56	35	8	14	36	21	9	17	16	35	49	100	39	50	9	22	97	30	45	3	24	13	13	40	91	15	72	17	70	13		k__Bacteria; p__Acidobacteria; c__Solibacteres; o__Solibacterales; f__; g__; s__
OTU_115	46	58	74	76	55	58	43	27	76	50	86	79	124	33	78	50	60	50	38	36	47	42	89	36	46	40	47	67	47	43	37	72		k__Bacteria; p__Acidobacteria; c__iii1-8; o__DS-18; f__; g__; s__
OTU_116	49	46	16	46	79	32	46	38	45	35	29	35	28	54	61	77	32	30	55	35	23	12	23	14	39	32	30	26	45	42	46	44		k__Bacteria; p__Actinobacteria; c__Thermoleophilia; o__Gaiellales; f__Gaiellaceae; g__; s__
OTU_117	44	126	54	86	18	21	11	6	50	20	19	40	11	38	17	25	112	86	45	80	20	25	12	38	20	9	24	31	25	101	20	26		k__Bacteria; p__Proteobacteria; c__Gammaproteobacteria; o__Xanthomonadales; f__Xanthomonadaceae; g__Luteimonas; s__
OTU_118	61	39	47	96	25	49	42	25	129	33	57	98	60	37	82	36	118	57	38	57	42	46	41	26	29	13	32	51	64	58	4	30		k__Bacteria; p__Gemmatimonadetes; c__Gemmatimonadetes; o__Gemmatimonadales; f__Ellin5301; g__; s__
OTU_119	58	48	60	120	93	61	77	58	55	48	72	119	84	134	96	99	93	74	89	85	66	83	169	128	86	87	70	82	66	92	100	86		k__Bacteria; p__Bacteroidetes; c__[Saprospirae]; o__[Saprospirales]; f__Chitinophagaceae; g__; s__
OTU_120	70	55	40	36	22	18	42	18	7	14	12	16	21	15	17	22	31	44	90	58	85	3	17	32	19	50	43	9	25	53	60	22		k__Bacteria; p__Chloroflexi; c__Ktedonobacteria; o__Ktedonobacterales; f__Ktedonobacteraceae; g__; s__
OTU_121	0	0	0	0	1	76	1	88	19	92	2	0	0	0	1	0	0	4	1	0	6	179	8	279	42	18	0	0	0	0	0	0		k__Bacteria; p__Proteobacteria; c__Alphaproteobacteria; o__Rickettsiales; f__mitochondria; g__Pythium; s__ultimum
OTU_122	64	69	45	39	24	25	33	42	43	29	19	22	27	82	29	52	15	51	51	50	35	6	12	27	33	66	54	10	29	32	46	17		k__Bacteria; p__Acidobacteria; c__Acidobacteriia; o__Acidobacteriales; f__Acidobacteriaceae; g__; s__
OTU_123	44	27	56	37	19	33	31	17	56	22	42	55	67	48	82	46	38	51	34	34	40	46	36	22	26	17	72	103	49	56	51	47		k__Bacteria; p__Nitrospirae; c__Nitrospira; o__Nitrospirales; f__0319-6A21; g__; s__
OTU_124	29	36	34	30	94	80	95	62	22	68	93	60	62	91	31	42	10	27	27	20	44	18	38	25	54	41	72	10	39	21	22	69		k__Bacteria; p__Acidobacteria; c__Acidobacteriia; o__Acidobacteriales; f__Koribacteraceae; g__Candidatus Koribacter; s__
OTU_125	47	29	32	44	54	34	39	27	25	32	57	48	62	74	50	44	30	50	61	30	39	16	48	32	37	18	46	23	60	44	46	42		k__Bacteria; p__Planctomycetes; c__Phycisphaerae; o__WD2101; f__; g__; s__
OTU_126	26	39	19	26	54	26	55	38	52	29	39	38	22	61	39	33	17	45	42	38	36	9	27	43	22	38	45	19	39	37	36	22		k__Bacteria; p__Gemmatimonadetes; c__Gemmatimonadetes; o__; f__; g__; s__
OTU_127	12	12	26	17	27	26	32	5	8	14	54	49	95	11	38	13	38	30	13	17	11	24	42	10	16	16	26	98	62	27	28	38		k__Bacteria; p__Proteobacteria; c__Deltaproteobacteria; o__Syntrophobacterales; f__Syntrophobacteraceae; g__; s__
OTU_128	18	61	77	75	19	18	17	8	14	33	38	40	44	23	75	40	66	53	57	68	19	16	44	30	27	13	33	44	72	59	13	25		k__Bacteria; p__Acidobacteria; c__[Chloracidobacteria]; o__RB41; f__Ellin6075; g__; s__
OTU_129	37	36	30	35	45	37	68	71	90	40	49	41	29	60	23	47	20	43	45	31	111	23	34	62	65	55	37	18	43	23	54	37		k__Bacteria; p__Proteobacteria; c__Gammaproteobacteria; o__Xanthomonadales; f__Xanthomonadaceae; g__; s__
OTU_130	2	2	2	17	14	137	18	82	70	376	3	1	5	3	1	3	19	11	3	10	57	360	44	31	21	38	3	0	3	11	2	1		k__Bacteria; p__Proteobacteria; c__Betaproteobacteria; o__Burkholderiales; f__Oxalobacteraceae; g__Cupriavidus; s__
OTU_131	756	0	10	2	0	4	0	3	0	0	0	0	0	0	2	0	0	0	22	2	0	0	0	0	0	17	0	0	3	0	33	0		k__Bacteria; p__Chloroflexi; c__Ktedonobacteria; o__Thermogemmatisporales; f__Thermogemmatisporaceae; g__; s__
OTU_132	80	39	114	80	42	28	36	10	22	46	89	145	170	53	126	68	59	42	64	60	40	69	104	44	59	64	52	187	96	60	68	84		k__Bacteria; p__Bacteroidetes; c__[Saprospirae]; o__[Saprospirales]; f__Chitinophagaceae; g__; s__
OTU_133	1	2	2	6	31	23	27	16	10	28	90	122	141	110	111	119	4	0	0	0	2	1	0	0	0	0	1	2	1	2	1	0		k__Bacteria; p__Proteobacteria; c__Gammaproteobacteria; o__Enterobacteriales; f__Enterobacteriaceae; g__Escherichia; s__coli
OTU_134	196	13	206	47	12	21	6	35	10	140	9	31	7	13	15	10	138	59	73	415	48	13	45	52	16	5	10	60	23	57	52	38		k__Bacteria; p__Bacteroidetes; c__Flavobacteriia; o__Flavobacteriales; f__Flavobacteriaceae; g__Flavobacterium; s__succinicans
OTU_135	20	15	49	31	16	11	12	14	9	11	47	53	67	51	63	18	47	38	20	12	22	27	26	35	36	6	28	114	35	38	17	57		k__Bacteria; p__Verrucomicrobia; c__[Pedosphaerae]; o__[Pedosphaerales]; f__Ellin517; g__; s__
OTU_136	44	29	39	51	38	84	54	90	83	65	61	23	34	69	40	22	50	79	32	49	127	91	52	63	87	68	53	58	113	79	90	167		k__Bacteria; p__Actinobacteria; c__Actinobacteria; o__Actinomycetales; f__Streptomycetaceae; g__Streptomyces; s__mirabilis
OTU_137	22	14	19	32	20	6	6	8	28	10	17	12	5	21	15	59	19	40	17	35	103	86	43	112	74	47	12	18	38	26	33	8		k__Bacteria; p__Bacteroidetes; c__[Saprospirae]; o__[Saprospirales]; f__Chitinophagaceae; g__; s__
OTU_138	34	20	20	55	40	32	31	14	94	20	39	51	32	26	53	25	36	50	23	30	36	26	30	20	28	5	17	38	41	45	13	19		k__Bacteria; p__Gemmatimonadetes; c__Gemmatimonadetes
OTU_139	49	33	40	26	22	28	31	17	23	19	35	35	26	39	33	40	17	25	51	43	40	43	44	34	48	47	37	26	30	21	51	30		k__Bacteria; p__Bacteroidetes; c__[Saprospirae]; o__[Saprospirales]; f__Chitinophagaceae; g__; s__
OTU_140	116	92	118	47	54	41	49	43	17	49	92	106	155	241	94	99	47	71	119	61	52	38	59	31	39	67	163	129	122	40	90	63		k__Bacteria; p__Verrucomicrobia; c__[Pedosphaerae]; o__[Pedosphaerales]; f__Ellin515; g__; s__
OTU_141	34	30	18	32	47	33	29	42	26	23	46	28	31	61	31	28	31	28	33	38	38	22	27	40	32	37	40	13	27	18	42	15		k__Bacteria; p__Acidobacteria; c__Solibacteres; o__Solibacterales; f__Solibacteraceae; g__Candidatus Solibacter; s__
OTU_142	157	119	68	84	42	26	28	25	19	18	42	37	43	72	42	66	25	83	181	121	39	11	19	58	39	48	46	22	26	75	111	21		k__Bacteria; p__Acidobacteria; c__Solibacteres; o__Solibacterales; f__Solibacteraceae; g__; s__
OTU_143	34	35	30	10	39	24	18	42	17	28	86	49	59	66	35	154	9	6	26	34	29	3	18	21	12	25	130	5	32	6	26	19		k__Bacteria; p__Acidobacteria; c__Acidobacteriia; o__Acidobacteriales; f__Koribacteraceae; g__Candidatus Koribacter
OTU_144	115	149	90	92	47	110	71	91	104	90	85	60	65	83	49	93	64	138	112	82	96	57	38	64	115	71	45	48	74	118	124	72		k__Bacteria; p__Proteobacteria; c__Betaproteobacteria; o__Burkholderiales; f__Comamonadaceae
OTU_145	58	35	71	58	28	42	44	26	25	41	58	79	94	38	79	57	38	56	62	51	46	39	60	32	40	24	58	77	63	46	47	43		k__Bacteria; p__Verrucomicrobia; c__[Pedosphaerae]; o__[Pedosphaerales]; f__; g__; s__
OTU_146	28	30	44	65	47	30	34	17	38	25	64	54	112	26	86	25	70	67	36	27	32	48	72	25	48	7	22	90	51	64	23	54		k__Bacteria; p__Acidobacteria; c__[Chloracidobacteria]; o__11-24; f__; g__; s__
OTU_147	22	20	52	41	31	25	18	12	21	18	67	81	78	36	105	22	45	38	36	40	17	27	40	20	33	8	24	63	39	26	28	26		k__Bacteria; p__Verrucomicrobia; c__[Pedosphaerae]; o__[Pedosphaerales]; f__; g__; s__
OTU_148	5	6	5	4	25	13	10	20	7	12	16	7	14	26	5	18	6	0	1	8	14	21	12	15	15	2	15	8	10	3	74	519		k__Bacteria; p__Proteobacteria; c__Gammaproteobacteria; o__Xanthomonadales; f__Sinobacteraceae; g__Steroidobacter; s__
OTU_149	59	34	47	40	77	57	75	61	45	66	39	46	50	45	26	24	54	64	53	50	48	43	47	50	48	47	57	53	45	25	101	83		k__Bacteria; p__Proteobacteria; c__Gammaproteobacteria; o__Xanthomonadales; f__Sinobacteraceae; g__; s__
OTU_150	58	50	39	66	55	42	56	43	21	21	59	47	38	44	44	55	72	54	60	47	72	52	82	46	69	44	76	65	83	80	53	42		k__Archaea; p__Crenarchaeota; c__Thaumarchaeota; o__Nitrososphaerales; f__Nitrososphaeraceae; g__Candidatus Nitrososphaera
OTU_151	82	58	19	41	92	89	73	61	85	66	56	68	67	63	70	82	38	48	72	53	54	32	52	65	62	71	50	48	66	64	76	40		k__Bacteria; p__Actinobacteria; c__Thermoleophilia; o__Gaiellales; f__Gaiellaceae; g__; s__
OTU_152	42	51	86	89	30	29	31	19	36	32	36	49	46	27	34	21	64	33	38	48	18	39	44	19	52	11	15	41	34	56	15	60		k__Bacteria; p__Gemmatimonadetes; c__Gemmatimonadetes; o__N1423WL; f__; g__; s__
OTU_153	12	67	72	22	52	29	19	29	22	16	33	18	28	16	15	38	54	21	15	18	17	18	23	42	28	18	52	19	22	34	83	85		k__Bacteria; p__Verrucomicrobia; c__Opitutae; o__Opitutales; f__Opitutaceae; g__; s__
OTU_154	2	2	11	5	1	12	0	0	8	3	2	11	1	4	24	2	7	0	1	0	0	0	14	2	0	4	1	11	7	7	10	1200		k__Bacteria; p__Chloroflexi; c__Anaerolineae; o__SBR1031; f__A4b; g__; s__
OTU_155	35	57	72	99	15	24	22	15	11	13	18	49	15	28	23	27	32	31	59	70	34	24	36	36	33	35	26	17	18	88	6	23		k__Bacteria; p__Bacteroidetes; c__[Saprospirae]; o__[Saprospirales]; f__Chitinophagaceae; g__Segetibacter; s__
OTU_156	254	173	116	267	52	160	65	78	208	119	43	41	48	57	59	45	112	192	243	169	188	120	59	87	173	85	223	39	31	216	64	46		k__Bacteria; p__Proteobacteria; c__Betaproteobacteria; o__Burkholderiales; f__Oxalobacteraceae
OTU_157	44	14	19	18	40	21	22	30	14	16	18	18	17	24	21	28	23	17	32	29	30	5	39	24	21	26	23	15	29	31	27	15		k__Bacteria
OTU_158	44	32	25	28	24	19	46	23	33	14	16	17	14	48	16	29	8	20	34	27	23	12	25	24	27	33	33	11	20	23	36	5		k__Bacteria; p__Proteobacteria; c__Alphaproteobacteria; o__Ellin329; f__; g__; s__
OTU_159	32	68	21	30	16	15	11	36	9	18	33	10	18	45	13	18	24	36	51	46	39	19	26	22	62	17	29	24	35	28	21	18		k__Bacteria; p__Cyanobacteria; c__Chloroplast; o__Chlorophyta; f__; g__; s__
OTU_160	17	31	22	29	24	20	24	13	14	18	42	32	44	60	43	62	14	10	22	18	18	12	19	22	17	6	80	17	17	27	13	13		k__Bacteria; p__Armatimonadetes; c__[Fimbriimonadia]; o__[Fimbriimonadales]; f__[Fimbriimonadaceae]; g__Fimbriimonas; s__
OTU_161	20	16	17	17	67	34	30	28	38	48	33	18	12	26	15	14	9	25	20	11	47	15	30	31	83	63	5	6	16	13	48	17		k__Bacteria; p__Bacteroidetes; c__[Saprospirae]; o__[Saprospirales]; f__Chitinophagaceae; g__; s__
OTU_162	111	97	81	63	6	8	33	10	4	15	30	48	89	89	61	68	33	46	76	54	21	16	19	10	21	25	117	139	73	24	65	54		k__Bacteria; p__Acidobacteria; c__Solibacteres; o__Solibacterales; f__; g__; s__
OTU_163	52	34	45	46	40	29	27	18	34	24	38	42	48	46	34	34	44	36	54	36	23	23	23	33	17	45	47	41	47	48	73	29		k__Bacteria; p__Proteobacteria; c__Alphaproteobacteria; o__Rhodospirillales; f__Rhodospirillaceae; g__; s__
OTU_164	15	21	68	39	33	40	44	24	48	35	27	46	32	23	31	20	35	25	27	23	37	41	74	27	40	35	16	46	34	27	29	24		k__Bacteria; p__Acidobacteria; c__Acidobacteria-6; o__iii1-15; f__; g__; s__
OTU_165	39	50	77	25	0	5	3	0	0	25	15	13	9	0	36	6	80	41	15	277	0	3	0	0	4	0	4	0	3	31	75	3		k__Bacteria; p__Bacteroidetes; c__[Saprospirae]; o__[Saprospirales]; f__Chitinophagaceae; g__; s__
OTU_166	34	85	46	79	64	134	56	28	156	42	111	100	52	77	75	56	82	89	43	89	30	41	50	46	30	22	114	84	78	64	29	20		k__Bacteria; p__Gemmatimonadetes; c__Gemmatimonadetes; o__Gemmatimonadales; f__Ellin5301; g__; s__
OTU_167	13	7	8	15	45	31	43	43	81	38	22	21	7	14	18	30	19	11	9	5	39	36	30	24	48	20	35	30	22	13	23	22		k__Bacteria; p__Chloroflexi; c__Chloroflexi; o__[Roseiflexales]; f__[Kouleothrixaceae]; g__; s__
OTU_168	73	37	39	62	36	40	37	31	49	37	53	68	59	55	35	36	87	50	32	51	44	36	43	33	56	25	41	39	41	64	17	50		k__Bacteria; p__Gemmatimonadetes; c__Gemmatimonadetes; o__Ellin5290; f__; g__; s__
OTU_169	100	119	92	76	61	54	88	59	54	63	55	53	76	80	37	49	120	101	95	98	98	68	69	82	112	69	57	51	71	62	108	93		k__Bacteria; p__Proteobacteria; c__Alphaproteobacteria; o__Ellin329; f__; g__; s__
OTU_170	59	29	25	44	31	71	55	43	39	54	8	42	15	18	21	6	194	55	41	20	47	171	66	24	139	23	13	37	139	81	8	83		k__Bacteria; p__Proteobacteria; c__Betaproteobacteria; o__Methylophilales; f__Methylophilaceae; g__Methylotenera; s__mobilis
OTU_171	22	21	13	26	33	40	18	27	54	35	18	29	13	13	7	13	25	17	29	25	31	40	24	26	36	36	23	31	37	27	26	24		k__Bacteria; p__Proteobacteria; c__Deltaproteobacteria; o__Myxococcales; f__Myxococcaceae
OTU_172	15	19	15	24	64	41	27	35	135	43	18	21	29	14	16	23	31	38	24	25	42	19	34	57	38	35	30	23	30	29	72	57		k__Bacteria; p__Actinobacteria; c__Actinobacteria; o__Actinomycetales; f__Micromonosporaceae; g__; s__
OTU_173	19	9	47	44	13	23	12	5	28	15	25	49	58	10	99	8	13	34	12	19	24	27	33	9	13	14	12	55	28	32	15	11		k__Bacteria; p__Acidobacteria; c__iii1-8; o__32-20; f__; g__; s__
OTU_174	19	14	26	38	33	40	34	12	31	12	30	37	42	8	49	26	35	15	20	10	24	36	52	25	32	11	26	105	39	16	25	18		k__Bacteria; p__Chloroflexi; c__Chloroflexi; o__[Roseiflexales]; f__[Kouleothrixaceae]; g__; s__
OTU_175	33	39	59	48	56	29	63	44	34	34	54	20	72	84	50	91	11	27	14	15	46	29	78	43	41	58	43	27	28	33	57	72		k__Bacteria; p__Verrucomicrobia; c__Opitutae; o__Opitutales; f__Opitutaceae; g__Opitutus; s__
OTU_176	56	35	6	8	29	26	40	33	44	26	18	30	19	26	14	42	8	8	32	17	49	14	23	46	29	37	25	9	11	10	32	8		k__Bacteria; p__Gemmatimonadetes; c__Gemmatimonadetes; o__Ellin5290; f__; g__; s__
OTU_177	91	77	61	79	87	58	77	82	72	76	72	74	66	116	49	72	48	80	105	84	97	44	55	88	97	68	105	33	70	59	71	39		k__Bacteria; p__Acidobacteria; c__Solibacteres; o__Solibacterales; f__Solibacteraceae; g__Candidatus Solibacter; s__
OTU_178	8	9	14	12	56	79	54	50	65	58	122	46	159	26	38	56	12	9	7	6	84	22	89	61	18	30	23	187	102	15	224	345		k__Bacteria; p__Verrucomicrobia; c__Opitutae; o__Opitutales; f__Opitutaceae; g__; s__
OTU_179	2	0	0	0	89	23	24	26	60	34	2	3	3	3	3	0	0	2	0	0	1	134	71	43	58	110	0	2	3	1	20	1		k__Bacteria; p__Actinobacteria; c__Thermoleophilia; o__Solirubrobacterales; f__Conexibacteraceae; g__Conexibacter; s__
OTU_180	52	28	65	51	58	119	91	90	89	71	29	46	22	43	30	30	49	110	34	43	173	189	167	131	163	135	21	28	39	64	126	40		k__Bacteria; p__Bacteroidetes; c__[Saprospirae]; o__[Saprospirales]; f__Chitinophagaceae; g__Niastella; s__
OTU_181	38	43	40	44	83	51	72	78	98	53	70	54	54	104	53	49	25	34	45	32	66	53	45	69	76	45	67	40	32	34	49	23		k__Bacteria; p__Acidobacteria; c__Solibacteres; o__Solibacterales; f__Solibacteraceae; g__Candidatus Solibacter; s__
OTU_182	25	45	41	58	49	39	51	39	57	32	31	39	43	67	31	35	22	28	47	42	72	40	47	56	88	28	50	26	53	42	12	17		k__Bacteria; p__Armatimonadetes; c__Chthonomonadetes; o__Chthonomonadales; f__Chthonomonadaceae; g__; s__
OTU_183	61	60	19	54	65	30	34	32	40	33	27	23	15	30	26	34	29	33	63	44	36	15	25	36	28	40	24	16	38	48	27	20		k__Bacteria; p__Actinobacteria; c__Thermoleophilia; o__Gaiellales; f__Gaiellaceae; g__; s__
OTU_184	25	64	28	69	7	25	21	1	28	10	14	32	9	9	15	5	71	44	25	51	11	9	29	20	11	5	7	11	20	69	6	23		k__Bacteria; p__Proteobacteria; c__Gammaproteobacteria; o__Xanthomonadales; f__Xanthomonadaceae
OTU_185	18	15	14	18	22	8	20	30	42	17	16	11	12	31	11	27	3	8	31	17	48	7	15	30	43	57	18	15	21	12	60	18		k__Bacteria; p__Chloroflexi; c__Ktedonobacteria; o__JG30-KF-AS9; f__; g__; s__
OTU_186	6	14	55	28	21	16	36	28	55	19	51	36	30	65	82	81	18	14	20	11	14	3	28	27	11	16	22	13	23	10	36	105		k__Bacteria; p__Fibrobacteres; c__Fibrobacteria; o__258ds10; f__; g__; s__
OTU_187	10	8	23	25	30	34	18	3	33	26	49	101	29	28	42	12	50	16	13	28	15	25	54	18	16	12	50	44	32	25	6	22		k__Bacteria; p__Gemmatimonadetes; c__Gemmatimonadetes; o__Ellin5290; f__; g__; s__
OTU_188	47	44	48	63	59	72	61	30	64	31	71	87	75	45	86	79	76	42	61	60	55	48	73	27	55	29	45	56	51	52	34	40		k__Bacteria; p__Proteobacteria; c__Betaproteobacteria; o__; f__; g__; s__
OTU_189	33	34	38	65	26	38	34	10	63	31	50	71	62	20	59	19	55	56	43	25	40	62	39	22	30	20	19	29	40	40	19	18		k__Bacteria; p__Proteobacteria; c__Betaproteobacteria; o__SC-I-84; f__; g__; s__
OTU_190	17	28	22	27	14	2	7	3	5	3	66	20	35	95	15	28	41	43	16	29	2	3	6	10	8	12	32	11	26	26	76	38		k__Bacteria; p__Proteobacteria; c__Betaproteobacteria; o__Rhodocyclales; f__Rhodocyclaceae; g__Uliginosibacterium; s__
OTU_191	20	30	25	23	25	19	27	30	35	26	24	12	19	40	16	27	8	18	28	19	40	11	10	40	22	31	29	7	21	19	13	4		k__Bacteria; p__Planctomycetes; c__Phycisphaerae; o__WD2101; f__; g__; s__
OTU_192	140	39	65	5	0	0	1	3	0	0	0	0	64	10	1	9	0	5	117	6	6	0	3	0	3	14	46	7	4	5	46	5		k__Bacteria; p__Acidobacteria; c__DA052; o__Ellin6513; f__; g__; s__
OTU_193	0	0	0	0	0	8	7	497	1	9	0	0	0	0	0	0	2	0	1	0	3	5	6	10	4	6	0	0	0	0	0	0		k__Bacteria; p__Bacteroidetes; c__[Saprospirae]; o__[Saprospirales]; f__Chitinophagaceae; g__; s__
OTU_194	8	9	5	7	5	12	88	6	6	16	65	18	146	37	17	43	6	7	13	5	14	12	10	14	5	12	27	58	13	21	28	128		k__Bacteria; p__Gemmatimonadetes; c__Gemm-1; o__; f__; g__; s__
OTU_195	57	48	34	58	56	45	56	42	54	42	46	27	40	37	24	34	52	71	57	46	64	37	30	38	61	40	35	30	37	33	64	40		k__Bacteria; p__Proteobacteria; c__Alphaproteobacteria; o__Ellin329; f__; g__; s__
OTU_196	25	14	19	12	28	17	18	26	13	17	11	15	13	25	18	18	14	25	22	19	20	10	23	18	13	16	22	21	38	10	23	30		k__Bacteria; p__Chloroflexi; c__C0119; o__; f__; g__; s__
OTU_197	11	17	25	24	14	10	25	2	12	18	31	37	43	7	20	9	25	16	15	17	6	24	32	20	26	10	14	46	19	25	26	9		k__Bacteria; p__Acidobacteria; c__S035; o__; f__; g__; s__
OTU_198	31	30	53	41	14	10	10	6	17	12	23	18	17	17	32	18	47	57	37	26	17	8	18	8	14	7	19	22	23	33	15	24		k__Bacteria; p__Chloroflexi; c__Anaerolineae; o__GCA004; f__; g__; s__
OTU_199	17	14	17	18	35	22	26	21	26	33	37	36	26	39	24	23	17	23	15	19	30	19	23	14	23	30	31	23	29	19	11	22		k__Bacteria; p__Acidobacteria; c__Acidobacteriia; o__Acidobacteriales; f__Koribacteraceae
OTU_200	11	6	14	8	37	29	9	6	21	13	30	34	44	14	39	21	23	7	11	3	17	6	24	16	7	1	57	31	32	22	203	30		k__Bacteria; p__Proteobacteria; c__Deltaproteobacteria; o__Myxococcales
OTU_201	7	40	41	43	4	23	10	3	10	12	2	30	4	21	17	4	53	13	34	29	3	17	16	125	31	4	13	17	28	101	16	18		k__Bacteria; p__Bacteroidetes; c__[Saprospirae]; o__[Saprospirales]; f__Chitinophagaceae; g__; s__
OTU_202	4	5	9	11	35	37	18	15	63	23	20	27	12	13	21	11	23	19	7	7	13	14	22	14	31	26	10	20	19	18	7	23		k__Bacteria; p__Gemmatimonadetes; c__Gemm-3; o__; f__; g__; s__
OTU_203	47	31	21	39	52	30	40	23	74	33	24	18	21	25	13	14	35	40	39	37	43	25	25	46	24	39	23	17	28	46	35	14		k__Bacteria; p__Actinobacteria; c__Actinobacteria; o__Actinomycetales; f__Nocardioidaceae; g__Nocardioides; s__
OTU_204	22	33	32	19	20	45	30	21	50	117	3	6	14	6	3	5	11	16	32	22	49	190	16	48	59	72	17	3	4	14	41	51		k__Bacteria; p__Proteobacteria; c__Alphaproteobacteria; o__Rhizobiales; f__Rhizobiaceae; g__Rhizobium
OTU_205	17	22	14	12	54	33	26	17	35	28	24	19	16	26	12	41	7	28	14	11	17	0	10	21	10	31	17	6	12	16	30	8		k__Bacteria; p__Proteobacteria; c__Deltaproteobacteria; o__Myxococcales
OTU_206	2	3	4	6	12	8	81	113	5	29	14	6	37	26	14	28	1	3	6	0	25	27	15	57	58	125	9	26	4	8	57	29		k__Bacteria; p__Bacteroidetes; c__Cytophagia; o__Cytophagales; f__Cytophagaceae; g__; s__
OTU_207	15	5	19	23	4	8	4	8	12	21	4	16	4	38	10	24	18	32	21	30	37	26	21	72	22	21	7	15	7	50	24	5		k__Bacteria; p__Bacteroidetes; c__[Saprospirae]; o__[Saprospirales]; f__Chitinophagaceae
OTU_208	28	25	15	19	49	23	21	46	23	44	35	18	11	54	21	79	7	18	30	11	45	41	34	37	44	39	12	9	14	9	23	3		k__Bacteria; p__Bacteroidetes; c__Sphingobacteriia; o__Sphingobacteriales; f__Sphingobacteriaceae; g__; s__
OTU_209	18	36	31	30	46	26	27	52	75	29	13	18	31	29	23	37	89	43	21	34	38	13	28	28	29	26	30	24	45	31	34	27		k__Bacteria; p__Actinobacteria; c__Actinobacteria; o__Actinomycetales; f__Micromonosporaceae; g__Dactylosporangium; s__
OTU_210	2	4	7	12	1	3	6	13	65	63	0	4	0	2	3	1	25	14	3	14	7	22	4	19	3	4	4	8	2	7	9	284		k__Bacteria; p__Bacteroidetes; c__Cytophagia; o__Cytophagales; f__Cytophagaceae; g__; s__
OTU_211	26	35	30	25	74	30	49	40	80	43	33	20	26	52	21	38	13	29	35	32	35	9	26	24	21	46	32	13	30	20	23	13		k__Bacteria; p__Gemmatimonadetes; c__Gemmatimonadetes; o__; f__; g__; s__
OTU_212	23	10	15	28	20	14	22	22	12	8	7	12	12	11	12	9	4	5	32	21	28	9	35	32	33	48	25	32	61	11	35	11		k__Bacteria; p__Firmicutes; c__Bacilli; o__Bacillales; f__Bacillaceae; g__Bacillus; s__cereus
OTU_213	10	5	14	11	32	19	31	38	79	39	5	2	6	16	11	14	6	6	8	5	46	18	27	30	45	32	12	20	16	4	7	2		k__Bacteria; p__Chloroflexi; c__Ktedonobacteria; o__JG30-KF-AS9; f__; g__; s__
OTU_214	32	17	13	27	28	23	23	7	58	20	32	30	18	21	25	27	10	19	28	14	15	15	22	28	20	22	11	11	18	19	6	15		k__Bacteria; p__Proteobacteria; c__Betaproteobacteria; o__SC-I-84; f__; g__; s__
OTU_215	52	98	31	54	19	4	7	6	10	13	27	7	22	41	15	37	116	57	93	77	20	6	5	11	7	6	22	9	15	55	18	6		k__Bacteria; p__Acidobacteria; c__Acidobacteriia; o__Acidobacteriales; f__Acidobacteriaceae; g__; s__
OTU_216	0	9	1	3	19	37	21	59	42	56	0	3	4	5	8	2	9	3	0	4	37	155	14	30	138	86	5	9	1	10	11	7		k__Bacteria; p__Proteobacteria; c__Alphaproteobacteria; o__Sphingomonadales; f__Sphingomonadaceae
OTU_217	9	5	20	25	17	82	41	8	56	76	5	8	7	3	18	2	13	11	6	7	13	57	27	20	35	119	2	12	6	20	35	29		k__Bacteria; p__Proteobacteria; c__Betaproteobacteria; o__Burkholderiales; f__Comamonadaceae; g__Rubrivivax; s__
OTU_218	23	54	22	33	16	13	19	26	26	7	30	15	12	14	40	16	31	37	24	39	5	20	26	14	25	25	19	13	13	56	13	17		k__Bacteria; p__Cyanobacteria; c__Chloroplast; o__Stramenopiles; f__; g__; s__
OTU_219	18	6	18	12	24	21	30	39	41	26	16	15	7	31	14	16	8	6	16	6	41	8	20	21	38	35	18	23	12	12	16	7		k__Bacteria; p__Chloroflexi; c__Ktedonobacteria; o__JG30-KF-AS9; f__; g__; s__
OTU_220	34	13	23	19	49	16	18	28	41	15	36	27	31	20	29	20	19	16	27	18	31	29	33	39	55	26	19	21	27	12	22	19		k__Bacteria; p__Proteobacteria; c__Deltaproteobacteria; o__Myxococcales
OTU_221	26	21	25	16	24	30	25	16	19	29	14	12	7	11	8	16	29	26	37	30	43	77	13	22	75	100	18	11	13	21	21	28		k__Bacteria; p__Proteobacteria; c__Alphaproteobacteria; o__Rhizobiales; f__Phyllobacteriaceae; g__Mesorhizobium; s__
OTU_222	54	27	38	58	33	39	45	31	30	38	32	38	41	41	45	26	40	28	40	30	30	20	39	46	30	22	38	31	86	50	30	29		k__Bacteria; p__Actinobacteria; c__Thermoleophilia; o__Gaiellales; f__Gaiellaceae; g__; s__
OTU_223	8	14	11	19	75	44	50	70	85	31	32	27	21	14	19	17	19	12	15	11	48	59	63	64	42	34	17	19	17	19	25	21		k__Bacteria; p__Proteobacteria; c__Betaproteobacteria; o__; f__; g__; s__
OTU_224	8	3	1	2	24	18	13	20	14	9	12	17	14	22	20	18	1	1	5	2	23	17	39	32	65	20	26	16	30	5	25	19		k__Bacteria; p__Proteobacteria; c__Gammaproteobacteria; o__Legionellales; f__Coxiellaceae; g__; s__
OTU_225	19	15	15	9	21	21	12	19	31	35	8	5	4	11	7	9	12	13	19	15	48	78	21	32	44	61	10	12	9	24	18	12		k__Bacteria; p__Proteobacteria; c__Betaproteobacteria; o__Burkholderiales; f__Burkholderiaceae; g__Burkholderia; s__
OTU_226	136	49	99	143	101	116	104	101	129	96	209	91	89	125	140	128	97	80	78	60	86	65	127	109	95	109	111	146	213	98	385	604		k__Bacteria; p__Chloroflexi; c__Anaerolineae; o__SBR1031; f__A4b; g__; s__
OTU_227	53	55	63	22	20	12	23	40	31	24	24	8	21	172	41	57	4	17	57	21	34	1	24	21	24	44	90	2	33	14	61	13		k__Bacteria; p__Planctomycetes; c__Phycisphaerae; o__WD2101; f__; g__; s__
OTU_228	18	19	23	44	25	20	24	30	12	13	18	47	40	59	43	11	35	26	19	17	11	31	27	30	36	17	11	33	47	42	40	67		k__Bacteria; p__Verrucomicrobia; c__[Pedosphaerae]; o__[Pedosphaerales]
OTU_229	11	4	15	9	23	20	12	6	16	10	21	36	25	11	54	11	8	3	5	3	3	14	40	28	10	4	32	20	27	14	11	20		k__Bacteria; p__Chloroflexi; c__Anaerolineae; o__SBR1031; f__oc28; g__; s__
OTU_230	14	10	16	16	24	15	20	7	29	20	12	24	15	10	11	9	32	14	13	15	18	22	29	25	23	10	16	14	13	18	22	65		k__Bacteria; p__Proteobacteria; c__Alphaproteobacteria; o__Rhodospirillales; f__Rhodospirillaceae; g__; s__
OTU_231	7	4	20	14	93	39	35	67	45	44	19	9	13	20	7	15	5	15	4	5	55	23	35	45	20	37	27	3	5	14	19	10		k__Bacteria; p__Proteobacteria; c__Betaproteobacteria; o__Rhodocyclales; f__Rhodocyclaceae; g__Uliginosibacterium; s__
OTU_232	22	29	18	14	25	26	14	25	23	18	26	8	28	48	21	50	3	29	11	12	18	4	14	6	6	7	37	11	21	13	10	13		k__Bacteria; p__Gemmatimonadetes; c__Gemmatimonadetes; o__KD8-87; f__; g__; s__
OTU_233	19	6	28	16	29	26	21	8	7	22	11	29	19	7	17	5	76	18	19	17	22	36	38	7	40	8	19	64	20	14	17	48		k__Bacteria; p__Proteobacteria; c__Gammaproteobacteria; o__Xanthomonadales; f__Sinobacteraceae; g__Steroidobacter; s__
OTU_234	55	20	24	32	17	12	7	13	11	11	16	9	7	23	7	13	17	25	44	33	23	3	7	21	15	30	14	0	10	28	29	2		k__Bacteria; p__Acidobacteria; c__Solibacteres; o__Solibacterales; f__Solibacteraceae; g__Candidatus Solibacter; s__
OTU_235	53	29	46	31	31	24	32	41	30	37	33	23	12	57	22	43	14	24	54	37	42	18	30	33	43	39	29	12	32	25	30	11		k__Bacteria; p__Planctomycetes; c__Phycisphaerae; o__WD2101; f__; g__; s__
OTU_236	63	5	35	16	18	46	45	190	77	75	2	2	5	2	2	6	26	18	20	23	70	103	12	58	29	66	2	3	3	21	12	30		k__Bacteria; p__Proteobacteria; c__Alphaproteobacteria; o__Rhizobiales; f__Rhizobiaceae; g__Agrobacterium; s__
OTU_237	17	26	21	40	8	6	7	9	11	8	13	13	34	15	19	11	35	25	11	11	11	3	16	9	4	4	8	6	14	20	4	18		k__Bacteria; p__Gemmatimonadetes; c__Gemm-5; o__; f__; g__; s__
OTU_238	16	24	25	19	0	1	42	11	13	2	10	9	4	31	152	21	6	29	10	9	9	4	12	18	1	1	7	0	21	29	3	3		k__Bacteria; p__Acidobacteria; c__Acidobacteriia; o__Acidobacteriales; f__Koribacteraceae; g__Candidatus Koribacter
OTU_239	24	60	22	28	2	4	4	5	5	6	11	15	13	32	13	23	19	16	19	41	14	1	8	9	1	5	7	6	19	21	18	12		k__Bacteria; p__Gemmatimonadetes; c__Gemmatimonadetes; o__Ellin5290; f__; g__; s__
OTU_240	27	139	102	40	1	0	0	0	0	0	16	4	10	13	1	9	54	71	10	167	1	0	0	0	0	0	17	8	3	57	29	9		k__Bacteria; p__Bacteroidetes; c__Cytophagia; o__Cytophagales; f__Cytophagaceae; g__Sporocytophaga; s__
OTU_241	13	16	51	26	3	5	15	6	5	3	8	18	21	5	35	5	20	34	15	16	4	8	8	5	12	4	6	33	14	21	17	10		k__Bacteria; p__Chloroflexi; c__Anaerolineae; o__GCA004; f__; g__; s__
OTU_242	4	5	27	16	0	0	0	0	0	0	50	51	65	20	22	50	17	4	0	3	0	0	0	0	0	0	24	24	18	10	15	49		k__Bacteria; p__Proteobacteria; c__Deltaproteobacteria; o__Myxococcales; f__; g__; s__
OTU_243	24	14	15	21	40	40	29	29	30	24	26	18	20	29	22	27	22	19	23	5	29	36	36	23	28	17	31	34	49	16	22	46		k__Bacteria; p__Chloroflexi; c__Chloroflexi; o__[Roseiflexales]; f__[Kouleothrixaceae]; g__; s__
OTU_244	7	7	7	23	22	16	12	35	15	8	13	9	11	25	24	18	8	12	14	15	32	54	21	33	32	24	12	6	14	8	16	8		k__Bacteria; p__Bacteroidetes; c__[Saprospirae]; o__[Saprospirales]; f__Chitinophagaceae; g__; s__
OTU_245	6	6	5	15	51	38	138	17	20	28	54	63	58	25	15	19	11	7	5	3	25	107	55	65	19	32	16	44	16	29	37	80		k__Bacteria; p__Bacteroidetes; c__Cytophagia; o__Cytophagales; f__Cytophagaceae; g__; s__
OTU_246	5	20	18	25	34	31	18	23	40	35	49	18	67	19	20	21	15	9	10	16	17	24	36	34	24	26	88	39	58	25	40	42		k__Bacteria; p__Proteobacteria; c__Deltaproteobacteria; o__Myxococcales; f__Polyangiaceae
OTU_247	45	16	2	13	5	4	1	2	3	2	10	20	25	17	10	9	54	19	47	21	3	2	0	10	0	0	14	10	35	28	10	8		k__Bacteria; p__Actinobacteria; c__Actinobacteria; o__Actinomycetales; f__Nocardiaceae; g__Rhodococcus; s__
OTU_248	89	170	85	133	51	33	39	18	10	28	100	65	71	76	37	60	194	124	101	237	33	27	35	48	32	17	63	30	69	211	20	25		k__Bacteria; p__Bacteroidetes; c__[Saprospirae]; o__[Saprospirales]; f__Chitinophagaceae; g__; s__
OTU_249	8	18	14	17	12	24	11	11	11	13	25	25	24	14	20	6	49	25	15	18	8	11	23	12	9	2	13	16	22	27	3	19		k__Bacteria; p__Gemmatimonadetes; c__Gemmatimonadetes; o__N1423WL; f__; g__; s__
OTU_250	29	29	15	18	34	41	45	27	25	25	44	45	22	32	21	23	11	32	29	30	52	18	23	24	20	33	51	11	30	19	27	8		k__Bacteria; p__Planctomycetes; c__Phycisphaerae; o__WD2101; f__; g__; s__
OTU_251	25	25	39	37	56	43	67	40	33	33	72	67	59	61	42	33	28	17	18	23	31	41	74	43	36	25	42	67	42	43	70	49		k__Bacteria; p__Verrucomicrobia; c__Opitutae; o__Opitutales; f__Opitutaceae; g__Opitutus; s__
OTU_252	28	18	36	28	16	10	10	17	15	13	6	11	9	14	13	15	10	26	24	20	20	8	17	11	25	18	10	8	15	23	21	8		k__Bacteria; p__Acidobacteria; c__Solibacteres; o__Solibacterales; f__; g__; s__
OTU_253	9	4	0	2	0	1	3	327	0	7	0	0	0	0	0	0	1	1	3	2	0	1	0	0	0	1	1	0	0	4	0	0		k__Bacteria; p__Bacteroidetes; c__Flavobacteriia; o__Flavobacteriales; f__Flavobacteriaceae; g__Flavobacterium
OTU_254	14	8	17	25	17	16	22	4	33	12	24	25	16	13	22	25	28	13	14	14	11	18	29	21	20	5	14	26	23	23	20	27		k__Bacteria; p__Proteobacteria; c__Betaproteobacteria; o__SC-I-84; f__; g__; s__
OTU_255	20	28	24	32	61	37	31	31	22	31	37	46	49	81	46	22	97	23	21	21	43	35	40	34	56	18	33	54	41	35	31	74		k__Bacteria; p__Verrucomicrobia; c__[Pedosphaerae]; o__[Pedosphaerales]; f__Ellin517; g__; s__
OTU_256	12	23	15	26	41	40	31	53	37	29	14	4	18	51	19	17	20	20	30	19	34	21	35	40	34	23	20	9	15	18	23	11		k__Bacteria; p__Acidobacteria; c__Solibacteres; o__Solibacterales; f__; g__; s__
OTU_257	9	11	10	12	30	22	25	24	19	7	9	28	30	48	22	17	10	3	9	16	21	25	22	26	16	12	45	19	21	8	20	28		k__Bacteria; p__Verrucomicrobia; c__[Pedosphaerae]; o__[Pedosphaerales]; f__; g__; s__
OTU_258	27	32	27	36	21	20	16	21	24	21	34	27	23	33	30	34	22	18	42	25	29	15	20	24	23	9	35	29	32	34	13	20		k__Bacteria; p__Nitrospirae; c__Nitrospira; o__Nitrospirales; f__Nitrospiraceae; g__; s__
OTU_259	7	2	25	10	3	6	2	2	2	4	35	35	57	2	49	6	11	50	11	9	1	4	3	2	5	8	2	70	18	8	38	4		k__Bacteria; p__Acidobacteria; c__[Chloracidobacteria]; o__11-24; f__; g__; s__
OTU_260	10	10	15	9	19	18	10	8	5	12	14	17	14	20	15	12	15	14	20	12	8	12	7	3	16	4	12	11	13	15	24	15		k__Bacteria; p__Proteobacteria; c__Gammaproteobacteria; o__Oceanospirillales; f__Halomonadaceae; g__Halomonas; s__
OTU_261	32	74	40	62	112	355	140	264	239	659	54	50	43	115	69	30	59	51	49	34	107	322	124	194	142	172	14	75	60	48	58	143		k__Bacteria; p__Proteobacteria; c__Betaproteobacteria; o__Burkholderiales; f__Comamonadaceae
OTU_262	16	26	18	12	10	12	11	15	15	8	17	7	7	53	14	22	6	8	4	6	18	3	6	13	11	25	20	1	11	5	13	19		k__Bacteria; p__Verrucomicrobia; c__[Pedosphaerae]; o__[Pedosphaerales]; f__Ellin517; g__; s__
OTU_263	18	13	14	18	42	44	43	25	64	27	35	40	28	24	22	27	21	10	21	13	35	45	62	39	26	38	29	44	34	19	13	25		k__Bacteria; p__Planctomycetes; c__Phycisphaerae; o__WD2101; f__; g__; s__
OTU_264	6	6	7	6	15	11	43	53	32	16	5	0	2	3	4	3	3	10	10	7	40	159	28	35	110	40	4	4	6	4	2	3		k__Bacteria; p__Proteobacteria; c__Alphaproteobacteria; o__Sphingomonadales; f__Sphingomonadaceae; g__Sphingomonas; s__wittichii
OTU_265	19	20	21	47	35	27	19	65	33	22	22	23	21	48	55	43	11	19	22	17	66	21	55	58	63	35	12	11	32	42	23	13		k__Bacteria; p__Bacteroidetes; c__[Saprospirae]; o__[Saprospirales]; f__Chitinophagaceae; g__Flavisolibacter; s__
OTU_266	19	25	15	25	16	17	21	8	15	15	32	25	29	31	21	45	46	19	16	19	9	13	11	12	13	8	47	24	29	31	20	23		k__Bacteria; p__Proteobacteria; c__Alphaproteobacteria; o__Rhodospirillales; f__Rhodospirillaceae; g__; s__
OTU_267	3	4	10	10	39	25	22	20	19	14	3	31	20	6	35	36	59	6	8	8	34	21	69	185	19	24	16	33	50	10	158	145		k__Bacteria; p__Bacteroidetes; c__Cytophagia; o__Cytophagales; f__Cytophagaceae; g__; s__
OTU_268	25	12	15	11	43	18	33	24	17	30	15	21	28	22	14	16	19	12	10	10	28	16	27	31	17	34	16	51	17	11	20	14		k__Bacteria; p__Proteobacteria; c__Deltaproteobacteria; o__Myxococcales; f__; g__; s__
OTU_269	22	67	48	19	10	58	29	11	39	40	4	10	2	2	26	1	51	56	57	102	53	12	9	39	9	46	6	5	4	73	26	30		k__Bacteria; p__Proteobacteria; c__Alphaproteobacteria; o__Caulobacterales; f__Caulobacteraceae; g__Caulobacter
OTU_270	18	13	6	4	27	25	26	22	17	19	5	15	13	19	9	10	5	10	11	14	14	14	7	12	17	8	8	6	14	13	15	6		k__Bacteria; p__Proteobacteria; c__Alphaproteobacteria; o__Rhodospirillales; f__Rhodospirillaceae; g__; s__
OTU_271	3	1	13	5	13	17	21	5	12	9	10	18	30	8	28	8	10	2	12	5	11	32	21	12	24	9	8	17	13	7	6	16		k__Bacteria; p__Nitrospirae; c__Nitrospira; o__Nitrospirales; f__Nitrospiraceae; g__Nitrospira; s__
OTU_272	14	9	8	15	21	20	18	33	29	14	21	9	7	26	25	36	5	7	9	7	24	11	20	14	28	15	29	19	20	7	18	17		k__Bacteria; p__Chloroflexi; c__Chloroflexi; o__[Roseiflexales]; f__[Kouleothrixaceae]; g__; s__
OTU_273	33	27	9	24	9	8	7	4	11	7	13	12	10	17	6	18	14	20	26	34	9	5	9	8	6	11	11	4	6	18	16	6		k__Bacteria; p__Gemmatimonadetes; c__Gemmatimonadetes; o__Ellin5290; f__; g__; s__
OTU_274	47	31	18	62	51	34	31	16	29	35	34	48	52	15	43	27	42	27	30	24	28	30	39	50	23	18	27	82	48	28	20	24		k__Bacteria; p__Actinobacteria; c__Thermoleophilia; o__Gaiellales; f__Gaiellaceae; g__; s__
OTU_275	17	9	24	34	17	23	16	4	12	14	27	35	36	8	60	9	16	14	33	20	22	16	21	27	29	11	7	45	15	23	11	20		k__Bacteria; p__Acidobacteria; c__Acidobacteria-6; o__iii1-15; f__; g__; s__
OTU_276	46	45	15	46	26	19	60	27	22	29	25	27	37	56	15	16	57	56	47	57	40	53	14	39	69	81	44	22	18	38	69	19		k__Bacteria; p__Proteobacteria; c__Gammaproteobacteria; o__Xanthomonadales; f__Xanthomonadaceae; g__; s__
OTU_277	20	10	6	15	9	2	7	21	13	4	3	2	2	3	3	15	82	12	7	17	66	78	7	60	75	21	12	3	4	20	23	14		k__Bacteria; p__Bacteroidetes; c__Sphingobacteriia; o__Sphingobacteriales; f__Sphingobacteriaceae; g__; s__
OTU_278	40	17	13	6	20	12	5	23	29	5	6	4	4	17	7	32	1	8	24	11	37	3	12	22	21	31	18	1	6	19	14	4		k__Bacteria; p__WPS-2; c__; o__; f__; g__; s__
OTU_279	16	4	27	19	8	7	10	2	0	6	39	28	30	19	35	16	12	30	30	16	10	10	6	3	5	6	10	30	20	13	36	23		k__Bacteria; p__Verrucomicrobia; c__[Pedosphaerae]; o__[Pedosphaerales]; f__Ellin515; g__; s__
OTU_280	9	9	12	28	18	18	4	7	36	23	22	23	11	14	14	14	20	13	14	14	10	10	22	9	15	8	6	25	21	21	13	11		k__Bacteria; p__Acidobacteria; c__[Chloracidobacteria]; o__DS-100; f__; g__; s__
OTU_281	9	10	21	38	14	15	11	8	5	11	19	43	22	8	27	18	29	17	9	9	14	27	43	26	29	10	3	48	26	27	20	28		k__Bacteria; p__Bacteroidetes; c__[Saprospirae]; o__[Saprospirales]; f__Chitinophagaceae; g__; s__
OTU_282	29	35	24	8	6	6	6	7	8	5	2	8	8	60	5	12	4	8	27	15	10	1	6	7	9	23	20	4	14	8	42	16		k__Bacteria; p__Verrucomicrobia; c__[Spartobacteria]; o__[Chthoniobacterales]; f__[Chthoniobacteraceae]; g__DA101; s__
OTU_283	10	5	12	11	35	23	21	4	26	8	32	38	72	18	32	16	10	12	16	12	13	19	42	9	18	6	24	18	30	21	4	10		k__Bacteria; p__Planctomycetes; c__Phycisphaerae; o__WD2101; f__; g__; s__
OTU_284	70	63	52	47	51	45	66	73	71	40	57	62	83	135	63	82	27	41	83	36	54	19	50	44	54	87	100	31	61	33	75	42		k__Bacteria; p__Acidobacteria; c__Solibacteres; o__Solibacterales; f__Solibacteraceae; g__Candidatus Solibacter; s__
OTU_285	8	6	8	7	27	24	16	16	26	19	12	8	7	10	4	10	9	7	6	4	15	17	18	20	25	9	12	8	13	11	5	20		k__Bacteria; p__Proteobacteria; c__Deltaproteobacteria; o__Myxococcales
OTU_286	29	11	19	17	77	56	67	31	28	56	29	27	19	26	13	18	28	17	20	15	52	49	39	48	49	65	26	49	28	31	27	25		k__Bacteria; p__Proteobacteria; c__Alphaproteobacteria; o__Rhizobiales; f__Hyphomicrobiaceae; g__Rhodoplanes; s__
OTU_287	8	4	13	0	69	60	16	4	14	197	2	0	4	1	2	1	8	5	17	6	10	15	2	14	2	13	4	7	9	12	7	1		k__Bacteria; p__Bacteroidetes; c__Flavobacteriia; o__Flavobacteriales; f__[Weeksellaceae]; g__Chryseobacterium; s__
OTU_288	30	35	11	14	2	2	3	3	2	4	12	7	17	22	16	32	5	9	17	13	6	6	6	1	7	12	16	16	19	8	27	8		k__Bacteria; p__Armatimonadetes; c__[Fimbriimonadia]; o__[Fimbriimonadales]; f__[Fimbriimonadaceae]; g__Fimbriimonas; s__
OTU_289	8	7	5	4	24	27	25	13	13	21	16	18	18	11	12	12	10	8	10	9	16	21	34	22	25	13	11	34	20	5	7	15		k__Bacteria; p__Proteobacteria; c__Alphaproteobacteria; o__Rhodospirillales; f__Rhodospirillaceae; g__; s__
OTU_290	11	20	14	20	7	8	6	5	37	9	17	8	9	19	5	10	4	28	16	15	6	2	7	13	6	5	4	4	5	18	8	4		k__Bacteria; p__Gemmatimonadetes; c__Gemmatimonadetes; o__N1423WL; f__; g__; s__
OTU_291	19	14	10	17	45	26	24	9	29	16	18	15	14	8	12	7	40	17	12	17	28	16	26	31	18	15	11	29	22	19	22	13		k__Bacteria; p__Actinobacteria; c__Thermoleophilia; o__Solirubrobacterales; f__Solirubrobacteraceae
OTU_292	32	17	14	15	26	32	23	17	57	20	28	47	18	16	21	47	30	14	17	14	17	26	51	17	36	28	16	28	14	8	17	28		k__Bacteria; p__Gemmatimonadetes; c__Gemmatimonadetes; o__Ellin5290; f__; g__; s__
OTU_293	14	21	168	16	3	10	11	3	11	3	7	12	25	17	14	2	18	10	7	67	0	6	6	3	4	2	61	2	10	34	47	14		k__Bacteria; p__Bacteroidetes; c__Sphingobacteriia; o__Sphingobacteriales; f__; g__; s__
OTU_294	8	9	24	23	14	65	88	30	31	59	7	15	21	10	23	16	16	10	11	21	78	237	111	50	191	120	13	45	31	10	16	30		k__Bacteria; p__Bacteroidetes; c__[Saprospirae]; o__[Saprospirales]; f__Chitinophagaceae; g__Niastella; s__
OTU_295	21	9	19	27	20	15	12	10	24	7	19	36	21	11	43	14	14	11	16	13	19	22	26	5	25	6	12	29	21	27	11	20		k__Bacteria; p__Armatimonadetes; c__Chthonomonadetes; o__SJA-22; f__; g__; s__
OTU_296	6	4	6	7	61	26	31	15	15	10	13	19	26	14	10	7	7	2	12	5	35	22	49	55	29	40	42	33	25	8	29	9		k__Bacteria; p__Planctomycetes; c__Planctomycetia; o__Pirellulales; f__Pirellulaceae; g__Pirellula; s__
OTU_297	31	30	53	7	22	17	25	35	31	12	32	3	17	32	0	41	2	10	15	6	40	6	22	19	12	50	20	3	7	16	45	9		k__Bacteria; p__Verrucomicrobia; c__Opitutae; o__Opitutales; f__Opitutaceae; g__Opitutus; s__
OTU_298	5	0	0	1	3	1	13	171	11	13	0	0	0	0	0	0	1	1	3	3	3	0	1	115	3	16	0	0	0	7	0	1		k__Bacteria; p__Proteobacteria; c__Gammaproteobacteria; o__Xanthomonadales; f__Xanthomonadaceae; g__Stenotrophomonas; s__
OTU_299	5	4	2	9	45	23	20	4	31	15	3	5	6	0	0	2	4	0	5	0	9	38	48	39	11	14	2	10	9	2	6	1		k__Bacteria; p__Actinobacteria; c__Thermoleophilia; o__Solirubrobacterales; f__; g__; s__
OTU_300	19	12	22	26	14	15	18	8	16	17	14	27	27	17	22	11	23	17	21	12	16	24	24	10	15	3	8	28	16	37	10	8		k__Bacteria; p__Acidobacteria; c__Solibacteres; o__Solibacterales; f__; g__; s__
OTU_301	20	6	6	15	24	5	19	16	12	7	14	19	13	10	13	19	4	12	11	18	13	6	18	11	17	9	8	14	8	22	8	10		k__Bacteria; p__Actinobacteria; c__Thermoleophilia; o__Gaiellales; f__Gaiellaceae; g__; s__
OTU_302	12	12	10	11	20	16	8	4	20	16	18	15	13	17	11	13	11	20	9	12	13	8	11	16	8	15	8	4	23	18	7	8		k__Bacteria; p__Proteobacteria; c__Deltaproteobacteria; o__Myxococcales; f__Haliangiaceae; g__; s__
OTU_303	11	27	12	10	13	7	12	28	16	8	10	8	12	21	7	16	2	15	21	13	26	2	18	12	9	30	24	2	11	9	23	6		k__Bacteria; p__Acidobacteria; c__Acidobacteriia; o__Acidobacteriales; f__Koribacteraceae; g__Candidatus Koribacter; s__
OTU_304	18	8	13	14	18	6	10	10	9	11	26	14	18	20	15	20	8	10	12	8	8	3	13	10	12	13	27	6	30	13	23	20		k__Bacteria; p__Chloroflexi; c__Anaerolineae; o__SBR1031; f__A4b; g__; s__
OTU_305	0	1	0	3	1	3	6	26	8	9	13	9	10	17	29	32	0	0	0	0	4	6	0	4	18	1	3	11	4	0	6	440		k__Bacteria; p__Spirochaetes; c__Spirochaetes; o__Spirochaetales; f__Spirochaetaceae; g__Spirochaeta; s__aurantia
OTU_306	11	9	5	6	21	27	16	10	31	15	5	6	12	8	3	3	13	11	11	17	16	9	14	22	12	13	7	6	11	18	4	6		k__Bacteria; p__Actinobacteria; c__Actinobacteria; o__Actinomycetales; f__Geodermatophilaceae; g__; s__
OTU_307	32	8	31	18	2	11	10	22	7	8	25	20	26	28	25	19	2	13	15	4	2	0	6	9	2	8	4	6	20	9	13	40		k__Bacteria; p__Chloroflexi; c__Anaerolineae; o__SBR1031; f__oc28; g__; s__
OTU_308	3	4	5	7	41	17	21	14	9	23	24	15	25	20	21	11	0	6	0	0	2	5	24	11	13	9	6	0	14	4	6	15		k__Bacteria; p__Cyanobacteria; c__4C0d-2; o__MLE1-12; f__; g__; s__
OTU_309	0	0	2	0	2	37	12	11	21	28	3	1	1	1	5	2	0	0	1	1	7	263	13	5	43	37	1	6	4	2	4	6		k__Bacteria; p__Proteobacteria; c__Alphaproteobacteria; o__Sphingomonadales; f__Sphingomonadaceae
OTU_310	110	140	87	83	26	20	14	25	25	8	33	23	13	16	30	16	96	101	94	68	41	33	5	20	26	29	23	19	16	127	43	32		k__Bacteria; p__Proteobacteria; c__Alphaproteobacteria; o__Sphingomonadales; f__Sphingomonadaceae; g__Sphingomonas; s__
OTU_311	3	0	0	6	1	0	6	1	0	0	0	0	0	0	0	0	0	0	334	0	0	0	0	0	1	1	0	0	0	0	0	22		k__Bacteria; p__Cyanobacteria
OTU_312	5	7	5	4	3	2	8	20	8	4	29	3	52	10	20	17	7	8	5	3	16	17	1	2	14	0	26	27	3	2	7	36		k__Bacteria; p__Verrucomicrobia; c__[Pedosphaerae]; o__[Pedosphaerales]; f__auto67_4W; g__; s__
OTU_313	24	30	31	35	0	2	2	1	1	3	49	38	31	32	28	44	36	17	8	13	2	6	1	4	1	2	34	21	22	28	25	20		k__Bacteria; p__Proteobacteria; c__Deltaproteobacteria; o__Myxococcales; f__; g__; s__
OTU_314	17	12	22	24	13	13	15	2	6	4	20	25	43	2	31	13	48	29	14	17	28	39	51	8	36	23	20	85	32	16	26	12		k__Archaea; p__Crenarchaeota; c__Thaumarchaeota; o__Nitrososphaerales; f__Nitrososphaeraceae; g__Candidatus Nitrososphaera; s__
OTU_315	8	1	7	5	16	25	33	41	22	13	24	19	34	14	20	5	9	2	3	1	15	14	39	16	9	9	6	6	12	2	4	25		k__Bacteria; p__Proteobacteria; c__Deltaproteobacteria; o__Myxococcales; f__Haliangiaceae; g__; s__
OTU_316	17	17	11	7	27	23	25	27	54	34	13	14	17	28	16	18	6	8	13	14	32	4	22	21	39	17	20	5	21	11	11	5		k__Bacteria; p__Armatimonadetes; c__Chthonomonadetes; o__SJA-22; f__; g__; s__
OTU_317	56	44	69	40	1	2	11	30	4	9	16	44	59	12	51	38	41	29	46	23	5	227	0	8	5	15	377	4	5	16	32	66		k__Bacteria; p__Bacteroidetes; c__[Saprospirae]; o__[Saprospirales]; f__Chitinophagaceae; g__Chitinophaga; s__
OTU_318	13	16	17	27	24	16	15	11	15	27	16	18	27	38	26	11	11	13	26	24	23	24	21	28	19	12	16	12	14	20	13	5		k__Bacteria; p__Acidobacteria; c__Solibacteres; o__Solibacterales; f__; g__; s__
OTU_319	31	20	44	47	32	23	30	41	30	21	32	32	16	29	22	22	28	31	43	28	54	46	36	80	71	41	28	11	26	103	20	12		k__Bacteria; p__Bacteroidetes; c__[Saprospirae]; o__[Saprospirales]; f__Chitinophagaceae; g__Sediminibacterium; s__
OTU_320	14	11	28	15	47	24	15	38	44	26	15	6	4	17	3	13	15	36	17	18	43	10	15	43	21	31	55	24	26	21	89	30		k__Bacteria; p__Actinobacteria; c__Actinobacteria; o__Actinomycetales; f__Micromonosporaceae
OTU_321	25	25	28	12	1	3	5	8	3	4	7	1	7	39	18	21	2	11	34	18	4	2	0	3	4	8	5	2	9	6	34	4		k__Bacteria; p__Acidobacteria; c__Solibacteres; o__Solibacterales; f__; g__; s__
OTU_322	8	11	3	10	19	20	11	13	19	15	13	8	7	11	11	2	7	11	10	6	21	17	10	17	19	17	9	3	14	12	6	9		k__Bacteria; p__Acidobacteria; c__Solibacteres; o__Solibacterales; f__; g__; s__
OTU_323	19	9	7	16	28	22	14	12	19	16	11	27	15	18	6	14	9	6	11	13	14	25	25	44	23	7	8	10	19	19	9	15		k__Bacteria; p__Acidobacteria; c__Solibacteres; o__Solibacterales; f__; g__; s__
OTU_324	66	22	15	3	0	0	3	1	0	2	1	5	12	14	5	16	4	5	40	10	14	0	0	2	4	8	30	11	6	3	34	0		k__Bacteria; p__Acidobacteria; c__DA052; o__Ellin6513; f__; g__; s__
OTU_325	29	36	41	36	23	19	23	14	28	10	25	14	18	25	13	13	33	39	48	33	37	14	12	24	33	14	19	5	19	31	21	20		k__Bacteria; p__Planctomycetes; c__Phycisphaerae; o__WD2101; f__; g__; s__
OTU_326	41	22	18	16	10	4	6	3	2	8	7	4	2	16	5	6	9	13	34	28	7	0	2	1	4	7	11	0	2	18	8	2		k__Bacteria
OTU_327	9	28	20	14	31	24	39	60	10	27	46	36	42	44	25	22	14	19	9	14	36	32	26	28	45	36	26	24	17	7	27	26		k__Bacteria; p__Verrucomicrobia; c__[Pedosphaerae]; o__[Pedosphaerales]; f__; g__; s__
OTU_328	6	9	9	25	7	15	18	2	19	21	22	17	11	17	4	12	11	20	23	17	11	8	14	11	10	10	10	13	12	11	23	60		k__Bacteria; p__Proteobacteria; c__Gammaproteobacteria; o__Xanthomonadales; f__Xanthomonadaceae; g__Dokdonella; s__
OTU_329	4	7	3	5	21	4	14	9	3	3	12	12	45	15	15	6	2	2	0	3	12	10	7	5	3	18	21	4	30	5	19	3		k__Bacteria; p__Chloroflexi; c__Anaerolineae; o__SBR1031; f__oc28; g__; s__
OTU_330	12	8	19	18	33	31	19	14	49	20	17	20	10	10	11	9	9	14	11	11	16	25	30	28	40	11	11	16	25	19	16	34		k__Bacteria; p__Acidobacteria; c__[Chloracidobacteria]; o__DS-100; f__; g__; s__
OTU_331	11	10	10	9	21	14	5	12	27	14	8	18	7	14	7	17	10	9	10	15	17	9	19	20	22	29	22	10	10	14	15	9		k__Bacteria; p__Acidobacteria; c__Acidobacteria-6; o__iii1-15; f__; g__; s__
OTU_332	3	3	20	14	6	7	6	0	3	7	24	26	39	5	43	5	46	13	10	5	5	9	20	4	17	6	12	95	11	10	8	21		k__Bacteria; p__Verrucomicrobia; c__[Pedosphaerae]; o__[Pedosphaerales]; f__; g__; s__
OTU_333	11	9	10	6	12	18	34	8	17	19	8	8	15	10	11	9	9	12	5	6	22	11	13	15	9	13	7	6	15	6	7	26		k__Bacteria; p__Actinobacteria; c__Actinobacteria; o__Actinomycetales; f__Micromonosporaceae; g__; s__
OTU_334	6	4	2	5	18	21	12	16	15	12	11	6	10	11	5	6	10	7	8	1	8	12	21	20	16	11	2	8	14	8	9	14		k__Bacteria; p__Planctomycetes; c__Planctomycetia; o__Planctomycetales; f__Planctomycetaceae; g__Planctomyces; s__
OTU_335	0	4	4	2	31	25	28	29	5	12	11	11	14	23	12	13	3	0	3	2	14	2	13	21	12	12	29	7	10	1	11	6		k__Bacteria; p__Planctomycetes; c__vadinHA49; o__DH61; f__; g__; s__
OTU_336	16	21	15	31	25	44	29	16	46	32	25	33	27	31	18	27	28	27	28	24	23	21	36	19	39	15	12	18	14	32	7	22		k__Bacteria; p__Proteobacteria; c__Betaproteobacteria; o__SC-I-84; f__; g__; s__
OTU_337	24	16	32	28	18	20	39	11	46	21	40	50	26	18	31	30	14	24	18	13	28	44	28	10	30	13	15	32	24	21	15	12		k__Bacteria; p__Acidobacteria; c__iii1-8; o__32-20; f__; g__; s__
OTU_338	8	26	31	72	0	1	1	0	7	4	2	9	0	5	3	1	17	21	22	3	0	0	2	2	5	3	2	3	3	34	1	2		k__Bacteria; p__Proteobacteria; c__Gammaproteobacteria; o__Legionellales; f__Coxiellaceae; g__; s__
OTU_339	21	27	19	22	16	17	15	26	20	12	11	18	7	15	7	19	25	32	20	46	26	10	9	13	21	10	11	12	15	30	21	14		k__Bacteria; p__Proteobacteria; c__Alphaproteobacteria; o__Sphingomonadales; f__Sphingomonadaceae
OTU_340	1	4	4	2	38	35	31	14	25	25	13	12	13	11	12	9	2	3	0	2	11	10	27	17	12	16	9	6	5	2	8	10		k__Bacteria; p__Planctomycetes; c__vadinHA49; o__DH61; f__; g__; s__
OTU_341	17	5	6	6	9	11	20	12	18	9	13	6	20	23	10	18	3	8	9	8	16	9	10	7	15	9	16	6	24	4	10	5		k__Bacteria; p__Proteobacteria; c__Deltaproteobacteria; o__Myxococcales
OTU_342	3	7	2	7	23	10	22	9	36	16	8	11	10	14	18	8	5	6	6	8	13	9	18	13	13	14	3	13	13	8	13	16		k__Bacteria; p__Proteobacteria; c__Gammaproteobacteria; o__Xanthomonadales; f__Xanthomonadaceae
OTU_343	5	4	6	5	33	36	36	59	10	25	16	13	14	9	12	20	9	3	6	5	8	21	32	55	17	37	4	5	14	10	26	20		k__Bacteria; p__Bacteroidetes; c__[Saprospirae]; o__[Saprospirales]; f__Chitinophagaceae
OTU_344	19	12	16	24	9	11	11	3	29	5	8	9	7	6	6	19	20	14	23	13	20	11	10	35	8	10	4	5	7	26	5	3		k__Bacteria; p__Proteobacteria; c__Gammaproteobacteria; o__Xanthomonadales; f__Xanthomonadaceae; g__Thermomonas; s__
OTU_345	2	12	9	12	7	5	5	0	4	3	16	18	2	0	3	0	54	2	6	5	0	6	9	7	21	2	5	11	6	63	1	29		k__Bacteria; p__Bacteroidetes; c__[Saprospirae]; o__[Saprospirales]; f__Chitinophagaceae; g__; s__
OTU_346	5	7	15	15	8	4	6	6	5	7	47	37	38	25	23	16	17	3	1	9	3	8	19	10	13	6	35	35	33	8	25	71		k__Bacteria; p__Chloroflexi; c__Anaerolineae; o__SBR1031; f__oc28; g__; s__
OTU_347	44	23	22	20	6	3	6	5	1	5	5	11	11	12	9	16	17	17	46	45	11	9	3	20	8	11	22	18	17	29	12	3		k__Bacteria; p__Acidobacteria; c__Solibacteres; o__Solibacterales; f__Solibacteraceae; g__; s__
OTU_348	13	12	6	16	20	48	17	28	10	45	18	10	12	34	13	11	51	4	4	8	17	12	67	80	19	16	9	4	17	26	17	23		k__Bacteria; p__Proteobacteria; c__Deltaproteobacteria; o__Myxococcales; f__; g__; s__
OTU_349	1	16	10	7	7	8	22	38	10	10	8	4	11	30	12	20	0	4	0	10	20	1	2	19	2	4	37	1	5	2	4	0		k__Bacteria; p__Armatimonadetes; c__[Fimbriimonadia]; o__[Fimbriimonadales]; f__[Fimbriimonadaceae]
OTU_350	19	12	6	16	59	19	39	20	24	28	21	27	36	11	24	15	15	21	7	10	22	28	29	21	27	23	17	29	15	13	10	23		k__Bacteria; p__Proteobacteria; c__Deltaproteobacteria; o__Myxococcales
OTU_351	5	5	11	18	5	3	6	0	5	2	11	26	9	4	32	7	27	10	2	11	9	16	12	2	11	0	5	41	10	9	9	0		k__Bacteria; p__Acidobacteria; c__[Chloracidobacteria]; o__RB41; f__; g__; s__
OTU_352	10	16	5	15	22	3	16	15	5	14	14	12	7	16	13	13	11	10	10	14	7	6	8	9	16	8	10	9	10	13	13	5		k__Bacteria; p__Proteobacteria; c__Alphaproteobacteria; o__Rhodospirillales; f__Acetobacteraceae; g__; s__
OTU_353	26	25	9	14	25	21	20	17	38	15	14	14	18	17	10	13	14	17	24	22	26	14	10	25	20	26	17	13	7	13	16	6		k__Bacteria; p__Proteobacteria; c__Alphaproteobacteria; o__Caulobacterales; f__Caulobacteraceae
OTU_354	15	5	6	18	18	22	17	3	23	11	10	27	23	2	14	4	37	16	8	15	11	12	16	31	9	11	6	16	22	13	8	10		k__Bacteria; p__Actinobacteria; c__Actinobacteria; o__Actinomycetales; f__Micromonosporaceae; g__Catellatospora; s__
OTU_355	20	11	11	15	15	17	25	8	30	11	11	10	18	9	16	12	8	21	13	15	20	8	20	14	13	10	12	29	16	15	12	10		k__Bacteria; p__Actinobacteria; c__Thermoleophilia; o__Solirubrobacterales; f__; g__; s__
OTU_356	9	1	10	7	3	11	11	2	10	10	17	19	11	0	18	3	11	5	6	4	1	14	15	5	13	6	4	75	8	9	6	5		k__Bacteria; p__Verrucomicrobia; c__[Spartobacteria]; o__[Chthoniobacterales]; f__[Chthoniobacteraceae]; g__OR-59; s__
OTU_357	1	1	5	9	36	10	27	23	31	12	7	5	13	13	3	4	1	4	6	1	29	8	5	24	12	9	8	3	3	2	1	3		k__Bacteria; p__Proteobacteria; c__Deltaproteobacteria; o__Myxococcales; f__; g__; s__
OTU_358	5	4	7	8	12	20	3	0	19	11	15	3	0	1	0	0	16	8	3	0	1	6	13	5	22	5	13	0	88	6	8	14		k__Bacteria; p__Proteobacteria; c__Deltaproteobacteria; o__Myxococcales; f__Cystobacteraceae; g__Cystobacter; s__
OTU_359	12	16	11	19	30	11	23	22	37	12	13	16	9	11	6	10	15	27	17	9	23	9	15	25	20	18	6	5	12	12	12	22		k__Bacteria; p__Proteobacteria; c__Deltaproteobacteria; o__Myxococcales; f__Haliangiaceae; g__; s__
OTU_360	10	9	20	9	27	19	24	16	21	17	23	23	28	31	29	19	7	17	7	13	26	13	26	16	23	9	39	27	24	10	10	10		k__Bacteria; p__Planctomycetes; c__Phycisphaerae; o__WD2101; f__; g__; s__
OTU_361	2	3	1	0	6	29	13	108	10	33	0	3	0	0	0	1	1	2	4	5	31	3	13	27	56	190	0	8	0	2	6	1		k__Bacteria; p__Chloroflexi; c__Ktedonobacteria; o__Ktedonobacterales; f__Ktedonobacteraceae; g__; s__
OTU_362	12	7	4	5	37	8	39	21	13	23	11	10	37	16	12	5	7	1	13	11	31	12	1	42	6	49	4	15	18	4	22	6		k__Bacteria; p__Proteobacteria; c__Gammaproteobacteria
OTU_363	6	7	31	12	3	18	9	6	5	12	5	12	5	7	10	10	47	10	5	6	21	4	11	74	7	3	5	7	17	19	43	144		k__Bacteria; p__Bacteroidetes; c__Cytophagia; o__Cytophagales; f__Cytophagaceae; g__; s__
OTU_364	0	1	4	7	11	21	16	8	8	7	10	18	17	12	16	10	2	1	0	1	3	20	20	10	11	4	4	18	16	7	5	9		k__Bacteria; p__Bacteroidetes; c__Sphingobacteriia; o__Sphingobacteriales; f__; g__; s__
OTU_365	17	4	7	13	17	13	10	3	23	5	8	9	13	5	10	7	23	10	10	8	11	6	10	9	14	3	6	12	17	17	9	7		k__Bacteria; p__Actinobacteria; c__Thermoleophilia; o__Gaiellales; f__Gaiellaceae; g__; s__
OTU_366	12	27	9	15	9	5	7	6	12	9	38	39	20	14	22	24	12	11	15	15	7	7	13	12	9	8	35	33	24	16	35	22		k__Bacteria; p__Proteobacteria; c__Deltaproteobacteria; o__Myxococcales; f__; g__; s__
OTU_367	11	2	13	8	9	8	3	1	3	6	20	23	30	9	39	10	10	8	5	4	7	15	8	3	3	4	8	29	28	8	22	19		k__Bacteria; p__Acidobacteria; c__Acidobacteria-5; o__; f__; g__; s__
OTU_368	7	8	2	6	29	12	4	6	9	5	11	8	9	8	8	22	1	2	7	4	9	6	18	5	13	10	16	10	13	16	4	3		k__Bacteria; p__Chloroflexi; c__C0119; o__; f__; g__; s__
OTU_369	5	8	17	15	3	4	0	11	5	2	10	7	3	44	16	32	0	17	8	5	3	1	5	3	7	2	5	0	18	2	13	24		k__Bacteria; p__Chloroflexi; c__Anaerolineae; o__SBR1031; f__oc28; g__; s__
OTU_370	11	14	12	13	7	3	18	7	3	4	27	37	59	26	19	26	21	10	3	27	9	15	10	8	3	10	50	52	33	21	17	9		k__Bacteria; p__Verrucomicrobia; c__[Pedosphaerae]; o__[Pedosphaerales]
OTU_371	8	8	3	6	26	16	18	17	20	9	17	17	7	14	19	13	4	8	3	13	5	9	12	8	5	9	18	12	4	6	7	4		k__Bacteria; p__Proteobacteria; c__Deltaproteobacteria; o__Myxococcales; f__; g__; s__
OTU_372	5	9	7	8	12	7	15	1	0	12	25	39	32	21	5	11	11	3	8	5	7	3	7	3	5	1	29	21	8	9	30	34		k__Bacteria; p__Chlorobi; c__; o__; f__; g__; s__
OTU_373	16	15	16	26	17	17	12	6	4	6	23	25	21	13	19	9	28	17	20	26	6	23	28	14	25	5	17	34	13	25	19	11		k__Bacteria; p__Bacteroidetes; c__[Saprospirae]; o__[Saprospirales]; f__Chitinophagaceae; g__; s__
OTU_374	22	34	28	37	24	16	46	20	24	14	92	19	20	12	12	20	27	43	12	14	14	20	17	32	36	16	18	49	32	25	47	23		k__Bacteria; p__Bacteroidetes; c__[Saprospirae]; o__[Saprospirales]; f__Chitinophagaceae; g__Flavisolibacter; s__
OTU_375	2	0	15	6	19	28	11	5	5	24	12	9	14	15	16	7	6	2	1	2	7	8	13	19	7	1	5	6	5	0	9	67		k__Bacteria; p__Chloroflexi; c__Anaerolineae; o__SBR1031; f__oc28; g__; s__
OTU_376	5	24	14	22	15	12	14	23	9	10	22	15	12	24	14	27	5	14	18	19	15	5	12	20	32	13	22	6	14	29	8	4		k__Bacteria; p__Armatimonadetes; c__Chthonomonadetes; o__Chthonomonadales; f__Chthonomonadaceae; g__; s__
OTU_377	60	113	115	124	61	88	63	35	118	54	111	134	91	72	113	84	114	95	61	79	46	60	56	41	48	16	68	87	85	95	27	56		k__Bacteria; p__Gemmatimonadetes; c__Gemmatimonadetes; o__Gemmatimonadales; f__Ellin5301; g__; s__
OTU_378	3	8	17	22	6	10	1	4	4	1	3	9	4	11	3	1	51	16	8	11	5	9	8	32	7	0	31	9	5	23	4	15		k__Bacteria; p__Bacteroidetes; c__Cytophagia; o__Cytophagales; f__Cytophagaceae; g__Adhaeribacter; s__
OTU_379	11	1	5	9	26	11	16	13	11	9	8	7	3	12	6	14	3	5	12	3	23	8	13	14	28	52	5	1	6	11	7	5		k__Bacteria; p__Bacteroidetes; c__[Saprospirae]; o__[Saprospirales]; f__Chitinophagaceae; g__Flavisolibacter; s__
OTU_380	0	0	5	5	7	5	23	0	3	7	21	22	22	4	15	8	5	3	3	0	5	8	16	7	4	2	13	11	3	3	4	55		k__Bacteria; p__Chlorobi; c__; o__; f__; g__; s__
OTU_381	34	15	67	48	51	65	40	9	49	46	66	87	90	29	74	31	85	44	41	41	35	59	73	42	36	27	27	108	37	55	35	33		k__Bacteria; p__Acidobacteria; c__Acidobacteria-6; o__iii1-15; f__; g__; s__
OTU_382	11	5	3	5	10	18	30	9	12	12	8	12	4	7	7	10	14	6	11	12	16	15	18	29	11	25	9	8	5	8	11	4		k__Bacteria; p__Firmicutes; c__Bacilli; o__Bacillales; f__Planococcaceae
OTU_383	33	24	35	14	28	13	18	49	22	23	18	9	25	66	28	31	20	21	28	16	28	14	15	19	10	37	51	14	41	13	26	17		k__Bacteria; p__Acidobacteria; c__Acidobacteriia; o__Acidobacteriales; f__Koribacteraceae
OTU_384	8	11	9	13	24	6	13	20	11	5	18	13	7	17	12	8	28	7	13	12	5	17	17	5	18	12	13	9	9	6	12	6		k__Bacteria; p__Gemmatimonadetes; c__Gemmatimonadetes
OTU_385	35	13	25	32	8	12	14	2	9	13	27	55	36	6	48	13	34	21	16	24	16	40	19	21	41	8	16	82	28	30	18	8		k__Bacteria; p__Acidobacteria; c__[Chloracidobacteria]; o__RB41; f__; g__; s__
OTU_386	34	18	23	8	9	12	16	7	10	5	8	5	9	18	5	13	5	9	33	5	12	7	14	10	13	34	23	16	20	9	23	13		k__Bacteria; p__Proteobacteria; c__Alphaproteobacteria; o__Rhizobiales; f__Hyphomicrobiaceae; g__Rhodoplanes; s__
OTU_387	11	10	4	11	17	10	10	3	19	7	7	8	25	4	8	2	8	9	32	7	29	3	7	4	4	9	2	4	9	4	13	30		k__Bacteria; p__Actinobacteria; c__Actinobacteria; o__Actinomycetales; f__Micromonosporaceae; g__; s__
OTU_388	13	0	33	14	6	4	11	0	2	10	26	30	19	8	11	21	20	6	11	11	2	5	14	1	8	1	12	101	10	20	36	82		k__Bacteria; p__Chloroflexi; c__Anaerolineae; o__SBR1031; f__A4b; g__; s__
OTU_389	2	0	1	2	30	16	18	25	14	17	27	15	13	22	11	28	0	3	4	0	5	2	16	17	3	2	11	11	7	1	3	4		k__Bacteria; p__OD1; c__SM2F11; o__; f__; g__; s__
OTU_390	28	30	20	35	31	38	11	28	25	27	6	21	13	10	16	19	39	41	25	48	38	34	28	44	34	32	13	25	34	45	27	29		k__Bacteria; p__Actinobacteria; c__Actinobacteria; o__Actinomycetales; f__Mycobacteriaceae; g__Mycobacterium; s__
OTU_391	16	10	5	11	54	27	42	38	28	23	20	19	18	25	7	13	11	8	11	5	25	25	22	21	39	16	27	15	20	11	10	8		k__Bacteria; p__Acidobacteria; c__Sva0725; o__Sva0725; f__; g__; s__
OTU_392	26	14	24	17	10	13	20	11	2	8	25	37	65	22	22	30	21	21	17	11	7	9	10	9	12	7	12	63	26	19	15	14		k__Bacteria; p__Bacteroidetes; c__[Saprospirae]; o__[Saprospirales]; f__Chitinophagaceae; g__; s__
OTU_393	0	0	4	0	4	10	6	29	4	9	10	12	20	26	14	22	0	2	0	6	7	0	5	4	3	23	10	7	6	0	34	8		k__Bacteria; p__Proteobacteria; c__Gammaproteobacteria; o__Legionellales; f__Coxiellaceae; g__; s__
OTU_394	9	20	25	10	10	4	0	2	2	4	17	4	6	6	14	6	17	16	16	17	2	3	5	1	6	5	7	8	7	16	6	12		k__Bacteria; p__Chloroflexi; c__Anaerolineae; o__GCA004; f__; g__; s__
OTU_395	3	1	0	3	93	43	53	53	45	46	16	14	7	19	21	19	5	4	4	7	36	39	76	43	32	49	7	13	13	5	10	7		k__Bacteria; p__Planctomycetes; c__BD7-11; o__; f__; g__; s__
OTU_396	3	11	1	9	56	54	34	17	35	29	10	17	15	12	6	7	14	12	5	13	13	31	29	48	9	33	18	8	5	9	9	10		k__Bacteria; p__Gemmatimonadetes; c__Gemmatimonadetes; o__Ellin5290; f__; g__; s__
OTU_397	3	1	8	12	23	19	24	3	6	12	20	20	21	12	30	7	10	2	4	6	1	3	21	12	10	4	3	18	12	11	4	33		k__Bacteria; p__Bacteroidetes; c__Sphingobacteriia; o__Sphingobacteriales; f__; g__; s__
OTU_398	1	4	11	7	16	15	7	5	10	17	10	15	14	5	11	3	7	5	8	3	3	5	50	18	11	9	2	10	14	10	3	40		k__Bacteria; p__Acidobacteria; c__[Chloracidobacteria]; o__RB41; f__Ellin6075; g__; s__
OTU_399	3	0	11	0	10	8	8	3	8	9	10	25	10	5	14	6	4	3	3	1	3	15	26	4	15	1	3	45	11	2	3	24		k__Bacteria; p__WS3; c__PRR-12; o__Sediment-1; f__PRR-10; g__; s__
OTU_400	21	15	15	26	12	8	18	28	17	15	10	13	12	25	5	19	24	18	21	11	22	12	9	15	10	36	25	16	14	16	29	38		k__Bacteria; p__Proteobacteria; c__Alphaproteobacteria; o__Rhodospirillales; f__Rhodospirillaceae; g__; s__
OTU_401	7	5	7	2	21	8	13	10	4	5	25	13	21	21	13	12	3	5	3	2	8	2	13	4	5	5	19	5	7	4	9	4		k__Bacteria; p__Planctomycetes; c__Phycisphaerae; o__WD2101; f__; g__; s__
OTU_402	0	0	5	2	16	14	24	3	4	4	11	18	21	7	6	6	0	0	2	0	4	8	9	8	3	1	3	9	10	3	3	29		k__Bacteria; p__Planctomycetes; c__Planctomycetia; o__Planctomycetales; f__Planctomycetaceae; g__Planctomyces; s__
OTU_403	102	112	70	62	35	27	41	50	32	27	67	76	52	177	97	149	29	40	119	68	36	21	55	31	59	71	119	24	77	54	162	84		k__Bacteria; p__Acidobacteria; c__Acidobacteriia; o__Acidobacteriales; f__Koribacteraceae; g__Candidatus Koribacter; s__
OTU_404	1	4	3	10	17	24	13	17	33	18	0	13	8	3	8	2	23	0	2	2	2	11	17	29	9	4	4	8	7	5	35	95		k__Bacteria; p__Bacteroidetes; c__Cytophagia; o__Cytophagales; f__Cytophagaceae; g__; s__
OTU_405	20	10	2	14	21	17	20	13	40	12	7	12	14	16	9	17	10	2	13	6	22	18	14	26	24	18	13	7	8	20	9	7		k__Bacteria; p__Planctomycetes; c__Phycisphaerae; o__WD2101; f__; g__; s__
OTU_406	9	8	10	2	5	4	4	0	4	4	4	7	21	2	9	4	16	6	2	2	2	3	0	3	6	2	35	35	56	10	26	28		k__Bacteria; p__Actinobacteria; c__Actinobacteria; o__Actinomycetales
OTU_407	8	15	5	15	24	12	15	9	26	9	12	4	12	15	6	9	8	14	11	8	5	5	10	5	10	13	14	4	9	11	4	5		k__Bacteria; p__Gemmatimonadetes; c__Gemmatimonadetes; o__Ellin5290; f__; g__; s__
OTU_408	35	149	56	11	2	2	3	3	0	4	12	12	4	1	14	2	7	7	17	34	1	9	0	4	5	11	65	4	8	51	59	9		k__Bacteria; p__Bacteroidetes; c__Sphingobacteriia; o__Sphingobacteriales; f__Sphingobacteriaceae; g__; s__
OTU_409	14	15	10	19	11	11	9	4	5	10	13	4	6	13	6	9	15	12	12	20	8	1	4	9	5	4	16	4	6	17	6	3		k__Bacteria; p__Planctomycetes; c__Phycisphaerae; o__WD2101; f__; g__; s__
OTU_410	0	0	1	1	0	7	3	200	3	7	0	0	0	0	0	0	5	1	1	1	0	14	0	2	1	3	0	0	0	1	0	0		k__Bacteria; p__Bacteroidetes; c__Cytophagia; o__Cytophagales; f__Cytophagaceae; g__Dyadobacter; s__
OTU_411	38	15	13	38	34	24	28	15	48	23	32	31	26	22	15	13	61	38	31	21	35	31	16	20	19	25	21	32	34	33	26	25		k__Bacteria; p__Actinobacteria; c__Actinobacteria; o__Actinomycetales; f__Nocardioidaceae; g__; s__
OTU_412	0	0	0	0	60	9	5	20	10	21	2	4	2	5	5	7	0	2	0	3	11	84	13	35	24	40	2	1	4	3	6	9		k__Bacteria; p__Bacteroidetes; c__[Saprospirae]; o__[Saprospirales]; f__Chitinophagaceae
OTU_413	30	6	7	3	14	18	21	8	8	9	30	21	35	15	14	21	11	5	14	8	10	10	22	11	17	16	47	52	54	23	34	40		k__Bacteria; p__Chloroflexi; c__Anaerolineae; o__SBR1031; f__oc28; g__; s__
OTU_414	7	3	14	11	3	8	6	1	6	4	14	16	9	2	28	4	12	15	7	8	1	4	14	3	3	4	0	34	7	8	11	4		k__Bacteria; p__Acidobacteria; c__Acidobacteria-5; o__; f__; g__; s__
OTU_415	0	1	0	1	10	4	39	6	2	11	7	6	36	10	4	6	3	0	2	0	5	6	16	8	3	12	3	19	9	0	6	6		k__Bacteria; p__OP3; c__PBS-25; o__; f__; g__; s__
OTU_416	16	30	24	44	8	18	20	88	18	15	7	4	1	0	4	8	34	16	9	21	9	12	16	49	19	14	1	5	6	28	9	13		k__Bacteria; p__Proteobacteria; c__Gammaproteobacteria; o__Alteromonadales; f__Alteromonadaceae; g__Cellvibrio; s__
OTU_417	15	13	16	10	17	7	10	22	19	6	11	4	6	10	11	9	17	11	3	8	4	5	10	9	10	9	5	2	7	8	26	15		k__Bacteria; p__Bacteroidetes; c__Sphingobacteriia; o__Sphingobacteriales; f__; g__; s__
OTU_418	7	33	15	26	12	16	5	4	15	8	11	13	10	14	12	16	21	11	9	34	9	5	10	8	11	3	27	2	14	24	10	3		k__Bacteria; p__Gemmatimonadetes; c__Gemmatimonadetes; o__Gemmatimonadales
OTU_419	14	16	46	33	17	38	11	20	23	16	9	33	22	9	33	7	60	9	16	13	25	34	37	49	28	24	15	56	55	40	21	25		k__Bacteria; p__Verrucomicrobia; c__[Spartobacteria]; o__[Chthoniobacterales]; f__[Chthoniobacteraceae]; g__; s__
OTU_420	5	11	8	9	9	2	14	9	3	4	13	9	7	16	15	18	7	7	10	9	3	2	8	2	4	3	17	4	7	5	6	5		k__Bacteria
OTU_421	9	15	13	22	21	34	30	14	62	25	20	20	11	15	16	11	16	22	16	18	28	21	20	26	26	11	14	7	18	18	11	7		k__Bacteria; p__Planctomycetes; c__Phycisphaerae; o__WD2101; f__; g__; s__
OTU_422	6	5	10	14	28	14	9	10	26	14	17	11	4	19	13	11	10	13	3	8	11	9	18	7	6	10	7	11	10	7	4	21		k__Bacteria; p__Gemmatimonadetes; c__Gemmatimonadetes; o__Ellin5290; f__; g__; s__
OTU_423	31	10	23	9	2	2	4	0	0	0	7	16	14	16	16	20	1	13	7	12	4	4	1	1	0	2	13	26	20	13	6	6		k__Bacteria; p__Chloroflexi; c__Anaerolineae; o__SBR1031; f__oc28; g__; s__
OTU_424	9	8	25	9	28	46	12	17	46	21	39	39	10	14	70	20	21	4	4	3	16	6	36	26	15	11	5	62	36	8	39	178		k__Bacteria; p__Proteobacteria; c__Deltaproteobacteria; o__Myxococcales
OTU_425	2	19	5	11	6	5	9	2	4	6	3	16	7	6	22	3	41	12	15	7	1	7	26	14	6	4	1	5	21	16	13	10		k__Bacteria; p__Bacteroidetes; c__Cytophagia; o__Cytophagales; f__Cytophagaceae; g__; s__
OTU_426	8	5	7	13	1	10	9	2	6	5	9	20	9	0	15	9	10	21	10	8	9	10	11	3	9	0	4	9	12	13	11	4		k__Bacteria; p__Proteobacteria; c__Betaproteobacteria; o__A21b; f__EB1003; g__; s__
OTU_427	9	9	6	16	27	22	25	17	11	22	11	7	17	8	8	12	19	10	10	14	23	15	24	24	10	25	11	8	15	16	8	15		k__Bacteria; p__Proteobacteria; c__Alphaproteobacteria
OTU_428	9	5	16	22	4	7	9	5	3	4	12	27	28	6	19	9	13	14	5	10	3	9	15	7	4	1	12	9	14	12	7	15		k__Bacteria; p__Nitrospirae; c__Nitrospira; o__Nitrospirales; f__Nitrospiraceae; g__Nitrospira; s__
OTU_429	22	9	11	10	30	18	25	29	11	12	12	22	25	48	15	11	4	5	25	9	11	4	14	11	9	32	25	13	16	8	27	7		k__Bacteria; p__Planctomycetes; c__Phycisphaerae; o__WD2101; f__; g__; s__
OTU_430	5	5	7	5	14	10	8	13	20	11	10	9	6	9	15	11	4	8	4	8	8	6	17	21	9	8	2	2	14	3	2	5		k__Bacteria; p__Acidobacteria; c__Acidobacteria-6; o__iii1-15; f__; g__; s__
OTU_431	0	3	3	6	6	0	9	13	2	4	4	16	12	9	14	4	3	2	1	3	3	3	13	8	10	9	11	3	6	8	20	40		k__Bacteria; p__Verrucomicrobia; c__[Pedosphaerae]; o__[Pedosphaerales]; f__; g__; s__
OTU_432	6	3	8	5	14	10	6	2	7	9	11	16	10	0	9	1	14	6	9	5	6	10	14	2	9	3	3	37	15	8	6	4		k__Bacteria; p__Chloroflexi; c__TK10; o__; f__; g__; s__
OTU_433	5	5	4	4	13	17	8	2	5	20	7	9	4	9	8	17	2	0	4	5	16	1	3	5	2	23	10	10	1	3	8	10		k__Bacteria; p__Proteobacteria; c__Gammaproteobacteria; o__Legionellales; f__Coxiellaceae; g__Aquicella; s__
OTU_434	0	1	0	0	6	14	19	2	17	14	2	4	7	3	4	9	0	0	0	1	23	24	31	37	17	14	2	1	5	0	13	0		k__Bacteria; p__Bacteroidetes; c__Sphingobacteriia; o__Sphingobacteriales; f__; g__; s__
OTU_435	6	5	16	5	0	41	14	20	4	64	0	0	0	2	1	0	9	3	5	8	45	196	7	11	7	23	4	0	2	5	2	1		k__Bacteria; p__Bacteroidetes; c__Cytophagia; o__Cytophagales; f__Cytophagaceae; g__Dyadobacter; s__
OTU_436	11	8	12	17	17	12	14	10	38	8	23	13	18	10	13	9	19	28	20	8	10	14	18	16	8	3	10	14	8	23	5	8		k__Bacteria; p__Gemmatimonadetes; c__Gemmatimonadetes; o__Gemmatimonadales; f__; g__; s__
OTU_437	14	12	10	14	31	24	27	33	9	13	12	20	14	16	10	6	15	18	12	11	21	39	27	16	22	11	15	12	14	19	20	5		k__Bacteria; p__Proteobacteria; c__Alphaproteobacteria
OTU_438	4	0	4	0	6	35	25	8	2	23	0	15	0	0	2	0	2	0	1	0	28	5	0	13	2	0	7	1	2	20	3	0		k__Bacteria; p__Proteobacteria; c__Gammaproteobacteria; o__Pseudomonadales; f__Moraxellaceae; g__Acinetobacter; s__rhizosphaerae
OTU_439	2	4	6	8	19	15	16	10	10	11	11	13	20	8	7	8	1	6	0	5	23	17	19	11	9	2	6	10	15	4	12	8		k__Bacteria; p__Verrucomicrobia; c__[Pedosphaerae]; o__[Pedosphaerales]; f__; g__; s__
OTU_440	4	15	13	14	0	1	2	2	2	1	7	10	5	5	18	3	2	23	10	6	0	1	2	0	3	4	1	8	14	8	13	9		k__Bacteria; p__Chloroflexi; c__Anaerolineae; o__GCA004; f__; g__; s__
OTU_441	8	11	2	8	11	13	6	10	22	10	13	10	9	7	7	9	6	7	7	2	12	0	5	5	16	5	5	1	10	8	0	2		k__Bacteria; p__Planctomycetes; c__Phycisphaerae; o__WD2101; f__; g__; s__
OTU_442	20	11	12	18	19	17	12	9	33	25	25	19	34	24	14	10	21	14	18	10	12	16	26	5	13	10	19	21	20	12	8	10		k__Bacteria; p__Planctomycetes; c__Phycisphaerae; o__WD2101; f__; g__; s__
OTU_443	32	23	13	27	26	15	18	18	43	21	14	5	13	14	7	9	16	19	31	30	23	12	15	27	14	14	23	6	23	31	21	5		k__Bacteria; p__Actinobacteria; c__Actinobacteria; o__Actinomycetales
OTU_444	2	3	7	10	3	6	7	0	10	6	6	18	16	0	15	3	23	7	6	2	2	8	13	3	8	1	5	18	6	5	4	3		k__Bacteria; p__Gemmatimonadetes; c__Gemm-5; o__; f__; g__; s__
OTU_445	17	4	5	8	17	14	13	11	12	9	6	5	5	8	9	10	1	2	5	6	15	6	10	9	23	18	13	6	12	2	6	0		k__Bacteria; p__Planctomycetes; c__Phycisphaerae; o__WD2101; f__; g__; s__
OTU_446	51	85	17	16	5	7	4	3	0	0	17	0	24	2	1	3	61	43	114	50	3	3	1	6	0	3	9	0	2	36	18	10		k__Bacteria; p__Proteobacteria; c__Gammaproteobacteria; o__Xanthomonadales; f__Xanthomonadaceae; g__Rhodanobacter; s__
OTU_447	5	3	0	4	24	12	16	6	11	11	7	9	6	11	7	4	3	3	5	0	7	6	6	11	9	6	6	6	7	5	6	13		k__Bacteria; p__Proteobacteria; c__Alphaproteobacteria; o__Rhodospirillales; f__Rhodospirillaceae
OTU_448	5	6	5	9	11	8	10	4	21	11	10	7	7	8	11	9	4	5	6	6	8	6	12	7	4	5	2	6	7	10	8	5		k__Bacteria; p__Actinobacteria; c__Acidimicrobiia; o__Acidimicrobiales
OTU_449	18	17	8	18	27	8	12	7	8	10	6	7	6	6	6	10	16	18	16	15	13	8	13	10	10	10	12	6	15	38	13	6		k__Bacteria; p__Chloroflexi; c__C0119; o__; f__; g__; s__
OTU_450	11	8	5	6	2	6	16	2	6	1	3	13	4	5	1	4	5	23	24	12	4	5	15	22	1	5	4	1	3	70	2	0		k__Bacteria; p__Bacteroidetes; c__[Saprospirae]; o__[Saprospirales]; f__Chitinophagaceae; g__Flavisolibacter; s__
OTU_451	12	7	23	15	1	2	3	1	4	0	13	10	11	0	19	2	25	21	13	7	0	11	14	1	5	0	7	10	8	12	7	4		k__Bacteria; p__Chloroflexi; c__Anaerolineae; o__GCA004; f__; g__; s__
OTU_452	13	31	16	9	11	6	9	4	9	6	8	4	6	9	3	16	19	16	9	6	8	7	1	13	9	3	11	6	5	14	15	13		k__Bacteria; p__Actinobacteria; c__Actinobacteria; o__Actinomycetales; f__Microbacteriaceae
OTU_453	10	9	11	18	21	23	25	9	29	16	10	26	18	5	14	10	11	10	15	12	14	18	28	15	23	4	6	56	17	16	10	15		k__Bacteria; p__Chloroflexi; c__Ellin6529; o__; f__; g__; s__
OTU_454	6	8	6	10	13	7	12	8	16	7	3	9	8	6	5	4	7	4	9	6	14	6	14	6	8	4	4	6	6	8	3	3		k__Bacteria; p__Proteobacteria; c__Alphaproteobacteria; o__Rhodospirillales; f__Rhodospirillaceae; g__; s__
OTU_455	12	10	9	0	13	8	15	22	14	7	3	4	2	8	7	9	1	2	11	6	8	3	2	11	15	23	5	0	1	2	6	0		k__Bacteria; p__WPS-2; c__; o__; f__; g__; s__
OTU_456	3	3	25	6	2	1	0	0	3	6	4	17	10	1	20	2	16	10	4	6	2	4	5	0	1	2	1	28	8	4	13	4		k__Bacteria; p__Chloroflexi; c__Anaerolineae; o__S0208; f__; g__; s__
OTU_457	5	0	3	3	4	10	16	8	7	11	7	7	16	8	6	7	8	7	0	5	5	11	9	9	5	4	15	15	4	2	5	19		k__Bacteria; p__Proteobacteria; c__Gammaproteobacteria; o__Xanthomonadales; f__Sinobacteraceae; g__Steroidobacter; s__
OTU_458	11	21	2	8	0	0	0	0	1	1	2	1	1	2	1	1	6	29	3	2	3	6	0	3	6	3	0	2	0	11	7	114		k__Bacteria; p__Proteobacteria; c__Gammaproteobacteria; o__Xanthomonadales; f__Xanthomonadaceae
OTU_459	2	4	1	3	4	0	3	5	10	4	4	0	3	3	8	4	0	3	0	4	21	35	5	64	24	5	6	4	6	3	39	5		k__Bacteria; p__Bacteroidetes; c__[Saprospirae]; o__[Saprospirales]; f__Chitinophagaceae; g__; s__
OTU_460	4	3	17	14	5	14	2	3	1	2	4	15	2	3	20	2	8	8	8	10	1	10	16	3	5	1	6	12	13	10	10	4		k__Bacteria; p__Chloroflexi; c__Anaerolineae; o__GCA004; f__; g__; s__
OTU_461	26	16	0	4	24	21	16	8	13	16	9	7	5	5	4	0	10	10	19	17	27	13	8	18	12	2	11	7	12	18	10	4		k__Bacteria; p__Actinobacteria; c__Thermoleophilia; o__Solirubrobacterales; f__; g__; s__
OTU_462	3	3	2	4	9	12	12	15	5	3	11	17	12	16	8	7	5	4	0	4	5	3	16	14	5	9	1	10	11	12	27	8		k__Bacteria; p__Bacteroidetes; c__Sphingobacteriia; o__Sphingobacteriales; f__; g__; s__
OTU_463	7	7	3	6	11	6	12	2	5	8	4	20	17	2	10	8	9	1	9	7	10	15	15	7	3	0	6	31	7	3	16	5		k__Bacteria; p__Bacteroidetes; c__[Saprospirae]; o__[Saprospirales]; f__Chitinophagaceae; g__; s__
OTU_464	2	0	1	0	14	13	19	12	6	5	5	5	3	2	4	1	0	7	0	0	28	28	10	19	13	18	4	4	5	6	4	5		k__Bacteria; p__Bacteroidetes; c__Sphingobacteriia; o__Sphingobacteriales; f__; g__; s__
OTU_465	29	6	22	6	0	0	2	1	0	0	3	2	4	22	2	7	0	0	22	0	0	0	0	0	4	14	2	0	1	2	25	38		k__Bacteria; p__Chloroflexi; c__Anaerolineae; o__SBR1031; f__A4b; g__; s__
OTU_466	5	4	1	9	18	15	10	16	14	22	7	4	10	0	5	7	13	8	1	1	4	3	7	6	10	9	3	16	8	9	3	8		k__Bacteria; p__Chloroflexi; c__TK10; o__B07_WMSP1; f__FFCH4570; g__; s__
OTU_467	40	54	92	32	0	3	2	2	0	2	2	4	6	8	10	11	37	129	41	52	7	1	2	2	1	2	20	7	1	40	27	3		k__Bacteria; p__Bacteroidetes; c__Sphingobacteriia; o__Sphingobacteriales; f__Sphingobacteriaceae; g__; s__
OTU_468	3	9	6	0	21	4	7	19	7	7	15	3	5	26	11	11	2	1	1	2	15	0	1	5	0	20	21	0	11	7	17	1		k__Bacteria; p__Chloroflexi; c__Anaerolineae; o__SBR1031; f__oc28; g__; s__
OTU_469	1	2	2	6	6	12	29	13	14	13	9	14	21	9	14	4	3	7	1	0	8	4	18	9	9	9	6	12	11	0	5	21		k__Bacteria; p__Proteobacteria; c__Gammaproteobacteria
OTU_470	15	5	14	16	29	24	22	20	33	22	7	22	12	13	9	7	5	8	15	5	10	24	18	12	37	15	8	6	9	14	16	9		k__Bacteria; p__Verrucomicrobia; c__[Spartobacteria]; o__[Chthoniobacterales]; f__[Chthoniobacteraceae]
OTU_471	6	8	1	3	24	21	31	10	20	19	6	14	7	10	4	8	10	7	7	6	17	38	32	24	24	24	9	10	6	11	13	24		k__Bacteria; p__Proteobacteria; c__Alphaproteobacteria; o__Rhizobiales; f__Hyphomicrobiaceae; g__Rhodoplanes; s__
OTU_472	7	3	5	12	17	23	17	11	17	12	11	14	18	8	2	4	14	14	6	8	8	12	19	6	9	1	9	21	15	12	12	13		k__Bacteria; p__Actinobacteria; c__Actinobacteria; o__Actinomycetales; f__Micromonosporaceae
OTU_473	3	11	7	10	8	8	6	7	4	3	8	8	5	16	5	13	10	12	2	6	0	3	6	10	14	6	3	5	3	13	3	5		k__Bacteria; p__Verrucomicrobia; c__[Pedosphaerae]; o__[Pedosphaerales]; f__Ellin517; g__; s__
OTU_474	7	7	3	8	3	3	7	2	6	10	11	11	4	7	11	4	17	3	8	11	3	10	11	5	16	5	3	9	9	12	6	9		k__Bacteria; p__Verrucomicrobia; c__[Spartobacteria]; o__[Chthoniobacterales]; f__[Chthoniobacteraceae]; g__; s__
OTU_475	15	14	11	16	27	12	24	21	38	23	20	18	14	16	23	9	19	12	16	14	19	16	27	8	9	12	5	19	19	12	6	6		k__Bacteria; p__Chloroflexi; c__TK10; o__B07_WMSP1
OTU_476	0	0	1	0	1	17	17	47	0	34	0	1	0	0	7	0	0	0	0	0	2	35	0	11	4	31	0	0	0	0	0	0		k__Bacteria; p__Bacteroidetes; c__Cytophagia; o__Cytophagales; f__Cytophagaceae; g__Siphonobacter; s__aquaeclarae
OTU_477	5	3	9	8	10	14	2	2	0	2	6	12	10	8	9	8	6	4	6	4	10	5	6	9	10	1	4	11	9	6	13	10		k__Bacteria; p__Chloroflexi; c__Anaerolineae; o__Anaerolineales; f__Anaerolinaceae
OTU_478	0	0	0	2	10	4	0	16	4	22	0	1	0	0	3	0	9	0	0	2	54	2	4	10	3	4	3	0	58	1	0	8		k__Bacteria; p__Proteobacteria; c__Gammaproteobacteria; o__Xanthomonadales; f__Xanthomonadaceae; g__Pseudoxanthomonas
OTU_479	22	20	13	18	15	11	9	24	10	9	15	13	15	18	8	17	40	17	16	17	19	11	7	17	43	32	14	24	17	22	44	65		k__Bacteria; p__Bacteroidetes; c__[Saprospirae]; o__[Saprospirales]; f__Chitinophagaceae; g__; s__
OTU_480	3	2	8	7	4	6	8	7	13	9	2	4	11	20	6	8	4	8	4	8	5	0	8	9	6	16	4	2	12	7	6	16		k__Bacteria; p__Gemmatimonadetes; c__Gemmatimonadetes
OTU_481	23	15	18	16	11	7	12	11	6	9	21	32	18	24	19	30	5	11	22	9	11	4	8	12	6	11	30	10	26	9	29	20		k__Bacteria; p__Acidobacteria; c__Acidobacteriia; o__Acidobacteriales; f__Koribacteraceae; g__Candidatus Koribacter; s__
OTU_482	20	15	14	14	14	11	8	18	8	4	21	9	12	26	11	14	4	15	21	19	11	5	5	11	9	14	19	4	7	6	14	5		k__Bacteria; p__Planctomycetes; c__Phycisphaerae; o__WD2101; f__; g__; s__
OTU_483	10	1	2	6	24	15	25	11	5	12	15	15	26	19	9	13	6	0	3	6	9	9	22	14	12	5	16	13	9	0	10	21		k__Bacteria; p__Proteobacteria; c__Gammaproteobacteria; o__Xanthomonadales; f__Sinobacteraceae; g__Steroidobacter; s__
OTU_484	10	7	4	6	8	14	17	8	24	7	5	10	3	12	8	8	7	4	5	13	15	16	5	11	21	8	8	2	4	4	7	5		k__Bacteria; p__Proteobacteria; c__Gammaproteobacteria; o__Xanthomonadales; f__Xanthomonadaceae
OTU_485	17	13	14	8	3	12	10	0	3	3	4	13	7	5	8	7	0	1	9	10	8	9	10	1	5	7	32	8	19	2	11	7		k__Bacteria; p__Acidobacteria; c__DA052; o__Ellin6513; f__; g__; s__
OTU_486	2	3	8	10	14	8	12	57	17	9	2	0	4	27	4	18	7	10	5	5	4	6	7	22	6	4	2	3	31	6	5	2		k__Bacteria; p__Actinobacteria; c__Thermoleophilia; o__Solirubrobacterales; f__; g__; s__
OTU_487	0	2	1	3	12	20	13	5	0	14	3	6	9	5	2	0	3	6	0	1	19	17	14	24	7	5	4	11	11	4	0	0		k__Bacteria; p__Verrucomicrobia; c__[Pedosphaerae]; o__[Pedosphaerales]; f__Ellin517; g__; s__
OTU_488	11	12	6	15	8	8	9	10	16	8	9	10	8	20	11	13	3	15	9	17	12	3	3	13	10	6	14	2	15	9	9	5		k__Bacteria; p__Planctomycetes; c__Phycisphaerae; o__WD2101; f__; g__; s__
OTU_489	2	0	3	3	28	20	20	16	26	15	8	9	20	11	15	10	0	6	0	3	13	12	26	11	11	6	12	8	15	0	4	9		k__Bacteria; p__Acidobacteria; c__Acidobacteria-6; o__CCU21; f__; g__; s__
OTU_490	5	7	4	12	37	26	22	26	24	28	19	15	23	9	16	14	9	10	6	8	14	4	13	33	23	17	3	11	14	10	8	5		k__Bacteria; p__Proteobacteria; c__Deltaproteobacteria; o__Myxococcales
OTU_491	9	3	5	5	11	11	11	3	24	6	9	6	5	5	4	5	8	4	1	5	9	11	16	10	12	9	4	9	12	4	7	2		k__Bacteria; p__Actinobacteria; c__Thermoleophilia; o__Solirubrobacterales; f__Patulibacteraceae; g__; s__
OTU_492	12	5	8	12	33	29	33	15	20	22	13	6	22	14	8	17	15	17	12	8	12	32	47	33	32	31	11	12	15	23	9	7		k__Bacteria; p__Acidobacteria; c__Acidobacteria-6; o__iii1-15; f__; g__; s__
OTU_493	11	4	13	64	2	1	0	0	2	1	1	0	0	0	1	0	57	23	9	8	2	0	0	0	0	4	3	0	0	11	0	88		k__Bacteria; p__Bacteroidetes; c__[Saprospirae]; o__[Saprospirales]; f__Chitinophagaceae
OTU_494	10	4	24	14	27	24	14	12	43	18	15	23	21	10	27	11	19	6	8	9	11	21	34	20	20	13	3	43	12	14	4	22		k__Bacteria; p__Proteobacteria; c__Deltaproteobacteria; o__Myxococcales; f__Haliangiaceae; g__; s__
OTU_495	23	26	15	23	17	8	19	14	44	10	17	13	6	13	16	15	39	26	17	25	12	19	17	25	35	30	17	9	8	30	20	15		k__Bacteria; p__Proteobacteria; c__Alphaproteobacteria; o__Caulobacterales; f__Caulobacteraceae; g__; s__
OTU_496	1	2	1	2	9	5	2	0	0	3	40	18	20	17	3	21	0	0	2	1	3	1	2	2	0	0	21	24	6	0	4	12		k__Bacteria; p__Chloroflexi; c__Anaerolineae
OTU_497	1	0	0	1	21	14	10	8	7	15	5	6	5	4	5	15	0	2	3	0	8	5	22	14	0	0	5	1	18	2	1	3		k__Bacteria; p__Proteobacteria; c__Gammaproteobacteria; o__Legionellales; f__Coxiellaceae; g__; s__
OTU_498	20	24	30	21	24	8	43	13	1	14	44	18	69	34	12	31	23	31	20	24	10	8	23	20	16	12	21	18	21	17	31	29		k__Bacteria; p__Proteobacteria; c__Gammaproteobacteria; o__Legionellales; f__Coxiellaceae; g__; s__
OTU_499	2	1	5	9	3	5	8	4	5	5	5	9	3	3	6	11	7	5	4	4	20	16	17	39	3	1	4	3	7	12	5	10		k__Bacteria; p__Bacteroidetes; c__[Saprospirae]; o__[Saprospirales]; f__Chitinophagaceae; g__Flavisolibacter; s__
OTU_500	6	3	5	2	37	25	58	5	7	21	7	10	7	1	1	2	2	0	4	3	10	2	16	9	2	2	8	1	2	3	1	0		k__Bacteria; p__Proteobacteria; c__Deltaproteobacteria; o__Myxococcales; f__Myxococcaceae; g__; s__
OTU_501	5	6	4	8	12	5	15	3	16	4	9	9	6	6	2	9	4	2	2	5	17	9	6	7	22	2	1	4	2	2	2	4		k__Bacteria; p__Armatimonadetes; c__0319-6E2; o__; f__; g__; s__
OTU_502	11	3	4	3	2	14	5	39	6	9	1	1	0	2	7	3	20	3	4	8	17	15	17	23	1	24	0	2	20	5	4	4		k__Bacteria; p__Proteobacteria; c__Betaproteobacteria; o__Burkholderiales; f__Alcaligenaceae; g__Achromobacter; s__
OTU_503	7	0	5	2	26	14	15	12	12	11	6	6	1	8	4	2	4	0	8	5	11	7	4	9	9	12	3	5	1	2	2	0		k__Bacteria; p__Proteobacteria; c__Deltaproteobacteria; o__Myxococcales; f__; g__; s__
OTU_504	5	4	3	2	12	8	12	8	12	15	9	11	7	5	2	2	2	2	2	3	5	6	7	10	9	5	7	6	3	2	6	5		k__Bacteria; p__Planctomycetes; c__Phycisphaerae; o__CPla-3; f__; g__; s__
OTU_505	7	5	5	3	7	3	1	7	9	8	9	9	12	8	14	5	1	7	11	2	9	6	12	5	5	5	0	4	13	5	3	8		k__Bacteria; p__Gemmatimonadetes; c__Gemmatimonadetes; o__; f__; g__; s__
OTU_506	1	2	0	0	14	1	2	16	2	12	2	2	6	3	0	1	0	1	3	0	3	50	1	65	19	15	0	4	0	2	14	1		k__Bacteria; p__Actinobacteria; c__Actinobacteria; o__Actinomycetales; f__Nocardioidaceae
OTU_507	3	6	1	3	5	8	10	10	11	14	8	2	1	3	4	3	0	0	1	1	9	34	7	8	26	7	5	6	3	6	5	0		k__Bacteria; p__Proteobacteria; c__Alphaproteobacteria; o__Caulobacterales; f__Caulobacteraceae; g__; s__
OTU_508	19	4	7	10	5	6	10	3	3	3	10	16	18	12	17	12	8	11	14	10	8	3	6	3	1	3	7	18	5	15	14	2		k__Bacteria; p__Acidobacteria; c__Acidobacteria-5; o__; f__; g__; s__
OTU_509	6	0	3	6	20	20	9	3	23	8	3	11	5	3	15	2	3	3	1	5	3	4	19	7	5	3	1	4	5	4	0	31		k__Bacteria; p__Gemmatimonadetes; c__Gemmatimonadetes; o__Ellin5290; f__; g__; s__
OTU_510	7	18	9	5	2	3	0	3	3	2	11	3	0	23	6	15	2	12	8	14	7	0	3	1	0	7	17	0	6	4	2	2		k__Bacteria; p__Gemmatimonadetes; c__Gemmatimonadetes
OTU_511	5	13	0	3	10	4	22	7	6	6	4	4	3	10	1	5	2	1	4	11	14	2	8	11	2	9	18	1	7	0	2	0		k__Bacteria; p__Gemmatimonadetes; c__Gemmatimonadetes; o__Ellin5290; f__; g__; s__
OTU_512	19	9	24	18	25	11	20	12	22	12	16	21	28	32	38	21	12	22	19	17	23	15	22	10	26	22	28	30	26	18	20	18		k__Bacteria; p__Acidobacteria; c__Solibacteres; o__Solibacterales; f__Solibacteraceae; g__Candidatus Solibacter; s__
OTU_513	4	3	7	8	26	14	7	5	5	11	25	13	11	4	9	4	7	8	6	5	4	15	40	9	13	0	1	10	7	6	6	8		k__Bacteria; p__Acidobacteria; c__[Chloracidobacteria]; o__PK29; f__; g__; s__
OTU_514	5	7	7	8	6	11	6	1	5	6	3	11	7	5	5	4	28	6	4	5	15	8	13	38	4	2	3	4	17	12	3	4		k__Bacteria; p__Bacteroidetes; c__[Saprospirae]; o__[Saprospirales]; f__Chitinophagaceae
OTU_515	8	3	6	5	23	22	20	13	20	10	10	17	12	8	12	11	10	6	6	1	6	15	28	14	26	9	9	15	8	1	7	16		k__Bacteria; p__Gemmatimonadetes; c__Gemm-1; o__; f__; g__; s__
OTU_516	0	0	0	0	2	24	5	0	2	2	0	2	14	0	1	0	0	0	1	0	0	2	6	142	0	2	0	6	0	0	0	0		k__Bacteria; p__Planctomycetes; c__vadinHA49; o__DH61; f__; g__; s__
OTU_517	4	0	12	8	2	2	5	3	4	6	21	4	4	5	7	15	9	3	5	3	2	3	2	1	4	1	9	8	7	2	5	8		k__Bacteria; p__Chloroflexi; c__Anaerolineae; o__H39; f__; g__; s__
OTU_518	0	0	0	0	8	18	10	24	4	18	1	4	2	2	3	1	0	0	0	0	8	16	23	13	8	10	5	0	2	0	0	1		k__Bacteria; p__Proteobacteria; c__Alphaproteobacteria; o__BD7-3; f__; g__; s__
OTU_519	2	1	0	1	9	16	7	13	31	12	5	4	6	12	9	1	3	2	1	3	7	8	11	5	10	8	9	2	1	6	1	5		k__Bacteria; p__Proteobacteria; c__Deltaproteobacteria; o__Myxococcales; f__; g__; s__
OTU_520	15	5	18	17	11	9	6	11	9	5	11	2	9	11	12	5	9	35	7	3	18	6	44	29	7	10	6	4	48	7	8	15		k__Bacteria; p__Tenericutes; c__Mollicutes; o__Anaeroplasmatales; f__Anaeroplasmataceae; g__Asteroleplasma; s__
OTU_521	5	12	9	15	4	2	4	0	0	4	1	6	4	4	0	4	21	24	12	9	2	1	1	8	1	3	6	2	2	21	3	6		k__Bacteria; p__Verrucomicrobia; c__[Pedosphaerae]; o__[Pedosphaerales]
OTU_522	0	0	0	0	85	2	0	0	2	2	0	2	0	0	1	0	0	0	0	0	0	4	1	59	6	5	1	0	1	0	0	0		k__Bacteria; p__Bacteroidetes; c__Flavobacteriia; o__Flavobacteriales; f__[Weeksellaceae]; g__Elizabethkingia; s__meningoseptica
OTU_523	7	7	10	9	4	11	8	4	76	11	11	7	12	3	5	9	3	7	4	11	3	97	1	1	46	0	4	78	5	6	1	13		k__Bacteria; p__Proteobacteria; c__Betaproteobacteria; o__Neisseriales; f__Neisseriaceae
OTU_524	2	2	11	13	7	7	4	2	19	5	16	20	11	1	20	3	9	6	5	5	4	7	15	5	7	2	3	27	7	5	12	10		k__Bacteria; p__Nitrospirae; c__Nitrospira; o__Nitrospirales; f__0319-6A21; g__; s__
OTU_525	5	1	14	13	5	4	4	2	8	4	5	5	4	2	10	7	13	8	3	9	10	3	4	1	3	6	8	8	11	7	1	1		k__Bacteria; p__Actinobacteria; c__MB-A2-108; o__0319-7L14; f__; g__; s__
OTU_526	17	15	17	25	38	20	20	15	17	24	22	21	29	15	5	12	37	6	19	19	25	20	15	27	32	18	20	24	14	21	18	31		k__Bacteria; p__Verrucomicrobia; c__[Spartobacteria]; o__[Chthoniobacterales]; f__[Chthoniobacteraceae]; g__Chthoniobacter; s__
OTU_527	2	3	10	6	0	8	2	47	4	48	0	0	0	0	3	0	23	1	3	13	3	16	0	7	6	11	0	0	0	0	0	0		k__Bacteria; p__Bacteroidetes; c__[Saprospirae]; o__[Saprospirales]; f__Chitinophagaceae; g__Niabella; s__
OTU_528	2	1	19	9	0	0	0	0	0	2	33	0	3	12	2	3	9	4	2	21	4	0	0	1	1	0	36	11	2	20	2	6		k__Bacteria; p__Bacteroidetes; c__Sphingobacteriia; o__Sphingobacteriales; f__; g__; s__
OTU_529	6	4	4	7	11	16	23	11	7	16	11	18	13	14	11	10	5	7	8	2	7	9	23	15	26	13	11	5	10	6	10	4		k__Bacteria; p__Acidobacteria; c__Solibacteres; o__Solibacterales; f__Solibacteraceae; g__Candidatus Solibacter; s__
OTU_530	0	2	14	4	0	0	0	0	0	7	10	8	4	0	24	0	2	8	3	3	1	7	1	0	0	18	0	76	3	3	11	2		k__Bacteria; p__Bacteroidetes; c__[Saprospirae]; o__[Saprospirales]; f__Chitinophagaceae; g__; s__
OTU_531	60	46	36	88	46	34	25	42	29	28	16	6	24	12	6	20	25	69	56	26	36	23	20	42	34	31	15	6	19	74	58	47		k__Bacteria; p__Proteobacteria; c__Betaproteobacteria; o__Burkholderiales; f__Burkholderiaceae; g__Burkholderia
OTU_532	5	5	10	11	12	7	12	5	12	9	11	27	9	8	25	8	16	16	12	7	10	15	11	5	9	4	6	9	9	7	5	9		k__Bacteria; p__Chloroflexi; c__Anaerolineae; o__SHA-20; f__; g__; s__
OTU_533	0	0	3	3	3	1	2	0	2	11	8	39	4	3	8	9	2	5	0	0	0	0	2	0	3	0	2	43	1	0	0	44		k__Bacteria; p__Proteobacteria; c__Deltaproteobacteria; o__Myxococcales
OTU_534	5	10	20	19	12	9	12	19	13	18	3	3	7	14	7	5	20	12	8	7	17	10	13	20	26	10	8	5	9	3	3	7		k__Bacteria; p__Planctomycetes; c__Phycisphaerae; o__WD2101; f__; g__; s__
OTU_535	8	26	12	13	0	3	1	1	0	0	8	1	5	11	12	7	3	5	6	8	1	2	8	0	3	3	12	6	23	11	3	0		k__Bacteria; p__Bacteroidetes; c__[Saprospirae]; o__[Saprospirales]; f__Chitinophagaceae
OTU_536	3	1	5	16	8	12	9	5	8	4	6	16	9	5	9	7	11	7	7	3	5	10	13	1	3	1	0	9	13	7	6	5		k__Bacteria; p__Proteobacteria; c__Betaproteobacteria; o__; f__; g__; s__
OTU_537	20	22	10	16	7	5	6	8	14	4	3	1	2	5	1	4	5	21	10	17	32	8	5	22	30	11	3	2	3	14	24	51		k__Bacteria; p__Proteobacteria; c__Gammaproteobacteria; o__Xanthomonadales; f__Xanthomonadaceae; g__Dyella; s__
OTU_538	15	3	18	9	1	1	0	3	0	3	16	7	10	11	7	9	4	4	10	5	0	0	5	3	2	0	7	5	12	3	0	7		k__Bacteria; p__Chloroflexi; c__Anaerolineae; o__SBR1031; f__A4b; g__; s__
OTU_539	4	10	4	22	6	0	4	5	4	2	2	4	0	5	19	14	19	18	2	9	5	3	8	6	7	5	10	11	21	4	23	4		k__Bacteria; p__Chlorobi; c__; o__; f__; g__; s__
OTU_540	5	7	9	6	11	8	8	2	8	8	4	7	7	7	3	2	6	3	8	3	11	15	8	8	5	4	4	6	10	8	4	7		k__Bacteria; p__Proteobacteria
OTU_541	26	85	59	161	23	51	29	27	49	26	13	35	49	50	70	35	76	43	68	34	56	46	63	129	67	25	14	30	58	145	19	55		k__Bacteria; p__Bacteroidetes; c__[Saprospirae]; o__[Saprospirales]; f__Chitinophagaceae; g__Flavisolibacter; s__
OTU_542	0	1	2	3	5	10	3	9	22	4	4	3	4	7	11	11	0	4	0	0	23	5	15	12	5	16	5	2	9	1	6	9		k__Bacteria; p__Chloroflexi; c__Anaerolineae; o__SBR1031; f__oc28; g__; s__
OTU_543	5	0	0	1	3	7	9	5	12	10	5	4	4	6	11	8	3	2	1	0	8	8	10	7	7	9	2	3	4	3	2	5		k__Bacteria; p__Armatimonadetes; c__0319-6E2; o__; f__; g__; s__
OTU_544	13	6	10	4	1	3	5	5	1	6	10	12	15	16	13	9	4	9	5	7	11	3	4	0	3	0	18	16	20	1	4	6		k__Bacteria; p__Planctomycetes; c__Phycisphaerae; o__WD2101; f__; g__; s__
OTU_545	2	1	9	13	14	9	8	3	25	16	15	27	6	5	9	2	25	8	10	4	8	13	12	7	6	5	6	21	5	13	2	4		k__Bacteria; p__Planctomycetes; c__Phycisphaerae; o__WD2101; f__; g__; s__
OTU_546	11	15	14	16	9	7	9	5	5	11	13	9	14	9	5	19	6	16	12	3	17	17	9	11	28	9	16	10	16	11	8	3		k__Bacteria; p__Armatimonadetes; c__Chthonomonadetes; o__Chthonomonadales; f__Chthonomonadaceae; g__; s__
OTU_547	8	6	4	9	17	7	5	10	4	8	13	9	7	11	10	4	7	2	9	3	10	6	12	10	13	4	4	5	14	7	1	4		k__Bacteria; p__Chloroflexi; c__Anaerolineae; o__Caldilineales; f__Caldilineaceae
OTU_548	2	4	2	15	6	8	14	0	5	1	6	8	7	5	10	7	0	0	3	5	2	6	7	3	8	3	6	8	3	8	5	5		k__Bacteria; p__Proteobacteria; c__Alphaproteobacteria; o__Rhodospirillales; f__Rhodospirillaceae; g__; s__
OTU_549	0	5	8	7	40	13	21	9	22	16	4	6	11	5	6	2	5	2	4	7	10	8	20	13	15	24	4	3	9	6	3	12		k__Bacteria; p__Acidobacteria; c__[Chloracidobacteria]; o__; f__; g__; s__
OTU_550	18	22	35	36	33	28	22	19	17	20	55	57	61	34	63	30	41	20	32	18	17	29	49	25	37	18	22	67	41	50	24	60		k__Bacteria; p__Verrucomicrobia; c__[Pedosphaerae]; o__[Pedosphaerales]; f__Ellin517; g__; s__
OTU_551	10	5	6	4	26	11	21	26	14	10	7	12	13	9	11	4	0	12	7	11	20	4	19	29	19	26	23	9	13	6	23	18		k__Bacteria; p__Planctomycetes; c__Planctomycetia; o__Pirellulales; f__Pirellulaceae; g__Pirellula; s__
OTU_552	4	2	2	10	3	0	13	5	0	3	11	6	19	4	3	3	3	3	1	1	0	5	4	1	1	6	5	20	5	2	13	94		k__Bacteria; p__Verrucomicrobia; c__[Pedosphaerae]; o__[Pedosphaerales]; f__; g__; s__
OTU_553	11	9	7	8	14	6	11	8	5	8	7	15	7	5	14	11	13	13	8	4	9	5	16	11	11	11	10	15	12	5	10	15		k__Bacteria; p__Proteobacteria; c__Alphaproteobacteria; o__Rhizobiales; f__Hyphomicrobiaceae; g__Hyphomicrobium; s__
OTU_554	7	12	13	12	9	3	6	9	9	1	12	13	4	14	7	11	9	10	13	10	10	7	13	4	13	7	11	12	31	11	13	10		k__Bacteria; p__Cyanobacteria; c__Chloroplast; o__Stramenopiles; f__; g__; s__
OTU_555	7	4	10	10	3	4	6	2	5	4	3	20	22	11	11	0	12	12	12	13	5	6	3	7	3	0	4	5	2	1	0	3		k__Bacteria; p__Gemmatimonadetes; c__Gemmatimonadetes; o__; f__; g__; s__
OTU_556	0	3	2	2	13	12	6	8	5	11	1	2	1	4	7	2	0	0	0	0	16	10	20	19	15	8	0	5	4	0	0	0		k__Bacteria
OTU_557	6	16	28	18	7	8	1	2	2	2	9	19	12	5	21	4	11	18	16	4	10	5	21	6	9	5	3	20	16	10	5	5		k__Bacteria; p__Chloroflexi; c__Anaerolineae; o__GCA004; f__; g__; s__
OTU_558	21	45	27	43	22	32	28	17	36	15	9	17	10	8	17	8	58	19	30	39	41	32	15	15	28	10	19	16	16	44	6	15		k__Bacteria; p__Proteobacteria; c__Betaproteobacteria; o__Burkholderiales; f__Oxalobacteraceae
OTU_559	9	3	5	2	24	22	8	0	0	9	27	15	18	11	4	12	6	5	11	3	3	5	1	6	5	6	5	11	5	3	10	9		k__Bacteria; p__Proteobacteria; c__Gammaproteobacteria; o__Legionellales; f__Coxiellaceae; g__Aquicella; s__
OTU_560	11	19	17	20	3	0	6	2	9	1	2	6	1	0	4	7	10	3	8	10	6	9	4	2	8	1	9	2	0	23	1	2		k__Bacteria; p__Bacteroidetes; c__Sphingobacteriia; o__Sphingobacteriales; f__; g__; s__
OTU_561	0	7	7	6	7	0	2	3	0	2	8	1	14	12	4	4	4	6	1	5	1	5	0	3	6	6	16	9	1	5	10	8		k__Bacteria; p__Armatimonadetes; c__[Fimbriimonadia]; o__[Fimbriimonadales]; f__[Fimbriimonadaceae]; g__Fimbriimonas; s__
OTU_562	4	46	8	3	21	6	10	20	23	8	10	3	1	7	2	7	1	43	13	0	5	3	9	5	17	2	2	0	7	21	0	8		k__Bacteria; p__Cyanobacteria
OTU_563	1	0	8	6	8	8	9	4	19	4	8	9	2	5	3	2	1	0	5	4	4	10	14	3	8	1	2	9	7	0	2	2		k__Bacteria; p__Chloroflexi; c__C0119; o__; f__; g__; s__
OTU_564	2	1	3	4	10	7	10	3	6	5	4	8	5	9	12	5	1	1	8	2	2	6	7	8	5	6	3	2	12	4	2	4		k__Bacteria; p__Chloroflexi; c__C0119; o__; f__; g__; s__
OTU_565	10	2	3	9	21	21	8	11	15	10	8	10	7	3	2	0	29	15	7	6	22	25	15	10	16	4	7	20	12	8	11	14		k__Bacteria; p__Proteobacteria; c__Alphaproteobacteria; o__Rhodospirillales; f__Rhodospirillaceae; g__Skermanella; s__
OTU_566	10	7	7	15	16	7	13	4	3	15	32	24	35	15	12	8	11	6	10	8	3	7	14	5	7	8	11	42	10	6	9	13		k__Bacteria; p__Elusimicrobia; c__Elusimicrobia; o__FAC88; f__; g__; s__
OTU_567	5	0	1	1	3	24	18	5	8	20	2	3	1	1	1	1	4	2	1	7	33	303	15	22	22	16	3	0	1	5	9	1		k__Bacteria; p__Proteobacteria; c__Betaproteobacteria; o__Burkholderiales; f__Oxalobacteraceae; g__Cupriavidus; s__
OTU_568	0	0	0	1	10	4	5	21	6	1	1	6	2	9	9	4	2	3	0	2	6	6	21	34	5	4	3	6	0	8	9	11		k__Bacteria; p__Bacteroidetes; c__Sphingobacteriia; o__Sphingobacteriales; f__; g__; s__
OTU_569	3	5	2	3	16	5	20	5	10	11	9	6	14	7	9	13	0	4	5	4	11	4	16	11	10	34	7	1	6	5	15	12		k__Bacteria; p__Acidobacteria; c__Solibacteres; o__Solibacterales
OTU_570	2	5	2	9	6	8	6	12	30	7	6	8	6	7	6	8	4	8	1	0	8	3	14	13	6	11	11	9	4	6	7	3		k__Bacteria; p__Gemmatimonadetes; c__Gemmatimonadetes; o__Gemmatimonadales; f__; g__; s__
OTU_571	3	3	7	3	5	14	21	2	13	4	5	2	16	7	7	5	0	0	0	4	25	14	18	6	7	3	4	10	5	1	0	6		k__Bacteria; p__Bacteroidetes; c__Sphingobacteriia; o__Sphingobacteriales; f__; g__; s__
OTU_572	5	15	16	12	5	5	5	0	2	7	11	14	8	6	19	5	10	6	2	9	4	5	19	3	6	0	5	23	9	15	7	84		k__Bacteria; p__Bacteroidetes; c__[Saprospirae]; o__[Saprospirales]; f__Chitinophagaceae; g__; s__
OTU_573	9	4	0	6	13	7	6	10	14	8	0	0	0	0	3	1	5	3	5	6	19	6	5	6	16	7	1	2	1	5	4	5		k__Bacteria; p__Proteobacteria; c__Alphaproteobacteria; o__Rhizobiales; f__Methylobacteriaceae; g__Methylobacterium; s__
OTU_574	8	12	10	12	21	26	23	4	22	12	15	10	9	12	8	6	14	11	10	8	11	10	13	20	6	10	4	2	6	14	3	2		k__Bacteria; p__Proteobacteria; c__Betaproteobacteria; o__A21b; f__UD5; g__; s__
OTU_575	2	0	3	2	1	8	12	2	0	6	10	6	20	1	14	0	10	1	2	2	0	12	7	11	4	0	2	34	17	0	2	5		k__Bacteria; p__Verrucomicrobia; c__[Pedosphaerae]; o__[Pedosphaerales]
OTU_576	5	1	8	5	2	1	13	3	2	2	17	11	50	5	4	7	9	4	4	5	3	1	6	1	0	1	3	51	4	7	3	104		k__Bacteria; p__Gemmatimonadetes; c__Gemm-1; o__; f__; g__; s__
OTU_577	11	7	5	20	20	23	32	15	58	14	19	23	20	15	18	14	21	7	11	17	34	26	22	33	27	27	19	18	14	14	8	9		k__Bacteria; p__Planctomycetes; c__Phycisphaerae; o__WD2101; f__; g__; s__
OTU_578	17	16	21	22	38	48	44	11	51	39	27	35	17	17	35	12	22	23	16	19	21	42	43	27	31	24	20	37	26	41	9	12		k__Bacteria; p__Acidobacteria; c__Acidobacteria-6; o__iii1-15; f__; g__; s__
OTU_579	4	8	4	3	12	6	7	5	5	7	4	1	1	8	7	4	2	2	12	3	8	4	4	9	3	8	2	4	9	4	0	2		k__Bacteria; p__Planctomycetes; c__Planctomycetia; o__Gemmatales; f__Gemmataceae; g__; s__
OTU_580	8	9	9	6	2	15	4	0	5	7	8	0	2	2	14	0	5	10	0	1	17	1	2	0	6	1	1	4	0	5	5	15		k__Bacteria; p__Proteobacteria; c__Alphaproteobacteria; o__Caulobacterales; f__Caulobacteraceae; g__Asticcacaulis; s__biprosthecium
OTU_581	14	7	5	11	9	10	11	19	10	7	11	3	9	17	6	9	5	8	17	6	16	6	5	7	16	18	8	6	5	8	19	7		k__Bacteria; p__Proteobacteria; c__Alphaproteobacteria; o__Rhodospirillales; f__Rhodospirillaceae; g__; s__
OTU_582	19	29	33	51	15	16	18	12	10	12	16	16	16	17	8	9	25	37	32	37	20	15	7	17	7	15	10	14	14	43	6	1		k__Bacteria; p__Bacteroidetes; c__[Saprospirae]; o__[Saprospirales]; f__Chitinophagaceae; g__Segetibacter; s__
OTU_583	2	2	0	3	59	21	16	10	0	8	14	11	12	10	3	3	1	4	2	3	8	9	12	4	1	4	15	0	4	0	2	4		k__Bacteria; p__Acidobacteria; c__Acidobacteriia; o__Acidobacteriales; f__Koribacteraceae
OTU_584	9	4	0	6	4	3	6	7	4	6	6	5	5	6	1	2	8	9	6	7	5	2	11	6	14	1	2	4	5	3	3	5		k__Bacteria; p__Cyanobacteria; c__Chloroplast; o__Chlorophyta; f__; g__; s__
OTU_585	1	1	0	1	5	2	4	12	8	11	0	2	5	17	0	2	8	3	2	2	83	13	6	16	4	5	7	5	1	0	2	5		k__Bacteria; p__Proteobacteria; c__Gammaproteobacteria
OTU_586	0	2	3	7	14	8	1	6	12	12	6	3	3	14	5	9	1	7	3	5	0	0	7	5	2	3	2	3	4	3	5	2		k__Bacteria; p__Gemmatimonadetes; c__Gemmatimonadetes
OTU_587	1	1	2	5	6	31	22	24	21	25	12	2	5	3	3	1	1	2	4	2	13	27	9	7	13	12	0	3	3	3	5	8		k__Bacteria; p__Proteobacteria; c__Alphaproteobacteria; o__Sphingomonadales; f__Sphingomonadaceae; g__Novosphingobium; s__
OTU_588	0	0	0	0	0	0	0	0	0	1	2	0	0	0	2	0	0	1	0	2	0	0	0	0	0	0	0	154	1	1	0	0		k__Bacteria; p__Chloroflexi; c__Anaerolineae; o__CFB-26; f__; g__; s__
OTU_589	5	6	0	7	9	4	5	1	6	10	6	14	4	5	2	2	11	2	3	0	3	7	12	11	10	5	0	8	2	13	3	7		k__Bacteria; p__Acidobacteria; c__Acidobacteria-6; o__iii1-15; f__mb2424; g__; s__
OTU_590	4	4	1	5	13	4	5	4	8	9	2	10	4	7	8	8	4	4	5	11	10	7	10	10	10	7	7	14	13	4	6	9		k__Bacteria; p__Actinobacteria; c__Thermoleophilia; o__Gaiellales; f__Gaiellaceae; g__; s__
OTU_591	3	12	8	3	4	1	6	16	8	7	2	0	0	11	11	20	0	6	3	10	8	0	7	2	1	6	8	0	2	3	6	2		k__Bacteria; p__Gemmatimonadetes; c__Gemmatimonadetes; o__; f__; g__; s__
OTU_592	7	3	4	6	5	5	12	6	22	8	9	19	8	5	11	5	10	9	4	7	11	8	13	6	9	4	5	13	10	8	0	4		k__Bacteria; p__Planctomycetes; c__Phycisphaerae; o__WD2101; f__; g__; s__
OTU_593	1	0	2	0	11	12	9	9	8	16	0	1	3	2	2	0	3	2	3	1	14	19	9	6	9	19	0	0	4	6	2	6		k__Bacteria; p__Proteobacteria; c__Alphaproteobacteria; o__Rhizobiales; f__; g__; s__
OTU_594	7	2	7	7	18	9	10	5	11	19	8	9	8	4	1	6	14	3	8	2	11	14	9	9	19	5	7	13	11	9	12	10		k__Bacteria; p__Proteobacteria; c__Alphaproteobacteria; o__Ellin329; f__; g__; s__
OTU_595	5	49	0	5	4	3	2	2	0	0	0	0	0	0	3	0	9	0	0	2	0	0	1	0	0	0	0	0	3	10	32	17		k__Bacteria; p__Proteobacteria; c__Gammaproteobacteria; o__Alteromonadales; f__Alteromonadaceae; g__Cellvibrio; s__
OTU_596	24	15	6	9	11	8	6	5	8	4	15	9	4	13	1	13	14	17	21	17	2	2	4	7	5	4	25	3	11	9	6	3		k__Bacteria; p__Gemmatimonadetes; c__Gemmatimonadetes; o__Ellin5290; f__; g__; s__
OTU_597	1	0	2	3	2	10	2	0	7	6	0	2	0	1	0	1	0	0	0	0	45	8	12	7	24	7	2	1	0	0	1	2		k__Bacteria; p__Proteobacteria; c__Gammaproteobacteria; o__Legionellales; f__Coxiellaceae; g__; s__
OTU_598	7	4	5	3	10	10	6	5	15	7	7	3	9	2	6	0	10	6	6	12	7	4	8	11	4	4	2	7	6	5	3	5		k__Bacteria; p__Actinobacteria; c__Thermoleophilia; o__Gaiellales; f__; g__; s__
OTU_599	6	13	7	10	4	3	4	0	0	5	4	5	7	1	5	3	14	12	7	11	3	8	10	0	6	1	8	10	3	24	7	3		k__Bacteria; p__Verrucomicrobia; c__[Pedosphaerae]; o__[Pedosphaerales]; f__; g__; s__
OTU_600	4	3	9	10	2	0	0	0	0	0	0	0	1	2	0	2	4	8	6	76	0	0	0	0	0	0	7	11	3	5	0	0		k__Bacteria; p__TM7; c__SC3; o__; f__; g__; s__
OTU_601	5	10	7	15	31	29	26	15	39	23	17	18	16	12	18	7	9	1	6	4	11	19	34	24	15	14	10	15	7	9	4	8		k__Bacteria; p__Proteobacteria; c__Deltaproteobacteria; o__Myxococcales; f__Myxococcaceae; g__; s__
OTU_602	3	7	0	6	6	8	4	2	18	5	4	2	6	3	3	2	5	4	5	6	3	3	9	7	3	0	5	9	9	2	2	3		k__Bacteria; p__Actinobacteria; c__Thermoleophilia; o__Gaiellales; f__Gaiellaceae; g__; s__
OTU_603	20	1	14	8	0	0	0	0	0	4	6	5	15	4	3	5	4	6	11	3	2	1	2	0	1	5	11	13	1	2	10	4		k__Bacteria; p__Proteobacteria; c__Alphaproteobacteria; o__Rhodospirillales; f__Rhodospirillaceae; g__; s__
OTU_604	0	0	0	0	16	16	5	4	9	7	2	18	4	10	17	3	0	0	0	0	1	0	9	6	0	6	0	1	7	0	2	1		k__Bacteria; p__Proteobacteria; c__Gammaproteobacteria; o__Legionellales
OTU_605	5	5	4	6	3	3	2	1	3	1	6	6	9	4	8	3	7	2	5	3	4	2	1	2	6	2	7	3	4	5	6	4		k__Bacteria; p__Proteobacteria; c__Gammaproteobacteria; o__Alteromonadales; f__Shewanellaceae; g__Shewanella; s__algae
OTU_606	0	6	8	10	8	6	4	9	14	5	5	11	5	7	4	9	8	10	2	8	7	6	7	4	6	3	2	4	4	12	1	5		k__Bacteria; p__Gemmatimonadetes; c__Gemmatimonadetes
OTU_607	6	6	10	9	3	8	5	1	20	4	11	5	7	7	6	17	7	1	14	5	5	10	6	2	6	1	5	13	3	12	6	8		k__Bacteria; p__Proteobacteria; c__Deltaproteobacteria; o__Myxococcales; f__Myxococcaceae; g__Anaeromyxobacter; s__
OTU_608	3	2	5	8	1	5	3	2	3	5	1	9	2	4	6	2	15	3	3	13	2	4	10	22	5	2	2	14	7	7	3	9		k__Bacteria; p__Bacteroidetes; c__[Saprospirae]; o__[Saprospirales]; f__Chitinophagaceae; g__; s__
OTU_609	0	0	2	0	0	0	0	0	0	0	0	0	0	0	0	117	0	0	0	0	0	0	0	0	0	0	0	0	18	0	0	0		k__Bacteria; p__Bacteroidetes; c__Sphingobacteriia; o__Sphingobacteriales; f__; g__; s__
OTU_610	4	3	2	8	23	11	17	9	16	6	9	6	3	7	3	7	5	1	7	6	18	16	9	13	20	17	7	9	7	6	8	3		k__Bacteria; p__Proteobacteria; c__Alphaproteobacteria; o__Rhodospirillales; f__Rhodospirillaceae; g__; s__
OTU_611	0	7	4	6	5	11	16	0	11	3	12	19	7	11	20	9	3	6	6	4	5	8	9	15	98	1	11	6	10	6	12	6		k__Bacteria; p__Proteobacteria; c__Gammaproteobacteria; o__Legionellales; f__Coxiellaceae; g__; s__
OTU_612	10	4	6	2	0	4	6	8	4	1	14	12	5	9	7	12	1	2	3	4	6	4	6	7	4	7	22	5	13	2	4	9		k__Bacteria; p__Acidobacteria
OTU_613	8	11	8	6	11	10	8	19	6	5	6	4	9	18	6	6	9	9	5	11	13	7	11	10	6	0	7	1	11	15	1	2		k__Bacteria; p__Bacteroidetes; c__[Saprospirae]; o__[Saprospirales]; f__Chitinophagaceae
OTU_614	2	23	25	9	40	31	22	33	34	21	13	23	16	19	19	22	37	8	7	2	51	17	42	31	17	36	39	6	12	8	55	6		k__Bacteria; p__Bacteroidetes; c__Cytophagia; o__Cytophagales; f__Cytophagaceae; g__; s__
OTU_615	3	10	12	28	1	3	39	0	0	3	8	2	56	2	0	0	6	1	10	9	10	6	4	0	0	1	3	28	2	12	0	5		k__Bacteria; p__Proteobacteria; c__Gammaproteobacteria; o__Legionellales
OTU_616	6	0	7	0	0	0	0	0	0	2	0	4	1	0	3	3	2	1	2	2	0	1	0	0	0	0	0	115	0	1	2	5		k__Bacteria; p__Gemmatimonadetes; c__Gemm-1; o__; f__; g__; s__
OTU_617	0	0	0	0	27	23	21	9	13	12	0	3	1	1	0	0	0	0	2	0	11	4	13	5	6	10	1	0	0	0	2	0		k__Bacteria; p__Proteobacteria; c__Deltaproteobacteria; o__Myxococcales; f__Polyangiaceae; g__; s__
OTU_618	12	1	3	5	31	27	21	14	21	25	5	2	9	5	6	9	1	4	8	5	26	7	13	23	10	3	13	1	2	4	19	4		k__Bacteria; p__Proteobacteria; c__Deltaproteobacteria; o__Myxococcales
OTU_619	0	0	0	0	0	0	0	129	0	0	0	0	0	0	2	0	0	0	0	0	0	0	0	0	0	0	0	0	0	0	0	0		k__Bacteria; p__Proteobacteria; c__Deltaproteobacteria; o__Myxococcales; f__; g__; s__
OTU_620	2	0	2	0	15	6	20	8	6	4	8	12	13	13	7	9	1	0	0	1	5	4	8	3	3	3	3	2	4	0	6	4		k__Bacteria; p__Proteobacteria; c__Gammaproteobacteria; o__Legionellales; f__Coxiellaceae; g__Aquicella; s__
OTU_621	7	19	3	14	2	4	4	2	5	0	5	3	1	8	3	3	18	10	6	14	4	3	4	4	5	2	0	5	2	16	7	8		k__Bacteria; p__Proteobacteria; c__Alphaproteobacteria; o__Caulobacterales; f__Caulobacteraceae
OTU_622	18	1	23	5	0	0	6	2	0	4	7	16	15	8	5	12	0	0	1	1	0	0	4	0	0	5	2	25	6	3	10	7		k__Bacteria; p__Bacteroidetes; c__[Saprospirae]; o__[Saprospirales]; f__Chitinophagaceae; g__; s__
OTU_623	9	14	9	16	45	19	32	20	14	10	28	9	28	22	22	12	9	19	10	13	14	11	24	29	11	23	16	9	22	9	30	4		k__Bacteria; p__Armatimonadetes; c__[Fimbriimonadia]; o__[Fimbriimonadales]; f__[Fimbriimonadaceae]; g__Fimbriimonas; s__
OTU_624	2	10	12	11	1	4	2	2	2	3	11	4	5	20	8	5	15	3	5	3	3	5	1	9	1	4	10	7	12	6	3	5		k__Bacteria; p__Verrucomicrobia; c__[Pedosphaerae]; o__[Pedosphaerales]; f__Ellin517; g__; s__
OTU_625	0	0	1	2	2	3	0	2	5	8	0	0	2	0	10	2	11	2	0	3	18	8	13	38	2	0	4	0	38	1	0	4		k__Bacteria; p__Bacteroidetes; c__[Saprospirae]; o__[Saprospirales]; f__Chitinophagaceae; g__Flavihumibacter; s__
OTU_626	3	2	1	2	9	12	10	11	9	4	8	4	12	4	3	5	2	5	5	8	4	2	10	24	10	17	14	0	0	0	1	3		k__Bacteria; p__Gemmatimonadetes; c__Gemm-3; o__; f__; g__; s__
OTU_627	6	9	10	7	1	2	2	7	3	3	7	6	2	8	9	7	11	2	2	8	5	8	3	20	6	10	6	4	3	16	6	4		k__Bacteria; p__Bacteroidetes; c__[Saprospirae]; o__[Saprospirales]; f__Chitinophagaceae
OTU_628	3	5	12	19	5	3	3	1	4	2	6	7	21	4	6	3	8	11	2	6	1	3	3	0	1	2	2	0	8	11	4	1		k__Bacteria; p__TM7; c__SC3; o__; f__; g__; s__
OTU_629	1	0	0	0	29	9	21	0	0	9	7	13	9	0	7	2	0	0	0	0	3	9	1	7	1	0	3	8	10	3	0	0		k__Bacteria; p__Chlamydiae; c__Chlamydiia; o__Chlamydiales
OTU_630	7	9	5	6	11	11	12	11	10	6	8	2	7	11	6	19	7	7	14	2	5	10	10	6	11	15	12	0	10	7	7	5		k__Bacteria
OTU_631	18	3	14	6	0	0	2	0	0	0	0	2	18	7	1	10	0	2	14	2	1	0	3	1	2	3	3	3	3	0	13	2		k__Bacteria; p__Chloroflexi; c__Anaerolineae; o__SBR1031; f__oc28; g__; s__
OTU_632	2	2	3	3	28	26	25	13	18	14	9	8	7	8	4	2	6	6	1	1	9	4	14	16	6	5	4	3	4	1	3	4		k__Bacteria; p__Elusimicrobia; c__Elusimicrobia; o__IIb; f__; g__; s__
OTU_633	31	29	11	19	5	17	29	11	7	7	9	9	21	11	9	22	11	21	26	31	18	25	27	30	27	37	28	17	12	18	68	21		k__Bacteria; p__Bacteroidetes; c__[Saprospirae]; o__[Saprospirales]; f__Chitinophagaceae; g__; s__
OTU_634	2	5	5	3	7	8	14	2	3	4	5	12	14	7	7	13	8	6	6	4	8	1	3	9	1	3	7	7	7	7	18	4		k__Bacteria; p__Gemmatimonadetes; c__Gemmatimonadetes; o__Ellin5290; f__; g__; s__
OTU_635	1	2	4	2	5	1	0	27	26	5	2	0	1	11	2	8	0	1	0	0	8	0	0	1	5	11	4	0	0	0	8	5		k__Bacteria; p__Chloroflexi; c__Chloroflexi; o__[Roseiflexales]; f__[Kouleothrixaceae]; g__; s__
OTU_636	12	5	7	5	17	12	10	15	11	8	2	3	7	4	6	3	2	5	11	9	11	4	6	8	10	23	8	5	10	6	9	5		k__Bacteria; p__Planctomycetes; c__Planctomycetia; o__Pirellulales; f__Pirellulaceae
OTU_637	13	5	5	6	7	2	14	3	3	4	8	7	10	3	15	6	26	11	10	23	16	20	7	18	20	16	16	33	16	22	18	9		k__Bacteria; p__Acidobacteria; c__[Chloracidobacteria]; o__RB41; f__Ellin6075; g__; s__
OTU_638	0	0	6	6	4	4	3	0	5	4	7	13	21	2	3	3	2	3	2	2	1	2	10	3	8	0	1	15	3	8	0	5		k__Bacteria; p__WS3; c__PRR-12; o__Sediment-1; f__; g__; s__
OTU_639	3	12	12	10	15	8	9	19	11	7	11	7	12	23	10	18	5	4	13	3	8	6	8	8	16	9	9	1	9	6	4	12		k__Bacteria; p__Acidobacteria; c__Solibacteres; o__Solibacterales; f__; g__; s__
OTU_640	3	14	15	15	20	11	17	4	14	12	11	15	17	14	5	11	9	15	8	4	17	6	12	8	6	8	9	12	17	7	12	18		k__Bacteria; p__Proteobacteria; c__Gammaproteobacteria
OTU_641	4	2	2	2	12	6	5	12	5	4	0	0	5	2	5	0	0	4	2	0	15	4	5	2	6	5	7	8	5	0	2	5		k__Bacteria; p__Chloroflexi; c__C0119; o__; f__; g__; s__
OTU_642	12	6	4	15	17	10	12	6	18	11	10	15	28	4	6	8	13	8	11	15	7	10	15	13	10	5	16	31	22	5	15	21		k__Bacteria; p__Actinobacteria; c__Actinobacteria; o__Actinomycetales; f__Micromonosporaceae; g__Pilimelia; s__
OTU_643	12	10	10	6	4	3	5	15	4	3	9	3	3	43	9	13	1	6	4	2	8	1	6	2	2	4	26	4	13	1	6	8		k__Bacteria; p__Planctomycetes; c__Phycisphaerae; o__WD2101; f__; g__; s__
OTU_644	22	20	3	53	0	0	0	0	0	0	0	0	0	0	23	0	4	7	3	3	0	0	0	0	0	0	0	0	1	49	0	0		k__Bacteria; p__Bacteroidetes; c__Sphingobacteriia; o__Sphingobacteriales; f__Sphingobacteriaceae; g__; s__
OTU_645	0	58	4	4	0	0	0	0	1	1	10	1	4	2	11	14	0	0	1	0	0	0	1	0	0	0	0	12	7	0	4	101		k__Bacteria; p__Spirochaetes; c__Spirochaetes; o__Spirochaetales; f__Spirochaetaceae; g__Spirochaeta; s__aurantia
OTU_646	8	6	1	6	6	6	5	3	13	5	1	1	3	2	0	2	7	8	8	7	2	3	9	1	6	7	1	0	3	8	3	1		k__Bacteria; p__TM7; c__SC3; o__; f__; g__; s__
OTU_647	0	8	0	17	0	0	0	0	0	0	1	9	2	0	4	15	14	0	0	3	0	0	0	0	0	0	2	29	7	6	0	0		k__Bacteria
OTU_648	7	4	31	7	1	0	0	0	3	1	17	6	3	7	4	14	14	9	8	7	0	0	1	1	3	4	8	4	6	11	12	52		k__Bacteria; p__Verrucomicrobia; c__[Spartobacteria]; o__[Chthoniobacterales]; f__[Chthoniobacteraceae]; g__Candidatus Xiphinematobacter; s__
OTU_649	0	0	0	0	49	26	20	3	0	9	3	2	3	0	0	0	0	0	0	0	0	0	0	4	0	0	0	0	0	0	0	0		k__Bacteria; p__OD1; c__ZB2; o__; f__; g__; s__
OTU_650	1	2	2	2	14	5	6	1	4	14	0	3	0	1	5	0	2	5	4	6	8	20	4	11	5	11	0	0	0	4	5	8		k__Bacteria; p__Bacteroidetes; c__[Saprospirae]; o__[Saprospirales]; f__Chitinophagaceae
OTU_651	0	2	0	3	5	16	9	7	5	4	2	11	6	9	1	4	7	1	3	2	4	2	7	10	2	3	6	4	18	1	5	12		k__Bacteria; p__Chloroflexi; c__Anaerolineae; o__SBR1031; f__oc28; g__; s__
OTU_652	0	0	2	2	0	7	17	1	2	6	1	4	30	6	3	3	0	4	0	0	3	2	10	0	2	13	2	8	6	4	4	8		k__Bacteria; p__Proteobacteria; c__Betaproteobacteria
OTU_653	5	3	10	8	6	11	4	3	9	4	16	12	27	3	19	4	2	7	2	5	3	5	14	5	3	8	3	20	10	7	3	9		k__Bacteria; p__Nitrospirae; c__Nitrospira; o__Nitrospirales; f__0319-6A21; g__; s__
OTU_654	1	1	8	4	3	1	4	3	5	3	8	4	4	3	11	11	4	7	5	7	2	3	8	3	11	0	4	4	14	6	3	6		k__Bacteria; p__Chloroflexi; c__Anaerolineae; o__A31; f__; g__; s__
OTU_655	38	39	33	30	10	6	8	5	8	3	10	7	12	16	7	25	63	34	27	19	37	2	10	19	9	10	11	2	7	39	10	10		k__Bacteria; p__Acidobacteria; c__Acidobacteriia; o__Acidobacteriales; f__Acidobacteriaceae; g__Edaphobacter; s__modestum
OTU_656	0	2	15	4	7	8	11	10	7	24	3	14	7	6	4	15	4	5	4	2	24	2	27	46	3	7	7	8	12	11	18	18		k__Bacteria; p__Bacteroidetes; c__[Saprospirae]; o__[Saprospirales]; f__Chitinophagaceae; g__Sediminibacterium; s__
OTU_657	2	0	3	2	4	0	1	1	0	0	14	4	8	5	14	7	5	4	0	2	0	2	7	1	1	0	10	15	7	0	2	8		k__Bacteria; p__Acidobacteria; c__[Chloracidobacteria]; o__Ellin7246; f__; g__; s__
OTU_658	2	12	10	12	4	10	4	4	21	4	6	6	3	2	6	5	11	15	7	7	7	3	4	4	6	2	1	11	8	9	1	14		k__Bacteria; p__Gemmatimonadetes; c__Gemmatimonadetes; o__Gemmatimonadales
OTU_659	2	2	15	9	3	11	3	5	0	2	5	8	2	9	7	3	9	2	6	4	0	2	5	0	12	3	43	1	1	6	16	38		k__Bacteria; p__Bacteroidetes; c__Sphingobacteriia; o__Sphingobacteriales; f__; g__; s__
OTU_660	1	2	0	1	5	5	11	6	10	7	0	4	0	5	10	1	0	2	0	0	0	8	17	24	2	0	0	0	3	3	13	5		k__Bacteria; p__Chloroflexi; c__Anaerolineae; o__SBR1031; f__oc28; g__; s__
OTU_661	4	2	3	0	14	9	5	8	10	14	5	4	7	5	5	5	2	4	3	1	18	10	14	8	13	10	4	3	2	3	0	3		k__Bacteria; p__Planctomycetes; c__Phycisphaerae; o__CPla-3; f__; g__; s__
OTU_662	2	2	7	0	24	8	14	12	8	20	13	5	0	4	7	5	0	0	0	0	17	6	17	39	9	12	6	1	3	0	0	0		k__Bacteria; p__OD1; c__SM2F11; o__; f__; g__; s__
OTU_663	0	0	0	3	3	8	4	25	14	7	2	2	0	2	9	3	0	0	0	0	0	0	12	16	4	0	0	1	12	0	0	3		k__Bacteria; p__Proteobacteria; c__Deltaproteobacteria; o__Spirobacillales; f__; g__; s__
OTU_664	1	2	5	4	6	6	3	6	9	10	4	9	6	2	0	2	1	0	0	0	2	0	3	0	2	0	3	4	3	3	12	84		k__Bacteria; p__Proteobacteria; c__Gammaproteobacteria; o__Xanthomonadales; f__Sinobacteraceae; g__; s__
OTU_665	1	2	0	4	8	7	7	3	5	0	3	12	5	1	16	2	3	2	1	0	4	3	7	5	4	1	1	0	9	4	0	13		k__Bacteria
OTU_666	2	5	3	11	6	5	5	15	16	3	4	4	1	11	3	7	3	3	4	4	4	0	1	3	0	2	7	0	5	3	2	0		k__Bacteria; p__WPS-2; c__; o__; f__; g__; s__
OTU_667	8	1	4	4	5	8	9	5	13	3	4	5	7	5	9	3	7	4	10	8	3	8	9	3	4	3	2	4	9	7	2	2		k__Bacteria; p__Acidobacteria; c__Acidobacteria-6; o__iii1-15; f__; g__; s__
OTU_668	1	3	3	2	10	4	14	10	3	8	6	4	9	9	6	6	0	2	5	7	3	6	6	8	4	19	4	4	4	0	17	4		k__Bacteria; p__Cyanobacteria; c__4C0d-2; o__MLE1-12; f__; g__; s__
OTU_669	0	0	0	1	8	2	6	0	13	1	8	6	9	0	11	0	3	1	0	1	3	8	18	5	10	0	12	8	12	0	1	1		k__Bacteria; p__Bacteroidetes; c__Sphingobacteriia; o__Sphingobacteriales; f__; g__; s__
OTU_670	0	0	0	1	17	13	10	4	15	14	9	3	1	4	0	4	0	0	0	1	5	7	1	12	7	35	3	3	2	0	3	2		k__Bacteria; p__Proteobacteria; c__Deltaproteobacteria; o__Myxococcales
OTU_671	2	17	8	12	0	0	0	3	3	0	1	0	0	5	7	1	0	0	0	5	0	0	0	0	2	16	4	0	2	1	17	5		k__Bacteria; p__Chlamydiae; c__Chlamydiia; o__Chlamydiales
OTU_672	4	2	3	5	6	8	8	2	6	8	6	11	10	7	8	4	5	0	6	6	3	4	2	4	2	3	5	7	7	4	2	3		k__Bacteria; p__Armatimonadetes; c__[Fimbriimonadia]; o__[Fimbriimonadales]; f__[Fimbriimonadaceae]; g__Fimbriimonas; s__
OTU_673	4	2	4	3	3	4	4	2	10	1	6	19	1	1	22	6	2	0	3	0	6	6	7	2	3	0	5	2	5	0	0	14		k__Bacteria; p__Proteobacteria; c__Deltaproteobacteria; o__Myxococcales
OTU_674	2	1	5	8	7	20	10	1	2	5	0	5	0	0	4	0	17	0	3	2	0	2	10	9	2	12	0	2	4	4	11	7		k__Bacteria; p__Bacteroidetes; c__Cytophagia; o__Cytophagales; f__Cytophagaceae; g__; s__
OTU_675	5	1	3	3	5	5	6	2	0	3	4	6	6	8	6	6	0	2	3	2	3	3	0	0	0	8	4	0	1	3	6	7		k__Bacteria; p__Proteobacteria; c__Gammaproteobacteria; o__Legionellales
OTU_676	0	0	0	0	0	18	0	0	3	124	0	0	0	0	0	0	1	0	0	0	0	0	0	31	0	0	0	0	0	3	0	0		k__Bacteria; p__Bacteroidetes; c__Flavobacteriia; o__Flavobacteriales; f__Flavobacteriaceae; g__Flavobacterium
OTU_677	5	5	9	4	7	5	14	7	5	8	5	11	10	5	8	11	5	7	6	7	4	9	12	16	4	10	8	8	5	11	12	8		k__Bacteria; p__Proteobacteria; c__Alphaproteobacteria; o__Rhodospirillales; f__Rhodospirillaceae; g__; s__
OTU_678	0	0	3	4	0	0	0	2	0	0	3	0	2	1	0	1	4	3	0	0	0	0	0	0	0	0	0	0	0	0	0	95		k__Bacteria; p__Acidobacteria; c__Solibacteres; o__Solibacterales; f__; g__; s__
OTU_679	4	10	5	6	8	2	5	2	2	7	7	3	2	1	0	2	9	7	4	11	1	2	1	2	2	4	3	1	3	9	3	3		k__Bacteria; p__Proteobacteria; c__Alphaproteobacteria; o__Rhodospirillales; f__Acetobacteraceae; g__; s__
OTU_680	6	14	5	8	10	4	12	11	9	4	1	5	2	11	2	4	16	2	1	10	16	6	6	15	9	14	5	2	12	2	19	25		k__Bacteria; p__Proteobacteria; c__Gammaproteobacteria
OTU_681	4	4	2	5	21	8	24	10	4	10	11	9	15	11	11	8	5	1	6	3	6	6	21	20	6	14	18	10	14	7	20	10		k__Bacteria; p__BRC1; c__PRR-11; o__; f__; g__; s__
OTU_682	10	5	4	4	18	12	3	6	14	13	33	5	5	8	4	5	2	3	3	6	7	8	4	2	3	8	5	0	2	5	1	0		k__Bacteria; p__Planctomycetes; c__Phycisphaerae; o__WD2101; f__; g__; s__
OTU_683	6	5	5	4	13	24	13	13	8	14	7	6	7	4	3	2	11	12	8	4	8	17	13	16	12	13	10	14	13	4	8	5		k__Bacteria; p__Proteobacteria; c__Alphaproteobacteria; o__Rhizobiales; f__Hyphomicrobiaceae; g__Rhodoplanes; s__
OTU_684	4	4	10	5	3	0	2	0	4	4	8	6	0	0	15	1	10	4	5	1	0	1	10	2	0	1	1	10	1	7	3	2		k__Bacteria; p__Gemmatimonadetes; c__Gemmatimonadetes; o__; f__; g__; s__
OTU_685	15	8	40	18	3	4	4	2	2	2	10	21	15	14	48	13	11	12	12	15	8	9	4	1	8	4	13	20	12	15	12	6		k__Archaea; p__Crenarchaeota; c__MCG; o__pGrfC26; f__; g__; s__
OTU_686	13	6	10	6	11	8	10	9	12	6	4	4	9	9	9	6	10	6	12	4	11	6	0	8	5	6	12	7	9	5	9	5		k__Bacteria; p__Actinobacteria; c__Acidimicrobiia; o__Acidimicrobiales
OTU_687	0	0	1	0	17	18	9	5	5	11	5	3	9	3	0	2	0	0	0	0	0	2	8	3	3	1	0	3	0	1	4	2		k__Bacteria; p__Planctomycetes; c__Phycisphaerae; o__Phycisphaerales; f__; g__; s__
OTU_688	3	1	4	6	3	8	0	3	1	3	0	2	6	4	7	5	5	3	6	2	2	2	1	3	2	6	5	2	4	4	6	4		k__Bacteria
OTU_689	12	11	4	16	9	4	6	7	5	6	8	8	10	7	8	9	7	14	8	7	12	3	8	0	3	3	3	17	14	9	10	7		k__Bacteria; p__Firmicutes; c__Clostridia; o__Clostridiales; f__Clostridiaceae; g__Clostridium; s__butyricum
OTU_690	2	5	5	5	7	7	2	2	5	4	6	2	3	4	2	2	7	0	0	0	4	6	11	6	4	1	4	4	4	2	0	0		k__Bacteria; p__Armatimonadetes; c__[Fimbriimonadia]; o__[Fimbriimonadales]; f__[Fimbriimonadaceae]; g__Fimbriimonas; s__
OTU_691	16	10	13	7	7	4	6	15	12	4	1	0	3	22	7	14	2	6	26	6	9	2	7	10	6	29	10	5	7	4	22	9		k__Bacteria; p__Actinobacteria; c__Actinobacteria; o__Actinomycetales
OTU_692	5	1	3	4	6	4	5	3	4	3	11	13	8	6	6	7	5	1	1	7	3	1	5	1	3	7	17	6	10	5	1	24		k__Bacteria; p__Planctomycetes; c__Planctomycetia; o__Planctomycetales; f__Planctomycetaceae; g__Planctomyces; s__
OTU_693	5	6	6	3	14	7	8	14	26	7	7	2	0	10	1	7	1	0	4	7	9	0	5	11	13	28	5	0	3	0	9	2		k__Bacteria; p__Gemmatimonadetes; c__Gemmatimonadetes; o__Ellin5290; f__; g__; s__
OTU_694	7	7	7	12	17	6	8	9	15	11	13	5	5	5	3	3	7	9	7	8	15	5	12	15	9	8	5	5	8	9	2	4		k__Bacteria; p__Actinobacteria; c__Thermoleophilia; o__Solirubrobacterales; f__Patulibacteraceae; g__; s__
OTU_695	1	0	0	2	16	11	14	9	15	8	1	2	6	5	4	1	0	1	2	2	13	9	8	11	0	12	6	7	6	0	3	8		k__Bacteria; p__Planctomycetes; c__BD7-11; o__; f__; g__; s__
OTU_696	3	0	4	3	2	2	10	0	3	6	1	6	7	1	0	0	1	2	0	7	0	5	5	5	2	0	2	33	4	1	2	1		k__Bacteria; p__Planctomycetes; c__Planctomycetia; o__Pirellulales; f__Pirellulaceae
OTU_697	0	0	0	0	6	2	2	14	36	5	3	1	14	5	36	22	1	2	0	0	13	16	12	20	7	1	27	1	8	0	8	5		k__Bacteria; p__Verrucomicrobia; c__Opitutae; o__Opitutales; f__Opitutaceae; g__Opitutus; s__
OTU_698	0	0	0	0	3	3	2	7	0	3	0	3	0	1	0	3	0	1	2	3	2	5	0	1	1	3	0	0	0	7	4	61		k__Bacteria; p__Proteobacteria; c__Deltaproteobacteria; o__Bdellovibrionales; f__Bdellovibrionaceae; g__Bdellovibrio; s__bacteriovorus
OTU_699	3	0	9	8	1	0	0	0	0	0	9	5	11	0	14	0	13	24	4	2	0	1	0	2	0	3	3	24	2	6	9	0		k__Bacteria; p__Verrucomicrobia; c__[Pedosphaerae]; o__[Pedosphaerales]; f__Ellin515; g__; s__
OTU_700	2	5	5	10	6	12	2	0	2	8	1	12	2	8	8	3	24	0	5	1	2	5	7	5	8	2	6	10	16	18	2	7		k__Bacteria; p__Verrucomicrobia; c__[Pedosphaerae]; o__[Pedosphaerales]; f__Ellin517; g__; s__
OTU_701	1	2	1	0	14	6	10	0	0	6	17	11	4	3	0	3	2	0	4	6	0	0	2	8	1	5	1	5	6	0	2	3		k__Bacteria; p__TM6; c__SJA-4; o__; f__; g__; s__
OTU_702	5	5	5	10	5	4	2	4	10	10	3	5	8	5	10	5	5	3	7	10	9	2	10	9	8	4	6	11	10	4	6	5		k__Bacteria; p__Actinobacteria; c__Thermoleophilia; o__Gaiellales; f__Gaiellaceae; g__; s__
OTU_703	7	0	15	8	2	6	2	1	1	4	3	9	5	1	9	3	7	8	4	2	2	7	4	0	1	0	3	13	6	3	0	0		k__Bacteria; p__Chloroflexi; c__Anaerolineae; o__GCA004; f__; g__; s__
OTU_704	3	2	2	8	2	4	2	0	5	0	1	8	8	2	10	1	6	1	2	1	2	1	5	4	3	1	3	20	6	9	3	4		k__Bacteria; p__Chloroflexi; c__Chloroflexi; o__[Roseiflexales]; f__; g__; s__
OTU_705	0	0	20	0	0	0	1	0	0	2	0	3	0	0	7	0	0	4	0	0	0	0	0	0	0	2	0	125	0	3	10	0		k__Bacteria; p__Chloroflexi; c__Anaerolineae; o__CFB-26; f__; g__; s__
OTU_706	0	9	5	1	0	0	0	7	1	1	1	3	1	8	0	10	0	2	5	10	41	3	0	2	7	1	7	3	1	0	5	6		k__Bacteria; p__Bacteroidetes; c__[Saprospirae]; o__[Saprospirales]; f__Chitinophagaceae; g__; s__
OTU_707	5	5	9	5	8	5	9	1	10	4	4	5	7	7	3	3	7	1	5	4	8	3	7	10	4	5	4	9	8	5	6	2		k__Bacteria; p__Planctomycetes; c__Planctomycetia; o__Gemmatales; f__Gemmataceae; g__Gemmata; s__
OTU_708	2	0	1	0	12	7	11	5	4	12	0	5	4	0	0	2	1	3	0	4	6	2	5	7	13	6	0	0	2	0	1	4		k__Bacteria; p__Acidobacteria; c__Solibacteres; o__Solibacterales
OTU_709	0	0	0	4	10	7	5	11	16	6	2	2	3	1	1	2	1	1	2	6	7	1	6	5	8	9	1	3	4	1	3	2		k__Bacteria; p__Proteobacteria; c__Alphaproteobacteria; o__Rhodospirillales; f__Rhodospirillaceae
OTU_710	7	1	4	1	10	5	8	1	3	4	2	3	7	3	3	3	5	3	3	2	7	5	8	2	11	2	3	10	10	2	5	9		k__Bacteria; p__Chloroflexi; c__S085; o__; f__; g__; s__
OTU_711	5	3	1	3	17	11	4	2	7	4	4	1	4	4	2	3	2	7	3	2	16	3	12	10	3	10	2	2	2	0	2	1		k__Bacteria; p__Gemmatimonadetes; c__Gemmatimonadetes; o__Ellin5290; f__; g__; s__
OTU_712	10	7	4	11	10	14	13	0	1	1	1	5	0	8	5	4	7	7	6	3	5	1	2	2	2	10	3	4	7	5	5	5		k__Bacteria; p__Chloroflexi; c__Ktedonobacteria
OTU_713	2	3	0	0	3	3	0	8	0	2	6	7	2	2	3	2	6	1	2	11	7	5	7	6	3	7	16	2	5	6	9	4		k__Bacteria; p__Proteobacteria; c__Gammaproteobacteria; o__Legionellales; f__Coxiellaceae; g__; s__
OTU_714	1	2	2	3	5	1	3	24	31	9	0	1	0	18	5	6	0	0	3	3	14	1	3	10	19	15	3	1	3	5	5	4		k__Bacteria; p__Chloroflexi; c__Ktedonobacteria; o__JG30-KF-AS9; f__; g__; s__
OTU_715	2	2	7	5	0	2	2	0	0	0	5	9	5	2	10	0	10	6	1	5	1	3	2	0	2	4	2	19	2	6	9	3		k__Bacteria; p__Verrucomicrobia; c__[Pedosphaerae]; o__[Pedosphaerales]; f__; g__; s__
OTU_716	2	10	4	6	3	3	1	4	6	0	2	0	0	3	2	2	16	8	4	4	6	1	0	0	4	4	3	0	0	13	7	0		k__Bacteria; p__Proteobacteria; c__Alphaproteobacteria
OTU_717	1	0	0	0	1	0	3	91	1	0	0	0	0	0	0	0	0	0	0	0	1	0	1	22	0	1	0	0	0	3	0	0		k__Bacteria; p__Bacteroidetes; c__Flavobacteriia; o__Flavobacteriales; f__Flavobacteriaceae; g__Flavobacterium; s__
OTU_718	2	3	5	5	7	3	7	2	1	0	10	0	2	1	0	2	5	16	8	0	0	0	8	3	1	7	0	0	3	5	4	5		k__Bacteria; p__Proteobacteria; c__Alphaproteobacteria; o__Rickettsiales; f__mitochondria
OTU_719	10	8	13	11	3	0	7	8	3	3	7	11	6	20	8	8	1	5	7	5	9	3	9	0	9	7	12	6	18	0	6	7		k__Bacteria; p__Proteobacteria; c__Deltaproteobacteria; o__Myxococcales; f__; g__; s__
OTU_720	27	8	3	12	25	14	18	7	35	13	20	25	13	8	16	7	13	17	16	8	15	8	17	9	13	9	10	21	30	10	7	13		k__Bacteria; p__Actinobacteria; c__Thermoleophilia; o__Solirubrobacterales; f__; g__; s__
OTU_721	3	3	3	3	6	6	11	18	5	7	4	4	6	2	3	7	2	3	1	4	7	3	9	7	3	10	10	6	4	2	10	3		k__Bacteria; p__Proteobacteria; c__Alphaproteobacteria; o__Rhodospirillales; f__Rhodospirillaceae; g__; s__
OTU_722	6	5	5	5	5	14	5	4	6	6	4	5	4	5	8	8	4	1	5	2	5	3	9	0	4	2	3	7	3	5	0	6		k__Bacteria; p__Proteobacteria; c__Gammaproteobacteria; o__Xanthomonadales; f__Sinobacteraceae; g__; s__
OTU_723	16	2	15	5	5	3	8	3	1	7	7	4	14	8	0	11	4	4	15	8	14	4	12	11	3	5	40	10	5	9	10	8		k__Bacteria; p__Proteobacteria; c__Gammaproteobacteria; o__Legionellales; f__Coxiellaceae; g__Aquicella; s__
OTU_724	6	5	7	6	5	6	3	0	2	5	8	4	7	5	8	4	3	4	9	2	8	5	11	1	7	3	0	10	7	5	5	4		k__Bacteria; p__Chloroflexi; c__Anaerolineae; o__Anaerolineales; f__Anaerolinaceae; g__Anaerolinea; s__
OTU_725	5	2	4	6	4	12	6	6	7	1	3	5	4	8	9	5	3	5	6	8	5	4	3	6	3	3	2	8	7	9	5	5		k__Bacteria; p__Armatimonadetes; c__Chthonomonadetes; o__SJA-22; f__; g__; s__
OTU_726	3	0	5	3	2	4	0	0	8	1	1	10	12	2	6	3	5	3	4	3	5	1	3	2	2	0	1	7	5	3	3	3		k__Bacteria; p__Gemmatimonadetes; c__Gemm-5; o__; f__; g__; s__
OTU_727	8	9	5	6	4	9	3	5	5	2	1	1	0	0	0	0	3	4	3	1	6	3	6	2	5	7	0	0	3	8	1	3		k__Bacteria; p__Proteobacteria; c__Alphaproteobacteria; o__Caulobacterales; f__Caulobacteraceae; g__Asticcacaulis; s__
OTU_728	10	1	1	1	2	3	11	8	2	4	5	17	17	4	2	14	3	3	7	3	7	6	3	11	1	10	8	8	1	0	2	3		k__Bacteria; p__Proteobacteria; c__Gammaproteobacteria; o__; f__; g__; s__
OTU_729	0	0	10	3	6	1	4	0	1	3	13	12	7	4	7	0	17	3	3	2	0	12	2	2	16	4	0	25	3	6	8	15		k__Bacteria; p__Bacteroidetes; c__[Saprospirae]; o__[Saprospirales]; f__Chitinophagaceae
OTU_730	3	8	3	2	9	2	5	6	4	2	4	2	10	5	4	12	1	1	3	3	5	1	1	4	1	0	8	0	4	1	0	1		k__Bacteria; p__Armatimonadetes; c__Chthonomonadetes; o__Chthonomonadales; f__Chthonomonadaceae; g__; s__
OTU_731	4	6	3	1	2	4	5	7	8	7	2	1	4	3	13	3	1	8	5	1	15	17	8	10	3	6	0	3	3	26	10	0		k__Bacteria; p__Bacteroidetes; c__Sphingobacteriia; o__Sphingobacteriales; f__; g__; s__
OTU_732	6	5	5	16	4	8	5	2	18	11	13	21	19	5	11	2	6	14	16	5	11	8	10	5	4	0	4	6	9	14	6	5		k__Bacteria; p__Proteobacteria; c__Betaproteobacteria
OTU_733	4	1	0	3	3	7	5	0	2	3	11	5	6	1	13	3	4	2	2	3	0	5	0	2	3	0	4	20	4	6	3	14		k__Bacteria; p__Armatimonadetes; c__[Fimbriimonadia]; o__[Fimbriimonadales]; f__[Fimbriimonadaceae]; g__Fimbriimonas; s__
OTU_734	6	8	10	8	5	6	4	5	4	2	4	1	3	5	4	4	8	7	4	13	7	6	2	10	2	4	3	4	4	14	1	1		k__Bacteria; p__Elusimicrobia; c__Elusimicrobia; o__FAC88; f__; g__; s__
OTU_735	2	0	5	0	0	0	0	0	0	0	4	0	0	0	0	1	4	2	0	0	0	0	0	0	0	0	0	201	0	0	0	0		k__Bacteria; p__Chloroflexi; c__Anaerolineae; o__CFB-26; f__; g__; s__
OTU_736	11	22	8	13	4	6	11	3	12	6	2	4	9	4	7	2	20	24	6	15	7	6	8	5	5	7	7	2	8	23	5	5		k__Bacteria; p__Proteobacteria; c__Alphaproteobacteria; o__Sphingomonadales; f__Erythrobacteraceae; g__; s__
OTU_737	5	123	8	2	1	0	1	0	0	1	3	0	4	2	3	0	3	0	6	5	0	0	0	0	0	0	5	0	2	4	5	5		k__Bacteria; p__Verrucomicrobia; c__[Spartobacteria]; o__[Chthoniobacterales]; f__[Chthoniobacteraceae]
OTU_738	5	10	9	3	10	6	8	1	8	2	6	4	2	3	0	5	3	4	3	0	3	2	1	3	2	3	4	4	3	1	7	25		k__Bacteria; p__Proteobacteria; c__Alphaproteobacteria; o__Rhizobiales; f__Hyphomicrobiaceae; g__Rhodoplanes; s__
OTU_739	0	0	2	2	3	10	9	3	20	9	0	1	0	0	1	0	1	0	0	0	8	7	8	13	7	3	0	0	1	2	2	0		k__Bacteria; p__Actinobacteria; c__Acidimicrobiia; o__Acidimicrobiales; f__C111; g__; s__
OTU_740	3	1	4	4	1	0	2	0	1	0	0	0	0	0	50	1	3	2	1	2	1	3	5	0	2	13	0	1	8	3	8	19		k__Bacteria; p__Bacteroidetes; c__Cytophagia; o__Cytophagales; f__Cytophagaceae; g__Cytophaga; s__
OTU_741	8	3	6	8	8	8	2	1	2	3	6	5	7	6	7	4	10	7	5	5	3	5	4	1	10	8	2	8	7	8	1	4		k__Bacteria
OTU_742	0	0	0	0	4	12	11	3	4	5	6	6	10	2	3	2	0	0	0	0	2	3	10	4	4	1	0	3	1	2	0	5		k__Bacteria; p__Proteobacteria; c__Alphaproteobacteria; o__BD7-3; f__; g__; s__
OTU_743	0	0	1	0	1	0	0	10	11	1	10	0	0	1	0	5	3	0	0	0	11	1	0	0	7	4	3	0	2	4	27	51		k__Bacteria; p__Bacteroidetes; c__Cytophagia; o__Cytophagales; f__Cytophagaceae; g__Cytophaga; s__
OTU_744	3	3	2	4	3	2	3	1	5	2	4	4	0	2	3	0	2	2	3	2	0	7	5	5	7	2	1	9	4	8	2	3		k__Bacteria
OTU_745	2	2	4	6	17	8	12	4	18	12	10	5	1	0	5	0	2	2	4	5	4	12	23	11	17	5	5	7	6	8	3	3		k__Bacteria; p__Proteobacteria; c__Betaproteobacteria
OTU_746	2	3	5	5	2	12	4	2	11	7	7	4	3	3	7	6	16	6	5	4	3	10	11	2	10	0	4	28	6	8	3	7		k__Bacteria; p__Chloroflexi; c__Chloroflexi; o__[Roseiflexales]; f__[Kouleothrixaceae]; g__; s__
OTU_747	2	0	2	0	34	26	18	1	6	15	6	7	11	2	7	0	1	2	0	0	12	10	40	19	6	11	0	12	15	1	9	5		k__Bacteria; p__Proteobacteria; c__Deltaproteobacteria; o__Myxococcales; f__; g__; s__
OTU_748	8	1	10	6	2	2	4	0	3	0	16	14	18	15	4	18	3	2	3	4	2	0	0	3	4	0	9	5	2	4	4	8		k__Bacteria; p__Proteobacteria; c__Deltaproteobacteria; o__Myxococcales; f__; g__; s__
OTU_749	4	2	8	4	1	1	0	3	2	4	6	4	1	2	3	4	5	2	3	6	4	4	3	1	4	0	6	6	1	8	3	6		k__Bacteria; p__Chloroflexi; c__Anaerolineae; o__WCHB1-50; f__; g__; s__
OTU_750	0	3	2	3	18	12	12	14	14	10	2	4	2	4	6	1	0	3	2	0	7	3	21	12	5	29	4	1	6	0	3	2		k__Bacteria; p__Gemmatimonadetes; c__Gemm-5; o__; f__; g__; s__
OTU_751	4	4	3	3	9	1	6	4	8	7	2	4	0	3	1	4	3	8	11	10	5	1	4	1	3	3	2	3	10	10	3	1		k__Bacteria; p__Chloroflexi; c__C0119; o__; f__; g__; s__
OTU_752	8	1	5	4	7	8	3	4	11	11	7	13	14	6	4	9	6	4	7	6	3	8	10	5	6	5	3	9	7	1	9	10		k__Bacteria; p__Acidobacteria; c__Acidobacteria-6; o__iii1-15; f__; g__; s__
OTU_753	2	0	11	3	3	5	3	2	4	5	6	6	3	1	23	4	4	9	8	6	9	4	4	3	9	0	4	11	5	7	14	2		k__Bacteria; p__Chloroflexi; c__Anaerolineae; o__envOPS12; f__; g__; s__
OTU_754	5	2	2	6	9	5	6	12	12	8	6	3	4	2	11	2	1	5	8	2	4	8	3	10	8	7	3	6	7	8	5	4		k__Bacteria; p__Planctomycetes; c__Planctomycetia; o__Gemmatales; f__Gemmataceae; g__Gemmata; s__
OTU_755	1	13	4	5	0	1	0	0	0	0	2	0	0	0	2	2	62	0	3	6	0	3	0	0	0	0	0	0	6	1	0	0		k__Bacteria; p__Actinobacteria; c__Actinobacteria; o__Actinomycetales; f__Streptosporangiaceae; g__Streptosporangium; s__
OTU_756	9	3	10	6	3	0	1	1	2	4	8	6	4	2	6	0	8	8	4	3	1	2	4	0	1	0	3	6	8	2	3	2		k__Bacteria; p__Chloroflexi; c__Anaerolineae; o__SBR1031; f__oc28; g__; s__
OTU_757	7	0	5	3	0	0	3	0	0	3	5	9	7	3	1	4	2	0	3	3	1	2	3	5	4	1	11	15	4	4	5	7		k__Bacteria; p__Chloroflexi; c__Anaerolineae
OTU_758	12	7	10	8	12	9	14	11	20	17	17	13	15	11	15	14	11	11	10	7	10	12	13	10	14	8	15	14	12	4	12	12		k__Bacteria; p__Planctomycetes; c__Phycisphaerae; o__WD2101; f__; g__; s__
OTU_759	5	1	4	3	6	2	4	2	4	2	3	1	2	2	0	1	6	1	2	4	3	1	1	3	5	2	4	8	0	0	2	28		k__Bacteria; p__Proteobacteria; c__Gammaproteobacteria; o__Xanthomonadales; f__Xanthomonadaceae; g__Dokdonella; s__
OTU_760	3	0	7	10	6	3	2	0	10	0	4	11	5	3	15	4	2	2	5	1	2	3	8	4	0	1	8	8	5	6	3	4		k__Bacteria; p__Proteobacteria; c__Deltaproteobacteria; o__NB1-j; f__; g__; s__
OTU_761	0	0	4	3	4	16	8	4	7	8	5	3	4	7	11	0	4	0	0	0	2	1	11	5	9	0	0	2	5	2	1	15		k__Bacteria; p__Chloroflexi; c__Anaerolineae; o__CFB-26; f__; g__; s__
OTU_762	1	0	0	1	15	10	6	7	4	6	6	2	6	8	0	4	2	2	1	0	2	0	7	7	3	12	2	2	2	3	1	0		k__Bacteria; p__OD1; c__SM2F11; o__; f__; g__; s__
OTU_763	2	1	5	3	7	3	1	1	6	8	7	18	8	3	6	3	7	1	0	4	0	3	6	8	1	0	10	11	3	2	0	4		k__Bacteria; p__Gemmatimonadetes; c__Gemmatimonadetes; o__Ellin5290; f__; g__; s__
OTU_764	7	5	2	9	10	8	13	3	11	3	3	3	7	4	3	6	9	11	10	7	19	2	5	17	13	7	11	2	6	10	9	10		k__Bacteria; p__Actinobacteria; c__Actinobacteria; o__Actinomycetales; f__Microbacteriaceae; g__Cryocola; s__
OTU_765	5	0	2	3	8	4	4	3	1	4	9	4	11	2	4	3	1	1	1	0	4	3	3	1	4	0	2	4	3	2	0	3		k__Bacteria; p__Armatimonadetes; c__Chthonomonadetes; o__SJA-22; f__; g__; s__
OTU_766	2	2	5	5	1	2	0	0	4	0	8	8	1	0	8	1	3	7	2	3	1	0	0	0	1	4	1	4	4	5	11	5		k__Bacteria; p__Chloroflexi; c__Anaerolineae; o__H39; f__; g__; s__
OTU_767	4	0	1	2	4	8	5	3	5	6	3	1	3	0	1	2	0	0	2	4	11	7	3	5	6	4	3	1	2	6	1	2		k__Bacteria; p__Planctomycetes; c__Planctomycetia; o__Pirellulales; f__Pirellulaceae; g__; s__
OTU_768	14	9	5	8	7	2	7	7	4	3	3	12	2	7	5	6	10	6	11	4	8	2	4	12	5	4	7	6	13	7	2	5		k__Bacteria; p__Chloroflexi; c__TK10; o__AKYG885; f__Dolo_23; g__; s__
OTU_769	11	10	8	6	18	7	5	8	3	6	11	4	10	12	5	6	5	14	13	7	7	2	5	11	8	6	9	0	9	8	11	5		k__Bacteria; p__Planctomycetes; c__Phycisphaerae; o__WD2101; f__; g__; s__
OTU_770	46	22	7	16	3	4	16	8	18	61	1	0	1	1	2	0	32	16	19	34	11	3	1	51	3	7	1	0	0	20	0	1		k__Bacteria; p__Proteobacteria; c__Gammaproteobacteria; o__Xanthomonadales; f__Xanthomonadaceae; g__Stenotrophomonas
OTU_771	0	3	0	0	10	5	5	1	0	4	11	4	4	3	5	11	2	0	1	4	2	0	6	5	2	5	2	4	3	0	5	2		k__Bacteria; p__Proteobacteria; c__Gammaproteobacteria; o__Legionellales; f__Coxiellaceae; g__; s__
OTU_772	0	0	1	0	3	4	0	4	1	3	1	6	4	16	5	11	1	0	0	2	3	0	2	3	7	4	4	1	2	2	1	1		k__Bacteria; p__Proteobacteria; c__TA18; o__PHOS-HD29; f__; g__; s__
OTU_773	1	0	0	0	10	18	35	8	5	15	0	5	4	3	3	5	0	1	0	0	7	3	27	20	6	2	0	3	3	0	0	5		k__Bacteria; p__Bacteroidetes; c__Cytophagia; o__Cytophagales; f__Cytophagaceae; g__; s__
OTU_774	26	51	31	32	3	11	7	12	52	16	3	4	12	7	64	137	214	228	78	125	9	25	11	12	18	0	9	11	14	57	6	3		k__Bacteria; p__Proteobacteria; c__Gammaproteobacteria; o__Pseudomonadales; f__Pseudomonadaceae; g__Pseudomonas; s__viridiflava
OTU_775	0	0	0	0	0	4	0	9	9	0	0	0	0	0	7	0	0	0	0	0	0	0	0	0	0	0	0	0	3	0	0	50		k__Bacteria; p__Bacteroidetes; c__Cytophagia; o__Cytophagales; f__Cytophagaceae; g__Emticicia; s__
OTU_776	7	9	9	3	5	2	8	7	3	4	5	2	9	15	2	4	2	5	12	6	5	0	3	3	5	16	9	3	5	5	16	4		k__Bacteria; p__Acidobacteria; c__Acidobacteriia; o__Acidobacteriales; f__Koribacteraceae; g__; s__
OTU_777	2	3	5	2	3	8	5	0	10	2	8	8	6	2	10	2	14	4	7	5	4	5	13	0	6	1	2	5	2	5	0	2		k__Bacteria; p__Proteobacteria; c__Betaproteobacteria; o__A21b; f__UD5; g__; s__
OTU_778	8	19	16	14	5	20	11	1	4	8	6	8	2	3	9	4	75	19	13	10	0	10	10	14	9	4	4	5	8	27	8	27		k__Bacteria; p__Bacteroidetes; c__[Saprospirae]; o__[Saprospirales]; f__Chitinophagaceae; g__; s__
OTU_779	0	2	0	0	14	3	8	0	4	12	6	9	13	4	9	4	0	0	0	0	0	2	13	4	6	2	0	3	4	0	2	10		k__Bacteria; p__OP3; c__koll11; o__; f__; g__; s__
OTU_780	10	6	3	6	3	7	0	0	5	3	6	7	7	5	4	4	5	10	7	4	1	3	0	0	1	4	1	0	13	7	3	2		k__Bacteria; p__Actinobacteria; c__Thermoleophilia; o__Solirubrobacterales; f__Patulibacteraceae; g__; s__
OTU_781	9	5	6	15	3	3	1	2	2	2	10	4	8	10	6	4	14	5	7	8	0	2	6	0	0	1	5	5	6	6	5	1		k__Bacteria; p__Verrucomicrobia; c__[Spartobacteria]; o__[Chthoniobacterales]; f__[Chthoniobacteraceae]; g__; s__
OTU_782	8	0	4	3	0	1	0	0	6	1	17	10	2	1	6	8	1	0	0	3	1	0	3	0	0	0	3	0	6	0	0	5		k__Bacteria; p__Gemmatimonadetes; c__Gemmatimonadetes; o__Ellin5290; f__; g__; s__
OTU_783	0	0	0	0	5	6	5	4	7	4	1	4	2	6	5	6	0	0	0	1	22	3	5	5	1	0	7	0	3	0	0	0		k__Bacteria; p__Proteobacteria; c__Gammaproteobacteria; o__Legionellales; f__Coxiellaceae; g__Aquicella; s__
OTU_784	10	18	23	8	13	7	15	6	8	7	5	3	5	10	3	2	6	9	15	30	19	19	7	16	23	4	7	5	4	8	2	8		k__Bacteria; p__Proteobacteria; c__Betaproteobacteria; o__Burkholderiales; f__Oxalobacteraceae
OTU_785	1	8	5	6	6	3	3	5	5	4	5	2	3	12	7	6	2	2	1	6	10	4	7	8	3	7	5	0	5	3	6	1		k__Bacteria; p__Acidobacteria; c__Solibacteres; o__Solibacterales
OTU_786	0	2	3	0	13	8	4	2	2	5	4	8	7	5	3	6	0	0	0	0	1	3	13	4	0	7	3	5	3	1	2	3		k__Bacteria; p__Proteobacteria; c__Deltaproteobacteria; o__Bdellovibrionales; f__Bdellovibrionaceae; g__Bdellovibrio; s__
OTU_787	7	5	10	10	6	6	8	6	11	3	3	5	3	10	6	4	8	3	7	8	9	6	8	8	9	5	4	0	6	6	6	11		k__Bacteria; p__Proteobacteria; c__Alphaproteobacteria; o__Sphingomonadales; f__Sphingomonadaceae
OTU_788	1	4	1	3	9	4	5	2	11	2	1	4	7	0	5	5	3	9	3	3	8	1	13	11	1	4	3	2	9	0	3	4		k__Bacteria; p__Actinobacteria; c__Thermoleophilia; o__Gaiellales; f__Gaiellaceae; g__; s__
OTU_789	2	0	0	3	4	11	4	0	3	9	6	5	11	0	3	3	1	0	5	0	1	0	25	1	0	0	1	0	11	0	0	0		k__Bacteria; p__Chlamydiae; c__Chlamydiia; o__Chlamydiales; f__; g__; s__
OTU_790	5	9	6	6	20	12	10	9	1	6	3	7	6	5	3	2	5	10	9	2	6	3	13	12	9	10	3	9	10	5	9	8		k__Bacteria; p__Planctomycetes; c__Planctomycetia; o__Pirellulales; f__Pirellulaceae; g__; s__
OTU_791	1	0	1	0	3	0	13	0	0	1	34	7	14	1	3	4	0	0	0	0	1	1	0	0	0	0	2	8	3	0	0	13		k__Bacteria; p__Elusimicrobia; c__Elusimicrobia; o__MVP-88; f__; g__; s__
OTU_792	1	0	3	2	6	8	5	0	0	0	6	3	0	1	3	1	6	1	1	0	1	6	10	6	5	5	3	0	4	2	11	9		k__Bacteria; p__Proteobacteria; c__Alphaproteobacteria; o__Rhodospirillales; f__Rhodospirillaceae; g__; s__
OTU_793	2	9	9	1	2	3	3	0	2	0	3	2	2	2	3	1	10	8	4	7	0	0	0	3	2	0	2	2	3	5	3	1		k__Bacteria; p__Proteobacteria; c__Alphaproteobacteria; o__Rhizobiales; f__Bradyrhizobiaceae
OTU_794	9	3	7	2	7	4	8	2	3	9	11	13	17	1	3	3	10	2	9	5	3	10	8	10	2	2	1	21	10	3	11	26		k__Bacteria; p__Proteobacteria; c__Gammaproteobacteria; o__Thiotrichales; f__Piscirickettsiaceae; g__; s__
OTU_795	4	5	8	9	7	5	2	3	4	7	11	2	22	9	3	6	12	5	4	2	4	3	2	7	3	9	5	8	3	7	24	43		k__Bacteria; p__Proteobacteria; c__Deltaproteobacteria; o__Myxococcales; f__; g__; s__
OTU_796	8	8	9	3	2	3	9	3	11	2	3	4	6	10	3	5	0	3	17	2	5	2	3	5	5	2	8	14	4	3	17	10		k__Bacteria; p__Actinobacteria; c__Actinobacteria; o__Actinomycetales; f__; g__; s__
OTU_797	5	3	0	3	3	2	0	0	0	0	0	1	0	5	2	5	4	12	0	6	3	1	2	3	1	2	3	1	5	6	5	0		k__Bacteria; p__Chlorobi; c__; o__; f__; g__; s__
OTU_798	2	0	0	2	10	7	7	10	4	4	0	1	1	0	0	2	1	3	1	3	9	1	6	5	7	1	0	2	3	2	2	3		k__Bacteria; p__Planctomycetes; c__Planctomycetia; o__Pirellulales; f__Pirellulaceae; g__Pirellula; s__
OTU_799	10	7	16	5	6	3	10	3	5	1	17	9	14	4	18	6	7	3	9	9	6	6	8	4	5	5	8	21	13	4	7	5		k__Bacteria; p__Planctomycetes; c__Phycisphaerae; o__WD2101; f__; g__; s__
OTU_800	27	21	8	17	10	11	8	8	0	8	10	9	2	11	6	13	4	13	21	21	8	5	3	11	11	17	12	6	10	16	18	7		k__Bacteria; p__Acidobacteria; c__Acidobacteriia; o__Acidobacteriales; f__Acidobacteriaceae; g__; s__
OTU_801	0	0	0	0	7	6	9	2	2	7	4	3	7	3	9	3	3	0	0	0	0	5	6	2	2	0	0	8	1	0	0	30		k__Bacteria; p__Spirochaetes; c__[Leptospirae]; o__[Leptospirales]; f__Leptospiraceae; g__Turneriella; s__
OTU_802	0	0	0	1	13	6	6	0	0	5	12	4	3	0	2	4	0	3	0	0	0	3	11	7	0	0	1	3	6	5	5	3		k__Bacteria; p__Chlamydiae; c__Chlamydiia; o__Chlamydiales
OTU_803	5	3	0	4	3	4	4	1	5	4	4	7	7	2	7	3	8	2	4	8	3	3	10	2	3	3	3	5	3	3	2	0		k__Bacteria; p__Proteobacteria; c__Betaproteobacteria; o__SC-I-84; f__; g__; s__
OTU_804	3	5	0	4	6	4	6	5	15	2	4	1	5	6	3	2	3	3	1	6	5	3	8	3	3	5	2	2	5	2	4	5		k__Bacteria; p__Proteobacteria; c__Deltaproteobacteria; o__Myxococcales
OTU_805	12	0	5	3	3	0	0	0	0	4	10	9	3	2	0	3	1	1	1	0	2	0	5	0	3	0	4	1	15	3	4	2		k__Bacteria; p__Chloroflexi; c__Anaerolineae; o__SBR1031; f__oc28; g__; s__
OTU_806	2	3	1	6	14	3	2	28	3	4	7	2	6	6	1	11	2	4	0	0	12	25	13	2	7	2	2	7	3	4	2	0		k__Bacteria; p__Bacteroidetes; c__[Saprospirae]; o__[Saprospirales]; f__Chitinophagaceae
OTU_807	1	1	0	0	12	11	2	0	3	4	2	6	0	2	7	0	4	0	4	2	1	8	2	5	9	0	1	2	2	9	0	10		k__Bacteria; p__Proteobacteria; c__Gammaproteobacteria; o__Legionellales; f__Coxiellaceae; g__Aquicella; s__
OTU_808	4	18	9	6	1	11	0	0	0	4	0	2	0	2	0	0	21	4	1	4	0	4	0	3	0	0	0	0	2	18	0	0		k__Bacteria; p__Bacteroidetes; c__Cytophagia; o__Cytophagales; f__Cytophagaceae; g__; s__
OTU_809	89	69	60	97	95	88	74	24	35	45	138	120	143	39	113	46	225	92	79	65	131	188	147	84	144	30	125	251	160	99	93	36		k__Archaea; p__Crenarchaeota; c__Thaumarchaeota; o__Nitrososphaerales; f__Nitrososphaeraceae; g__Candidatus Nitrososphaera; s__
OTU_810	2	2	1	2	5	4	8	5	3	6	1	0	1	3	1	1	4	1	3	2	13	2	5	6	5	2	1	2	2	2	1	1		k__Bacteria; p__Chloroflexi; c__Chloroflexi; o__[Roseiflexales]; f__; g__; s__
OTU_811	3	1	2	1	19	8	7	6	2	5	0	7	2	3	5	0	3	0	1	3	8	6	10	10	8	5	2	5	6	2	7	5		k__Bacteria; p__Acidobacteria; c__[Chloracidobacteria]; o__; f__; g__; s__
OTU_812	4	3	6	3	3	3	1	2	0	1	5	3	3	0	3	2	7	5	3	4	2	0	2	1	2	1	3	8	3	2	6	1		k__Bacteria; p__Chloroflexi; c__Anaerolineae; o__GCA004; f__; g__; s__
OTU_813	3	0	6	3	1	0	5	3	1	7	7	8	9	0	1	1	3	4	4	0	7	8	2	5	7	0	2	7	3	5	1	0		k__Bacteria; p__Acidobacteria; c__Acidobacteria-6; o__iii1-15; f__mb2424; g__; s__
OTU_814	6	3	1	5	9	7	9	6	21	9	7	2	3	5	0	2	10	6	12	5	9	3	5	12	4	5	0	2	2	3	8	4		k__Bacteria; p__Actinobacteria; c__Thermoleophilia; o__Gaiellales; f__; g__; s__
OTU_815	11	2	20	22	4	2	10	4	5	15	14	13	11	9	13	9	18	3	10	3	8	4	19	4	4	3	14	28	11	6	7	31		k__Bacteria; p__Bacteroidetes; c__[Saprospirae]; o__[Saprospirales]; f__Chitinophagaceae
OTU_816	0	7	3	0	1	3	2	0	0	2	4	1	4	11	2	2	2	0	4	6	0	3	2	3	2	2	8	0	2	1	5	2		k__Bacteria; p__Gemmatimonadetes; c__Gemm-5; o__; f__; g__; s__
OTU_817	11	2	7	4	1	4	0	2	5	0	0	4	2	0	0	0	10	19	5	5	1	0	1	0	0	0	1	0	1	3	0	3		k__Bacteria; p__Proteobacteria; c__Betaproteobacteria; o__Rhodocyclales; f__Rhodocyclaceae; g__Uliginosibacterium; s__
OTU_818	11	15	17	6	1	2	5	3	4	1	2	4	2	6	1	3	21	16	8	10	5	5	4	7	3	6	3	2	3	11	2	1		k__Bacteria; p__Planctomycetes; c__Phycisphaerae; o__WD2101; f__; g__; s__
OTU_819	2	1	3	0	0	0	0	47	4	0	0	2	0	9	0	4	1	0	1	2	1	0	0	0	4	0	0	0	0	0	0	0		k__Bacteria; p__Proteobacteria; c__Gammaproteobacteria; o__Legionellales; f__Coxiellaceae; g__Rickettsiella; s__
OTU_820	0	2	0	0	0	5	2	0	0	0	3	1	0	0	2	0	1	0	0	0	11	0	14	3	0	0	2	0	0	0	49	2		k__Bacteria; p__Bacteroidetes; c__Cytophagia; o__Cytophagales; f__Cytophagaceae; g__Sporocytophaga; s__
OTU_821	7	8	10	7	2	1	0	2	4	0	3	1	0	5	7	5	3	8	7	2	2	0	2	0	1	2	0	1	1	11	4	9		k__Bacteria; p__Armatimonadetes; c__Armatimonadia; o__FW68; f__; g__; s__
OTU_822	13	7	5	0	5	4	3	7	0	4	4	2	5	2	4	2	3	4	8	5	2	0	0	7	3	6	0	6	3	0	10	2		k__Bacteria; p__Proteobacteria; c__Gammaproteobacteria; o__Xanthomonadales; f__Sinobacteraceae; g__; s__
OTU_823	11	17	17	15	21	20	12	11	7	19	32	34	28	21	29	17	26	20	24	24	19	21	29	14	29	10	23	25	17	11	27	18		k__Bacteria; p__Verrucomicrobia; c__[Pedosphaerae]; o__[Pedosphaerales]; f__; g__; s__
OTU_824	3	0	5	4	10	11	10	0	7	5	5	12	7	2	9	4	3	0	2	0	10	4	9	8	9	3	3	6	7	2	4	5		k__Bacteria; p__Proteobacteria; c__Deltaproteobacteria; o__Syntrophobacterales; f__Syntrophobacteraceae; g__; s__
OTU_825	7	1	5	3	11	12	4	3	4	3	4	6	10	2	6	4	9	5	2	2	3	6	2	5	8	0	4	4	10	6	7	3		k__Bacteria; p__Actinobacteria; c__Thermoleophilia; o__Gaiellales; f__Gaiellaceae; g__; s__
OTU_826	1	2	0	2	5	4	8	1	0	3	3	2	3	3	5	0	4	2	7	0	0	6	9	7	5	0	1	3	0	2	1	15		k__Bacteria; p__Verrucomicrobia; c__[Pedosphaerae]; o__[Pedosphaerales]; f__Ellin517; g__; s__
OTU_827	3	3	0	5	8	3	3	3	4	3	5	5	7	0	2	0	8	6	0	3	4	3	6	4	3	0	3	7	3	2	4	5		k__Bacteria; p__Proteobacteria; c__Deltaproteobacteria; o__[Entotheonellales]; f__[Entotheonellaceae]; g__; s__
OTU_828	10	10	7	15	10	8	14	13	12	7	0	1	10	1	7	5	13	11	9	10	8	13	14	21	6	4	3	6	12	10	4	4		k__Bacteria; p__Actinobacteria; c__Actinobacteria; o__Actinomycetales; f__Nocardioidaceae; g__Kribbella; s__
OTU_829	9	7	2	3	1	2	1	0	4	0	1	2	2	10	2	7	5	3	5	5	4	0	0	1	0	7	7	2	8	4	6	11		k__Bacteria; p__Gemmatimonadetes; c__Gemmatimonadetes; o__Ellin5290; f__; g__; s__
OTU_830	3	0	1	3	12	13	12	2	2	17	15	3	12	3	2	11	2	0	10	1	0	3	14	6	4	6	11	7	10	2	12	4		k__Bacteria; p__Proteobacteria; c__Gammaproteobacteria; o__Legionellales; f__Coxiellaceae; g__; s__
OTU_831	4	2	9	3	10	4	3	2	4	5	0	3	5	8	9	8	2	1	5	3	13	0	1	5	7	4	5	5	3	6	7	3		k__Bacteria; p__Proteobacteria; c__Deltaproteobacteria; o__Myxococcales; f__; g__; s__
OTU_832	4	0	3	3	6	8	4	2	11	3	5	3	3	0	1	1	3	2	5	3	9	2	3	1	3	1	3	0	2	0	3	1		k__Bacteria; p__Actinobacteria; c__Acidimicrobiia; o__Acidimicrobiales; f__EB1017; g__; s__
OTU_833	3	2	2	0	7	4	12	4	4	8	13	7	7	5	3	4	1	2	2	2	3	3	14	5	0	4	1	2	2	1	4	4		k__Bacteria; p__Elusimicrobia; c__Elusimicrobia; o__FAC88; f__; g__; s__
OTU_834	0	0	0	2	9	17	11	3	14	11	6	3	7	2	6	2	1	0	0	2	2	2	3	16	5	0	3	3	5	1	0	0		k__Bacteria; p__Armatimonadetes; c__[Fimbriimonadia]; o__[Fimbriimonadales]; f__[Fimbriimonadaceae]; g__Fimbriimonas; s__
OTU_835	0	0	3	3	3	2	0	0	0	0	6	8	0	9	9	4	2	3	2	2	1	2	7	3	6	0	3	0	6	1	5	4		k__Bacteria; p__OD1; c__SM2F11; o__; f__; g__; s__
OTU_836	2	0	0	0	10	3	1	6	7	0	2	0	3	13	0	0	0	0	0	0	8	5	4	0	1	2	6	7	1	0	1	2		k__Bacteria; p__Proteobacteria; c__Gammaproteobacteria; o__; f__; g__; s__
OTU_837	5	5	4	9	15	18	14	11	13	9	15	7	7	9	7	7	3	11	11	3	11	16	13	3	17	9	7	22	8	10	2	7		k__Bacteria; p__Chloroflexi; c__Ellin6529; o__; f__; g__; s__
OTU_838	2	3	4	5	3	3	2	0	0	3	8	8	11	1	7	6	8	7	4	10	3	5	10	2	7	2	2	9	13	4	1	3		k__Bacteria; p__Acidobacteria; c__[Chloracidobacteria]; o__RB41; f__Ellin6075; g__; s__
OTU_839	2	5	0	3	6	4	8	1	10	2	1	1	4	2	2	0	8	0	4	2	6	3	7	5	6	3	3	5	2	1	4	5		k__Bacteria; p__Actinobacteria; c__Thermoleophilia; o__Solirubrobacterales
OTU_840	0	0	1	1	9	9	6	6	7	7	4	4	1	2	4	2	0	1	0	0	2	3	5	3	4	8	1	1	3	0	3	2		k__Bacteria; p__Armatimonadetes; c__Armatimonadia; o__Armatimonadales; f__Armatimonadaceae; g__; s__
OTU_841	2	1	0	0	7	6	4	2	3	4	2	2	1	0	0	0	0	4	1	4	14	16	8	3	10	11	2	0	1	4	10	5		k__Bacteria; p__Proteobacteria; c__Alphaproteobacteria; o__Rhodospirillales; f__Rhodospirillaceae
OTU_842	3	0	1	3	16	6	11	5	10	4	4	3	0	2	3	2	1	0	8	3	11	2	10	5	8	2	4	3	5	2	1	1		k__Bacteria; p__Chloroflexi; c__TK10; o__B07_WMSP1; f__; g__; s__
OTU_843	20	20	75	39	6	15	0	8	30	6	7	12	1	3	19	3	23	14	10	15	25	3	30	27	3	0	2	6	10	46	1	3		k__Bacteria; p__Bacteroidetes; c__Flavobacteriia; o__Flavobacteriales; f__Flavobacteriaceae; g__Flavobacterium
OTU_844	8	0	5	4	0	0	4	0	0	0	3	2	3	0	3	4	4	2	8	9	0	5	0	4	2	5	7	5	2	6	5	1		k__Bacteria; p__Proteobacteria; c__Gammaproteobacteria; o__Legionellales; f__Coxiellaceae; g__; s__
OTU_845	10	4	10	22	11	3	7	1	15	3	27	1	17	19	6	5	43	29	19	26	4	6	0	11	0	0	2	6	9	60	4	1		k__Bacteria; p__Actinobacteria; c__Actinobacteria; o__Actinomycetales; f__Pseudonocardiaceae; g__Amycolatopsis; s__
OTU_846	0	20	11	2	0	0	0	0	3	3	1	2	0	1	0	4	13	0	0	1	0	0	5	2	2	0	1	0	0	3	27	14		k__Bacteria; p__Bacteroidetes; c__Sphingobacteriia; o__Sphingobacteriales; f__; g__; s__
OTU_847	18	15	5	15	13	8	19	3	13	10	7	9	6	11	6	9	38	20	17	5	20	4	4	17	12	9	11	12	9	19	17	23		k__Bacteria; p__Proteobacteria; c__Alphaproteobacteria; o__Ellin329; f__; g__; s__
OTU_848	1	1	4	5	3	1	4	0	2	2	5	7	5	2	3	7	2	2	3	1	7	4	6	4	3	4	0	3	3	0	2	3		k__Bacteria; p__Acidobacteria; c__Acidobacteria-6; o__CCU21; f__; g__; s__
OTU_849	7	3	4	3	3	5	3	0	9	7	4	2	3	5	0	0	1	8	5	2	5	3	9	5	4	7	1	1	7	4	2	2		k__Bacteria; p__Actinobacteria; c__Actinobacteria; o__Actinomycetales; f__Intrasporangiaceae; g__Oryzihumus; s__leptocrescens
OTU_850	5	1	2	3	5	5	5	3	6	4	1	4	2	3	2	3	2	6	9	5	5	9	3	11	8	0	4	0	5	5	3	0		k__Bacteria; p__Acidobacteria; c__Solibacteres; o__Solibacterales; f__; g__; s__
OTU_851	0	0	0	0	2	0	1	1	12	1	7	0	3	2	9	18	0	0	0	0	2	0	0	0	1	0	0	2	14	0	0	4		k__Bacteria; p__Proteobacteria; c__Gammaproteobacteria; o__Xanthomonadales; f__Sinobacteraceae; g__Nevskia; s__ramosa
OTU_852	7	6	5	3	0	4	1	2	0	2	6	2	1	8	5	3	0	6	11	3	2	4	4	2	3	1	8	6	10	8	14	3		k__Bacteria; p__Cyanobacteria; c__Chloroplast; o__Stramenopiles; f__; g__; s__
OTU_853	2	2	2	0	6	3	4	3	5	2	4	3	3	7	3	4	5	4	2	6	4	6	3	10	2	5	2	0	1	7	0	4		k__Bacteria; p__Acidobacteria; c__Solibacteres; o__Solibacterales; f__Solibacteraceae; g__Candidatus Solibacter; s__
OTU_854	9	13	6	19	10	8	6	2	9	7	8	12	14	8	5	7	11	6	9	9	13	3	15	10	15	8	3	13	5	16	3	2		k__Bacteria; p__Acidobacteria; c__Solibacteres; o__Solibacterales; f__; g__; s__
OTU_855	5	2	4	2	2	2	0	8	2	7	3	1	1	8	3	3	0	0	4	0	5	0	4	0	9	3	3	5	4	0	4	0		k__Bacteria; p__Chloroflexi; c__Ktedonobacteria; o__JG30-KF-AS9; f__; g__; s__
OTU_856	25	18	6	6	4	2	12	6	4	4	6	3	4	1	0	4	7	26	21	23	5	5	1	2	6	8	2	2	1	21	4	5		k__Bacteria; p__Proteobacteria; c__Gammaproteobacteria; o__Xanthomonadales; f__Xanthomonadaceae
OTU_857	1	7	5	2	26	22	21	17	20	14	15	11	15	8	13	8	6	6	5	7	14	8	11	16	13	7	7	11	9	3	4	3		k__Bacteria; p__Proteobacteria; c__Deltaproteobacteria; o__Myxococcales
OTU_858	9	5	4	4	30	7	12	9	16	13	4	5	5	5	5	4	4	6	12	3	16	10	5	16	16	35	5	4	4	16	12	0		k__Bacteria; p__Actinobacteria; c__Actinobacteria; o__Actinomycetales; f__Frankiaceae; g__; s__
OTU_859	2	4	3	4	4	8	6	3	9	4	6	6	1	1	0	1	2	6	2	1	11	4	9	9	7	6	3	4	9	6	2	2		k__Bacteria; p__Chloroflexi
OTU_860	0	0	0	0	7	4	4	2	4	1	2	5	2	0	2	3	0	0	1	2	7	5	4	11	3	0	0	0	2	0	0	4		k__Bacteria; p__Proteobacteria; c__Alphaproteobacteria; o__; f__; g__; s__
OTU_861	4	4	7	1	7	4	0	5	3	2	3	2	0	4	2	6	0	5	2	2	3	0	0	1	2	0	7	4	1	6	5	0		k__Bacteria; p__Chloroflexi; c__Thermomicrobia; o__Ellin6537; f__; g__; s__
OTU_862	2	1	4	2	7	3	4	5	3	0	4	1	3	0	3	0	5	1	2	4	8	2	5	7	7	9	1	16	5	1	5	3		k__Bacteria; p__Planctomycetes; c__Planctomycetia; o__Pirellulales; f__Pirellulaceae; g__Pirellula; s__
OTU_863	0	0	0	0	31	2	11	0	0	4	11	2	8	0	0	0	0	0	1	0	0	0	11	0	0	0	2	1	0	0	0	0		k__Bacteria; p__TM6; c__SJA-4; o__; f__; g__; s__
OTU_864	4	4	5	6	12	6	9	2	11	4	2	8	10	7	0	2	11	2	1	0	20	3	8	10	5	5	4	2	3	2	34	9		k__Bacteria; p__Proteobacteria; c__Deltaproteobacteria; o__Myxococcales; f__; g__; s__
OTU_865	0	0	0	0	10	12	17	0	1	3	0	2	2	0	2	0	0	0	0	0	0	6	27	4	4	0	0	4	3	0	0	5		k__Bacteria; p__OD1; c__ZB2; o__; f__; g__; s__
OTU_866	4	4	5	12	12	14	10	6	12	6	9	11	6	3	10	4	9	8	8	19	6	5	11	14	10	8	6	16	14	10	5	5		k__Bacteria; p__Actinobacteria; c__Thermoleophilia; o__Gaiellales; f__Gaiellaceae; g__; s__
OTU_867	0	3	1	0	0	2	2	7	3	6	0	0	0	5	3	6	0	1	3	1	0	3	0	1	1	4	1	1	4	2	3	6		k__Bacteria; p__Acidobacteria; c__Sva0725; o__Sva0725; f__; g__; s__
OTU_868	0	0	0	0	0	0	0	0	0	0	0	0	0	0	0	0	0	0	0	0	1	0	7	0	0	76	0	0	2	0	5	0		k__Bacteria; p__Proteobacteria; c__Deltaproteobacteria; o__Myxococcales; f__Cystobacterineae; g__; s__
OTU_869	3	3	16	12	3	4	2	3	7	3	10	6	4	2	17	3	3	16	7	5	5	1	8	2	3	3	5	13	7	5	7	10		k__Bacteria; p__Proteobacteria; c__Deltaproteobacteria; o__Myxococcales; f__Myxococcaceae; g__Anaeromyxobacter; s__
OTU_870	1	3	3	6	2	4	1	0	20	0	1	2	1	4	0	1	2	6	1	1	1	1	1	1	3	3	2	2	2	7	0	3		k__Bacteria; p__Gemmatimonadetes; c__Gemmatimonadetes; o__Gemmatimonadales
OTU_871	0	0	0	0	0	2	0	0	4	5	0	0	0	0	1	0	0	0	0	0	0	1	4	0	3	0	1	9	2	0	10	68		k__Bacteria; p__Bacteroidetes; c__Sphingobacteriia; o__Sphingobacteriales; f__; g__; s__
OTU_872	3	3	2	5	2	3	4	2	1	3	4	8	3	2	8	0	5	6	3	0	0	4	2	0	2	3	0	6	3	3	3	7		k__Bacteria; p__Proteobacteria; c__Deltaproteobacteria; o__Syntrophobacterales; f__Syntrophobacteraceae; g__; s__
OTU_873	0	1	0	3	2	3	3	3	7	1	4	9	4	1	6	1	0	1	3	3	5	2	5	1	3	1	1	1	4	0	4	1		k__Bacteria
OTU_874	3	2	0	0	2	8	1	6	5	15	0	0	0	0	1	0	6	0	0	2	10	44	3	6	9	5	0	1	0	0	1	3		k__Bacteria; p__Proteobacteria; c__Alphaproteobacteria; o__Rhizobiales
OTU_875	4	0	6	5	3	2	14	0	1	7	17	10	61	2	4	4	3	0	2	0	4	9	1	0	1	0	9	108	7	4	2	27		k__Bacteria; p__Planctomycetes; c__C6; o__MVS-107; f__; g__; s__
OTU_876	0	0	2	0	3	5	4	3	0	7	5	4	8	2	4	7	3	2	0	0	4	3	0	8	4	5	7	9	3	2	8	8		k__Bacteria; p__Chlamydiae; c__Chlamydiia; o__Chlamydiales; f__; g__; s__
OTU_877	14	4	0	6	21	9	10	19	16	11	7	3	4	7	3	8	6	9	10	13	19	6	12	22	20	18	11	4	13	6	7	4		k__Bacteria; p__Planctomycetes; c__Planctomycetia; o__Gemmatales; f__Isosphaeraceae; g__; s__
OTU_878	0	1	0	1	12	9	0	4	16	4	5	0	1	3	0	2	0	3	0	0	6	0	0	2	1	7	0	0	0	0	5	0		k__Bacteria; p__Chloroflexi; c__Anaerolineae; o__SBR1031; f__oc28; g__; s__
OTU_879	0	4	3	3	1	1	2	5	0	2	6	6	13	5	0	9	3	6	5	3	1	0	13	5	3	3	2	3	5	3	7	7		k__Bacteria; p__Proteobacteria; c__Gammaproteobacteria; o__Legionellales; f__; g__; s__
OTU_880	4	0	6	0	0	0	2	0	1	0	2	4	1	0	7	1	0	1	1	3	0	3	0	0	0	0	0	55	4	0	6	1		k__Bacteria; p__Verrucomicrobia; c__[Pedosphaerae]; o__[Pedosphaerales]; f__auto67_4W; g__; s__
OTU_881	1	2	2	3	5	3	4	3	1	4	3	1	2	2	2	2	2	3	2	2	0	1	2	3	4	5	5	1	2	7	2	2		k__Bacteria; p__Verrucomicrobia; c__[Spartobacteria]; o__[Chthoniobacterales]; f__[Chthoniobacteraceae]; g__Ellin506; s__
OTU_882	0	0	0	0	5	8	4	1	7	10	5	4	2	1	4	0	0	1	0	0	2	2	4	3	2	0	0	6	2	0	1	10		k__Bacteria; p__Proteobacteria; c__Deltaproteobacteria; o__Myxococcales
OTU_883	1	0	8	5	1	0	0	0	1	2	2	6	2	0	11	0	6	13	3	5	2	3	1	0	4	0	3	17	0	4	0	0		k__Bacteria; p__Gemmatimonadetes; c__Gemm-1; o__; f__; g__; s__
OTU_884	4	3	2	5	4	4	5	0	0	2	2	7	3	2	5	3	3	4	2	3	1	2	3	2	2	0	0	6	5	8	5	7		k__Bacteria; p__Chloroflexi; c__Anaerolineae; o__Anaerolineales; f__Anaerolinaceae; g__Anaerolinea; s__
OTU_885	0	1	3	3	2	0	0	4	0	2	3	11	37	3	0	0	6	3	2	0	0	0	1	1	1	1	2	6	9	0	0	3		k__Bacteria; p__Planctomycetes; c__Planctomycetia; o__Pirellulales; f__Pirellulaceae; g__; s__
OTU_886	3	5	6	6	5	4	1	4	7	8	11	7	0	3	10	9	4	0	3	3	6	0	7	5	1	3	11	0	7	2	5	6		k__Bacteria; p__Proteobacteria; c__Alphaproteobacteria; o__Rhodospirillales; f__Rhodospirillaceae; g__; s__
OTU_887	1	1	0	3	7	4	0	2	2	6	0	2	1	3	2	1	2	0	0	0	0	5	2	0	3	1	0	1	3	2	11	2		k__Bacteria; p__Armatimonadetes; c__[Fimbriimonadia]; o__[Fimbriimonadales]; f__[Fimbriimonadaceae]; g__Fimbriimonas; s__
OTU_888	3	2	2	7	7	2	6	5	8	3	4	6	3	7	6	4	2	3	1	4	7	3	6	5	11	8	9	3	4	5	0	1		k__Bacteria; p__Armatimonadetes; c__Chthonomonadetes; o__Chthonomonadales; f__Chthonomonadaceae; g__; s__
OTU_889	6	2	1	2	3	0	4	0	1	2	2	9	4	2	3	4	0	2	2	3	3	1	1	0	0	2	2	7	2	6	4	3		k__Bacteria; p__Proteobacteria; c__Alphaproteobacteria; o__Rhodospirillales; f__Acetobacteraceae; g__; s__
OTU_890	0	0	0	0	9	7	12	5	5	4	1	2	0	0	1	0	0	0	0	0	1	1	6	13	7	6	0	1	2	0	0	4		k__Bacteria; p__Proteobacteria; c__Deltaproteobacteria; o__; f__; g__; s__
OTU_891	4	5	1	3	0	0	0	1	4	1	3	3	0	6	2	1	2	7	9	8	2	2	4	4	2	2	2	1	2	0	2	7		k__Bacteria; p__Firmicutes; c__Bacilli; o__Bacillales; f__Paenibacillaceae; g__Ammoniphilus; s__
OTU_892	9	3	2	3	3	2	4	6	3	2	1	2	0	10	9	11	1	1	2	9	2	2	3	5	4	5	6	1	7	3	7	9		k__Bacteria; p__Proteobacteria; c__Deltaproteobacteria; o__Syntrophobacterales; f__Syntrophobacteraceae; g__; s__
OTU_893	5	13	46	5	7	2	0	1	0	2	5	2	5	18	2	10	1	1	0	0	0	0	2	0	0	0	44	2	3	4	0	5		k__Bacteria; p__Bacteroidetes; c__Sphingobacteriia; o__Sphingobacteriales; f__; g__; s__
OTU_894	4	0	0	3	3	4	2	0	3	5	5	5	6	0	4	1	9	6	0	3	3	4	5	1	2	5	1	22	2	1	4	3		k__Bacteria; p__Proteobacteria; c__Deltaproteobacteria; o__Myxococcales; f__; g__; s__
OTU_895	4	7	17	2	5	1	5	2	0	3	9	3	4	5	3	3	8	3	3	26	5	1	3	6	3	4	14	2	5	4	10	4		k__Bacteria; p__Proteobacteria; c__Alphaproteobacteria; o__Rickettsiales; f__; g__; s__
OTU_896	8	7	10	8	3	2	4	1	10	1	8	0	0	4	1	0	11	8	6	9	8	0	7	11	6	3	4	0	5	17	2	1		k__Bacteria; p__Planctomycetes; c__Phycisphaerae; o__WD2101; f__; g__; s__
OTU_897	0	0	2	0	7	4	6	4	2	4	1	3	7	1	11	1	0	0	0	0	1	3	9	1	0	0	1	1	3	0	0	0		k__Archaea; p__[Parvarchaeota]; c__[Parvarchaea]; o__YLA114; f__; g__; s__
OTU_898	3	1	2	13	6	3	5	3	5	4	6	13	4	2	10	3	10	4	9	13	3	3	5	4	8	3	6	18	10	5	1	5		k__Bacteria; p__Bacteroidetes; c__[Saprospirae]; o__[Saprospirales]; f__Chitinophagaceae
OTU_899	35	23	20	19	22	20	26	14	16	27	16	24	21	17	10	18	18	17	31	26	29	17	18	21	16	24	11	17	14	21	34	13		k__Bacteria; p__Proteobacteria; c__Alphaproteobacteria; o__Rhodospirillales; f__Acetobacteraceae; g__; s__
OTU_900	7	2	8	6	4	4	1	3	6	2	6	9	5	5	3	6	7	4	5	7	1	3	5	4	4	0	4	9	5	9	2	4		k__Bacteria; p__Gemmatimonadetes; c__Gemmatimonadetes; o__; f__; g__; s__
OTU_901	2	2	8	3	5	3	3	0	1	1	5	8	5	3	5	2	4	5	0	2	0	5	8	2	1	1	5	1	4	2	10	13		k__Bacteria; p__Verrucomicrobia; c__[Pedosphaerae]; o__[Pedosphaerales]
OTU_902	0	0	5	0	4	3	5	0	12	2	9	6	6	0	3	1	5	3	3	2	3	8	10	2	7	4	1	5	3	2	1	2		k__Bacteria; p__Proteobacteria; c__Deltaproteobacteria; o__Syntrophobacterales; f__Syntrophobacteraceae; g__; s__
OTU_903	7	10	0	0	4	0	0	0	0	0	1	0	0	2	0	0	6	2	2	6	1	2	2	2	1	3	6	2	4	4	7	1		k__Bacteria; p__Gemmatimonadetes; c__Gemmatimonadetes; o__Ellin5290; f__; g__; s__
OTU_904	2	6	10	3	10	6	9	4	0	8	6	4	11	7	10	3	5	5	6	7	4	8	7	4	5	4	12	8	4	6	13	7		k__Bacteria; p__Proteobacteria; c__Alphaproteobacteria; o__Rhodospirillales; f__Rhodospirillaceae; g__; s__
OTU_905	0	0	2	2	9	3	3	1	3	0	4	4	7	7	2	4	3	3	2	0	4	2	2	5	5	1	4	3	6	7	9	5		k__Bacteria; p__Proteobacteria; c__Alphaproteobacteria; o__Rhizobiales; f__Methylobacteriaceae; g__; s__
OTU_906	2	0	27	6	0	0	1	0	0	3	0	5	0	0	8	0	2	8	0	0	0	0	2	0	0	1	0	7	0	0	3	1		k__Bacteria; p__Chloroflexi; c__Anaerolineae; o__GCA004; f__; g__; s__
OTU_907	5	0	1	1	1	1	3	0	2	9	0	2	3	0	0	2	2	0	3	0	2	0	4	2	3	10	4	2	9	1	2	4		k__Bacteria; p__Planctomycetes; c__OM190; o__CL500-15; f__; g__; s__
OTU_908	4	2	8	6	2	0	2	0	0	1	2	5	5	3	5	2	8	6	3	0	0	4	5	0	1	3	2	8	5	2	6	0		k__Bacteria; p__Nitrospirae; c__Nitrospira; o__Nitrospirales; f__Nitrospiraceae; g__JG37-AG-70; s__
OTU_909	2	3	4	4	8	4	6	8	8	8	1	5	3	1	3	3	5	5	6	4	5	3	5	3	4	0	1	4	2	5	2	2		k__Bacteria; p__Proteobacteria; c__Alphaproteobacteria; o__Caulobacterales; f__Caulobacteraceae; g__Phenylobacterium; s__
OTU_910	23	5	10	3	1	2	10	2	0	1	5	0	4	5	1	0	2	0	16	3	5	3	7	3	4	19	18	14	7	1	4	5		k__Bacteria; p__Planctomycetes; c__Planctomycetia; o__Planctomycetales; f__Planctomycetaceae; g__Planctomyces; s__
OTU_911	2	4	3	5	2	5	4	4	2	6	9	4	7	3	7	0	5	5	6	3	3	5	7	3	4	2	3	11	4	0	6	10		k__Bacteria; p__Proteobacteria; c__Deltaproteobacteria; o__Myxococcales; f__Myxococcaceae; g__Anaeromyxobacter; s__
OTU_912	10	18	22	10	0	6	1	1	1	0	0	4	0	0	3	0	14	17	8	68	1	1	0	0	1	0	1	9	0	27	15	74		k__Bacteria; p__Bacteroidetes; c__Sphingobacteriia; o__Sphingobacteriales; f__Sphingobacteriaceae; g__; s__
OTU_913	1	0	0	3	4	8	2	2	2	4	1	9	6	1	3	0	4	0	6	3	0	2	8	4	1	0	3	10	3	4	0	4		k__Bacteria; p__Verrucomicrobia; c__[Pedosphaerae]; o__[Pedosphaerales]
OTU_914	0	4	4	0	6	2	6	2	3	1	16	0	4	9	0	3	0	1	2	0	2	3	0	0	5	4	11	2	1	0	13	3		k__Bacteria; p__Bacteroidetes; c__Cytophagia; o__Cytophagales; f__Cytophagaceae
OTU_915	0	0	0	0	5	2	2	0	3	2	10	2	4	0	20	11	0	0	0	0	0	0	3	0	0	0	0	3	11	0	2	6		k__Bacteria; p__Spirochaetes; c__Spirochaetes; o__Spirochaetales; f__Spirochaetaceae
OTU_916	5	1	4	1	12	10	2	1	4	2	4	7	5	2	7	2	3	1	1	2	5	7	14	3	9	7	4	22	4	3	37	20		k__Bacteria; p__Proteobacteria; c__Gammaproteobacteria; o__HTCC2188; f__HTCC2089; g__; s__
OTU_917	1	4	3	3	2	4	4	8	9	3	4	0	2	0	0	3	0	7	1	1	4	0	7	3	4	8	0	0	3	3	4	0		k__Bacteria; p__OD1; c__SM2F11; o__; f__; g__; s__
OTU_918	3	1	0	2	3	6	2	2	9	2	3	3	4	1	3	2	0	0	1	1	4	1	0	3	4	2	3	1	5	0	3	2		k__Bacteria; p__Chloroflexi; c__Ktedonobacteria; o__JG30-KF-AS9; f__; g__; s__
OTU_919	2	3	2	0	10	5	5	6	3	1	3	4	3	4	8	5	2	0	3	2	4	3	7	4	4	5	6	1	4	0	3	3		k__Bacteria; p__OD1; c__SM2F11; o__; f__; g__; s__
OTU_920	4	3	0	2	5	0	2	0	1	3	1	4	0	3	4	3	1	2	4	2	3	1	5	6	4	7	3	5	7	1	3	4		k__Bacteria
OTU_921	5	4	5	5	0	3	4	1	0	1	0	2	0	2	0	1	5	2	7	4	2	4	2	1	8	3	1	3	1	3	4	0		k__Bacteria; p__Proteobacteria; c__Deltaproteobacteria; o__MIZ46; f__; g__; s__
OTU_922	0	0	0	0	4	4	4	4	12	8	0	0	1	0	2	0	0	0	0	0	11	8	2	2	3	14	0	0	1	0	1	0		k__Bacteria; p__Proteobacteria; c__Deltaproteobacteria; o__Myxococcales; f__Polyangiaceae; g__; s__
OTU_923	0	2	1	0	14	5	1	2	7	4	4	4	4	2	3	0	0	2	0	0	10	2	2	5	3	2	5	2	2	0	1	1		k__Bacteria; p__OD1; c__SM2F11; o__; f__; g__; s__
OTU_924	2	3	7	1	0	2	0	8	4	2	0	0	0	8	0	3	0	0	1	1	7	0	4	0	3	8	1	1	5	1	3	0		k__Bacteria; p__Planctomycetes; c__Planctomycetia; o__Gemmatales; f__Gemmataceae; g__; s__
OTU_925	1	2	9	4	4	2	2	0	0	4	4	1	4	5	1	4	3	3	5	0	3	0	3	2	3	1	9	8	3	0	0	6		k__Bacteria; p__Proteobacteria; c__Gammaproteobacteria; o__Legionellales; f__; g__; s__
OTU_926	1	0	11	4	1	4	1	0	1	0	8	4	4	0	15	0	5	9	0	1	0	2	4	0	2	2	0	18	1	3	5	0		k__Bacteria; p__Acidobacteria; c__Acidobacteria-6; o__CCU21; f__; g__; s__
OTU_927	12	10	11	8	2	5	3	0	1	1	11	18	15	5	11	4	3	12	3	8	7	6	0	0	4	1	7	14	3	3	15	9		k__Bacteria; p__Verrucomicrobia; c__[Pedosphaerae]; o__[Pedosphaerales]
OTU_928	2	0	0	3	6	0	4	0	4	3	2	77	12	0	6	2	4	1	2	4	3	0	0	2	1	0	1	2	1	1	2	0		k__Bacteria; p__Actinobacteria; c__Actinobacteria; o__Actinomycetales; f__Micromonosporaceae
OTU_929	3	0	2	2	5	3	4	1	3	2	2	5	3	2	2	0	8	1	0	2	1	6	10	5	2	0	2	5	3	6	0	0		k__Bacteria; p__Actinobacteria; c__Rubrobacteria; o__Rubrobacterales; f__Rubrobacteraceae; g__Rubrobacter; s__
OTU_930	1	0	0	1	7	3	4	2	8	5	3	3	3	1	1	3	1	1	1	0	3	3	3	4	0	2	1	3	4	1	2	3		k__Bacteria; p__Proteobacteria; c__Alphaproteobacteria; o__Rhodospirillales; f__Rhodospirillaceae; g__; s__
OTU_931	8	5	4	9	9	9	5	4	5	2	12	4	9	4	15	1	21	11	7	4	9	7	15	3	20	0	11	22	10	9	7	4		k__Archaea; p__Crenarchaeota; c__Thaumarchaeota; o__Nitrososphaerales; f__Nitrososphaeraceae; g__Candidatus Nitrososphaera; s__gargensis
OTU_932	6	3	4	9	4	1	0	7	3	0	2	3	0	2	5	3	8	1	2	8	5	2	3	6	5	0	1	0	1	4	0	2		k__Bacteria; p__Planctomycetes; c__Planctomycetia; o__Gemmatales; f__Isosphaeraceae; g__; s__
OTU_933	2	0	5	0	0	9	7	0	0	2	5	0	6	4	1	9	0	0	6	3	6	3	0	6	7	3	5	14	0	3	6	9		k__Bacteria; p__Proteobacteria; c__Gammaproteobacteria; o__Legionellales; f__Coxiellaceae; g__Aquicella; s__
OTU_934	3	2	5	2	3	3	1	1	11	2	1	4	1	10	8	5	0	4	3	1	4	2	5	4	1	9	4	4	6	3	2	2		k__Bacteria; p__Acidobacteria; c__Acidobacteria-6; o__iii1-15; f__; g__; s__
OTU_935	1	0	0	0	7	1	0	11	0	7	2	0	0	0	0	0	0	0	0	0	3	27	0	7	0	0	0	0	0	0	0	0		k__Bacteria; p__Proteobacteria; c__Gammaproteobacteria; o__Xanthomonadales; f__Xanthomonadaceae; g__Stenotrophomonas; s__acidaminiphila
OTU_936	0	1	1	1	7	3	5	5	2	1	1	4	2	6	1	0	1	0	0	1	2	3	7	1	4	0	3	4	3	4	1	0		k__Bacteria; p__Proteobacteria
OTU_937	1	1	0	2	5	7	4	2	12	3	2	1	2	3	5	4	0	2	0	0	3	6	8	7	9	10	3	2	2	3	2	2		k__Bacteria; p__Chloroflexi
OTU_938	0	0	2	4	1	0	3	10	2	3	2	2	1	1	0	0	5	6	0	0	0	3	22	0	0	1	0	1	1	3	5	5		k__Bacteria; p__Proteobacteria; c__Deltaproteobacteria; o__Myxococcales; f__Nannocystaceae; g__Nannocystis; s__exedens
OTU_939	11	4	13	10	0	0	3	0	0	0	12	7	11	2	1	13	5	10	5	5	0	3	5	3	4	3	7	32	3	2	4	18		k__Bacteria; p__Proteobacteria; c__Gammaproteobacteria; o__Legionellales; f__Coxiellaceae; g__Aquicella; s__
OTU_940	8	9	1	9	1	2	9	2	4	3	5	4	11	4	7	0	2	7	6	9	10	7	4	4	9	5	6	3	9	13	2	4		k__Bacteria; p__Firmicutes; c__Clostridia; o__Clostridiales; f__Clostridiaceae; g__Clostridium
OTU_941	3	8	1	12	7	6	10	6	6	11	5	8	4	8	4	2	6	8	11	8	5	2	16	4	5	15	9	2	7	9	4	1		k__Bacteria; p__Proteobacteria; c__Betaproteobacteria; o__; f__; g__; s__
OTU_942	5	3	2	6	5	5	9	3	2	6	10	8	14	22	5	3	2	6	9	4	0	6	12	11	3	0	10	4	9	2	8	1		k__Bacteria; p__Bacteroidetes; c__[Saprospirae]; o__[Saprospirales]; f__Chitinophagaceae; g__; s__
OTU_943	10	11	6	12	2	10	4	0	0	6	3	4	4	3	0	2	4	8	9	5	2	2	4	0	0	15	4	3	9	9	3	5		k__Bacteria; p__TM7; c__SC3; o__; f__; g__; s__
OTU_944	74	17	71	26	67	39	72	49	12	38	63	101	98	97	77	50	25	26	23	18	52	27	65	38	26	53	100	90	75	20	58	71		k__Bacteria; p__Verrucomicrobia; c__[Pedosphaerae]; o__[Pedosphaerales]; f__Ellin515; g__; s__
OTU_945	0	0	2	1	21	36	0	0	0	4	0	0	0	0	0	0	0	11	14	0	0	0	0	0	0	0	0	0	0	0	1	0		k__Bacteria; p__Proteobacteria; c__Alphaproteobacteria; o__Rickettsiales; f__mitochondria
OTU_946	0	0	0	3	0	3	1	3	2	0	1	0	3	1	2	0	4	2	2	1	2	4	3	5	1	1	3	4	11	0	1	5		k__Bacteria; p__Proteobacteria
OTU_947	10	2	2	3	10	5	5	4	10	8	5	2	3	5	5	0	6	7	11	1	8	6	7	8	9	7	4	2	5	3	4	4		k__Bacteria; p__Actinobacteria; c__Actinobacteria; o__Actinomycetales
OTU_948	1	1	3	2	3	1	2	0	3	3	3	3	4	2	3	2	4	5	0	5	3	2	7	2	3	0	3	9	0	0	1	5		k__Bacteria; p__Proteobacteria; c__Deltaproteobacteria; o__Syntrophobacterales; f__Syntrophobacteraceae; g__; s__
OTU_949	0	1	1	2	21	12	10	7	6	9	0	2	4	3	3	1	0	2	0	1	2	1	17	7	6	0	0	4	0	0	2	2		k__Bacteria; p__Acidobacteria; c__[Chloracidobacteria]; o__; f__; g__; s__
OTU_950	5	5	4	1	4	1	0	0	0	0	3	5	2	4	0	0	2	7	3	5	0	0	1	2	0	0	16	2	1	2	8	0		k__Bacteria; p__Firmicutes; c__Bacilli; o__Bacillales; f__Paenibacillaceae; g__Paenibacillus; s__
OTU_951	2	1	12	0	0	0	0	0	0	0	0	3	16	0	0	0	102	584	3	81	0	0	0	0	0	0	3	0	1	6	13	0		k__Bacteria; p__Bacteroidetes; c__Sphingobacteriia; o__Sphingobacteriales; f__Sphingobacteriaceae
OTU_952	1	1	5	4	1	2	0	0	1	0	3	10	4	3	18	0	7	2	0	4	1	0	2	0	0	0	2	7	1	0	2	1		k__Bacteria; p__Proteobacteria; c__Betaproteobacteria; o__A21b; f__UD5; g__; s__
OTU_953	6	0	4	6	1	4	2	0	1	0	2	8	12	0	0	2	13	0	0	2	0	2	19	0	1	2	0	9	3	3	45	3		k__Bacteria; p__Bacteroidetes; c__Cytophagia; o__Cytophagales; f__Cytophagaceae; g__; s__
OTU_954	6	7	4	8	14	8	7	10	7	7	8	4	5	4	3	5	11	6	3	7	2	12	7	11	5	6	5	10	7	4	7	10		k__Bacteria; p__Actinobacteria; c__Actinobacteria; o__Actinomycetales; f__Pseudonocardiaceae; g__Pseudonocardia; s__
OTU_955	0	1	1	2	7	4	4	8	10	4	1	1	1	2	5	4	0	1	0	0	5	2	5	9	3	2	4	0	1	0	0	0		k__Bacteria; p__Proteobacteria; c__Deltaproteobacteria; o__Myxococcales; f__; g__; s__
OTU_956	1	0	0	3	3	1	4	1	0	0	4	3	17	1	0	1	2	4	0	0	0	6	6	2	1	0	6	7	3	1	4	6		k__Bacteria; p__Verrucomicrobia; c__[Pedosphaerae]; o__[Pedosphaerales]; f__Ellin517; g__; s__
OTU_957	1	0	0	0	11	6	3	4	4	4	0	0	4	2	2	2	0	0	0	0	5	7	3	1	1	2	2	0	1	0	0	4		k__Bacteria; p__Planctomycetes; c__vadinHA49; o__p04_C01; f__; g__; s__
OTU_958	5	0	5	0	5	4	12	6	7	7	6	3	2	6	4	6	2	2	2	4	5	4	7	3	6	4	5	5	3	0	7	2		k__Bacteria; p__Proteobacteria; c__Alphaproteobacteria; o__Rhodospirillales; f__Acetobacteraceae; g__; s__
OTU_959	0	0	0	0	2	4	6	1	3	2	0	5	5	3	3	0	0	1	0	0	3	9	4	12	3	0	2	7	2	0	2	2		k__Bacteria; p__Proteobacteria; c__Gammaproteobacteria; o__Xanthomonadales; f__Sinobacteraceae; g__; s__
OTU_960	10	7	5	6	5	2	5	2	4	1	8	1	7	3	7	3	7	4	3	8	1	3	4	3	3	1	1	3	4	3	3	4		k__Bacteria; p__Actinobacteria; c__Acidimicrobiia; o__Acidimicrobiales; f__; g__; s__
OTU_961	0	0	0	0	11	10	13	2	0	6	4	1	3	2	0	6	0	0	0	0	0	2	31	14	3	2	2	2	1	0	2	0		k__Bacteria; p__Proteobacteria; c__Gammaproteobacteria
OTU_962	10	8	8	4	3	10	8	2	3	0	2	7	6	6	9	7	10	8	11	9	13	7	8	7	6	9	9	12	9	10	10	1		k__Bacteria; p__Firmicutes; c__Bacilli; o__Bacillales; f__Bacillaceae; g__Bacillus; s__selenatarsenatis
OTU_963	11	9	7	19	1	1	1	0	0	0	0	0	0	3	0	2	3	8	10	1	0	0	0	0	1	3	0	0	7	23	1	0		k__Bacteria; p__Bacteroidetes; c__Cytophagia; o__Cytophagales; f__Cytophagaceae
OTU_964	1	0	0	1	3	10	4	32	2	3	0	2	0	1	3	0	4	3	0	0	5	0	0	3	1	13	0	3	1	3	1	8		k__Bacteria; p__Proteobacteria; c__Betaproteobacteria; o__Methylophilales; f__Methylophilaceae
OTU_965	0	0	0	0	2	7	2	7	4	7	16	6	5	7	3	11	1	0	0	3	0	8	4	4	4	1	3	2	2	1	22	10		k__Bacteria; p__Bacteroidetes; c__Cytophagia; o__Cytophagales; f__Cytophagaceae; g__; s__
OTU_966	6	1	9	0	2	0	0	4	0	0	0	1	0	2	0	0	0	0	7	0	2	0	0	0	1	11	1	0	1	0	12	0		k__Bacteria; p__Chloroflexi; c__Ktedonobacteria; o__; f__; g__; s__
OTU_967	10	6	2	3	1	0	13	0	0	0	0	3	10	2	3	2	0	3	10	6	0	3	1	2	0	4	0	1	6	2	6	3		k__Bacteria; p__Proteobacteria; c__Alphaproteobacteria; o__Ellin329; f__; g__; s__
OTU_968	3	0	1	2	0	0	5	5	1	3	0	0	6	2	0	6	0	3	1	0	4	0	0	0	3	16	0	5	3	1	13	0		k__Bacteria; p__Proteobacteria; c__Alphaproteobacteria; o__Rhodospirillales; f__Acetobacteraceae; g__; s__
OTU_969	1	3	2	4	7	5	13	2	7	4	2	7	0	0	3	1	5	2	0	1	3	3	0	4	4	0	0	4	0	2	3	2		k__Bacteria; p__Planctomycetes; c__Planctomycetia; o__Planctomycetales; f__Planctomycetaceae; g__Planctomyces; s__
OTU_970	2	3	1	6	3	0	1	1	1	2	1	4	4	3	3	4	0	0	3	0	1	1	3	0	2	0	1	1	5	4	2	0		k__Bacteria; p__Chloroflexi; c__C0119; o__; f__; g__; s__
OTU_971	5	14	2	2	0	2	3	2	7	0	0	0	1	0	1	2	0	4	16	0	2	0	2	0	3	3	0	0	3	0	0	1		k__Bacteria; p__Cyanobacteria; c__Chloroplast; o__Streptophyta; f__; g__; s__
OTU_972	4	0	1	1	4	9	7	3	8	3	4	3	3	2	1	2	0	4	1	1	12	3	3	8	6	4	0	1	1	1	3	4		k__Bacteria; p__Planctomycetes; c__Planctomycetia; o__Gemmatales; f__Gemmataceae; g__; s__
OTU_973	8	0	5	3	0	2	2	2	2	1	9	9	6	5	3	4	14	5	4	5	2	1	1	1	0	1	2	11	4	5	6	5		k__Bacteria; p__Gemmatimonadetes; c__Gemmatimonadetes; o__; f__; g__; s__
OTU_974	1	1	6	2	4	4	5	1	1	5	1	5	7	3	4	4	2	3	0	3	5	4	2	4	2	4	1	5	6	0	0	6		k__Bacteria; p__Bacteroidetes; c__[Saprospirae]; o__[Saprospirales]
OTU_975	0	0	3	4	1	0	2	0	2	5	3	6	7	0	1	0	10	1	7	0	0	5	8	0	0	1	0	28	2	0	3	1		k__Bacteria; p__Bacteroidetes; c__[Saprospirae]; o__[Saprospirales]; f__Saprospiraceae; g__; s__
OTU_976	2	0	0	3	7	1	1	2	2	2	1	2	1	3	3	0	2	2	4	2	3	7	4	11	0	6	0	1	3	0	3	2		k__Bacteria; p__Actinobacteria; c__Actinobacteria; o__Actinomycetales; f__Sporichthyaceae; g__Sporichthya; s__
OTU_977	4	0	4	1	0	2	13	0	0	2	5	2	1	0	0	4	1	0	2	0	0	8	1	1	5	2	2	26	0	1	0	4		k__Bacteria; p__Proteobacteria; c__Betaproteobacteria; o__MND1; f__; g__; s__
OTU_978	14	24	6	3	0	0	0	0	0	0	0	0	0	0	0	0	4	9	14	17	0	0	0	0	0	0	0	0	0	23	0	0		k__Bacteria; p__Bacteroidetes; c__Cytophagia; o__Cytophagales; f__Cytophagaceae; g__Dyadobacter; s__
OTU_979	2	2	1	3	2	1	2	1	2	2	2	6	4	3	2	4	2	2	1	1	5	3	3	1	3	1	1	1	5	1	0	2		k__Bacteria; p__Nitrospirae; c__Nitrospira; o__Nitrospirales; f__Nitrospiraceae; g__; s__
OTU_980	0	1	5	2	3	0	0	2	1	0	1	1	0	2	4	4	5	11	8	4	5	2	1	0	1	0	4	0	2	3	2	2		k__Bacteria; p__Proteobacteria; c__Deltaproteobacteria; o__Myxococcales
OTU_981	2	3	2	2	4	0	2	1	0	5	8	8	7	2	5	3	8	3	2	0	1	6	2	3	3	8	3	3	3	7	6	4		k__Bacteria; p__Acidobacteria; c__[Chloracidobacteria]; o__RB41; f__Ellin6075; g__; s__
OTU_982	0	0	0	0	7	2	7	0	0	2	8	8	8	1	0	2	0	0	0	0	2	1	5	3	0	0	1	0	3	0	2	0		k__Bacteria; p__Proteobacteria; c__Gammaproteobacteria
OTU_983	4	3	4	3	7	3	0	0	4	2	4	1	5	4	1	5	1	4	1	1	4	0	0	1	1	0	4	1	4	0	0	3		k__Bacteria; p__Chloroflexi; c__Anaerolineae; o__A31
OTU_984	1	0	0	1	6	7	11	2	0	0	6	5	11	2	2	4	0	0	0	0	3	6	8	2	5	1	1	6	1	0	2	1		k__Bacteria; p__OD1; c__SM2F11; o__; f__; g__; s__
OTU_985	6	2	12	6	1	1	2	1	2	4	22	3	2	12	5	4	1	7	9	1	2	1	0	0	10	0	2	4	3	5	0	38		k__Bacteria; p__Proteobacteria; c__Deltaproteobacteria; o__Desulfuromonadales; f__Geobacteraceae; g__Geobacter; s__
OTU_986	3	6	1	3	1	5	0	1	2	1	0	0	4	1	2	0	4	12	0	10	7	5	7	6	10	5	1	2	3	6	8	0		k__Bacteria; p__Acidobacteria; c__Acidobacteriia; o__Acidobacteriales; f__Acidobacteriaceae; g__Terriglobus; s__
OTU_987	2	8	0	6	5	7	3	7	10	6	0	5	1	2	2	3	3	4	2	5	13	6	1	5	6	2	1	2	3	8	0	2		k__Bacteria; p__Proteobacteria; c__Alphaproteobacteria; o__Rhizobiales
OTU_988	7	5	7	8	13	5	7	6	6	7	7	7	6	4	5	7	5	4	6	4	10	9	4	8	3	7	9	9	8	4	6	5		k__Bacteria; p__Acidobacteria; c__Acidobacteria-6; o__iii1-15; f__RB40; g__; s__
OTU_989	2	7	2	1	2	3	1	2	1	4	4	3	5	3	2	2	5	2	4	3	0	1	4	1	12	3	2	7	3	6	13	1		k__Bacteria; p__Planctomycetes; c__Phycisphaerae; o__WD2101; f__; g__; s__
OTU_990	3	0	3	2	8	4	3	0	6	2	5	2	1	2	2	2	3	1	3	3	2	2	2	4	4	4	2	3	5	2	3	6		k__Bacteria; p__Actinobacteria; c__Acidimicrobiia; o__Acidimicrobiales; f__C111; g__; s__
OTU_991	1	1	10	7	4	2	0	6	0	2	0	2	0	5	1	0	2	0	5	1	1	0	2	1	0	0	1	1	1	0	4	0		k__Bacteria; p__Proteobacteria; c__Deltaproteobacteria; o__MIZ46; f__; g__; s__
OTU_992	3	0	1	2	5	0	2	3	8	7	2	3	2	0	3	0	0	2	0	0	1	0	5	1	6	5	0	1	1	3	2	0		k__Bacteria; p__Proteobacteria; c__Alphaproteobacteria; o__Rhodospirillales; f__Rhodospirillaceae
OTU_993	0	1	3	2	3	2	3	0	6	2	2	4	7	0	10	0	7	4	2	0	2	7	5	0	4	2	3	11	3	2	1	1		k__Bacteria; p__Nitrospirae; c__Nitrospira; o__Nitrospirales; f__0319-6A21; g__; s__
OTU_994	0	2	3	6	3	4	0	4	1	2	5	3	1	1	1	1	2	7	3	1	0	2	15	8	0	1	2	4	13	1	0	3		k__Bacteria; p__Tenericutes; c__Mollicutes; o__Anaeroplasmatales; f__Anaeroplasmataceae; g__Asteroleplasma; s__
OTU_995	2	3	3	2	6	3	2	3	2	4	2	1	3	5	0	0	1	3	4	4	8	6	7	5	13	8	2	1	2	1	3	1		k__Bacteria; p__Planctomycetes; c__Phycisphaerae; o__CPla-3; f__; g__; s__
OTU_996	4	4	2	6	8	4	12	3	7	7	7	3	6	0	4	2	1	5	6	3	3	5	5	9	2	3	2	6	7	2	6	4		k__Bacteria; p__Actinobacteria; c__Thermoleophilia; o__Solirubrobacterales; f__; g__; s__
OTU_997	1	0	0	0	2	3	0	0	2	0	0	6	1	2	0	0	1	0	3	1	0	0	1	0	0	0	0	1	1	0	41	0		k__Bacteria; p__Proteobacteria; c__Gammaproteobacteria; o__Xanthomonadales; f__Sinobacteraceae; g__Steroidobacter; s__
OTU_998	0	0	3	0	7	3	1	0	0	5	0	2	0	4	1	0	0	1	3	0	2	14	6	1	1	8	1	0	0	5	2	0		k__Bacteria; p__Proteobacteria; c__Gammaproteobacteria; o__Pseudomonadales; f__Moraxellaceae; g__Acinetobacter; s__
OTU_999	2	1	3	5	4	7	1	2	3	3	1	5	1	2	5	4	3	0	5	0	2	0	1	2	2	2	2	2	2	4	2	6		k__Bacteria; p__Gemmatimonadetes; c__Gemmatimonadetes; o__; f__; g__; s__
OTU_1000	2	0	1	0	11	12	6	0	3	4	9	2	3	1	1	1	1	0	0	1	6	1	1	2	5	1	0	0	4	0	0	1		k__Bacteria; p__Bacteroidetes; c__[Saprospirae]; o__[Saprospirales]; f__Chitinophagaceae; g__; s__
OTU_1001	4	2	3	3	7	3	6	5	11	5	2	1	1	6	1	1	10	2	4	1	5	4	0	5	6	3	4	3	5	2	3	4		k__Bacteria; p__Actinobacteria; c__Acidimicrobiia; o__Acidimicrobiales; f__EB1017; g__; s__
OTU_1002	0	0	1	0	2	1	1	0	0	0	0	4	3	0	8	3	5	0	0	2	0	3	6	0	1	2	5	15	7	1	1	4		k__Bacteria; p__Verrucomicrobia; c__[Pedosphaerae]; o__[Pedosphaerales]
OTU_1003	6	1	3	3	3	1	0	2	0	1	5	2	3	1	4	0	7	8	5	2	1	1	0	1	4	2	4	4	3	2	3	0		k__Bacteria; p__Chloroflexi; c__Anaerolineae; o__GCA004; f__; g__; s__
OTU_1004	2	1	5	3	0	4	3	4	1	1	1	4	1	1	3	3	2	0	1	1	2	0	0	2	2	5	6	6	0	5	2	3		k__Bacteria; p__Verrucomicrobia; c__[Spartobacteria]; o__[Chthoniobacterales]; f__[Chthoniobacteraceae]; g__Ellin506; s__
OTU_1005	0	0	0	0	1	2	3	0	2	1	3	3	5	2	12	1	0	1	0	0	2	3	3	4	2	0	2	1	3	0	0	13		k__Bacteria; p__Proteobacteria; c__Deltaproteobacteria; o__Myxococcales; f__; g__; s__
OTU_1006	0	2	3	4	4	4	7	2	1	6	2	4	3	2	1	0	5	3	2	1	4	4	7	2	5	5	1	0	1	2	1	5		k__Bacteria; p__Planctomycetes; c__Planctomycetia; o__Pirellulales; f__Pirellulaceae; g__Pirellula; s__
OTU_1007	1	0	2	2	3	3	2	0	2	4	8	7	5	1	6	0	1	0	0	0	0	0	4	0	3	1	0	4	9	0	4	7		k__Bacteria; p__Chloroflexi; c__Anaerolineae; o__SBR1031; f__oc28; g__; s__
OTU_1008	2	0	0	0	6	4	1	4	5	8	0	0	1	2	5	2	6	0	3	3	10	1	3	5	5	30	1	2	2	2	16	31		k__Bacteria; p__Proteobacteria; c__Betaproteobacteria; o__Methylophilales; f__Methylophilaceae; g__; s__
OTU_1009	1	3	0	0	4	4	0	4	10	4	2	1	0	5	0	2	4	5	2	3	1	3	0	1	3	2	1	1	1	2	1	1		k__Bacteria; p__Proteobacteria; c__Alphaproteobacteria; o__Rhodospirillales; f__Acetobacteraceae; g__Roseomonas; s__
OTU_1010	3	3	1	3	11	6	4	8	12	6	5	7	5	4	0	7	4	6	5	2	5	5	5	10	9	9	3	7	7	1	3	5		k__Bacteria; p__Actinobacteria; c__Acidimicrobiia; o__Acidimicrobiales; f__EB1017; g__; s__
OTU_1011	8	4	2	3	0	0	1	3	4	3	3	1	3	4	1	0	0	0	4	0	2	0	3	5	4	6	2	5	1	1	6	2		k__Bacteria; p__Actinobacteria; c__Actinobacteria; o__Actinomycetales
OTU_1012	2	4	2	2	16	14	3	5	2	6	9	5	4	5	5	0	6	3	4	20	7	4	6	9	4	5	9	4	6	5	5	0		k__Bacteria; p__Proteobacteria; c__Alphaproteobacteria; o__Rickettsiales; f__; g__; s__
OTU_1013	24	31	41	44	7	15	7	12	9	14	18	26	23	16	25	18	63	75	30	72	9	19	22	15	13	4	57	44	11	46	120	49		k__Bacteria; p__Proteobacteria; c__Betaproteobacteria; o__Burkholderiales; f__Comamonadaceae; g__Polaromonas; s__
OTU_1014	0	2	3	1	3	2	0	1	0	0	7	0	3	1	2	1	3	0	2	2	1	2	0	4	3	1	1	6	2	1	3	5		k__Bacteria; p__Proteobacteria; c__Deltaproteobacteria; o__[Entotheonellales]; f__[Entotheonellaceae]; g__; s__
OTU_1015	3	0	0	1	2	3	0	0	3	1	5	7	3	0	1	2	3	0	2	0	0	2	3	0	2	0	0	8	3	5	0	4		k__Bacteria; p__WS3; c__PRR-12; o__Sediment-1
OTU_1016	8	1	10	4	1	2	0	0	0	0	1	2	0	0	0	0	0	5	11	4	1	4	1	2	3	2	0	0	0	11	7	0		k__Bacteria; p__Bacteroidetes; c__Sphingobacteriia; o__Sphingobacteriales; f__Sphingobacteriaceae; g__; s__
OTU_1017	3	6	36	18	10	6	5	0	3	12	10	13	4	0	18	3	8	2	8	2	0	1	20	10	12	0	3	10	13	14	2	27		k__Bacteria; p__Bacteroidetes; c__[Saprospirae]; o__[Saprospirales]; f__Chitinophagaceae
OTU_1018	0	0	1	0	0	1	11	1	0	2	3	0	3	3	3	7	0	0	0	2	2	3	2	1	0	0	9	3	0	0	0	1		k__Bacteria; p__Proteobacteria; c__Gammaproteobacteria
OTU_1019	3	5	6	9	6	8	4	0	2	3	7	14	5	0	12	0	6	8	5	7	0	8	7	2	8	0	0	9	12	12	2	5		k__Bacteria; p__Bacteroidetes
OTU_1020	0	0	10	0	0	0	0	28	5	3	0	0	0	0	1	0	3	7	1	5	0	3	0	3	0	1	0	1	0	0	0	0		k__Bacteria; p__Verrucomicrobia; c__Verrucomicrobiae; o__Verrucomicrobiales; f__Verrucomicrobiaceae; g__Prosthecobacter; s__debontii
OTU_1021	1	1	3	1	7	5	4	2	2	2	2	2	4	1	0	0	0	0	1	0	4	0	7	9	3	4	7	0	3	1	1	2		k__Bacteria
OTU_1022	5	2	0	1	2	2	0	0	0	4	3	4	2	1	2	2	8	0	1	2	0	5	5	5	3	2	1	1	2	0	5	2		k__Bacteria; p__Chloroflexi; c__Anaerolineae; o__SBR1031; f__oc28; g__; s__
OTU_1023	1	1	4	2	1	0	4	0	0	0	4	1	5	4	1	2	1	4	7	1	0	0	4	2	1	1	1	1	1	5	1	0		k__Bacteria; p__Proteobacteria; c__Gammaproteobacteria; o__Legionellales; f__Coxiellaceae; g__; s__
OTU_1024	3	7	4	5	3	5	2	5	2	3	11	3	1	7	3	4	1	0	2	5	2	2	6	4	3	0	4	3	8	2	1	0		k__Bacteria; p__Planctomycetes; c__Phycisphaerae; o__WD2101; f__; g__; s__
OTU_1025	8	6	9	12	3	7	2	1	2	7	10	7	3	2	7	6	1	5	10	8	16	15	9	8	6	6	4	7	4	11	5	2		k__Bacteria; p__Bacteroidetes; c__[Saprospirae]; o__[Saprospirales]; f__Chitinophagaceae
OTU_1026	0	0	0	0	0	0	0	0	0	0	0	0	0	0	0	0	0	0	65	0	0	0	0	0	0	0	0	0	0	0	0	0		k__Bacteria; p__Proteobacteria
OTU_1027	0	0	2	2	7	0	2	0	2	3	1	1	1	2	2	3	0	0	1	3	1	0	3	3	6	3	3	0	1	4	1	2		k__Bacteria; p__Armatimonadetes; c__OPB50; o__; f__; g__; s__
OTU_1028	2	0	1	5	0	0	0	0	1	2	0	0	5	1	0	1	0	5	3	0	1	3	1	3	2	3	1	4	2	4	2	3		k__Bacteria; p__Chloroflexi; c__Anaerolineae; o__A31
OTU_1029	5	9	5	13	2	9	4	2	11	6	2	11	3	3	4	3	13	11	3	3	4	6	3	3	3	4	0	3	9	7	3	0		k__Bacteria; p__Proteobacteria; c__Alphaproteobacteria; o__Sphingomonadales; f__Erythrobacteraceae; g__; s__
OTU_1030	3	7	4	3	12	5	5	3	10	5	10	9	12	19	8	5	4	5	0	3	8	2	16	4	6	2	1	3	4	8	0	10		k__Archaea; p__[Parvarchaeota]; c__[Parvarchaea]; o__YLA114; f__; g__; s__
OTU_1031	3	0	3	3	6	6	2	1	4	7	7	4	1	2	3	3	6	3	5	0	6	2	2	3	3	2	5	13	3	0	2	5		k__Bacteria; p__Chloroflexi; c__S085; o__; f__; g__; s__
OTU_1032	2	0	4	5	14	20	3	6	20	10	12	9	6	4	8	6	4	3	2	4	9	9	12	14	12	10	5	9	7	8	7	10		k__Bacteria; p__Chloroflexi; c__Ellin6529; o__; f__; g__; s__
OTU_1033	0	0	0	0	1	0	15	5	2	5	1	0	6	2	0	3	0	0	0	0	3	0	1	0	1	16	5	0	0	7	15	1		k__Bacteria; p__Bacteroidetes; c__Cytophagia; o__Cytophagales; f__Cytophagaceae; g__; s__
OTU_1034	3	0	4	6	0	4	0	0	3	0	6	4	2	2	9	4	2	3	2	2	2	6	3	2	4	0	1	5	4	2	2	1		k__Bacteria; p__Armatimonadetes; c__Chthonomonadetes; o__Chthonomonadales; f__Chthonomonadaceae; g__; s__
OTU_1035	2	0	1	0	2	3	3	2	0	0	5	2	2	0	2	0	0	4	1	3	2	3	4	8	4	2	3	2	5	0	5	2		k__Bacteria; p__Planctomycetes; c__Planctomycetia; o__Pirellulales; f__Pirellulaceae; g__; s__
OTU_1036	0	0	0	0	5	1	1	26	4	6	4	0	1	3	1	1	0	0	0	0	2	1	3	3	0	6	1	0	1	0	0	0		k__Bacteria
OTU_1037	3	3	0	2	1	0	5	0	0	0	0	0	0	0	0	0	16	5	1	8	1	0	0	11	0	0	0	1	2	8	0	0		k__Bacteria; p__Actinobacteria; c__Actinobacteria; o__Actinomycetales; f__Nocardiaceae; g__Rhodococcus; s__fascians
OTU_1038	1	0	1	5	1	4	1	2	2	4	4	4	1	1	6	4	0	0	2	0	3	6	3	2	3	0	1	5	4	0	1	4		k__Bacteria; p__Chloroflexi; c__TK17; o__mle1-48; f__; g__; s__
OTU_1039	0	0	0	0	7	3	6	1	0	4	7	1	4	3	1	3	0	1	0	1	2	3	5	5	0	7	2	4	1	0	6	0		k__Bacteria; p__Planctomycetes; c__vadinHA49; o__p04_C01; f__; g__; s__
OTU_1040	8	2	1	3	13	4	10	0	0	2	3	9	4	0	2	4	4	9	9	1	3	2	5	2	4	7	0	2	7	2	1	3		k__Bacteria; p__Actinobacteria; c__Thermoleophilia; o__Solirubrobacterales; f__; g__; s__
OTU_1041	6	4	4	3	5	4	2	2	4	1	0	4	2	2	2	4	6	3	8	3	4	1	5	2	3	4	5	0	3	8	4	1		k__Bacteria; p__Proteobacteria; c__Alphaproteobacteria; o__Rhodospirillales; f__Rhodospirillaceae
OTU_1042	0	0	0	0	0	0	0	0	1	0	0	0	0	0	0	6	0	0	0	0	22	6	4	22	2	0	1	2	0	0	0	0		k__Bacteria; p__Bacteroidetes; c__[Saprospirae]; o__[Saprospirales]; f__Chitinophagaceae
OTU_1043	5	1	1	4	12	3	8	2	5	1	4	9	6	5	3	3	4	4	5	3	7	5	10	8	13	5	6	3	7	5	3	6		k__Bacteria; p__Proteobacteria; c__Deltaproteobacteria; o__Myxococcales; f__Haliangiaceae; g__; s__
OTU_1044	5	0	1	4	0	2	2	1	0	0	7	4	7	0	6	1	10	3	3	1	0	2	5	0	6	0	0	6	1	2	1	0		k__Bacteria; p__Planctomycetes; c__Phycisphaerae; o__WD2101; f__; g__; s__
OTU_1045	3	2	0	3	4	0	6	3	4	1	1	2	1	2	2	1	2	3	5	3	5	2	4	2	6	1	1	0	0	2	2	1		k__Bacteria; p__Planctomycetes; c__Planctomycetia; o__Gemmatales; f__Isosphaeraceae; g__; s__
OTU_1046	0	0	7	5	5	8	5	0	5	2	1	6	14	1	17	2	6	3	3	0	4	1	7	5	2	1	2	11	9	0	1	9		k__Bacteria; p__Verrucomicrobia; c__[Pedosphaerae]; o__[Pedosphaerales]
OTU_1047	3	0	0	0	4	12	6	14	10	16	2	1	1	0	0	0	1	0	3	0	8	22	2	10	17	17	1	1	1	0	0	0		k__Bacteria; p__Proteobacteria; c__Alphaproteobacteria; o__Rhizobiales; f__Xanthobacteraceae; g__Labrys; s__
OTU_1048	13	5	2	3	10	2	4	2	10	4	2	2	4	11	3	5	0	1	12	8	5	0	3	3	0	11	9	0	3	5	6	1		k__Bacteria; p__Planctomycetes; c__Phycisphaerae; o__WD2101; f__; g__; s__
OTU_1049	12	7	6	6	8	7	6	2	4	4	8	2	5	6	8	4	6	12	19	8	5	3	6	7	4	2	5	3	10	9	5	3		k__Bacteria; p__Firmicutes; c__Bacilli; o__Bacillales; f__Alicyclobacillaceae; g__Alicyclobacillus; s__
OTU_1050	15	10	7	6	6	3	6	11	10	3	5	5	7	24	17	20	3	11	24	7	14	6	9	8	16	17	9	6	11	6	18	11		k__Bacteria; p__Gemmatimonadetes; c__Gemmatimonadetes; o__Ellin5290; f__; g__; s__
OTU_1051	7	1	0	0	3	7	3	0	0	5	5	4	3	2	0	0	0	2	11	3	1	0	2	2	0	1	1	1	2	1	2	3		k__Bacteria; p__Proteobacteria; c__Betaproteobacteria; o__SC-I-84; f__; g__; s__
OTU_1052	2	0	16	5	0	0	1	0	2	0	0	0	1	0	3	0	6	1	0	5	5	0	0	0	0	4	2	8	1	0	4	1		k__Bacteria; p__Gemmatimonadetes; c__Gemm-1; o__; f__; g__; s__
OTU_1053	2	5	0	2	1	3	3	0	0	5	3	4	0	1	2	3	3	6	0	0	7	0	4	5	4	9	0	0	1	1	5	0		k__Bacteria; p__OD1; c__SM2F11; o__; f__; g__; s__
OTU_1054	0	0	5	0	30	24	59	13	5	16	0	0	1	0	0	0	0	0	8	0	29	13	36	81	37	13	16	3	2	0	0	0		k__Bacteria; p__Proteobacteria; c__Alphaproteobacteria; o__Rickettsiales; f__mitochondria
OTU_1055	9	6	13	6	6	8	12	1	7	7	16	19	9	10	12	9	13	3	4	13	6	14	9	9	2	7	24	15	10	11	6	4		k__Bacteria; p__Acidobacteria; c__Acidobacteria-6; o__iii1-15; f__; g__; s__
OTU_1056	0	0	2	1	2	7	7	0	3	3	5	7	16	0	6	0	1	0	0	0	0	7	6	5	3	0	0	8	3	0	0	7		k__Bacteria; p__OP3; c__koll11; o__; f__; g__; s__
OTU_1057	4	2	3	11	3	3	0	6	0	3	5	0	0	0	1	0	4	8	3	1	4	3	6	13	3	2	4	3	17	1	1	6		k__Bacteria; p__Tenericutes; c__Mollicutes; o__Anaeroplasmatales; f__Anaeroplasmataceae; g__Asteroleplasma; s__
OTU_1058	1	2	2	0	4	2	3	4	1	2	5	2	4	5	2	1	4	0	2	0	4	0	1	2	8	4	1	7	1	2	2	0		k__Bacteria; p__OD1; c__SM2F11; o__; f__; g__; s__
OTU_1059	2	1	0	0	7	3	31	1	0	9	9	1	6	1	1	6	0	1	4	0	7	5	3	0	3	3	3	12	1	0	1	0		k__Bacteria; p__FCPU426; c__; o__; f__; g__; s__
OTU_1060	12	18	4	5	1	0	0	0	2	4	3	2	1	3	0	8	8	5	10	8	4	1	1	1	5	11	6	3	3	4	5	3		k__Bacteria; p__Actinobacteria; c__Actinobacteria; o__Actinomycetales
OTU_1061	7	4	7	3	10	8	13	2	15	7	10	15	16	3	4	7	10	5	20	8	5	9	6	11	13	3	3	17	6	11	2	8		k__Bacteria; p__Acidobacteria; c__Acidobacteria-6; o__iii1-15; f__; g__; s__
OTU_1062	1	9	17	2	0	1	3	4	1	0	0	2	0	1	4	0	0	1	2	0	3	3	2	0	0	0	1	0	5	6	0	0		k__Bacteria; p__Bacteroidetes; c__[Saprospirae]; o__[Saprospirales]; f__Chitinophagaceae; g__Flavisolibacter; s__
OTU_1063	1	3	2	2	2	0	2	0	0	0	3	3	2	0	2	0	2	3	3	1	1	2	5	6	3	1	1	1	2	8	1	0		k__Bacteria; p__Bacteroidetes; c__[Saprospirae]; o__[Saprospirales]; f__Chitinophagaceae
OTU_1064	3	3	10	5	1	2	2	0	3	5	1	5	1	4	0	0	4	2	1	2	0	2	0	0	0	5	0	1	4	4	6	1		k__Bacteria; p__Bacteroidetes; c__Cytophagia; o__Cytophagales; f__Cytophagaceae; g__Hymenobacter; s__
OTU_1065	2	4	7	6	6	10	1	17	6	0	13	4	0	11	18	8	6	0	0	6	2	3	0	3	6	7	5	3	7	2	11	7		k__Bacteria; p__Verrucomicrobia; c__[Pedosphaerae]; o__[Pedosphaerales]
OTU_1066	21	6	9	4	0	0	2	2	0	0	3	6	6	2	3	2	1	0	16	1	5	2	5	0	1	6	3	12	1	5	3	14		k__Bacteria; p__Proteobacteria; c__Alphaproteobacteria; o__Ellin329; f__; g__; s__
OTU_1067	1	1	0	2	2	4	3	3	0	0	1	4	4	3	3	2	0	2	0	0	8	0	3	1	3	5	3	0	3	0	5	5		k__Bacteria; p__Chlorobi; c__; o__; f__; g__; s__
OTU_1068	0	4	0	0	2	3	1	2	0	3	4	2	1	6	4	6	2	2	1	0	2	1	4	1	2	3	9	3	3	0	3	0		k__Bacteria; p__OD1; c__SM2F11; o__; f__; g__; s__
OTU_1069	0	0	0	0	0	0	0	0	0	0	0	0	0	0	0	0	5	0	0	0	0	0	0	0	0	0	0	0	0	0	0	58		k__Bacteria; p__Bacteroidetes; c__Sphingobacteriia; o__Sphingobacteriales; f__; g__; s__
OTU_1070	0	0	4	3	1	0	1	1	2	0	2	2	8	0	6	2	5	0	1	0	4	1	0	0	0	3	1	0	0	1	2	7		k__Bacteria
OTU_1071	0	0	1	0	5	1	6	3	9	3	3	4	2	3	0	0	1	2	3	0	5	2	3	2	2	2	4	3	2	4	4	0		k__Bacteria; p__Proteobacteria; c__Gammaproteobacteria; o__Legionellales; f__; g__; s__
OTU_1072	0	1	1	0	11	4	8	12	5	6	8	7	6	4	0	8	0	0	0	0	2	11	0	11	7	6	5	2	3	0	12	0		k__Bacteria; p__Proteobacteria; c__Alphaproteobacteria; o__; f__; g__; s__
OTU_1073	0	1	1	1	3	3	4	0	0	4	7	4	12	6	1	6	1	0	0	2	0	1	3	3	0	2	1	1	3	0	4	5		k__Bacteria; p__Proteobacteria; c__TA18; o__PHOS-HD29; f__; g__; s__
OTU_1074	3	2	0	5	1	0	0	0	6	1	2	3	3	0	2	0	2	2	2	0	1	2	7	0	6	1	2	1	2	6	0	2		k__Bacteria; p__Proteobacteria; c__Alphaproteobacteria; o__Rhizobiales; f__; g__; s__
OTU_1075	1	0	2	0	6	1	6	7	4	2	0	1	2	3	0	5	0	0	0	0	5	0	0	7	0	3	0	0	0	0	3	0		k__Bacteria; p__Proteobacteria; c__Deltaproteobacteria; o__Myxococcales; f__Haliangiaceae; g__; s__
OTU_1076	4	0	3	0	0	0	2	0	0	1	2	4	2	1	1	4	3	0	0	1	1	1	2	3	3	0	10	5	6	1	2	0		k__Bacteria; p__Gemmatimonadetes; c__Gemm-1; o__; f__; g__; s__
OTU_1077	3	0	4	3	4	4	16	2	1	3	4	4	4	3	4	2	9	6	2	2	6	1	3	8	5	2	1	3	0	1	3	7		k__Bacteria; p__Gemmatimonadetes; c__Gemmatimonadetes; o__Ellin5290; f__; g__; s__
OTU_1078	2	1	5	3	31	13	11	8	7	13	6	14	9	5	5	2	4	1	1	6	9	9	11	4	13	3	5	5	5	1	5	7		k__Bacteria; p__Elusimicrobia; c__Elusimicrobia; o__IIb; f__; g__; s__
OTU_1079	8	1	6	5	1	0	5	1	0	2	3	9	8	2	2	0	7	4	2	6	2	0	6	2	3	2	4	13	10	1	1	3		k__Bacteria; p__Proteobacteria; c__Deltaproteobacteria; o__Myxococcales; f__Polyangiaceae
OTU_1080	0	0	2	0	0	0	1	0	1	0	0	0	0	0	0	0	0	0	0	0	0	0	0	0	0	0	0	86	0	0	3	0		k__Bacteria; p__Nitrospirae; c__Nitrospira; o__Nitrospirales; f__Nitrospiraceae; g__Nitrospira; s__
OTU_1081	4	8	8	3	1	4	2	0	3	1	0	0	0	1	3	2	9	2	3	6	0	2	2	1	3	1	1	2	3	5	0	3		k__Bacteria; p__Acidobacteria; c__[Chloracidobacteria]; o__RB41; f__Ellin6075; g__; s__
OTU_1082	0	0	0	0	3	0	2	2	4	0	8	2	2	3	7	3	0	0	0	2	6	0	0	6	2	5	11	0	1	0	4	1		k__Bacteria; p__Proteobacteria; c__Gammaproteobacteria; o__Legionellales; f__Coxiellaceae; g__Aquicella; s__
OTU_1083	0	0	0	0	0	4	0	0	1	4	0	0	0	0	2	0	0	1	1	0	8	22	2	3	1	13	0	0	4	0	0	0		k__Bacteria; p__Bacteroidetes; c__[Saprospirae]; o__[Saprospirales]; f__Chitinophagaceae; g__Niabella; s__
OTU_1084	4	0	1	1	3	1	2	2	6	0	6	2	2	2	3	3	3	0	0	4	5	6	3	3	5	5	1	3	2	2	2	1		k__Bacteria; p__Proteobacteria; c__Deltaproteobacteria; o__Myxococcales
OTU_1085	0	0	0	1	4	7	3	0	4	2	2	1	0	1	3	0	0	0	0	0	0	0	32	2	2	4	0	0	1	0	0	5		k__Bacteria; p__Proteobacteria; c__Deltaproteobacteria; o__Myxococcales; f__; g__; s__
OTU_1086	2	0	0	0	1	0	0	0	0	4	0	0	4	0	0	0	20	0	1	4	0	4	0	0	1	0	5	4	0	6	3	0		k__Bacteria; p__Proteobacteria; c__Gammaproteobacteria; o__Legionellales
OTU_1087	2	0	3	6	2	5	3	0	8	0	2	4	3	1	0	1	4	7	4	2	4	5	9	4	3	3	2	4	5	0	2	1		k__Bacteria; p__Actinobacteria; c__Thermoleophilia; o__Solirubrobacterales; f__; g__; s__
OTU_1088	0	0	2	0	0	0	4	0	0	0	0	3	32	0	0	0	0	0	0	0	2	3	0	0	0	0	3	11	0	0	0	0		k__Bacteria; p__Proteobacteria; c__Gammaproteobacteria; o__Legionellales; f__Coxiellaceae; g__Aquicella; s__
OTU_1089	3	5	2	4	4	4	4	0	0	4	9	6	6	5	0	0	4	2	11	7	0	0	0	1	0	0	13	3	2	2	10	0		k__Bacteria; p__Proteobacteria; c__Gammaproteobacteria; o__Legionellales; f__Coxiellaceae; g__Aquicella; s__
OTU_1090	1	2	2	4	3	4	4	0	7	3	5	6	7	8	6	4	8	3	0	0	0	5	9	2	3	0	6	5	5	3	0	6		k__Bacteria; p__Gemmatimonadetes; c__Gemmatimonadetes; o__Ellin5290; f__; g__; s__
OTU_1091	3	2	2	11	0	1	14	18	1	7	10	0	20	12	0	10	1	0	1	4	12	7	0	1	3	2	31	14	0	2	4	14		k__Bacteria; p__Verrucomicrobia; c__[Pedosphaerae]; o__[Pedosphaerales]; f__auto67_4W; g__; s__
OTU_1092	8	2	5	2	0	1	0	0	0	0	2	1	0	0	0	2	2	2	2	0	0	0	1	0	0	0	1	20	0	0	0	5		k__Bacteria; p__Chloroflexi; c__Anaerolineae; o__SBR1031; f__A4b; g__; s__
OTU_1093	10	4	4	3	10	8	10	5	10	12	8	8	10	7	5	4	9	5	9	5	3	9	7	8	12	16	4	3	12	8	9	5		k__Bacteria; p__Planctomycetes; c__Planctomycetia; o__Gemmatales; f__Gemmataceae; g__Gemmata; s__
OTU_1094	3	0	1	0	5	3	5	0	0	1	5	7	5	0	1	3	1	4	4	1	1	0	1	4	6	2	0	2	3	8	6	0		k__Bacteria; p__Bacteroidetes; c__[Saprospirae]; o__[Saprospirales]; f__Chitinophagaceae; g__; s__
OTU_1095	1	2	0	0	10	4	3	2	5	3	0	5	3	0	0	0	0	0	0	2	2	0	4	4	3	2	0	1	2	0	4	2		k__Bacteria; p__Proteobacteria; c__Alphaproteobacteria; o__Rhodospirillales; f__Rhodospirillaceae; g__; s__
OTU_1096	0	0	0	0	5	3	4	0	0	2	5	5	7	1	0	2	0	2	0	4	1	3	0	3	0	1	3	4	2	3	2	0		k__Bacteria; p__Proteobacteria; c__Deltaproteobacteria; o__Bdellovibrionales; f__Bdellovibrionaceae; g__Bdellovibrio; s__
OTU_1097	11	2	4	2	0	1	5	4	2	3	0	0	0	0	0	2	0	4	7	1	8	16	0	9	16	7	1	2	0	7	4	0		k__Bacteria; p__Bacteroidetes; c__Sphingobacteriia; o__Sphingobacteriales; f__Sphingobacteriaceae; g__; s__
OTU_1098	0	5	2	2	1	1	1	7	10	3	2	0	2	8	1	0	0	2	2	0	1	0	5	1	2	7	2	0	0	1	1	3		k__Bacteria; p__Gemmatimonadetes; c__Gemmatimonadetes; o__Gemmatimonadales; f__; g__; s__
OTU_1099	3	3	4	4	1	4	3	2	2	2	3	4	0	5	3	2	6	4	3	3	0	3	0	0	2	0	1	4	1	3	9	2		k__Bacteria; p__Gemmatimonadetes; c__Gemmatimonadetes; o__N1423WL; f__; g__; s__
OTU_1100	0	3	1	0	5	6	3	2	5	2	2	2	3	1	3	4	0	0	3	0	7	4	7	2	3	0	0	4	3	1	4	5		k__Bacteria; p__Cyanobacteria; c__4C0d-2; o__MLE1-12; f__; g__; s__
OTU_1101	8	0	3	1	4	2	4	6	3	1	1	1	2	7	3	6	0	2	7	0	1	0	0	4	2	4	6	0	3	1	8	0		k__Bacteria; p__Actinobacteria; c__Actinobacteria; o__Actinomycetales; f__; g__; s__
OTU_1102	14	9	6	12	21	19	15	7	47	12	18	17	23	16	16	14	25	3	17	10	15	15	19	12	23	5	7	29	12	12	4	7		k__Bacteria; p__Proteobacteria; c__Deltaproteobacteria; o__Myxococcales
OTU_1103	0	3	0	0	0	0	0	1	0	0	0	1	0	0	0	0	5	0	0	0	2	0	1	38	0	0	0	0	5	5	4	2		k__Bacteria; p__Bacteroidetes; c__Cytophagia; o__Cytophagales; f__Cytophagaceae; g__; s__
OTU_1104	2	0	2	4	3	0	4	0	0	5	3	3	4	0	3	12	6	0	2	3	0	0	0	0	0	0	1	26	0	2	0	20		k__Bacteria; p__Proteobacteria; c__Gammaproteobacteria; o__Alteromonadales; f__211ds20; g__; s__
OTU_1105	3	4	2	2	20	7	21	14	10	4	9	0	2	5	7	3	1	4	1	0	9	3	6	8	10	5	1	2	0	3	0	1		k__Bacteria; p__Proteobacteria; c__Betaproteobacteria; o__Burkholderiales; f__Comamonadaceae; g__; s__
OTU_1106	0	0	2	1	9	5	12	17	10	4	2	3	10	3	3	4	1	1	0	2	4	16	7	20	5	12	1	3	7	1	3	3		k__Bacteria; p__Proteobacteria; c__Deltaproteobacteria; o__Myxococcales
OTU_1107	4	11	2	3	3	4	4	0	3	2	3	2	2	3	2	0	6	7	2	4	3	2	1	4	0	0	5	2	3	8	1	1		k__Bacteria; p__TM7; c__SC3; o__; f__; g__; s__
OTU_1108	11	5	0	5	0	1	0	2	0	1	5	0	2	2	0	0	0	2	10	1	1	0	0	3	9	0	1	3	0	13	2	0		k__Bacteria; p__Actinobacteria; c__Actinobacteria; o__Actinomycetales; f__Nocardioidaceae
OTU_1109	2	1	4	0	0	3	2	0	4	1	3	2	4	0	5	2	2	1	1	5	0	0	0	0	1	0	1	11	1	3	2	1		k__Bacteria; p__Proteobacteria; c__Alphaproteobacteria; o__Rhodospirillales; f__Rhodospirillaceae; g__; s__
OTU_1110	2	4	0	1	9	4	6	0	12	4	3	0	1	4	2	0	2	3	2	1	0	4	9	5	5	1	3	7	4	5	4	15		k__Bacteria; p__Actinobacteria; c__Actinobacteria; o__Actinomycetales; f__Kineosporiaceae; g__; s__
OTU_1111	2	1	3	3	0	3	6	0	6	4	5	2	3	6	3	0	4	2	2	2	0	3	0	8	2	0	2	0	2	4	2	2		k__Bacteria; p__FBP; c__; o__; f__; g__; s__
OTU_1112	10	10	3	3	1	1	0	0	2	3	1	2	1	4	3	0	3	5	11	6	1	0	3	1	0	0	2	3	3	5	5	1		k__Bacteria; p__TM7; c__SC3; o__; f__; g__; s__
OTU_1113	4	4	4	6	18	9	2	5	7	2	2	4	3	2	3	7	2	2	2	5	6	3	2	4	8	1	3	4	6	1	0	6		k__Bacteria; p__Actinobacteria; c__Thermoleophilia; o__Solirubrobacterales
OTU_1114	3	0	2	1	0	4	2	0	1	2	3	2	2	0	3	0	4	0	2	0	1	1	0	2	6	1	2	6	3	3	3	3		k__Bacteria; p__Planctomycetes; c__Planctomycetia; o__Pirellulales; f__Pirellulaceae; g__; s__
OTU_1115	3	4	2	3	4	4	2	8	1	3	5	2	2	5	3	4	0	2	6	6	4	1	4	3	5	3	3	4	6	12	3	0		k__Bacteria; p__Proteobacteria; c__Gammaproteobacteria; o__Legionellales; f__Coxiellaceae; g__; s__
OTU_1116	2	1	5	7	1	4	1	23	17	21	0	7	0	0	6	0	2	1	0	7	7	5	2	16	10	12	0	2	14	10	4	5		k__Bacteria; p__Verrucomicrobia; c__Verrucomicrobiae; o__Verrucomicrobiales; f__Verrucomicrobiaceae; g__Luteolibacter; s__
OTU_1117	1	0	3	3	3	2	5	0	2	1	2	6	10	6	1	3	0	2	0	2	2	0	3	0	1	3	8	5	9	0	3	7		k__Bacteria; p__Verrucomicrobia; c__[Pedosphaerae]; o__[Pedosphaerales]; f__; g__; s__
OTU_1118	19	0	1	2	2	1	0	0	0	0	0	4	1	0	1	0	20	1	3	3	0	3	2	8	9	0	1	13	1	2	0	0		k__Bacteria; p__Acidobacteria; c__[Chloracidobacteria]; o__RB41; f__; g__; s__
OTU_1119	4	1	4	3	0	4	2	0	3	0	1	1	3	2	3	0	1	4	7	5	1	0	4	1	2	0	3	0	0	3	2	3		k__Bacteria; p__Chloroflexi; c__Anaerolineae; o__GCA004; f__; g__; s__
OTU_1120	5	12	5	6	3	3	1	5	5	0	1	0	1	2	2	0	6	7	4	2	4	3	6	1	7	4	1	2	0	6	2	4		k__Bacteria; p__Armatimonadetes; c__[Fimbriimonadia]; o__[Fimbriimonadales]; f__[Fimbriimonadaceae]; g__Fimbriimonas; s__
OTU_1121	0	0	3	0	1	0	0	0	3	2	0	0	1	0	0	0	4	1	0	3	0	2	0	0	0	2	1	0	1	0	4	23		k__Bacteria; p__Proteobacteria; c__Gammaproteobacteria; o__Xanthomonadales; f__Sinobacteraceae; g__Steroidobacter; s__
OTU_1122	2	0	2	2	3	5	4	2	2	1	2	3	2	0	4	0	4	5	3	3	2	5	9	1	3	0	1	3	7	4	1	1		k__Bacteria; p__Actinobacteria; c__Thermoleophilia; o__Gaiellales; f__; g__; s__
OTU_1123	0	0	0	0	8	12	2	1	5	8	5	4	4	0	4	1	0	0	0	3	2	4	7	3	5	0	1	4	1	0	1	5		k__Bacteria; p__Planctomycetes; c__vadinHA49; o__DH61; f__; g__; s__
OTU_1124	2	4	8	6	7	1	0	4	2	1	2	2	1	0	1	2	5	2	5	0	2	0	1	0	1	1	5	0	2	8	8	7		k__Bacteria; p__Verrucomicrobia; c__[Spartobacteria]; o__[Chthoniobacterales]; f__[Chthoniobacteraceae]; g__Candidatus Xiphinematobacter; s__
OTU_1125	13	5	5	3	10	3	4	5	10	8	4	1	5	5	5	4	5	5	10	5	7	3	2	9	4	3	8	9	5	5	8	4		k__Bacteria; p__Actinobacteria; c__Actinobacteria; o__Actinomycetales; f__Frankiaceae; g__; s__
OTU_1126	0	0	0	0	16	4	2	6	3	8	2	3	2	0	1	1	0	0	0	0	9	2	15	11	1	3	2	3	2	0	2	0		k__Bacteria
OTU_1127	0	0	0	6	6	4	4	1	1	4	1	4	0	0	0	0	0	2	0	0	2	1	0	9	0	6	1	0	0	0	4	1		k__Bacteria; p__Bacteroidetes; c__Cytophagia; o__Cytophagales; f__Cytophagaceae; g__; s__
OTU_1128	3	3	1	6	4	1	0	4	0	1	5	1	1	2	1	2	0	2	3	4	2	0	0	3	7	3	2	2	1	4	0	2		k__Bacteria; p__Armatimonadetes; c__Chthonomonadetes; o__Chthonomonadales; f__Chthonomonadaceae; g__; s__
OTU_1129	3	2	1	6	3	3	0	3	12	1	1	0	1	0	0	4	0	2	3	3	7	2	1	2	2	3	0	0	0	6	2	0		k__Bacteria; p__Planctomycetes; c__Phycisphaerae; o__WD2101; f__; g__; s__
OTU_1130	1	0	3	3	4	2	0	0	4	3	4	0	3	0	2	0	5	4	0	1	2	4	9	0	3	2	0	7	1	0	1	0		k__Bacteria; p__Planctomycetes; c__Phycisphaerae; o__WD2101; f__; g__; s__
OTU_1131	1	0	2	0	11	1	6	5	7	5	0	2	0	3	1	1	2	0	0	0	0	0	1	5	9	9	2	0	2	0	3	6		k__Bacteria; p__Planctomycetes; c__vadinHA49; o__DH61; f__; g__; s__
OTU_1132	8	1	6	3	2	2	0	1	1	3	3	4	7	4	8	4	2	6	3	0	0	0	7	0	1	3	2	0	2	3	4	3		k__Bacteria; p__Chloroflexi; c__Anaerolineae; o__SBR1031; f__oc28; g__; s__
OTU_1133	0	7	2	3	3	3	4	1	4	2	0	2	2	3	2	2	3	3	3	0	4	2	0	1	4	3	4	0	0	0	1	2		k__Bacteria; p__Planctomycetes; c__Phycisphaerae; o__WD2101; f__; g__; s__
OTU_1134	1	4	0	4	8	4	4	2	6	3	5	8	5	3	6	1	4	0	2	2	2	3	9	5	3	1	4	4	6	7	0	1		k__Bacteria; p__Gemmatimonadetes; c__Gemmatimonadetes; o__Gemmatimonadales; f__; g__; s__
OTU_1135	0	0	2	0	5	3	3	3	5	4	2	4	3	0	2	0	2	3	0	0	3	7	1	1	6	2	3	2	2	5	3	5		k__Bacteria; p__Planctomycetes; c__Planctomycetia; o__Pirellulales; f__Pirellulaceae
OTU_1136	1	0	0	0	9	5	3	5	8	4	5	4	4	2	5	0	0	0	1	1	4	1	6	6	2	0	1	6	1	0	6	10		k__Bacteria; p__Proteobacteria; c__Deltaproteobacteria; o__Myxococcales
OTU_1137	1	0	2	3	5	2	3	5	1	1	3	1	2	3	4	4	0	2	1	5	1	5	1	0	3	5	3	4	1	0	6	3		k__Bacteria; p__Proteobacteria; c__Alphaproteobacteria; o__Rhodospirillales; f__Acetobacteraceae; g__; s__
OTU_1138	2	0	2	5	0	2	0	0	3	0	0	7	2	0	5	2	0	2	3	0	0	3	0	0	1	0	2	1	3	1	0	1		k__Bacteria; p__Acidobacteria; c__S035; o__; f__; g__; s__
OTU_1139	6	20	1	10	3	0	0	1	2	1	0	0	0	0	1	0	1	2	6	0	0	0	0	0	3	0	0	0	0	2	0	0		k__Bacteria; p__Cyanobacteria; c__Oscillatoriophycideae; o__Oscillatoriales; f__Phormidiaceae; g__Phormidium; s__
OTU_1140	7	1	3	5	12	8	10	1	7	14	4	8	3	4	11	5	1	1	1	0	10	3	6	7	4	4	7	3	4	0	1	11		k__Bacteria; p__Bacteroidetes; c__Sphingobacteriia; o__Sphingobacteriales; f__; g__; s__
OTU_1141	2	4	2	0	3	7	7	2	4	5	3	8	2	2	3	0	0	2	0	0	2	7	4	1	0	2	0	3	2	1	0	0		k__Bacteria; p__Proteobacteria; c__Betaproteobacteria; o__Burkholderiales; f__Alcaligenaceae; g__; s__
OTU_1142	32	4	17	9	35	29	38	10	10	46	8	23	54	15	10	14	5	11	7	3	19	9	14	15	10	11	9	11	15	10	23	40		k__Bacteria; p__Proteobacteria; c__Deltaproteobacteria; o__Myxococcales; f__; g__; s__
OTU_1143	5	5	1	3	6	4	2	5	9	1	0	4	0	4	0	0	9	6	2	7	5	6	4	7	4	0	0	1	1	7	2	1		k__Bacteria; p__Actinobacteria; c__Actinobacteria; o__Actinomycetales; f__Nocardioidaceae; g__; s__
OTU_1144	1	0	1	1	3	4	6	2	6	2	0	0	2	1	3	0	1	2	1	0	4	0	2	6	1	2	4	0	2	2	3	4		k__Bacteria; p__Proteobacteria; c__Alphaproteobacteria; o__Rickettsiales; f__mitochondria; g__Acanthamoeba; s__palestinensis
OTU_1145	1	2	0	3	4	2	4	6	0	0	6	4	0	2	0	0	0	0	1	2	5	0	1	5	0	5	0	1	5	0	3	0		k__Bacteria; p__Chlorobi; c__; o__; f__; g__; s__
OTU_1146	0	0	0	0	12	1	0	5	1	2	8	2	3	1	3	8	0	0	0	0	2	0	2	2	2	1	1	5	5	0	0	0		k__Bacteria; p__OD1; c__Mb-NB09; o__; f__; g__; s__
OTU_1147	5	0	2	1	6	3	7	7	6	4	2	1	3	4	3	1	2	3	6	1	6	3	0	2	1	8	4	3	3	0	2	3		k__Bacteria; p__Armatimonadetes; c__Armatimonadia; o__FW68; f__; g__; s__
OTU_1148	2	1	2	1	0	4	0	0	0	1	3	9	3	4	1	0	6	3	6	2	2	0	2	0	2	0	5	5	4	3	0	0		k__Bacteria; p__Gemmatimonadetes; c__Gemmatimonadetes; o__N1423WL; f__; g__; s__
OTU_1149	0	1	1	0	3	3	0	2	3	4	0	1	0	2	4	4	0	0	2	2	1	0	2	3	3	2	0	0	4	3	1	0		k__Bacteria; p__Armatimonadetes; c__[Fimbriimonadia]; o__[Fimbriimonadales]; f__[Fimbriimonadaceae]; g__Fimbriimonas; s__
OTU_1150	0	0	0	0	6	2	15	2	1	3	0	0	9	1	0	2	0	0	0	0	2	4	6	4	1	2	3	4	2	0	3	2		k__Bacteria; p__Elusimicrobia; c__Elusimicrobia; o__MVP-88; f__; g__; s__
OTU_1151	0	0	2	0	6	0	0	1	0	2	11	3	0	5	1	6	0	0	0	0	2	0	4	0	1	0	1	0	1	0	0	0		k__Bacteria; p__OD1; c__ZB2; o__; f__; g__; s__
OTU_1152	3	3	1	2	3	4	3	2	4	3	0	0	0	2	0	3	0	0	2	2	0	2	0	4	0	7	2	5	3	1	5	0		k__Bacteria; p__Actinobacteria; c__Actinobacteria; o__Actinomycetales; f__Mycobacteriaceae; g__Mycobacterium; s__celatum
OTU_1153	0	1	2	4	5	12	4	1	3	4	1	2	3	2	2	0	3	6	2	1	5	6	3	7	6	2	0	0	1	3	5	0		k__Bacteria; p__Proteobacteria; c__Deltaproteobacteria; o__Myxococcales
OTU_1154	2	1	0	4	13	6	9	6	8	3	4	3	2	6	1	1	2	4	4	7	3	3	0	7	9	4	4	3	3	3	5	0		k__Bacteria; p__Planctomycetes; c__Planctomycetia; o__Gemmatales; f__Gemmataceae; g__Gemmata; s__
OTU_1155	2	1	0	3	3	5	6	0	3	1	1	0	0	0	2	0	8	3	0	1	2	3	0	5	1	2	1	0	1	6	3	1		k__Bacteria; p__Proteobacteria; c__Alphaproteobacteria; o__Rhizobiales; f__Rhizobiaceae; g__Kaistia; s__
OTU_1156	0	0	7	3	0	2	0	0	0	0	3	5	6	0	6	4	5	3	2	0	1	1	0	0	0	1	0	9	3	2	6	0		k__Bacteria; p__Verrucomicrobia; c__[Pedosphaerae]; o__[Pedosphaerales]; f__Ellin515; g__; s__
OTU_1157	3	0	0	3	4	1	3	0	1	23	3	16	1	0	4	2	8	4	3	0	2	0	3	0	3	0	2	17	2	5	1	3		k__Bacteria; p__Bacteroidetes; c__[Saprospirae]; o__[Saprospirales]; f__Chitinophagaceae; g__; s__
OTU_1158	7	10	13	1	0	8	5	1	5	8	5	6	9	5	8	2	8	5	3	15	4	14	3	4	5	0	8	3	8	9	2	18		k__Bacteria; p__Verrucomicrobia; c__Verrucomicrobiae; o__Verrucomicrobiales; f__Verrucomicrobiaceae; g__Prosthecobacter; s__
OTU_1159	2	7	5	3	12	1	14	21	11	6	6	3	5	11	0	3	8	5	2	4	12	1	9	5	5	2	9	4	3	5	3	7		k__Bacteria; p__Proteobacteria; c__Deltaproteobacteria; o__Myxococcales; f__; g__; s__
OTU_1160	0	0	0	0	0	19	5	5	0	0	1	3	0	0	6	0	4	0	0	0	6	8	0	5	6	1	1	1	0	2	0	30		k__Bacteria; p__Proteobacteria; c__Deltaproteobacteria; o__Myxococcales; f__; g__; s__
OTU_1161	1	3	1	0	6	4	5	10	2	7	3	2	13	5	1	9	0	0	0	1	2	4	3	3	2	6	2	1	1	0	4	0		k__Bacteria; p__Proteobacteria; c__Alphaproteobacteria; o__; f__; g__; s__
OTU_1162	0	3	0	0	3	4	7	2	4	2	3	2	0	2	0	0	1	2	0	1	1	2	4	0	3	4	1	5	2	2	2	0		k__Bacteria; p__Elusimicrobia; c__Elusimicrobia; o__IIb; f__; g__; s__
OTU_1163	1	0	2	4	0	6	5	1	0	2	0	4	0	1	3	2	3	0	0	2	0	0	4	3	0	2	0	2	0	3	1	0		k__Bacteria; p__Bacteroidetes; c__[Saprospirae]; o__[Saprospirales]; f__Chitinophagaceae
OTU_1164	7	1	3	3	0	0	0	2	1	3	1	0	0	14	0	4	0	0	6	0	0	0	0	0	0	1	0	0	0	1	4	0		k__Bacteria; p__Planctomycetes; c__Phycisphaerae; o__WD2101; f__; g__; s__
OTU_1165	0	0	0	0	3	2	6	1	0	0	14	0	2	8	0	4	0	0	0	0	2	0	0	0	0	0	0	0	1	0	17	1		k__Bacteria; p__Proteobacteria; c__Deltaproteobacteria; o__MIZ46; f__; g__; s__
OTU_1166	1	6	10	1	0	0	1	0	3	1	6	6	6	2	2	0	3	6	3	4	1	1	3	0	1	1	0	3	2	2	2	3		k__Bacteria; p__Gemmatimonadetes; c__Gemm-5; o__; f__; g__; s__
OTU_1167	4	1	4	2	0	5	4	2	6	19	0	7	4	0	3	5	2	2	4	2	4	9	4	3	5	3	2	3	6	6	3	5		k__Bacteria; p__Firmicutes; c__Bacilli; o__Bacillales; f__Paenibacillaceae; g__Paenibacillus; s__chondroitinus
OTU_1168	0	3	0	0	11	1	1	2	0	3	0	2	1	2	0	0	0	1	0	0	1	0	4	3	3	3	0	0	2	0	0	3		k__Bacteria; p__OD1; c__ZB2; o__; f__; g__; s__
OTU_1169	10	4	4	12	1	2	1	2	2	4	4	4	15	6	4	0	22	4	16	15	1	3	1	8	5	0	7	5	6	12	5	1		k__Bacteria; p__Actinobacteria; c__Actinobacteria; o__Actinomycetales; f__Nocardioidaceae
OTU_1170	5	10	0	3	1	4	3	0	4	3	1	4	1	2	1	9	0	3	10	5	4	3	1	4	2	4	11	10	0	4	5	7		k__Bacteria; p__Proteobacteria; c__Alphaproteobacteria; o__Rhodospirillales; f__Acetobacteraceae; g__; s__
OTU_1171	0	1	1	0	7	0	3	5	0	2	0	5	6	0	0	2	0	1	0	0	0	3	1	3	2	3	2	0	3	0	0	0		k__Bacteria; p__Chlamydiae; c__Chlamydiia; o__Chlamydiales; f__; g__; s__
OTU_1172	58	37	41	55	51	54	58	37	15	37	45	50	67	27	89	56	36	49	28	26	78	51	86	61	48	37	71	63	102	39	71	52		k__Archaea; p__Crenarchaeota; c__Thaumarchaeota; o__Nitrososphaerales; f__Nitrososphaeraceae; g__Candidatus Nitrososphaera
OTU_1173	0	1	2	3	3	2	2	3	1	2	2	2	2	2	4	0	0	0	0	0	3	5	4	1	0	2	0	0	1	3	0	2		k__Bacteria; p__Acidobacteria; c__Acidobacteria-6
OTU_1174	4	0	2	3	0	1	0	0	0	0	0	1	0	0	0	0	47	0	1	2	0	0	0	0	2	0	0	1	0	2	0	1		k__Bacteria; p__Planctomycetes; c__Phycisphaerae; o__WD2101; f__; g__; s__
OTU_1175	1	4	1	6	12	16	12	7	24	10	9	20	7	5	9	8	9	1	3	7	5	26	15	11	22	12	9	24	6	1	7	14		k__Bacteria; p__Gemmatimonadetes; c__Gemm-1; o__; f__; g__; s__
OTU_1176	2	5	3	7	3	0	0	1	0	0	3	3	0	2	0	0	5	2	5	5	1	2	0	0	2	0	3	4	0	6	0	0		k__Bacteria; p__Verrucomicrobia; c__[Spartobacteria]; o__[Chthoniobacterales]; f__[Chthoniobacteraceae]; g__Ellin506; s__
OTU_1177	3	2	6	3	7	4	1	0	11	4	13	3	0	6	9	5	2	4	1	1	3	3	5	1	6	1	3	11	0	6	3	3		k__Bacteria; p__Proteobacteria; c__Deltaproteobacteria; o__Myxococcales
OTU_1178	5	0	1	3	1	2	0	4	7	6	1	1	4	0	2	1	1	0	4	0	3	0	7	5	6	1	0	7	5	2	3	0		k__Bacteria; p__Planctomycetes; c__Planctomycetia; o__Pirellulales; f__Pirellulaceae; g__Pirellula; s__
OTU_1179	0	0	0	3	3	4	1	4	4	4	0	0	1	0	2	0	0	0	0	0	1	1	2	3	3	0	0	2	3	0	0	0		k__Archaea; p__[Parvarchaeota]; c__[Parvarchaea]; o__YLA114; f__; g__; s__
OTU_1180	3	4	2	2	0	0	2	2	7	0	7	5	0	5	3	1	2	2	0	1	2	0	0	7	2	4	5	0	1	1	4	2		k__Bacteria; p__Armatimonadetes; c__[Fimbriimonadia]; o__[Fimbriimonadales]; f__[Fimbriimonadaceae]; g__Fimbriimonas; s__
OTU_1181	4	2	0	2	2	0	2	7	3	0	0	1	0	3	3	5	1	1	2	0	1	0	0	1	3	4	1	1	0	1	1	0		k__Bacteria; p__Armatimonadetes; c__Chthonomonadetes; o__Chthonomonadales; f__Chthonomonadaceae; g__; s__
OTU_1182	1	0	1	2	1	3	3	1	6	3	2	4	2	3	4	2	0	0	0	0	0	0	9	0	2	0	1	3	2	0	0	4		k__Bacteria; p__Planctomycetes; c__Phycisphaerae; o__WD2101; f__; g__; s__
OTU_1183	2	2	0	3	2	0	1	0	0	2	5	0	3	0	1	0	0	0	2	1	3	3	3	0	0	0	0	0	2	3	0	4		k__Bacteria; p__Chloroflexi; c__Anaerolineae; o__Anaerolineales; f__Anaerolinaceae; g__Anaerolinea; s__
OTU_1184	1	1	0	1	4	2	3	0	0	2	3	4	9	2	2	1	0	1	3	0	0	0	0	1	3	0	3	8	1	0	0	8		k__Bacteria; p__Bacteroidetes; c__[Saprospirae]; o__[Saprospirales]; f__; g__; s__
OTU_1185	0	0	0	0	9	4	7	1	3	2	2	1	0	0	0	0	0	0	0	0	2	1	4	11	3	9	0	0	0	0	0	0		k__Bacteria; p__Proteobacteria; c__Alphaproteobacteria; o__Rickettsiales; f__; g__; s__
OTU_1186	0	0	0	0	1	2	2	2	1	1	6	0	2	1	6	2	1	0	4	2	2	2	5	8	3	5	0	0	0	0	0	3		k__Bacteria; p__Elusimicrobia; c__Elusimicrobia; o__IIb; f__; g__; s__
OTU_1187	1	0	1	0	2	0	1	0	0	3	2	0	0	0	1	0	1	0	0	1	0	2	13	4	2	3	0	0	3	4	16	13		k__Bacteria; p__Bacteroidetes; c__Sphingobacteriia; o__Sphingobacteriales; f__; g__; s__
OTU_1188	4	2	5	3	3	2	3	0	1	4	3	4	3	2	7	0	0	3	1	3	1	0	0	0	5	1	0	1	3	2	0	3		k__Bacteria; p__Planctomycetes; c__Phycisphaerae; o__WD2101; f__; g__; s__
OTU_1189	3	2	2	2	5	4	4	5	3	4	4	3	3	3	3	6	3	1	0	2	6	8	6	0	8	8	1	0	7	2	4	2		k__Bacteria; p__Proteobacteria; c__Alphaproteobacteria
OTU_1190	1	0	5	2	0	0	2	0	0	2	7	1	7	1	2	0	1	2	0	0	0	3	0	3	0	0	1	18	2	0	0	2		k__Bacteria; p__Proteobacteria; c__Alphaproteobacteria; o__Rhodobacterales; f__Hyphomonadaceae; g__; s__
OTU_1191	2	3	1	0	1	2	0	10	13	2	0	1	0	2	0	1	8	0	14	2	2	5	5	5	8	0	1	0	2	3	9	3		k__Bacteria; p__Actinobacteria; c__Actinobacteria; o__Actinomycetales; f__Micromonosporaceae; g__Actinoplanes; s__
OTU_1192	0	0	0	0	6	5	6	8	1	1	2	2	0	2	0	1	1	0	0	0	1	0	2	1	4	3	1	0	0	0	0	0		k__Bacteria; p__Proteobacteria; c__Alphaproteobacteria; o__Rhodospirillales; f__Rhodospirillaceae
OTU_1193	6	2	9	0	1	1	3	1	0	0	3	2	4	3	4	6	3	0	1	1	0	2	4	0	0	1	6	3	2	3	4	3		k__Bacteria; p__Gemmatimonadetes; c__Gemm-5; o__; f__; g__; s__
OTU_1194	10	3	3	4	9	4	3	0	6	6	4	0	6	1	4	2	17	3	4	7	5	12	7	10	12	1	3	15	3	4	0	5		k__Bacteria; p__Actinobacteria; c__Thermoleophilia; o__Gaiellales; f__Gaiellaceae; g__; s__
OTU_1195	1	0	2	2	2	0	3	0	2	2	3	2	0	1	3	1	0	3	4	0	2	2	3	0	2	0	3	1	5	1	2	3		k__Bacteria; p__Acidobacteria; c__BPC102; o__B110; f__; g__; s__
OTU_1196	10	15	20	15	15	18	14	2	4	7	21	24	10	11	13	14	31	19	18	25	12	17	17	16	15	12	9	68	8	22	7	3		k__Bacteria; p__Bacteroidetes; c__[Saprospirae]; o__[Saprospirales]; f__Chitinophagaceae
OTU_1197	0	0	0	0	0	2	0	0	2	2	2	1	3	3	1	0	2	0	0	0	0	0	2	22	1	3	0	0	0	0	0	0		k__Bacteria; p__Tenericutes; c__Mollicutes; o__Anaeroplasmatales; f__Anaeroplasmataceae; g__Asteroleplasma; s__
OTU_1198	2	0	4	0	0	0	0	0	0	2	0	1	5	0	3	0	3	0	4	1	1	3	2	0	0	5	0	11	0	1	0	0		k__Bacteria; p__Verrucomicrobia; c__[Spartobacteria]; o__[Chthoniobacterales]; f__[Chthoniobacteraceae]; g__OR-59; s__
OTU_1199	2	2	2	0	1	0	4	3	0	2	3	0	4	1	6	3	0	0	0	0	0	1	0	1	3	2	0	0	2	0	1	5		k__Bacteria; p__Nitrospirae; c__Nitrospira; o__Nitrospirales; f__0319-6A21; g__; s__
OTU_1200	2	1	6	3	0	6	2	0	2	3	2	4	2	0	2	0	12	5	4	2	1	0	4	2	0	0	3	4	1	3	0	14		k__Bacteria; p__Proteobacteria; c__Deltaproteobacteria; o__Myxococcales
OTU_1201	3	2	3	2	3	3	7	2	3	2	0	2	2	5	1	3	0	0	5	2	0	2	4	3	6	6	1	1	3	5	0	1		k__Bacteria; p__Chloroflexi; c__TK10; o__B07_WMSP1; f__FFCH4570; g__; s__
OTU_1202	0	1	1	2	0	1	4	0	4	3	4	2	3	0	5	3	2	0	2	2	3	2	0	4	2	0	2	2	1	3	2	0		k__Bacteria; p__Planctomycetes; c__Phycisphaerae; o__WD2101; f__; g__; s__
OTU_1203	2	8	11	9	16	15	6	6	6	5	2	9	20	17	9	5	10	11	7	8	11	9	16	9	11	8	5	2	9	7	11	11		k__Bacteria; p__Verrucomicrobia; c__[Pedosphaerae]; o__[Pedosphaerales]; f__Ellin517; g__; s__
OTU_1204	0	0	0	0	13	1	16	3	0	0	2	1	11	1	0	0	0	0	0	0	0	2	8	4	2	0	0	1	0	0	0	0		k__Bacteria
OTU_1205	1	1	1	3	4	4	4	2	3	2	1	8	9	2	1	1	4	0	1	2	2	0	12	1	1	0	2	5	8	1	0	4		k__Bacteria; p__Proteobacteria; c__Deltaproteobacteria; o__Syntrophobacterales; f__Syntrophobacteraceae; g__; s__
OTU_1206	8	5	3	10	20	10	7	5	9	9	0	2	11	3	0	1	4	5	9	7	13	7	10	12	16	15	4	2	5	4	3	1		k__Bacteria; p__Planctomycetes; c__Planctomycetia; o__Gemmatales; f__Gemmataceae; g__Gemmata; s__
OTU_1207	2	3	0	7	8	0	2	0	1	2	10	6	7	1	0	0	3	6	9	2	2	0	0	2	4	0	2	6	1	6	0	0		k__Bacteria; p__Proteobacteria; c__Gammaproteobacteria; o__Legionellales; f__; g__; s__
OTU_1208	3	10	7	3	6	0	2	0	1	1	1	1	2	0	0	3	14	2	4	4	0	2	3	1	3	0	14	2	2	1	4	5		k__Bacteria; p__Bacteroidetes; c__[Saprospirae]; o__[Saprospirales]; f__Chitinophagaceae; g__; s__
OTU_1209	0	3	2	1	3	1	0	0	1	2	3	0	5	0	6	2	0	0	1	0	8	2	0	0	0	3	1	0	3	0	0	1		k__Bacteria; p__TM7; c__SC3; o__; f__; g__; s__
OTU_1210	0	0	0	0	0	2	1	14	8	0	0	0	0	1	3	0	2	0	2	0	3	1	1	10	1	5	1	0	0	0	1	89		k__Bacteria; p__Proteobacteria; c__Gammaproteobacteria; o__Xanthomonadales; f__Xanthomonadaceae; g__Dokdonella; s__
OTU_1211	2	0	3	2	2	1	2	1	3	1	6	0	1	1	1	3	1	2	1	2	8	2	1	1	5	3	5	7	2	0	0	0		k__Bacteria; p__Chloroflexi; c__TK10; o__AKYG885; f__5B-12; g__; s__
OTU_1212	1	2	4	3	9	9	11	6	15	8	2	5	12	2	4	4	9	1	4	4	15	9	10	10	12	11	1	7	3	4	2	4		k__Bacteria; p__Chloroflexi; c__TK10; o__AKYG885; f__Dolo_23; g__; s__
OTU_1213	2	2	6	1	3	1	4	3	6	2	1	0	0	0	0	0	3	4	0	2	2	0	3	1	9	0	0	3	1	2	2	2		k__Bacteria; p__Cyanobacteria; c__4C0d-2; o__SM1D11; f__; g__; s__
OTU_1214	0	1	2	0	7	9	5	0	2	6	3	3	0	1	2	1	0	0	0	0	4	1	3	4	2	11	2	0	2	0	0	2		k__Bacteria; p__OD1; c__ZB2; o__; f__; g__; s__
OTU_1215	0	0	0	0	9	4	11	5	0	3	0	0	6	0	0	0	0	0	0	0	0	3	0	5	0	3	0	0	0	0	0	0		k__Bacteria; p__OD1; c__ZB2; o__; f__; g__; s__
OTU_1216	0	0	0	2	0	0	2	0	0	0	4	1	4	3	0	2	1	2	2	0	1	2	0	2	0	0	9	3	3	2	2	8		k__Bacteria; p__Chlamydiae; c__Chlamydiia; o__Chlamydiales; f__Rhabdochlamydiaceae; g__Candidatus Rhabdochlamydia; s__
OTU_1217	0	0	0	0	1	2	1	0	0	0	6	2	1	2	1	8	0	2	0	0	0	0	1	0	1	0	0	0	0	0	7	12		k__Bacteria; p__OP11; c__OP11-3; o__; f__; g__; s__
OTU_1218	8	8	15	15	11	18	13	1	25	15	21	18	31	10	8	1	33	8	8	10	5	8	16	40	9	5	3	28	23	18	8	31		k__Bacteria; p__Proteobacteria; c__Gammaproteobacteria; o__Xanthomonadales; f__Xanthomonadaceae
OTU_1219	0	0	0	0	1	3	3	0	2	4	0	0	5	4	1	3	1	0	0	0	5	0	3	4	2	3	3	0	3	0	0	1		k__Bacteria; p__Proteobacteria; c__TA18; o__PHOS-HD29; f__; g__; s__
OTU_1220	0	0	0	0	6	2	7	1	1	2	4	4	2	2	0	0	1	0	0	0	0	4	3	3	5	0	4	3	1	0	0	2		k__Bacteria; p__Bacteroidetes; c__Sphingobacteriia; o__Sphingobacteriales; f__; g__; s__
OTU_1221	2	0	2	4	0	0	2	0	3	0	2	1	3	0	1	0	1	1	3	5	0	0	6	2	0	0	0	3	2	0	1	2		k__Bacteria; p__Firmicutes; c__Clostridia; o__Clostridiales; f__Clostridiaceae
OTU_1222	0	0	0	0	6	1	4	2	6	6	7	1	3	1	0	1	0	0	0	0	1	4	7	2	3	0	4	0	2	0	2	1		k__Bacteria; p__Planctomycetes; c__vadinHA49; o__DH61; f__; g__; s__
OTU_1223	1	2	4	5	7	9	4	5	5	7	1	3	2	1	2	1	0	2	1	7	2	0	1	5	1	1	0	0	2	1	1	0		k__Bacteria; p__Proteobacteria; c__Alphaproteobacteria; o__Rhodospirillales; f__Acetobacteraceae
OTU_1224	0	0	1	0	0	2	1	0	0	2	5	3	2	1	9	0	5	1	0	1	0	1	2	1	0	0	3	1	0	1	0	3		k__Bacteria; p__TM7; c__SC3; o__; f__; g__; s__
OTU_1225	0	4	3	2	5	3	3	9	7	0	0	0	0	0	0	2	2	0	5	2	3	2	4	2	7	5	1	2	2	1	0	0		k__Bacteria; p__Planctomycetes; c__Phycisphaerae; o__WD2101; f__; g__; s__
OTU_1226	0	0	0	0	3	0	0	17	1	12	0	0	0	0	0	0	0	0	0	0	0	0	0	0	0	168	0	0	1	0	16	0		k__Bacteria; p__TM7; c__TM7-1; o__; f__; g__; s__
OTU_1227	0	4	1	1	3	12	5	2	2	7	9	6	7	2	1	4	7	3	0	1	2	5	10	10	7	4	1	3	9	4	8	5		k__Bacteria; p__Bacteroidetes; c__Sphingobacteriia; o__Sphingobacteriales; f__; g__; s__
OTU_1228	1	2	5	3	0	2	0	0	0	2	5	0	2	5	1	1	1	1	2	0	0	0	0	0	0	0	1	0	0	4	0	8		k__Bacteria; p__Proteobacteria; c__Gammaproteobacteria; o__Legionellales; f__; g__; s__
OTU_1229	0	2	3	0	0	3	2	0	3	3	3	1	3	5	1	3	2	1	4	4	4	4	2	2	2	1	3	1	3	0	3	2		k__Bacteria; p__Proteobacteria
OTU_1230	0	0	0	0	5	4	3	4	0	3	0	2	5	0	4	0	0	0	0	0	8	2	4	3	2	1	3	3	4	0	3	1		k__Bacteria; p__Bacteroidetes; c__Cytophagia; o__Cytophagales; f__Cytophagaceae; g__Sporocytophaga; s__
OTU_1231	22	25	35	54	31	23	24	11	29	30	40	29	52	39	46	24	36	37	54	27	23	34	37	16	23	8	22	26	28	30	13	15		k__Bacteria; p__Acidobacteria; c__Solibacteres; o__Solibacterales; f__; g__; s__
OTU_1232	2	0	0	0	1	8	10	12	2	7	4	4	1	4	0	2	2	5	2	0	6	4	4	2	5	6	1	3	4	2	5	1		k__Bacteria; p__Firmicutes; c__Bacilli; o__Bacillales; f__Paenibacillaceae; g__Paenibacillus
OTU_1233	0	0	0	1	0	1	0	0	0	0	0	0	0	0	0	0	0	0	1	0	0	0	2	0	0	0	0	31	0	2	0	10		k__Bacteria; p__Chloroflexi; c__Anaerolineae; o__SBR1031; f__A4b; g__; s__
OTU_1234	4	3	9	2	0	3	0	0	2	0	1	0	0	0	0	3	4	0	2	2	0	0	3	0	1	1	1	0	3	5	0	0		k__Bacteria; p__Armatimonadetes; c__Armatimonadia; o__Armatimonadales; f__Armatimonadaceae; g__; s__
OTU_1235	0	0	0	0	6	2	5	0	3	4	4	1	0	0	0	1	0	4	0	0	5	6	2	0	3	2	2	0	0	0	1	0		k__Bacteria; p__Planctomycetes; c__Planctomycetia; o__Planctomycetales; f__Planctomycetaceae; g__Planctomyces; s__
OTU_1236	2	1	3	5	3	0	3	1	2	0	0	0	0	3	0	0	3	7	3	1	0	0	8	1	0	0	0	0	1	3	0	0		k__Bacteria; p__Bacteroidetes; c__[Saprospirae]; o__[Saprospirales]; f__Chitinophagaceae; g__; s__
OTU_1237	1	0	0	0	6	1	3	0	1	1	1	1	2	3	2	1	1	0	0	0	0	1	5	3	4	3	2	1	2	0	0	3		k__Bacteria; p__Proteobacteria; c__Gammaproteobacteria; o__Xanthomonadales; f__Sinobacteraceae
OTU_1238	1	2	3	1	0	2	0	0	2	0	0	1	0	5	0	1	0	0	3	0	3	3	1	5	3	6	2	1	1	0	1	0		k__Bacteria; p__Armatimonadetes; c__Chthonomonadetes; o__Chthonomonadales; f__Chthonomonadaceae; g__; s__
OTU_1239	1	0	0	1	0	2	2	4	1	2	2	5	2	3	2	2	2	0	0	0	5	4	0	1	4	4	3	1	1	0	5	1		k__Bacteria; p__Chloroflexi; c__Chloroflexi; o__[Roseiflexales]; f__[Kouleothrixaceae]; g__; s__
OTU_1240	1	0	1	0	5	2	6	5	5	4	4	2	6	3	4	6	0	0	0	2	0	0	6	0	2	1	2	2	2	4	1	10		k__Bacteria; p__Armatimonadetes; c__Armatimonadia; o__Armatimonadales; f__Armatimonadaceae; g__; s__
OTU_1241	2	2	3	2	6	0	1	0	4	3	1	3	5	0	1	0	2	2	0	1	0	3	13	1	6	0	3	5	2	3	0	9		k__Bacteria; p__Armatimonadetes; c__[Fimbriimonadia]; o__[Fimbriimonadales]; f__[Fimbriimonadaceae]; g__Fimbriimonas; s__
OTU_1242	4	3	1	0	7	2	2	6	3	3	0	0	2	2	4	3	1	0	3	0	1	3	2	5	3	11	1	0	1	0	6	0		k__Bacteria; p__Proteobacteria; c__Alphaproteobacteria; o__Rhodospirillales; f__Rhodospirillaceae
OTU_1243	0	0	0	0	1	0	3	0	5	1	0	0	0	0	0	0	2	0	0	0	2	5	3	7	2	28	1	0	0	0	1	0		k__Bacteria; p__Actinobacteria; c__Actinobacteria; o__Actinomycetales; f__Pseudonocardiaceae; g__Amycolatopsis; s__
OTU_1244	2	1	0	0	6	0	3	3	1	7	1	0	0	2	2	0	1	2	2	0	4	9	6	3	3	5	1	3	1	2	4	5		k__Bacteria
OTU_1245	7	4	2	1	2	0	3	1	0	0	0	0	0	7	1	3	0	4	12	0	2	1	1	1	0	7	5	1	1	2	6	0		k__Bacteria; p__Proteobacteria; c__Gammaproteobacteria; o__Xanthomonadales; f__Sinobacteraceae; g__; s__
OTU_1246	4	2	7	3	2	0	0	3	0	0	1	2	0	7	1	0	0	3	4	0	3	0	0	0	0	0	0	3	1	1	0	2		k__Bacteria; p__Proteobacteria; c__Gammaproteobacteria; o__Legionellales; f__Coxiellaceae; g__Aquicella; s__
OTU_1247	19	33	13	24	29	29	27	24	15	18	16	16	19	17	11	11	41	26	17	25	37	39	21	38	25	17	12	16	15	18	36	20		k__Bacteria; p__Proteobacteria; c__Alphaproteobacteria; o__Ellin329; f__; g__; s__
OTU_1248	0	0	0	0	8	4	1	3	7	3	4	4	1	1	2	0	0	0	0	0	0	0	6	2	0	0	1	0	0	0	0	0		k__Bacteria
OTU_1249	1	0	0	0	5	0	4	0	2	9	2	7	13	0	7	3	1	0	1	2	0	5	4	2	3	0	0	32	2	0	1	0		k__Bacteria; p__Planctomycetes; c__Pla4; o__; f__; g__; s__
OTU_1250	2	0	0	3	2	4	3	0	4	3	0	2	1	0	1	0	5	1	0	0	2	2	1	4	3	0	1	0	3	2	0	0		k__Bacteria; p__Armatimonadetes; c__0319-6E2; o__; f__; g__; s__
OTU_1251	2	3	0	2	11	3	1	4	14	6	0	3	0	0	0	2	1	1	2	2	2	2	7	6	5	1	0	2	2	3	4	0		k__Bacteria; p__Planctomycetes; c__Planctomycetia; o__Gemmatales; f__Gemmataceae; g__Gemmata; s__
OTU_1252	1	1	3	2	0	0	0	8	0	1	0	0	2	4	2	6	0	2	1	3	3	0	3	1	4	4	0	3	0	0	5	3		k__Bacteria
OTU_1253	0	0	0	0	7	9	2	0	0	4	0	1	0	0	0	0	0	0	2	0	4	4	8	6	2	9	0	0	6	0	2	3		k__Bacteria; p__Proteobacteria; c__Deltaproteobacteria; o__Myxococcales; f__; g__; s__
OTU_1254	1	1	1	2	0	1	1	0	4	1	3	2	6	2	3	3	0	1	0	3	0	2	0	0	3	0	2	0	2	0	0	5		k__Bacteria; p__Gemmatimonadetes; c__Gemm-5; o__; f__; g__; s__
OTU_1255	0	0	5	3	0	1	1	0	0	0	2	0	3	0	1	0	0	3	1	0	2	2	3	0	2	0	3	5	6	2	2	3		k__Bacteria; p__Chloroflexi; c__Anaerolineae; o__GCA004; f__; g__; s__
OTU_1256	0	0	0	0	0	0	0	0	0	0	0	0	0	0	0	0	0	0	49	0	0	0	0	0	0	0	0	0	0	0	0	2		k__Bacteria; p__Cyanobacteria; c__; o__; f__; g__; s__
OTU_1257	3	1	0	0	2	4	3	3	0	4	0	2	0	3	1	1	0	0	0	1	4	1	1	2	0	0	1	2	2	0	0	3		k__Bacteria; p__Proteobacteria; c__Alphaproteobacteria; o__; f__; g__; s__
OTU_1258	3	1	3	4	6	4	2	5	5	1	6	0	4	2	2	1	3	4	2	2	4	0	4	3	3	1	2	0	1	2	1	3		k__Bacteria; p__FBP; c__; o__; f__; g__; s__
OTU_1259	0	3	2	2	3	3	2	0	0	0	5	3	2	0	2	0	0	0	2	0	2	0	2	3	0	2	0	0	3	1	1	0		k__Bacteria; p__Proteobacteria; c__Gammaproteobacteria; o__Legionellales; f__; g__; s__
OTU_1260	0	0	0	1	0	1	8	5	12	3	2	0	3	0	5	9	3	0	0	0	5	33	7	0	8	5	2	39	0	0	2	5		k__Bacteria; p__Bacteroidetes; c__Cytophagia; o__Cytophagales; f__Cytophagaceae; g__; s__
OTU_1261	0	0	0	0	2	3	3	2	2	3	2	0	0	0	0	3	2	0	0	0	2	1	8	5	1	4	0	0	2	0	0	1		k__Bacteria; p__Elusimicrobia; c__Elusimicrobia; o__IIb; f__; g__; s__
OTU_1262	0	2	0	2	0	4	0	1	1	0	2	0	1	3	0	3	2	4	4	1	2	0	3	3	1	0	2	2	5	0	0	1		k__Bacteria
OTU_1263	4	0	1	3	6	2	3	0	9	5	0	3	0	1	0	4	6	0	2	0	1	3	3	15	9	3	1	2	1	2	2	3		k__Bacteria; p__Acidobacteria; c__Acidobacteria-6; o__iii1-15; f__; g__; s__
OTU_1264	15	1	0	0	0	0	0	0	0	0	0	3	6	2	0	2	0	0	1	0	0	0	0	0	0	3	0	0	0	2	5	0		k__Bacteria; p__Proteobacteria; c__Gammaproteobacteria; o__Legionellales
OTU_1265	2	0	0	0	4	3	1	5	6	1	0	2	3	4	2	1	1	0	1	0	7	0	9	4	4	6	3	3	2	1	5	1		k__Bacteria; p__Proteobacteria; c__Deltaproteobacteria; o__Myxococcales; f__; g__; s__
OTU_1266	5	2	1	2	4	3	1	3	1	3	1	0	2	5	1	0	0	0	0	4	2	1	5	4	2	0	2	2	0	3	0	2		k__Bacteria; p__Planctomycetes; c__Phycisphaerae; o__WD2101; f__; g__; s__
OTU_1267	0	0	0	0	3	7	4	0	1	7	3	4	0	1	0	0	0	0	2	0	9	1	0	7	4	3	1	0	3	0	2	1		k__Bacteria; p__Proteobacteria; c__Betaproteobacteria; o__Burkholderiales; f__Burkholderiaceae
OTU_1268	0	0	0	0	5	10	2	0	0	4	4	2	1	0	2	0	0	0	1	0	0	4	8	1	1	0	0	2	0	0	0	0		k__Bacteria; p__OD1; c__ZB2; o__; f__; g__; s__
OTU_1269	5	3	0	0	0	0	2	0	0	1	0	2	0	6	0	5	3	4	4	2	4	0	1	1	2	5	0	0	1	1	1	2		k__Bacteria; p__Proteobacteria; c__Gammaproteobacteria; o__Xanthomonadales; f__Xanthomonadaceae; g__; s__
OTU_1270	0	13	3	0	0	0	0	0	0	0	0	0	2	2	1	4	0	2	4	4	0	0	0	0	3	1	1	4	0	2	0	1		k__Bacteria; p__Proteobacteria; c__Alphaproteobacteria; o__Rickettsiales; f__mitochondria; g__Syntrichia; s__ruralis
OTU_1271	0	0	0	0	2	2	0	6	1	5	0	0	0	0	0	0	0	0	0	0	4	4	9	0	9	0	0	0	0	0	0	0		k__Bacteria; p__Proteobacteria
OTU_1272	0	0	0	1	6	0	1	1	2	1	0	0	3	5	0	0	0	1	0	0	5	0	0	5	0	1	2	0	0	3	6	7		k__Bacteria; p__Verrucomicrobia; c__[Pedosphaerae]; o__[Pedosphaerales]; f__[Pedosphaeraceae]; g__Pedosphaera; s__
OTU_1273	0	0	0	0	6	1	3	1	4	3	0	0	4	0	2	0	0	1	0	1	0	6	0	5	6	4	0	2	0	0	0	3		k__Bacteria; p__Proteobacteria; c__Deltaproteobacteria; o__; f__; g__; s__
OTU_1274	8	0	1	4	4	7	5	0	0	2	1	2	5	0	0	0	0	0	3	0	0	1	3	2	0	0	0	1	1	4	0	2		k__Bacteria; p__Proteobacteria; c__Deltaproteobacteria; o__Myxococcales; f__; g__; s__
OTU_1275	0	0	0	0	0	12	0	3	0	1	0	0	0	1	1	0	0	0	0	0	6	6	0	8	1	0	1	0	0	0	0	6		k__Bacteria
OTU_1276	7	10	10	8	7	3	3	1	0	1	4	3	4	4	4	8	3	8	8	8	0	0	1	5	3	5	3	7	2	9	5	5		k__Bacteria; p__Elusimicrobia; c__Elusimicrobia; o__IIb; f__; g__; s__
OTU_1277	2	3	0	2	2	1	3	0	2	1	0	0	2	1	3	2	3	0	6	0	2	0	1	0	0	2	6	3	1	2	0	0		k__Bacteria; p__Proteobacteria; c__Alphaproteobacteria; o__Rhodospirillales; f__Rhodospirillaceae; g__; s__
OTU_1278	2	0	0	0	2	3	1	0	4	6	6	13	9	1	1	0	2	4	4	1	3	2	7	0	0	0	1	4	4	0	3	5		k__Bacteria; p__Proteobacteria; c__Alphaproteobacteria; o__Rhodospirillales; f__Rhodospirillaceae; g__; s__
OTU_1279	6	6	7	13	0	1	0	1	0	0	0	0	0	1	3	0	8	9	5	3	0	1	0	3	2	3	0	1	2	9	0	0		k__Bacteria; p__Proteobacteria; c__Betaproteobacteria
OTU_1280	0	0	0	0	0	0	0	1	0	0	5	0	1	0	0	12	0	0	0	0	0	0	0	0	0	0	0	0	0	0	0	27		k__Bacteria; p__Spirochaetes; c__Spirochaetes; o__Spirochaetales; f__Spirochaetaceae; g__Spirochaeta; s__aurantia
OTU_1281	1	1	0	1	2	3	1	0	0	4	1	1	6	0	2	0	2	1	0	1	1	2	2	0	4	0	0	2	4	2	0	1		k__Bacteria; p__Chloroflexi; c__Anaerolineae; o__Caldilineales; f__Caldilineaceae
OTU_1282	1	6	3	4	0	0	0	0	0	2	0	3	0	0	0	0	2	0	0	2	0	2	0	0	12	0	3	0	0	3	0	0		k__Bacteria; p__Proteobacteria; c__Alphaproteobacteria; o__Rickettsiales; f__mitochondria
OTU_1283	2	0	3	1	0	1	0	0	0	0	0	3	0	0	8	1	2	1	2	0	0	0	2	0	4	2	0	3	2	0	8	0		k__Bacteria; p__Chlorobi; c__SJA-28; o__; f__; g__; s__
OTU_1284	2	0	0	0	0	1	0	0	0	1	8	3	3	0	0	2	0	0	0	3	0	2	0	0	0	0	0	14	1	1	1	0		k__Bacteria; p__OD1; c__ABY1; o__; f__; g__; s__
OTU_1285	247	425	209	191	22	21	23	62	43	24	38	14	52	41	191	68	71	291	218	96	107	209	32	73	98	91	63	27	47	346	136	62		k__Bacteria; p__Bacteroidetes; c__Sphingobacteriia; o__Sphingobacteriales; f__Sphingobacteriaceae; g__; s__
OTU_1286	0	0	0	0	7	2	0	0	1	14	0	1	0	0	0	0	4	0	0	0	0	0	3	0	0	0	0	2	0	0	6	3		k__Bacteria; p__Proteobacteria; c__Deltaproteobacteria; o__Myxococcales; f__; g__; s__
OTU_1287	0	4	7	10	2	1	6	9	6	2	0	1	0	7	4	3	2	5	4	4	2	8	0	5	12	7	2	4	0	4	4	0		k__Bacteria; p__Gemmatimonadetes; c__Gemmatimonadetes; o__N1423WL; f__; g__; s__
OTU_1288	2	0	1	3	17	4	0	0	1	2	8	2	2	5	9	0	4	3	0	1	1	5	3	0	9	11	2	0	3	0	0	2		k__Bacteria; p__Proteobacteria; c__Betaproteobacteria; o__Rhodocyclales; f__Rhodocyclaceae
OTU_1289	0	0	0	2	0	3	13	21	10	0	0	0	0	1	2	2	0	0	0	1	1	11	2	3	1	8	1	0	1	2	0	0		k__Bacteria; p__Actinobacteria; c__Actinobacteria; o__Actinomycetales; f__Microbacteriaceae; g__Agromyces
OTU_1290	2	1	5	3	0	0	2	0	0	0	1	1	1	0	1	1	2	0	0	0	0	0	0	0	1	1	4	10	1	3	4	4		k__Bacteria; p__Chloroflexi; c__Anaerolineae; o__SBR1031; f__oc28; g__; s__
OTU_1291	2	2	1	3	3	1	0	2	0	0	1	0	0	2	2	1	2	0	4	2	2	2	0	5	0	4	4	4	4	0	4	1		k__Bacteria; p__Planctomycetes; c__Planctomycetia; o__Pirellulales; f__Pirellulaceae; g__; s__
OTU_1292	5	5	3	14	9	5	4	2	1	2	7	3	9	5	6	4	1	7	5	9	4	4	9	0	6	3	6	7	6	7	6	2		k__Bacteria; p__Firmicutes; c__Clostridia; o__Clostridiales; f__Clostridiaceae; g__Clostridium
OTU_1293	60	9	33	8	0	0	3	0	0	2	3	1	10	9	5	7	0	3	27	2	5	1	4	0	1	4	13	3	10	1	15	2		k__Bacteria; p__Acidobacteria; c__Solibacteres; o__Solibacterales
OTU_1294	3	1	3	1	4	4	0	2	1	2	0	2	0	2	5	6	3	4	8	5	2	0	10	1	2	2	1	4	4	2	3	4		k__Bacteria; p__Chloroflexi; c__Ktedonobacteria
OTU_1295	0	2	6	2	1	2	0	0	0	2	7	9	5	5	10	1	0	4	2	5	0	1	1	0	1	0	6	5	2	2	3	2		k__Bacteria; p__Verrucomicrobia; c__[Pedosphaerae]; o__[Pedosphaerales]
OTU_1296	2	0	1	1	0	0	0	2	0	0	0	2	2	1	2	0	0	1	0	0	4	0	1	0	1	0	0	2	0	2	3	34		k__Bacteria; p__Armatimonadetes; c__[Fimbriimonadia]; o__[Fimbriimonadales]; f__[Fimbriimonadaceae]; g__Fimbriimonas; s__
OTU_1297	1	3	0	1	0	0	0	0	0	0	15	1	2	1	0	2	2	2	1	13	0	0	0	0	1	0	9	4	3	5	0	1		k__Bacteria; p__Proteobacteria; c__Gammaproteobacteria; o__Legionellales
OTU_1298	1	5	0	1	6	1	6	5	2	9	3	0	3	0	2	3	1	2	6	0	3	0	2	7	1	2	2	3	0	2	5	2		k__Bacteria; p__Elusimicrobia; c__Elusimicrobia; o__FAC88; f__; g__; s__
OTU_1299	1	0	0	3	1	3	3	1	1	2	4	0	3	0	4	0	4	4	4	0	2	2	2	0	1	0	1	2	4	2	1	2		k__Bacteria; p__Actinobacteria; c__Rubrobacteria; o__Rubrobacterales; f__Rubrobacteraceae; g__Rubrobacter; s__
OTU_1300	6	2	4	2	3	1	3	1	0	4	2	0	1	3	3	1	1	11	6	9	5	0	5	0	1	5	3	0	2	2	1	0		k__Bacteria; p__Proteobacteria; c__Deltaproteobacteria; o__MIZ46; f__; g__; s__
OTU_1301	1	2	4	3	7	7	4	1	10	0	3	6	1	0	4	1	9	7	7	2	2	6	1	2	0	3	3	5	6	3	0	3		k__Bacteria; p__Actinobacteria; c__Thermoleophilia; o__Solirubrobacterales; f__; g__; s__
OTU_1302	6	4	2	9	7	12	1	3	5	8	6	4	4	1	1	1	13	3	2	1	7	24	5	11	11	5	3	5	0	8	2	3		k__Bacteria; p__Proteobacteria; c__Alphaproteobacteria; o__Rhizobiales; f__Bradyrhizobiaceae; g__Balneimonas; s__
OTU_1303	0	0	0	0	7	8	2	0	0	2	2	1	1	0	1	0	0	2	1	2	0	3	1	8	0	1	2	1	3	0	0	0		k__Bacteria; p__Proteobacteria; c__Gammaproteobacteria; o__Legionellales; f__; g__; s__
OTU_1304	3	0	3	5	0	3	0	4	0	2	0	0	0	0	0	0	10	3	2	3	2	3	2	0	0	2	1	0	0	3	0	0		k__Bacteria; p__Proteobacteria; c__Alphaproteobacteria; o__Sphingomonadales; f__Sphingomonadaceae; g__Sphingopyxis; s__alaskensis
OTU_1305	1	1	2	0	3	3	4	2	2	0	1	1	4	4	4	2	5	4	1	0	3	3	5	0	1	3	4	3	2	1	5	5		k__Bacteria; p__Verrucomicrobia; c__Verrucomicrobiae; o__Verrucomicrobiales; f__Verrucomicrobiaceae; g__; s__
OTU_1306	1	2	3	3	0	3	3	0	4	2	0	2	1	5	3	3	0	0	1	2	1	0	2	3	3	3	3	0	1	2	5	3		k__Bacteria; p__OD1; c__SM2F11; o__; f__; g__; s__
OTU_1307	2	0	0	0	4	7	5	1	2	3	1	4	1	0	3	0	0	2	2	0	8	3	2	0	1	4	0	14	5	2	5	1		k__Bacteria; p__Proteobacteria; c__Betaproteobacteria; o__; f__; g__; s__
OTU_1308	0	1	4	2	3	3	6	4	0	2	9	21	7	6	17	21	2	0	0	0	5	0	16	0	0	1	4	20	3	5	0	4		k__Bacteria; p__Proteobacteria; c__Deltaproteobacteria; o__Myxococcales
OTU_1309	0	0	0	0	0	1	1	0	2	2	0	2	0	2	6	17	0	0	0	0	3	0	0	0	0	0	0	0	12	0	0	0		k__Bacteria; p__Bacteroidetes; c__Sphingobacteriia; o__Sphingobacteriales; f__; g__; s__
OTU_1310	0	1	2	7	3	1	1	4	3	1	1	0	0	2	0	0	0	4	0	1	3	0	2	2	2	5	2	4	1	5	2	3		k__Bacteria; p__Planctomycetes; c__Phycisphaerae; o__WD2101; f__; g__; s__
OTU_1311	11	5	6	11	3	9	6	4	2	4	9	13	11	11	14	8	5	13	5	6	4	0	5	3	2	2	4	9	17	5	5	18		k__Bacteria; p__Proteobacteria; c__Deltaproteobacteria; o__Myxococcales; f__Haliangiaceae; g__; s__
OTU_1312	0	0	2	2	5	3	1	0	0	2	4	5	3	4	1	0	4	2	1	1	0	1	6	0	0	0	1	3	0	4	3	0		k__Bacteria; p__Proteobacteria; c__Gammaproteobacteria; o__Legionellales; f__; g__; s__
OTU_1313	0	1	3	5	0	2	1	0	0	1	0	4	1	0	1	3	2	3	2	0	3	2	5	0	4	0	1	0	3	5	0	2		k__Bacteria; p__Chloroflexi; c__Anaerolineae; o__A31; f__; g__; s__
OTU_1314	0	0	0	0	1	0	0	0	1	2	0	4	1	0	1	0	4	0	2	0	1	0	3	2	0	0	0	1	22	5	0	1		k__Bacteria; p__Verrucomicrobia; c__Opitutae; o__Opitutales; f__Opitutaceae
OTU_1315	4	3	0	5	8	3	8	2	3	4	5	2	1	3	0	2	2	0	1	1	6	4	2	8	9	2	3	0	2	0	2	0		k__Bacteria; p__Tenericutes; c__Mollicutes; o__Anaeroplasmatales; f__Anaeroplasmataceae; g__Asteroleplasma; s__
OTU_1316	0	1	0	6	0	0	0	0	0	0	2	0	24	0	0	3	0	0	0	0	0	1	0	0	2	0	1	3	0	0	0	0		k__Bacteria; p__Proteobacteria; c__Gammaproteobacteria; o__Legionellales; f__; g__; s__
OTU_1317	0	5	2	2	0	1	2	2	0	2	3	1	0	2	1	0	2	4	3	2	5	0	1	1	3	0	2	0	0	2	1	0		k__Bacteria; p__FBP; c__; o__; f__; g__; s__
OTU_1318	5	4	2	6	0	2	0	0	2	1	2	2	2	7	4	8	8	3	5	5	2	2	1	4	3	0	4	1	2	2	6	6		k__Bacteria; p__Gemmatimonadetes; c__Gemmatimonadetes; o__; f__; g__; s__
OTU_1319	5	3	0	3	7	3	5	2	11	4	3	2	3	3	3	0	3	2	4	0	4	1	2	3	2	1	5	5	5	0	0	4		k__Bacteria; p__Actinobacteria; c__Thermoleophilia; o__Solirubrobacterales
OTU_1320	2	1	1	2	8	6	4	1	8	5	5	10	5	6	2	1	3	3	7	3	1	3	7	13	1	3	2	6	5	3	18	22		k__Bacteria; p__Acidobacteria; c__Solibacteres; o__Solibacterales
OTU_1321	3	0	0	1	8	11	9	2	9	5	1	3	2	0	1	0	3	1	0	0	5	3	9	9	8	8	1	3	3	2	1	0		k__Bacteria; p__Proteobacteria; c__Deltaproteobacteria; o__Myxococcales; f__Polyangiaceae; g__; s__
OTU_1322	0	0	0	0	14	0	0	0	0	1	5	19	0	0	0	0	0	0	0	0	0	0	0	0	0	0	0	0	3	0	0	0		k__Bacteria; p__Verrucomicrobia; c__[Spartobacteria]; o__[Chthoniobacterales]; f__[Chthoniobacteraceae]; g__Candidatus Xiphinematobacter; s__
OTU_1323	0	0	0	3	1	0	2	1	4	2	0	3	2	0	4	2	4	4	2	1	1	4	2	3	0	0	0	0	2	3	2	0		k__Bacteria; p__Acidobacteria; c__Solibacteres; o__Solibacterales
OTU_1324	5	5	0	4	0	0	0	0	0	0	0	3	3	3	3	0	1	2	0	1	0	0	0	0	0	4	6	2	0	0	0	1		k__Bacteria; p__Actinobacteria; c__Thermoleophilia; o__Solirubrobacterales; f__Patulibacteraceae; g__; s__
OTU_1325	0	0	3	0	6	3	4	0	1	10	2	1	3	4	0	3	0	3	0	1	6	1	2	1	5	4	2	0	1	0	2	1		k__Bacteria; p__Proteobacteria
OTU_1326	6	0	3	5	0	0	5	2	0	3	3	4	12	1	0	4	8	0	3	2	0	0	7	2	0	0	4	30	0	0	6	5		k__Bacteria; p__Proteobacteria; c__Betaproteobacteria; o__; f__; g__; s__
OTU_1327	3	0	0	0	6	6	2	2	5	2	0	3	0	2	1	3	3	0	4	3	5	3	1	4	0	4	2	3	2	0	4	0		k__Bacteria; p__Chloroflexi; c__TK10; o__B07_WMSP1
OTU_1328	0	2	3	0	0	2	4	2	0	3	5	2	10	3	0	6	0	0	0	6	5	2	0	2	3	0	11	16	0	0	0	0		k__Bacteria; p__Chlamydiae; c__Chlamydiia; o__Chlamydiales; f__Rhabdochlamydiaceae; g__Candidatus Rhabdochlamydia; s__
OTU_1329	3	1	0	0	7	3	6	2	1	4	2	1	5	0	2	3	0	0	0	0	0	0	0	3	1	1	3	5	3	0	0	2		k__Bacteria; p__Proteobacteria; c__Gammaproteobacteria; o__Xanthomonadales
OTU_1330	0	2	2	0	2	8	0	0	1	3	1	4	4	0	6	0	0	1	1	0	0	1	2	3	0	0	0	0	3	0	0	0		k__Bacteria; p__OD1; c__ZB2; o__; f__; g__; s__
OTU_1331	4	1	1	1	17	8	11	2	8	12	2	1	4	6	2	2	2	5	0	0	4	0	9	4	2	4	2	4	6	3	1	2		k__Bacteria; p__Gemmatimonadetes; c__Gemmatimonadetes; o__Gemmatimonadales; f__Ellin5301; g__; s__
OTU_1332	1	0	2	0	0	0	0	3	0	3	2	1	2	2	5	2	0	0	0	0	0	0	2	1	1	0	11	2	1	0	3	4		k__Bacteria; p__Proteobacteria; c__Deltaproteobacteria; o__Myxococcales; f__; g__; s__
OTU_1333	3	3	2	3	1	1	6	4	4	5	3	3	1	3	3	1	1	4	3	2	4	3	8	6	4	5	7	0	1	0	1	2		k__Bacteria; p__Armatimonadetes; c__0319-6E2; o__; f__; g__; s__
OTU_1334	0	0	0	0	4	2	4	3	1	1	0	0	1	0	0	0	0	2	1	0	6	3	2	3	0	6	0	0	0	0	0	0		k__Bacteria; p__Bacteroidetes; c__Sphingobacteriia; o__Sphingobacteriales; f__; g__; s__
OTU_1335	1	1	1	3	4	3	4	1	2	2	0	1	0	4	3	6	10	3	0	2	2	2	0	9	0	0	1	3	0	7	2	3		k__Bacteria; p__Actinobacteria; c__Actinobacteria; o__Actinomycetales; f__Actinosynnemataceae
OTU_1336	2	1	0	2	0	2	3	0	1	4	0	4	4	3	2	5	0	0	4	2	1	2	6	2	4	1	1	2	0	1	1	0		k__Bacteria; p__Acidobacteria; c__Acidobacteria-6; o__iii1-15; f__; g__; s__
OTU_1337	6	6	1	0	2	0	2	0	3	0	0	0	1	7	1	3	3	7	4	3	1	2	0	3	0	0	2	2	1	2	2	0		k__Bacteria; p__Gemmatimonadetes; c__Gemmatimonadetes; o__N1423WL; f__; g__; s__
OTU_1338	5	0	0	0	2	0	0	0	0	26	6	0	0	0	0	0	2	0	2	1	0	0	0	0	0	0	1	9	2	0	1	5		k__Bacteria; p__Chloroflexi; c__Anaerolineae; o__CFB-26; f__; g__; s__
OTU_1339	11	5	0	2	2	2	0	1	1	1	2	1	0	0	0	0	0	1	2	0	1	0	0	0	0	1	0	0	0	0	0	0		k__Bacteria; p__Proteobacteria; c__Alphaproteobacteria; o__Caulobacterales; f__Caulobacteraceae
OTU_1340	7	4	0	2	3	3	3	0	0	2	2	5	7	1	1	4	1	2	1	0	0	3	0	1	0	2	3	2	2	0	1	1		k__Archaea; p__Crenarchaeota; c__Thaumarchaeota; o__Nitrososphaerales; f__Nitrososphaeraceae; g__Candidatus Nitrososphaera; s__
OTU_1341	0	0	0	1	3	2	3	1	4	3	1	0	0	0	1	0	0	0	1	0	1	3	0	0	6	3	1	2	0	0	3	2		k__Bacteria; p__Armatimonadetes; c__Armatimonadia; o__Armatimonadales; f__Armatimonadaceae; g__; s__
OTU_1342	3	3	5	1	5	0	6	2	2	7	11	2	11	8	3	4	4	0	2	3	2	0	5	0	1	2	2	8	6	4	2	14		k__Bacteria; p__Elusimicrobia; c__Elusimicrobia; o__MVP-88; f__; g__; s__
OTU_1343	1	2	2	3	1	7	3	2	4	4	2	2	4	1	0	0	7	2	5	3	4	1	5	3	5	3	0	5	3	2	10	6		k__Bacteria; p__Proteobacteria; c__Alphaproteobacteria; o__Rhodospirillales; f__Rhodospirillaceae; g__; s__
OTU_1344	2	5	0	0	0	3	2	0	0	0	1	2	3	8	7	6	1	3	4	3	1	0	1	1	1	1	3	0	4	1	4	0		k__Bacteria; p__Gemmatimonadetes; c__Gemmatimonadetes; o__Ellin5290; f__; g__; s__
OTU_1345	3	0	3	1	0	0	3	0	3	2	0	0	0	1	0	1	0	2	0	0	0	0	0	1	3	0	1	0	3	1	12	0		k__Bacteria; p__Bacteroidetes; c__[Saprospirae]; o__[Saprospirales]; f__Chitinophagaceae; g__; s__
OTU_1346	2	0	0	0	3	1	1	0	1	2	4	2	7	1	6	6	1	0	0	0	0	0	10	0	0	0	0	22	4	2	3	5		k__Bacteria; p__Verrucomicrobia; c__Opitutae; o__Opitutales; f__Opitutaceae; g__; s__
OTU_1347	1	0	0	0	4	2	1	0	6	0	0	4	5	0	2	0	4	2	2	2	0	0	4	1	3	1	0	2	1	2	3	0		k__Bacteria; p__Actinobacteria; c__Thermoleophilia; o__Solirubrobacterales; f__; g__; s__
OTU_1348	4	1	2	0	1	4	1	1	2	4	0	0	0	1	0	1	4	0	0	0	1	0	4	5	3	1	0	0	1	3	6	14		k__Bacteria; p__Bacteroidetes; c__Sphingobacteriia; o__Sphingobacteriales; f__; g__; s__
OTU_1349	0	0	0	0	3	4	2	4	3	5	0	2	0	0	2	0	0	0	0	0	0	2	11	0	1	0	0	0	3	0	0	1		k__Bacteria; p__Proteobacteria; c__Betaproteobacteria
OTU_1350	2	3	5	3	5	3	3	2	1	4	6	12	1	6	6	5	5	1	2	6	3	1	4	4	0	2	6	5	2	1	2	3		k__Bacteria; p__Gemmatimonadetes; c__Gemm-2; o__; f__; g__; s__
OTU_1351	0	0	5	2	2	5	6	5	0	6	9	2	4	2	4	3	2	0	0	3	0	2	10	2	0	4	1	2	0	0	2	3		k__Bacteria; p__Elusimicrobia; c__Elusimicrobia; o__IIb; f__; g__; s__
OTU_1352	0	0	0	0	0	5	0	2	2	0	0	1	0	0	4	0	1	1	0	0	0	0	0	27	0	0	2	0	0	0	0	3		k__Bacteria; p__Proteobacteria; c__Betaproteobacteria; o__Neisseriales; f__Neisseriaceae
OTU_1353	3	1	0	0	2	4	3	1	5	2	0	0	1	0	0	0	5	2	2	1	4	2	5	3	3	0	0	4	0	3	3	3		k__Bacteria; p__Actinobacteria; c__Thermoleophilia; o__Solirubrobacterales; f__; g__; s__
OTU_1354	1	0	4	2	12	7	5	2	4	2	3	0	0	0	0	2	0	0	1	0	7	6	3	5	2	4	1	3	0	4	0	2		k__Bacteria; p__Proteobacteria; c__Deltaproteobacteria; o__Myxococcales; f__; g__; s__
OTU_1355	4	0	5	0	0	2	2	0	0	0	0	1	2	0	0	3	0	0	4	0	0	0	0	0	1	0	2	10	0	1	1	1		k__Bacteria; p__Gemmatimonadetes; c__Gemm-1; o__; f__; g__; s__
OTU_1356	3	0	0	0	2	1	7	2	0	8	7	6	11	0	2	0	0	0	0	0	0	2	0	0	3	0	0	2	0	0	0	0		k__Bacteria; p__Chlamydiae; c__Chlamydiia; o__Chlamydiales
OTU_1357	0	0	0	0	3	1	3	0	0	0	2	7	5	1	2	2	0	0	0	0	0	0	0	3	1	2	1	0	4	1	4	1		k__Bacteria; p__Proteobacteria; c__Gammaproteobacteria; o__Legionellales
OTU_1358	2	1	1	0	4	3	3	5	2	3	1	2	4	2	1	1	3	2	0	0	1	4	7	2	2	2	2	0	3	2	0	0		k__Bacteria; p__Proteobacteria; c__Deltaproteobacteria; o__FAC87; f__; g__; s__
OTU_1359	0	0	2	0	3	1	3	2	3	3	3	2	3	1	2	1	1	1	0	0	0	2	7	0	1	1	0	0	2	1	0	0		k__Bacteria; p__Gemmatimonadetes; c__Gemm-3; o__; f__; g__; s__
OTU_1360	1	0	1	0	0	1	2	0	5	0	0	2	1	1	6	0	0	1	4	3	0	0	0	1	1	2	1	3	0	3	5	0		k__Bacteria; p__Gemmatimonadetes; c__Gemm-1; o__; f__; g__; s__
OTU_1361	1	1	0	1	3	3	6	5	5	3	4	4	2	0	4	3	1	0	1	1	1	0	1	1	0	2	1	3	1	0	1	0		k__Bacteria; p__Proteobacteria; c__Alphaproteobacteria; o__Ellin329; f__; g__; s__
OTU_1362	0	0	1	0	4	1	4	0	0	0	2	0	1	7	0	1	0	0	0	0	6	0	3	0	1	2	2	2	0	2	2	0		k__Bacteria; p__TM6; c__SJA-4; o__; f__; g__; s__
OTU_1363	5	1	3	3	0	0	2	1	1	1	2	9	2	0	9	4	5	11	2	7	1	2	5	4	3	2	3	11	3	5	1	5		k__Bacteria; p__Actinobacteria; c__MB-A2-108; o__0319-7L14; f__; g__; s__
OTU_1364	5	7	0	4	0	3	4	2	3	0	3	6	4	0	2	0	1	1	0	2	2	0	1	2	6	0	2	2	2	1	1	8		k__Bacteria; p__Planctomycetes; c__Phycisphaerae; o__WD2101; f__; g__; s__
OTU_1365	17	30	58	47	28	29	31	11	19	19	36	23	20	32	33	36	42	24	29	24	12	22	31	23	24	17	35	49	28	33	51	74		k__Bacteria; p__Verrucomicrobia; c__Opitutae; o__Opitutales; f__Opitutaceae; g__Opitutus; s__
OTU_1366	3	2	0	1	2	3	4	0	1	4	1	9	6	0	1	0	3	2	2	0	0	1	21	1	0	0	2	11	3	3	2	4		k__Bacteria; p__Bacteroidetes; c__Sphingobacteriia; o__Sphingobacteriales; f__; g__; s__
OTU_1367	1	2	3	2	2	3	3	0	0	1	4	2	0	0	2	0	3	0	3	1	1	1	3	0	0	0	0	3	0	1	0	2		k__Bacteria; p__Chloroflexi; c__P2-11E; o__; f__; g__; s__
OTU_1368	2	0	2	0	3	3	3	0	4	7	4	1	3	4	0	2	4	0	0	0	4	1	2	0	5	3	2	1	5	0	6	0		k__Bacteria; p__Proteobacteria; c__Betaproteobacteria
OTU_1369	1	0	5	7	0	0	0	0	0	0	9	3	5	0	1	0	0	1	1	4	0	0	0	0	2	0	7	3	0	4	2	15		k__Bacteria
OTU_1370	3	3	2	3	0	0	1	0	0	1	3	2	0	1	4	1	8	4	1	8	1	0	0	0	1	5	2	1	2	12	2	2		k__Bacteria; p__Chlorobi; c__; o__; f__; g__; s__
OTU_1371	2	4	0	1	1	5	0	23	13	0	0	0	0	1	3	0	0	13	0	0	0	0	0	0	0	0	0	5	0	4	0	0		k__Bacteria; p__Cyanobacteria; c__Oscillatoriophycideae; o__Oscillatoriales; f__Phormidiaceae; g__Phormidium; s__
OTU_1372	1	0	5	0	0	2	11	2	0	0	0	0	2	18	0	0	0	4	0	0	0	0	0	0	0	0	0	0	0	0	0	0		k__Bacteria; p__Proteobacteria; c__Betaproteobacteria; o__Burkholderiales; f__Burkholderiaceae
OTU_1373	1	1	0	2	9	2	2	5	0	5	0	1	4	1	0	0	0	1	0	0	5	1	3	1	3	8	3	0	3	1	5	7		k__Bacteria; p__Proteobacteria; c__Alphaproteobacteria; o__Rhizobiales; f__Hyphomicrobiaceae; g__Hyphomicrobium; s__
OTU_1374	0	2	2	2	1	0	0	3	1	1	1	0	2	3	1	1	0	4	0	2	0	0	2	0	1	0	2	1	2	1	0	0		k__Bacteria; p__Armatimonadetes; c__Chthonomonadetes; o__Chthonomonadales; f__Chthonomonadaceae
OTU_1375	0	0	2	0	3	2	4	0	6	4	0	0	1	2	0	0	0	0	0	0	0	0	3	1	5	0	0	0	0	2	1	1		k__Bacteria; p__Chloroflexi; c__Chloroflexi; o__[Roseiflexales]; f__; g__; s__
OTU_1376	3	0	5	3	3	1	3	0	1	4	4	10	2	0	0	0	0	0	0	0	0	0	0	1	0	0	0	11	1	0	0	0		k__Bacteria; p__Proteobacteria; c__Deltaproteobacteria; o__Myxococcales
OTU_1377	1	0	2	3	3	3	4	1	4	0	6	1	4	1	1	0	3	1	0	0	4	3	4	4	2	4	3	8	2	2	1	0		k__Bacteria; p__Armatimonadetes; c__0319-6E2; o__; f__; g__; s__
OTU_1378	0	1	1	0	2	2	1	0	2	2	1	4	4	0	21	1	0	0	0	0	0	0	3	0	2	0	0	0	0	2	2	0		k__Bacteria; p__Proteobacteria; c__Deltaproteobacteria; o__Bdellovibrionales; f__Bdellovibrionaceae; g__Bdellovibrio; s__
OTU_1379	3	8	3	2	0	0	0	0	0	0	0	0	0	0	3	0	8	0	7	8	0	2	0	0	0	1	0	0	0	0	0	0		k__Bacteria; p__Bacteroidetes; c__[Saprospirae]; o__[Saprospirales]; f__Chitinophagaceae; g__Chitinophaga; s__
OTU_1380	14	0	5	5	3	1	7	2	1	3	8	4	3	6	0	1	1	3	9	2	2	3	1	2	9	4	8	4	2	3	4	2		k__Bacteria; p__TM6; c__SJA-4; o__; f__; g__; s__
OTU_1381	0	4	2	2	0	0	0	0	0	0	0	3	7	0	1	0	5	0	2	3	4	0	1	0	0	3	4	9	1	0	1	1		k__Bacteria; p__Acidobacteria; c__Acidobacteria-5; o__; f__; g__; s__
OTU_1382	0	0	3	2	5	3	1	4	5	4	0	4	1	3	7	4	0	0	0	0	0	2	1	0	1	0	5	4	2	0	0	0		k__Bacteria; p__Planctomycetes; c__vadinHA49; o__DH61; f__; g__; s__
OTU_1383	0	2	0	0	3	0	1	0	1	2	0	4	1	0	0	0	1	0	1	0	0	2	0	4	3	0	0	1	2	1	0	0		k__Bacteria; p__Chlamydiae; c__Chlamydiia; o__Chlamydiales
OTU_1384	0	0	0	2	4	2	4	2	3	1	4	1	2	0	0	0	2	1	0	0	2	6	1	3	2	2	3	2	3	0	1	0		k__Bacteria
OTU_1385	0	0	5	3	0	0	0	0	2	0	0	1	0	0	3	0	3	2	1	0	2	0	0	0	0	4	0	33	3	0	3	0		k__Bacteria; p__Acidobacteria; c__; o__; f__; g__; s__
OTU_1386	0	0	0	2	0	3	3	4	5	1	7	2	3	1	2	8	1	2	1	2	3	1	5	11	2	0	3	1	5	0	0	3		k__Bacteria; p__Cyanobacteria; c__Chloroplast; o__Stramenopiles; f__; g__; s__
OTU_1387	0	0	0	0	6	4	6	0	0	6	2	0	2	0	0	0	0	0	0	0	0	0	0	3	0	0	0	0	0	0	0	2		k__Bacteria
OTU_1388	1	8	7	3	4	0	2	4	1	3	1	2	0	0	0	0	17	8	0	8	1	2	9	1	3	3	5	3	1	7	1	1		k__Bacteria; p__Verrucomicrobia; c__Verrucomicrobiae; o__Verrucomicrobiales; f__Verrucomicrobiaceae; g__Luteolibacter; s__
OTU_1389	2	2	3	2	9	2	3	2	2	3	0	0	0	2	1	0	0	2	6	5	8	2	1	7	5	2	2	0	3	1	3	1		k__Bacteria; p__Proteobacteria; c__Deltaproteobacteria; o__Myxococcales; f__; g__; s__
OTU_1390	6	3	0	1	8	6	6	2	2	8	1	9	6	4	3	2	1	0	2	2	4	2	2	2	3	4	3	3	9	2	7	3		k__Bacteria; p__Planctomycetes; c__Planctomycetia; o__Gemmatales; f__Gemmataceae; g__; s__
OTU_1391	2	0	1	0	5	2	4	2	0	2	4	0	3	0	1	0	0	3	0	0	3	0	2	2	0	1	3	0	0	0	0	0		k__Bacteria; p__Proteobacteria; c__Deltaproteobacteria; o__FAC87; f__; g__; s__
OTU_1392	3	8	2	4	1	2	0	0	1	2	0	3	3	1	3	4	4	6	2	6	2	0	0	0	1	5	42	0	6	5	0	6		k__Bacteria; p__Proteobacteria; c__Betaproteobacteria; o__Burkholderiales; f__Oxalobacteraceae
OTU_1393	5	0	3	2	1	0	2	0	0	3	0	0	0	0	0	0	0	4	4	1	4	4	0	0	3	1	1	1	0	0	0	1		k__Bacteria; p__Proteobacteria; c__Deltaproteobacteria; o__Bdellovibrionales; f__Bdellovibrionaceae; g__Bdellovibrio; s__
OTU_1394	1	0	23	3	0	6	0	1	0	0	3	1	0	0	4	3	11	13	2	2	0	0	1	0	0	0	0	5	2	12	11	36		k__Bacteria; p__Bacteroidetes; c__Sphingobacteriia; o__Sphingobacteriales; f__; g__; s__
OTU_1395	2	1	2	2	1	1	4	1	2	2	1	0	0	0	0	2	3	1	1	6	5	3	3	5	2	4	0	0	5	0	0	1		k__Bacteria; p__Planctomycetes; c__Planctomycetia; o__Gemmatales; f__Isosphaeraceae; g__; s__
OTU_1396	3	2	0	2	2	3	0	3	3	0	0	0	7	5	1	3	0	0	3	0	0	3	4	1	0	4	0	0	4	0	1	0		k__Bacteria; p__Proteobacteria; c__Gammaproteobacteria; o__Legionellales; f__Coxiellaceae; g__; s__
OTU_1397	2	3	3	0	1	0	1	2	0	2	2	0	0	0	3	0	0	0	1	1	1	1	0	2	6	0	2	1	1	1	0	1		k__Bacteria; p__Proteobacteria; c__Alphaproteobacteria; o__Rickettsiales; f__mitochondria
OTU_1398	3	1	2	1	2	1	2	3	3	3	2	1	0	4	3	5	0	0	2	1	2	0	2	4	0	7	2	1	4	1	3	2		k__Bacteria; p__AD3; c__ABS-6; o__; f__; g__; s__
OTU_1399	3	0	0	0	2	2	5	0	0	2	9	3	2	2	0	0	4	0	2	5	0	4	2	4	0	2	13	11	3	0	3	2		k__Bacteria; p__Proteobacteria; c__Gammaproteobacteria; o__Legionellales; f__Coxiellaceae; g__Aquicella; s__
OTU_1400	32	2	0	2	0	0	0	0	0	0	0	0	0	0	0	0	0	0	12	0	0	0	0	0	0	0	0	0	2	0	13	0		k__Bacteria; p__Chloroflexi; c__Ktedonobacteria; o__Thermogemmatisporales; f__Thermogemmatisporaceae; g__; s__
OTU_1401	0	0	0	0	8	6	14	4	2	3	4	2	12	4	6	5	0	2	0	0	4	3	2	4	1	8	2	2	3	0	2	4		k__Bacteria; p__OP3; c__PBS-25; o__; f__; g__; s__
OTU_1402	3	3	0	3	1	2	2	2	2	0	1	3	7	0	1	0	1	0	1	0	0	0	2	1	2	0	1	1	2	4	3	0		k__Bacteria; p__Actinobacteria; c__MB-A2-108; o__0319-7L14; f__; g__; s__
OTU_1403	0	2	3	2	2	4	1	0	1	0	1	1	2	0	3	4	2	0	0	1	0	0	3	2	0	0	0	2	11	1	1	0		k__Bacteria; p__Bacteroidetes; c__Sphingobacteriia; o__Sphingobacteriales; f__; g__; s__
OTU_1404	4	5	14	19	0	0	9	3	3	0	0	0	0	1	0	0	7	5	0	6	22	1	0	2	2	0	0	1	0	20	0	0		k__Bacteria; p__Proteobacteria; c__Gammaproteobacteria; o__Xanthomonadales; f__Xanthomonadaceae; g__Lysobacter; s__
OTU_1405	0	1	2	0	3	1	4	2	3	0	1	0	0	0	2	2	1	0	1	0	1	3	5	4	1	1	2	2	2	1	0	2		k__Bacteria; p__Armatimonadetes; c__0319-6E2; o__; f__; g__; s__
OTU_1406	1	3	8	2	7	2	6	0	5	3	0	2	3	5	2	0	3	4	1	4	1	4	9	3	3	3	4	10	3	1	2	1		k__Bacteria; p__Chloroflexi; c__Ellin6529; o__; f__; g__; s__
OTU_1407	0	5	1	3	0	0	0	1	0	0	1	1	0	1	1	3	0	2	0	1	3	0	1	0	0	1	3	1	3	1	0	1		k__Bacteria; p__Proteobacteria; c__Deltaproteobacteria; o__Bdellovibrionales; f__Bdellovibrionaceae; g__Bdellovibrio; s__
OTU_1408	3	2	2	2	2	1	2	0	2	0	1	4	3	2	3	2	2	5	3	2	0	4	1	0	3	0	4	4	2	1	1	2		k__Bacteria; p__Planctomycetes; c__Phycisphaerae; o__WD2101; f__; g__; s__
OTU_1409	7	1	1	0	6	3	2	0	5	4	9	0	3	3	0	3	2	3	3	1	3	1	0	7	0	0	0	2	7	0	5	0		k__Bacteria; p__Actinobacteria; c__Actinobacteria; o__Actinomycetales; f__Pseudonocardiaceae; g__Pseudonocardia
OTU_1410	0	0	0	1	2	0	0	3	5	0	0	2	4	2	3	2	1	0	2	0	2	0	0	10	2	0	0	0	2	2	1	0		k__Bacteria; p__Proteobacteria; c__Gammaproteobacteria; o__Legionellales; f__Coxiellaceae; g__; s__
OTU_1411	2	2	1	0	0	0	2	0	0	2	0	4	4	0	0	0	6	2	1	3	1	5	1	2	2	0	1	4	1	0	0	0		k__Bacteria; p__Bacteroidetes; c__[Saprospirae]; o__[Saprospirales]; f__Chitinophagaceae; g__; s__
OTU_1412	0	0	0	3	6	4	9	5	3	8	3	0	2	2	2	0	3	0	0	2	6	3	1	6	5	5	1	1	2	1	1	0		k__Bacteria; p__Actinobacteria; c__Acidimicrobiia; o__Acidimicrobiales
OTU_1413	0	0	0	0	0	0	0	0	0	0	0	0	0	0	0	0	0	0	0	0	0	2	0	0	0	0	0	54	0	0	0	0		k__Bacteria; p__Planctomycetes; c__OM190; o__CL500-15; f__; g__; s__
OTU_1414	3	10	30	31	7	18	11	0	4	14	16	36	10	4	42	5	33	9	6	8	5	4	31	1	8	1	5	23	14	18	8	32		k__Bacteria; p__Bacteroidetes; c__[Saprospirae]; o__[Saprospirales]; f__Chitinophagaceae
OTU_1415	3	3	3	0	1	0	1	0	0	2	1	3	4	0	3	1	5	3	3	3	0	2	0	0	1	0	0	4	1	1	1	1		k__Bacteria; p__Proteobacteria; c__Deltaproteobacteria; o__Syntrophobacterales; f__Syntrophobacteraceae; g__; s__
OTU_1416	0	0	1	5	2	0	3	0	0	0	3	2	1	0	1	1	3	0	0	3	0	2	0	2	2	0	4	3	0	2	3	8		k__Bacteria; p__Proteobacteria; c__Alphaproteobacteria; o__Rhodospirillales; f__Acetobacteraceae
OTU_1417	0	0	2	0	7	3	6	2	0	2	2	3	7	1	6	1	0	0	0	0	0	1	1	4	0	3	1	4	1	0	0	5		k__Bacteria; p__Verrucomicrobia; c__[Pedosphaerae]; o__[Pedosphaerales]; f__; g__; s__
OTU_1418	0	0	8	0	0	0	0	0	0	0	4	0	7	6	0	0	0	0	1	0	0	0	0	0	0	0	6	0	1	2	2	2		k__Bacteria
OTU_1419	4	1	4	0	1	3	3	3	5	0	4	7	4	1	5	4	1	4	2	5	1	2	2	0	5	2	4	7	7	1	4	4		k__Bacteria; p__WS3; c__PRR-12; o__Sediment-1; f__; g__; s__
OTU_1420	0	1	0	0	1	2	0	2	0	3	2	0	0	0	0	3	0	0	0	0	2	2	4	5	3	1	1	0	0	1	1	2		k__Bacteria; p__OD1; c__ZB2; o__; f__; g__; s__
OTU_1421	1	0	1	3	1	1	1	2	11	4	1	1	0	1	1	0	0	0	2	0	0	2	3	4	2	3	2	0	3	2	0	2		k__Bacteria; p__Planctomycetes; c__Phycisphaerae; o__WD2101; f__; g__; s__
OTU_1422	2	1	3	2	4	4	1	0	1	5	0	3	1	0	2	0	2	5	0	1	3	5	2	2	2	9	0	9	2	2	2	4		k__Bacteria; p__Proteobacteria; c__Alphaproteobacteria; o__Rhizobiales; f__; g__; s__
OTU_1423	2	4	2	0	11	5	1	0	2	3	4	2	3	2	1	3	5	2	2	2	1	4	12	1	6	0	2	4	2	1	0	2		k__Bacteria; p__Proteobacteria; c__Betaproteobacteria; o__; f__; g__; s__
OTU_1424	14	0	9	2	0	0	4	0	0	1	7	9	2	1	1	7	3	2	5	1	0	2	1	0	0	0	3	19	3	2	2	9		k__Bacteria; p__Proteobacteria; c__Deltaproteobacteria; o__Myxococcales; f__; g__; s__
OTU_1425	0	0	0	0	6	3	3	0	0	9	6	2	0	0	0	2	0	0	0	0	0	0	4	5	0	0	1	0	2	0	0	0		k__Bacteria
OTU_1426	0	4	0	0	9	0	6	4	1	5	5	3	5	4	3	3	5	4	0	0	2	3	2	1	0	0	0	6	3	3	2	3		k__Bacteria; p__Verrucomicrobia; c__[Pedosphaerae]; o__[Pedosphaerales]; f__Ellin517; g__; s__
OTU_1427	10	3	3	4	0	3	0	3	0	1	0	0	3	3	2	0	6	6	5	2	4	2	0	0	1	5	1	2	0	8	1	3		k__Bacteria; p__Proteobacteria; c__Alphaproteobacteria; o__Rhizobiales; f__Bradyrhizobiaceae
OTU_1428	6	2	1	2	2	0	0	0	0	0	2	1	4	2	2	2	4	4	4	1	3	0	14	2	1	0	3	4	6	3	1	0		k__Bacteria; p__Firmicutes; c__Clostridia; o__Clostridiales; f__Clostridiaceae
OTU_1429	3	1	3	2	0	1	3	0	2	2	0	3	3	3	0	0	2	1	0	2	1	0	1	3	0	1	3	0	2	1	0	2		k__Bacteria; p__Actinobacteria
OTU_1430	0	1	2	0	3	2	1	3	1	3	3	2	4	4	2	2	0	0	0	0	4	1	0	2	1	1	7	3	3	0	10	1		k__Bacteria
OTU_1431	0	0	0	0	0	2	1	11	1	4	0	0	0	0	0	0	0	0	0	0	0	11	0	0	0	1	0	0	0	0	0	0		k__Bacteria; p__Bacteroidetes
OTU_1432	0	4	0	4	4	1	3	2	0	0	3	3	3	10	0	3	0	4	0	4	0	1	6	0	0	3	2	1	2	3	4	4		k__Bacteria; p__Elusimicrobia; c__Elusimicrobia; o__IIb; f__; g__; s__
OTU_1433	0	0	0	2	1	0	9	0	0	2	1	0	5	2	0	0	0	0	0	3	0	2	0	2	3	3	2	6	0	0	5	2		k__Bacteria
OTU_1434	0	0	0	0	1	0	0	7	0	0	0	0	0	0	3	1	0	0	0	0	6	3	3	2	2	0	0	0	6	0	0	0		k__Bacteria; p__Proteobacteria; c__Alphaproteobacteria; o__Rickettsiales; f__; g__; s__
OTU_1435	0	3	0	4	4	0	4	0	6	4	1	4	2	0	3	1	0	0	2	2	0	2	0	3	1	3	0	0	1	2	0	5		k__Bacteria; p__Acidobacteria; c__Acidobacteria-6; o__iii1-15; f__mb2424; g__; s__
OTU_1436	3	0	2	0	1	1	1	0	3	0	4	2	3	0	1	0	4	3	0	0	1	4	3	0	3	0	0	3	0	0	1	2		k__Bacteria; p__Planctomycetes; c__Phycisphaerae; o__WD2101; f__; g__; s__
OTU_1437	0	0	2	2	0	0	3	5	3	1	1	0	2	0	0	0	0	0	0	2	5	2	0	2	3	4	0	0	0	0	0	1		k__Bacteria; p__Proteobacteria; c__Alphaproteobacteria; o__Rhodospirillales; f__Acetobacteraceae; g__; s__
OTU_1438	10	3	1	5	16	5	15	3	19	15	7	7	7	7	3	7	2	5	3	8	4	0	13	10	5	6	4	6	13	4	3	8		k__Bacteria; p__Proteobacteria; c__Deltaproteobacteria; o__Myxococcales; f__Polyangiaceae; g__; s__
OTU_1439	0	0	0	0	4	4	6	5	0	4	0	0	3	2	0	0	4	0	1	0	4	1	3	3	0	5	1	3	0	0	2	3		k__Bacteria; p__Proteobacteria; c__Alphaproteobacteria; o__Rhizobiales; f__; g__; s__
OTU_1440	0	1	0	0	3	3	0	2	3	0	1	6	0	2	5	1	0	0	0	0	3	1	8	18	7	0	2	3	8	1	7	8		k__Bacteria; p__Bacteroidetes; c__Cytophagia; o__Cytophagales
OTU_1441	1	3	0	0	11	3	3	1	5	8	1	0	2	3	2	0	1	2	0	2	2	4	7	3	0	0	0	1	1	2	0	0		k__Bacteria; p__Proteobacteria; c__Deltaproteobacteria; o__Myxococcales; f__; g__; s__
OTU_1442	1	1	0	0	2	5	5	1	3	0	1	4	0	0	1	0	0	5	6	2	1	0	0	4	2	1	0	0	4	1	0	13		k__Bacteria; p__Acidobacteria; c__Sva0725; o__Sva0725; f__; g__; s__
OTU_1443	1	1	4	7	1	1	3	7	5	4	2	1	0	2	1	0	0	5	4	2	5	4	2	10	3	2	2	0	1	3	2	5		k__Bacteria; p__Planctomycetes; c__Phycisphaerae; o__WD2101; f__; g__; s__
OTU_1444	1	1	2	2	1	0	0	0	0	0	5	3	5	0	3	0	1	3	0	0	2	1	2	0	0	3	0	6	0	0	0	0		k__Bacteria; p__Planctomycetes; c__Phycisphaerae; o__WD2101; f__; g__; s__
OTU_1445	3	0	2	3	8	4	6	0	8	0	6	5	2	0	3	4	4	0	3	0	5	4	11	0	1	0	2	0	2	4	0	7		k__Bacteria; p__Acidobacteria; c__[Chloracidobacteria]; o__RB41; f__; g__; s__
OTU_1446	1	2	2	2	5	2	2	2	0	4	0	0	0	0	0	0	6	1	0	0	0	0	2	11	2	1	3	0	0	0	0	2		k__Bacteria; p__Actinobacteria; c__Actinobacteria; o__Actinomycetales; f__Cellulomonadaceae; g__Cellulomonas
OTU_1447	0	0	0	0	0	4	2	0	0	0	5	22	4	0	0	4	0	0	0	0	2	0	0	0	0	0	1	0	0	0	0	0		k__Bacteria; p__Chlamydiae; c__Chlamydiia; o__Chlamydiales; f__; g__; s__
OTU_1448	0	0	0	1	4	0	3	0	5	5	0	0	0	0	0	0	0	2	0	0	2	3	3	0	0	2	0	2	3	1	1	2		k__Bacteria; p__Planctomycetes; c__Planctomycetia; o__Pirellulales; f__Pirellulaceae; g__; s__
OTU_1449	1	0	0	1	2	1	0	0	4	0	0	1	2	2	4	2	2	0	2	0	3	1	2	4	2	0	1	1	5	2	0	2		k__Bacteria; p__Chloroflexi; c__C0119; o__; f__; g__; s__
OTU_1450	2	0	0	3	3	3	3	1	3	2	1	1	0	0	0	0	3	1	0	1	3	0	0	4	4	2	2	0	1	3	0	0		k__Bacteria; p__Proteobacteria; c__Alphaproteobacteria; o__Rhodospirillales; f__Acetobacteraceae; g__; s__
OTU_1451	5	8	3	6	0	2	0	0	0	0	0	0	0	0	0	0	30	9	14	9	0	0	0	0	0	0	0	0	0	9	0	0		k__Bacteria; p__Bacteroidetes; c__Cytophagia; o__Cytophagales; f__Cytophagaceae; g__Dyadobacter; s__
OTU_1452	2	0	0	2	5	0	2	0	0	6	6	2	5	6	3	2	0	0	2	2	3	0	1	0	0	0	1	2	9	1	3	4		k__Bacteria; p__Bacteroidetes; c__[Saprospirae]; o__[Saprospirales]; f__Chitinophagaceae; g__; s__
OTU_1453	0	0	0	0	0	0	1	0	0	0	0	0	0	0	0	0	0	0	0	0	0	1	0	1	0	1	0	0	31	0	0	3		k__Bacteria
OTU_1454	2	3	3	0	1	0	2	2	1	0	1	5	1	0	2	0	6	1	1	1	1	4	0	0	3	6	0	17	1	0	3	2		k__Bacteria; p__WS3; c__PRR-12; o__Sediment-1; f__; g__; s__
OTU_1455	0	0	0	0	5	8	3	2	8	7	1	2	0	0	0	0	0	0	0	0	0	6	14	3	2	1	1	1	2	0	0	1		k__Bacteria; p__Proteobacteria; c__Deltaproteobacteria; o__Myxococcales
OTU_1456	1	2	0	2	2	0	1	4	6	2	2	4	6	2	1	1	2	0	1	0	7	0	0	3	0	4	2	0	4	1	1	2		k__Bacteria
OTU_1457	4	0	0	2	0	0	2	0	1	4	3	1	4	0	0	1	0	0	2	0	0	2	4	2	1	0	0	5	7	0	0	6		k__Bacteria; p__Planctomycetes; c__Planctomycetia; o__Pirellulales; f__Pirellulaceae; g__A17; s__
OTU_1458	1	0	0	0	3	1	1	1	2	0	0	5	3	1	0	2	0	1	0	3	4	3	8	8	3	1	5	4	0	3	2	3		k__Bacteria; p__Bacteroidetes; c__Sphingobacteriia; o__Sphingobacteriales; f__; g__; s__
OTU_1459	0	0	0	1	7	4	2	2	5	1	0	0	0	1	0	1	0	0	2	0	4	2	1	3	1	0	1	0	1	0	0	0		k__Bacteria; p__Armatimonadetes; c__0319-6E2; o__; f__; g__; s__
OTU_1460	17	10	25	7	10	7	19	8	4	8	15	23	26	14	14	18	6	5	43	13	13	10	14	8	21	8	32	12	18	22	9	5		k__Bacteria; p__Verrucomicrobia; c__[Spartobacteria]; o__[Chthoniobacterales]; f__[Chthoniobacteraceae]; g__DA101; s__
OTU_1461	2	0	0	0	15	9	7	2	1	10	1	1	0	1	1	1	3	2	1	4	3	8	8	9	0	14	0	0	0	2	2	3		k__Bacteria
OTU_1462	1	1	0	3	1	3	1	0	0	0	3	2	3	0	4	0	1	1	2	0	1	1	3	0	0	2	0	5	2	0	1	0		k__Bacteria; p__Planctomycetes; c__Planctomycetia; o__Gemmatales; f__Gemmataceae; g__; s__
OTU_1463	0	3	1	2	0	9	1	0	0	3	0	2	0	0	3	0	7	1	0	0	3	0	0	0	2	0	0	0	1	3	0	0		k__Bacteria; p__Gemmatimonadetes; c__Gemmatimonadetes; o__Ellin5290; f__; g__; s__
OTU_1464	2	1	4	3	4	4	10	2	4	2	3	4	3	5	4	8	4	2	5	4	4	2	3	5	2	2	4	1	7	9	5	3		k__Bacteria; p__Actinobacteria; c__Acidimicrobiia; o__Acidimicrobiales; f__; g__; s__
OTU_1465	0	2	2	3	0	0	0	30	0	1	0	2	0	0	0	0	5	3	0	0	1	3	0	5	0	26	0	0	0	0	24	0		k__Bacteria; p__Bacteroidetes; c__Flavobacteriia; o__Flavobacteriales; f__Cryomorphaceae; g__Fluviicola; s__
OTU_1466	0	0	0	0	0	0	0	0	0	0	0	0	0	0	0	0	0	0	0	0	0	0	0	0	0	0	0	0	0	0	0	38		k__Bacteria; p__Proteobacteria; c__Alphaproteobacteria; o__Rhizobiales; f__Hyphomicrobiaceae; g__Parvibaculum; s__
OTU_1467	2	1	0	0	0	1	0	0	0	0	1	2	0	4	0	0	0	0	1	1	3	0	4	0	2	3	1	1	3	0	0	0		k__Bacteria; p__Planctomycetes; c__Planctomycetia; o__Gemmatales; f__Isosphaeraceae; g__; s__
OTU_1468	3	7	0	1	0	2	3	8	3	28	0	0	0	0	0	0	3	2	4	3	6	8	5	4	3	0	2	0	2	0	0	6		k__Bacteria; p__Proteobacteria; c__Alphaproteobacteria; o__Rhizobiales
OTU_1469	1	2	0	2	2	0	1	0	2	2	0	0	0	0	0	3	0	0	0	2	6	3	2	0	0	5	2	0	0	0	0	1		k__Bacteria
OTU_1470	2	1	1	1	7	2	6	1	3	1	0	3	0	3	3	0	0	0	0	2	2	0	4	1	5	4	2	0	5	0	4	2		k__Bacteria; p__Proteobacteria; c__Alphaproteobacteria; o__Rhodospirillales; f__Rhodospirillaceae; g__; s__
OTU_1471	2	2	1	1	4	1	5	3	5	7	1	0	0	1	2	1	0	4	3	0	8	12	4	7	6	6	2	0	0	5	2	0		k__Bacteria; p__Actinobacteria; c__Actinobacteria; o__Actinomycetales; f__Micrococcaceae; g__Sinomonas; s__
OTU_1472	2	2	3	2	2	0	0	0	0	1	5	4	4	3	5	2	1	2	0	2	2	2	1	3	1	0	2	2	0	0	2	2		k__Bacteria; p__Verrucomicrobia; c__[Pedosphaerae]; o__[Pedosphaerales]
OTU_1473	0	3	6	3	0	0	0	0	0	0	3	2	0	1	0	0	2	3	3	5	1	2	0	1	0	2	1	0	0	6	0	0		k__Bacteria; p__Proteobacteria; c__Gammaproteobacteria; o__Legionellales; f__Coxiellaceae; g__Aquicella; s__
OTU_1474	0	0	0	0	4	3	0	0	0	2	2	4	2	0	2	0	3	0	1	0	1	2	5	0	0	0	1	0	1	0	0	0		k__Bacteria; p__OD1; c__ZB2; o__; f__; g__; s__
OTU_1475	4	3	0	3	2	0	0	1	1	3	0	4	0	0	1	3	0	0	5	4	2	1	0	0	0	4	2	0	2	0	3	1		k__Bacteria; p__Chloroflexi; c__Ktedonobacteria; o__TK10; f__; g__; s__
OTU_1476	2	0	4	2	3	0	0	1	0	1	5	3	0	2	1	0	3	1	4	1	2	1	4	0	2	0	2	4	0	3	0	1		k__Bacteria; p__Chloroflexi; c__Chloroflexi; o__AKIW781; f__; g__; s__
OTU_1477	2	4	0	0	0	0	0	0	0	0	4	4	3	0	0	0	5	2	0	5	0	0	0	0	0	0	1	2	1	1	0	2		k__Bacteria; p__Proteobacteria; c__Gammaproteobacteria; o__Legionellales; f__Coxiellaceae; g__Aquicella; s__
OTU_1478	3	0	0	1	1	0	3	0	0	1	8	0	1	0	2	1	1	2	0	0	2	0	4	4	0	0	0	0	1	0	0	3		k__Bacteria; p__TM7; c__SC3; o__; f__; g__; s__
OTU_1479	0	0	0	0	0	0	0	0	0	0	0	0	0	0	0	0	0	0	0	0	0	0	0	0	0	0	0	0	0	0	1	35		k__Bacteria; p__Proteobacteria; c__Alphaproteobacteria; o__Rhodospirillales
OTU_1480	0	4	0	2	3	3	0	0	2	1	0	1	0	0	0	2	3	2	0	0	4	3	1	3	2	3	0	2	0	2	0	2		k__Bacteria; p__Actinobacteria; c__Actinobacteria; o__Actinomycetales; f__Micromonosporaceae; g__Catellatospora; s__
OTU_1481	3	2	1	3	1	0	8	11	0	1	1	1	5	2	0	2	5	4	3	1	5	3	13	2	6	12	4	3	1	2	12	0		k__Bacteria; p__Bacteroidetes; c__[Saprospirae]; o__[Saprospirales]; f__Chitinophagaceae
OTU_1482	3	0	2	0	2	1	3	2	1	0	1	2	0	1	2	1	2	0	0	1	0	3	0	0	0	2	2	1	2	3	2	1		k__Bacteria; p__Firmicutes; c__Clostridia; o__OPB54; f__; g__; s__
OTU_1483	0	1	0	0	0	1	5	1	3	4	6	9	2	3	4	3	0	0	0	0	2	1	0	3	0	1	1	5	1	0	4	4		k__Bacteria; p__Planctomycetes; c__vadinHA49; o__DH61; f__; g__; s__
OTU_1484	0	0	0	0	6	4	4	1	3	2	0	0	1	4	0	0	0	0	0	0	7	0	1	6	0	1	0	0	2	0	2	0		k__Bacteria; p__OD1; c__ZB2; o__; f__; g__; s__
OTU_1485	0	0	0	0	3	0	1	0	3	1	0	0	0	0	0	0	0	0	0	0	0	0	0	0	0	0	0	1	0	0	3	20		k__Bacteria
OTU_1486	1	1	1	1	3	5	4	0	3	3	0	0	3	0	1	0	5	0	0	0	0	6	1	9	6	0	2	0	0	0	0	0		k__Bacteria; p__Chloroflexi; c__Thermomicrobia; o__JG30-KF-CM45; f__; g__; s__
OTU_1487	1	0	0	3	11	10	14	3	8	12	3	0	2	0	0	0	0	1	3	0	2	9	5	5	5	3	0	3	0	0	0	1		k__Bacteria
OTU_1488	5	6	3	3	6	2	2	2	3	2	2	2	4	4	5	1	4	4	6	5	5	3	3	3	2	3	3	8	7	2	0	4		k__Bacteria; p__Firmicutes; c__Clostridia; o__OPB54; f__; g__; s__
OTU_1489	0	1	0	2	0	0	3	2	0	0	0	0	0	2	4	0	3	0	5	0	3	0	2	0	4	1	2	0	4	1	2	0		k__Bacteria; p__Cyanobacteria; c__Chloroplast; o__Chlorophyta; f__Chlamydomonadaceae; g__; s__
OTU_1490	0	0	0	0	1	2	2	0	1	0	1	6	6	0	1	0	0	0	0	0	1	2	0	0	0	0	0	1	0	0	0	4		k__Bacteria; p__Bacteroidetes; c__Sphingobacteriia; o__Sphingobacteriales; f__; g__; s__
OTU_1491	0	0	0	0	3	3	4	3	5	1	4	2	2	2	1	0	0	0	0	0	1	0	4	1	3	2	1	0	0	0	0	0		k__Bacteria; p__Proteobacteria; c__Gammaproteobacteria; o__Xanthomonadales
OTU_1492	0	2	4	6	4	4	2	0	0	4	2	2	3	1	1	0	4	6	5	0	0	0	3	3	0	1	3	0	3	5	5	4		k__Bacteria; p__Bacteroidetes
OTU_1493	0	0	0	0	2	2	5	2	0	4	3	4	1	0	1	0	2	0	2	0	0	1	3	3	4	1	0	1	2	0	0	1		k__Bacteria; p__Proteobacteria; c__Deltaproteobacteria; o__MIZ46; f__; g__; s__
OTU_1494	0	0	0	0	1	0	0	0	1	0	0	0	0	10	0	4	0	0	0	0	12	0	1	0	0	0	0	0	0	0	0	0		k__Bacteria; p__OD1; c__ZB2; o__; f__; g__; s__
OTU_1495	2	0	5	1	0	0	0	1	0	0	7	2	0	6	1	0	2	6	7	0	0	0	0	0	3	0	3	3	0	0	2	13		k__Bacteria; p__Proteobacteria; c__Deltaproteobacteria; o__Desulfuromonadales; f__Geobacteraceae; g__Geobacter; s__
OTU_1496	0	0	1	0	4	4	1	2	0	0	5	2	0	1	3	3	0	1	0	0	1	1	3	1	0	7	6	0	3	0	0	0		k__Bacteria
OTU_1497	2	0	1	0	0	0	2	0	0	3	1	0	0	2	2	0	0	0	0	0	2	1	0	2	1	2	3	0	4	0	0	5		k__Bacteria; p__WS3; c__PRR-12; o__Sediment-1
OTU_1498	3	0	3	4	0	1	0	3	2	0	0	0	5	1	2	1	4	4	2	3	8	1	0	5	1	2	6	6	3	3	5	0		k__Bacteria; p__Firmicutes; c__Bacilli; o__Bacillales
OTU_1499	0	0	0	0	1	0	3	0	0	0	0	0	0	0	0	5	0	0	2	0	0	1	0	0	0	0	0	20	0	0	0	0		k__Bacteria; p__Proteobacteria; c__Deltaproteobacteria; o__Sva0853; f__JTB36; g__; s__
OTU_1500	0	1	0	2	2	0	3	0	0	0	8	6	2	4	4	0	5	1	0	3	4	2	0	0	2	1	6	2	3	0	0	1		k__Bacteria; p__OD1; c__ZB2; o__; f__; g__; s__
OTU_1501	5	3	4	1	0	0	2	5	0	1	4	3	12	2	2	5	0	2	8	0	2	0	4	3	1	4	4	3	1	0	4	1		k__Bacteria; p__Verrucomicrobia; c__[Pedosphaerae]; o__[Pedosphaerales]
OTU_1502	1	2	1	0	3	0	0	5	0	3	3	0	1	2	2	3	0	0	0	2	2	0	0	6	1	5	1	2	1	1	1	2		k__Bacteria; p__Proteobacteria; c__Deltaproteobacteria; o__Myxococcales
OTU_1503	3	4	3	6	1	5	3	0	2	2	0	0	1	0	0	1	18	7	0	4	5	1	3	3	5	4	1	0	0	12	4	3		k__Bacteria; p__Bacteroidetes; c__Cytophagia; o__Cytophagales; f__; g__; s__
OTU_1504	0	0	1	0	2	0	1	2	5	2	0	0	0	3	3	9	0	0	0	0	4	0	4	4	3	7	5	0	0	0	4	0		k__Bacteria; p__OD1; c__SM2F11; o__; f__; g__; s__
OTU_1505	1	2	2	0	1	2	1	10	0	0	0	0	0	2	0	0	1	0	0	1	3	0	3	1	0	1	5	0	0	3	0	1		k__Bacteria; p__Bacteroidetes; c__[Saprospirae]; o__[Saprospirales]; f__Chitinophagaceae; g__; s__
OTU_1506	15	28	41	63	10	4	10	4	2	10	32	19	25	22	20	32	56	31	10	22	3	2	10	12	5	4	15	8	42	27	28	167		k__Bacteria; p__Fibrobacteres; c__Fibrobacteria; o__258ds10; f__; g__; s__
OTU_1507	1	4	0	3	6	1	6	2	0	4	0	1	0	3	0	0	0	0	2	1	5	3	1	3	1	3	1	0	2	1	5	2		k__Bacteria; p__Planctomycetes; c__Planctomycetia; o__Planctomycetales; f__Planctomycetaceae; g__Planctomyces; s__
OTU_1508	0	0	1	0	0	4	1	0	1	1	0	0	3	0	0	0	0	0	0	2	4	0	6	5	2	1	0	2	0	2	0	3		k__Bacteria; p__Chloroflexi; c__Chloroflexi; o__[Roseiflexales]; f__; g__; s__
OTU_1509	0	0	0	0	3	5	0	0	4	0	1	2	0	3	2	2	0	0	2	0	0	0	2	2	2	0	0	0	1	0	1	2		k__Bacteria; p__Proteobacteria; c__Gammaproteobacteria; o__Legionellales
OTU_1510	0	5	2	4	1	0	1	0	5	1	2	3	0	1	2	0	3	5	5	2	2	1	2	1	2	1	4	1	2	12	2	1		k__Bacteria; p__Bacteroidetes; c__[Saprospirae]; o__[Saprospirales]; f__Chitinophagaceae
OTU_1511	2	0	0	1	3	2	3	0	2	1	2	4	2	0	3	0	4	0	0	0	2	2	7	5	4	0	1	2	3	0	0	7		k__Bacteria; p__Proteobacteria; c__Deltaproteobacteria; o__Myxococcales; f__OM27; g__; s__
OTU_1512	1	2	0	1	7	1	2	6	5	4	2	1	3	1	1	9	2	0	0	3	2	3	5	3	4	5	2	1	1	0	1	0		k__Bacteria; p__Proteobacteria; c__Deltaproteobacteria; o__FAC87; f__; g__; s__
OTU_1513	13	30	10	9	0	4	0	0	0	0	0	1	0	0	3	0	14	17	15	12	3	0	0	0	0	1	0	0	0	26	0	0		k__Bacteria; p__Bacteroidetes; c__Sphingobacteriia; o__Sphingobacteriales; f__Sphingobacteriaceae; g__; s__
OTU_1514	1	0	2	0	2	3	3	0	4	4	4	2	1	0	1	0	3	0	3	1	0	2	4	1	1	0	1	19	0	4	1	1		k__Bacteria; p__Acidobacteria; c__Acidobacteria-6; o__iii1-15; f__RB40; g__; s__
OTU_1515	6	3	4	0	0	0	3	0	0	0	2	3	3	3	1	2	1	1	3	3	0	3	0	3	2	7	2	2	4	1	1	2		k__Bacteria; p__Acidobacteria; c__iii1-8; o__32-20; f__; g__; s__
OTU_1516	0	1	0	0	3	0	3	0	4	1	1	1	0	4	5	3	3	2	0	3	2	2	0	2	0	0	0	4	0	2	0	0		k__Bacteria; p__Elusimicrobia; c__Elusimicrobia; o__MVP-88; f__; g__; s__
OTU_1517	0	2	1	2	0	0	3	0	0	1	1	0	0	24	0	0	1	0	3	4	2	0	0	0	10	0	1	0	0	0	0	1		k__Bacteria; p__Proteobacteria; c__Betaproteobacteria
OTU_1518	2	0	1	3	1	1	1	1	2	1	0	2	3	0	3	0	0	2	3	0	2	2	6	2	0	0	0	2	1	0	0	1		k__Bacteria; p__Acidobacteria; c__Acidobacteria-6; o__iii1-15; f__; g__; s__
OTU_1519	3	5	7	6	10	4	4	0	6	0	3	14	7	1	9	4	7	8	6	1	8	3	8	3	5	4	5	3	7	4	3	1		k__Bacteria; p__Acidobacteria; c__Solibacteres; o__Solibacterales; f__; g__; s__
OTU_1520	2	4	5	3	4	2	3	3	3	2	4	0	4	4	1	0	5	0	3	5	2	2	3	3	3	3	0	3	3	0	3	0		k__Bacteria; p__Elusimicrobia; c__Elusimicrobia; o__FAC88; f__; g__; s__
OTU_1521	0	0	2	1	0	1	0	0	0	1	0	0	0	0	0	0	4	1	0	0	0	2	2	25	1	1	0	0	1	4	0	4		k__Bacteria; p__Proteobacteria; c__Deltaproteobacteria; o__Bdellovibrionales; f__Bacteriovoracaceae; g__Peredibacter; s__starrii
OTU_1522	0	0	0	1	1	1	0	3	1	3	0	3	0	2	7	0	0	0	0	0	0	0	7	0	0	0	0	0	0	0	3	7		k__Bacteria; p__Chloroflexi; c__Anaerolineae; o__CFB-26; f__; g__; s__
OTU_1523	0	0	2	1	0	3	0	0	0	0	0	4	0	0	2	0	2	0	0	2	0	0	3	1	1	0	1	2	3	2	0	4		k__Bacteria; p__Verrucomicrobia; c__Verrucomicrobiae; o__Verrucomicrobiales; f__Verrucomicrobiaceae; g__; s__
OTU_1524	1	0	6	2	2	2	7	2	4	3	2	1	0	1	2	1	0	1	2	2	3	5	1	3	5	2	1	2	0	4	1	0		k__Bacteria; p__Acidobacteria; c__Solibacteres; o__Solibacterales
OTU_1525	0	1	0	3	2	2	0	3	1	2	0	3	2	1	0	3	1	4	2	0	2	0	2	2	1	0	2	1	2	1	0	0		k__Bacteria
OTU_1526	0	0	0	1	1	5	2	0	2	4	1	2	2	0	2	0	0	2	0	0	0	0	5	1	0	0	0	1	6	0	2	0		k__Bacteria; p__Chlamydiae; c__Chlamydiia; o__Chlamydiales; f__; g__; s__
OTU_1527	0	1	1	0	7	1	1	0	0	7	2	2	1	0	0	1	0	3	0	0	5	1	4	4	0	4	1	0	0	0	0	0		k__Bacteria; p__OD1; c__SM2F11; o__; f__; g__; s__
OTU_1528	0	2	0	1	2	4	4	2	5	0	3	0	1	3	0	2	2	0	1	1	2	2	6	0	2	2	1	1	1	2	2	1		k__Bacteria; p__FBP; c__; o__; f__; g__; s__
OTU_1529	2	7	1	2	1	0	0	3	0	1	5	0	3	5	0	0	1	7	5	3	0	0	1	0	0	0	1	0	0	2	2	0		k__Bacteria; p__Proteobacteria; c__Gammaproteobacteria; o__Xanthomonadales; f__Xanthomonadaceae; g__; s__
OTU_1530	0	0	2	1	4	1	0	1	3	0	3	0	0	1	1	10	1	0	1	0	1	0	9	1	0	0	0	0	3	2	0	0		k__Bacteria; p__Proteobacteria; c__Gammaproteobacteria; o__Legionellales; f__Coxiellaceae; g__; s__
OTU_1531	0	0	0	0	2	0	1	0	2	0	2	1	1	0	6	0	0	0	0	0	0	1	6	6	1	0	0	2	2	0	0	1		k__Bacteria; p__Planctomycetes; c__vadinHA49; o__p04_C01; f__; g__; s__
OTU_1532	2	1	0	3	1	0	6	5	1	2	0	0	3	0	0	1	0	1	0	1	2	1	0	0	1	0	1	0	0	0	2	0		k__Bacteria; p__Proteobacteria; c__Alphaproteobacteria; o__Rhodospirillales; f__Rhodospirillaceae; g__; s__
OTU_1533	0	0	0	0	2	3	4	3	2	3	1	1	0	1	0	1	0	0	0	0	1	0	4	3	0	4	0	4	0	0	3	1		k__Bacteria; p__Proteobacteria; c__Deltaproteobacteria
OTU_1534	0	4	0	0	2	0	2	5	0	1	0	1	0	0	0	1	0	0	0	0	1	0	0	2	0	1	3	0	1	0	1	0		k__Bacteria; p__Proteobacteria; c__Deltaproteobacteria; o__Bdellovibrionales; f__Bdellovibrionaceae; g__Bdellovibrio; s__
OTU_1535	3	0	0	0	6	2	0	0	0	2	3	0	3	0	3	0	0	3	0	1	0	0	4	2	0	4	0	2	2	0	1	2		k__Bacteria
OTU_1536	0	1	1	0	0	0	0	0	0	0	0	2	4	0	5	1	3	3	2	1	2	0	0	0	2	0	3	7	0	0	4	1		k__Bacteria
OTU_1537	4	3	0	2	1	3	6	1	0	1	1	4	6	0	1	2	1	2	0	0	1	1	5	0	0	0	2	7	2	0	2	1		k__Bacteria; p__Proteobacteria; c__Betaproteobacteria; o__MND1; f__; g__; s__
OTU_1538	0	0	3	2	4	7	0	7	12	7	0	0	0	2	3	1	2	0	2	0	7	6	4	11	2	2	0	4	7	3	3	0		k__Bacteria; p__Proteobacteria; c__Betaproteobacteria
OTU_1539	2	5	3	4	2	2	1	0	0	0	5	5	4	1	0	0	7	0	2	0	1	1	0	0	1	0	3	10	1	5	0	3		k__Bacteria; p__Acidobacteria; c__Acidobacteria-6; o__iii1-15; f__RB40; g__; s__
OTU_1540	0	0	0	0	3	3	3	8	4	1	0	3	2	1	0	0	0	0	0	0	2	0	0	2	2	3	0	0	2	1	0	0		k__Bacteria; p__Proteobacteria; c__Deltaproteobacteria; o__Myxococcales
OTU_1541	10	15	3	8	9	4	5	7	5	4	3	4	4	6	3	6	9	13	10	8	9	6	0	4	10	6	12	3	5	8	7	5		k__Bacteria; p__Proteobacteria; c__Alphaproteobacteria; o__Rhodospirillales; f__Rhodospirillaceae; g__; s__
OTU_1542	0	0	2	0	0	2	0	0	1	0	3	2	0	0	3	2	1	0	0	1	0	1	0	0	0	0	1	10	2	2	0	2		k__Bacteria; p__Actinobacteria; c__Acidimicrobiia; o__Acidimicrobiales; f__AKIW874; g__; s__
OTU_1543	2	0	5	0	3	3	3	3	3	1	1	2	2	2	1	5	0	1	0	2	10	1	0	2	0	2	2	1	4	2	2	2		k__Bacteria; p__Chloroflexi; c__Ktedonobacteria; o__JG30-KF-AS9; f__; g__; s__
OTU_1544	2	14	5	7	13	11	10	5	20	17	5	4	3	2	7	3	7	8	8	4	10	20	29	37	7	10	2	11	6	8	6	33		k__Bacteria; p__Proteobacteria; c__Betaproteobacteria; o__Burkholderiales; f__Comamonadaceae
OTU_1545	10	10	6	10	12	11	6	5	16	8	2	6	5	5	3	3	5	9	7	7	14	4	9	11	8	4	16	8	14	6	7	5		k__Bacteria; p__Actinobacteria; c__Actinobacteria; o__Actinomycetales
OTU_1546	0	0	0	0	0	0	0	32	0	0	0	0	0	0	0	0	0	0	0	0	4	0	0	0	0	0	0	0	0	0	0	0		k__Bacteria; p__Proteobacteria; c__Alphaproteobacteria; o__Rickettsiales; f__Rickettsiaceae; g__Wolbachia; s__
OTU_1547	18	5	1	6	12	12	8	7	2	14	15	9	8	10	9	7	10	12	12	3	11	5	9	10	13	21	10	8	9	6	7	7		k__Bacteria; p__Proteobacteria; c__Alphaproteobacteria; o__Rhizobiales; f__Hyphomicrobiaceae; g__Rhodoplanes; s__
OTU_1548	0	3	3	3	5	1	1	2	1	4	3	0	3	3	2	3	10	3	2	5	2	0	0	3	5	2	8	8	6	2	5	7		k__Bacteria; p__Firmicutes; c__Bacilli; o__Bacillales; f__Alicyclobacillaceae; g__Alicyclobacillus; s__
OTU_1549	0	0	0	0	0	1	1	8	3	2	0	0	0	0	1	0	0	0	0	0	3	0	0	5	0	4	0	1	2	0	0	4		k__Bacteria; p__Verrucomicrobia; c__Opitutae; o__Opitutales; f__Opitutaceae; g__Opitutus; s__
OTU_1550	8	3	4	2	0	0	0	1	0	0	0	1	0	0	1	0	4	2	7	2	2	1	0	0	0	0	0	2	0	0	1	1		k__Bacteria; p__Proteobacteria; c__Deltaproteobacteria; o__Bdellovibrionales; f__Bdellovibrionaceae; g__Bdellovibrio
OTU_1551	0	0	0	0	6	2	6	4	2	4	0	4	2	2	0	0	0	0	0	0	0	0	1	0	0	2	0	0	0	0	0	0		k__Bacteria
OTU_1552	1	0	0	0	4	2	3	0	0	2	1	3	2	1	3	0	2	3	0	1	2	0	0	4	5	3	2	3	1	0	4	1		k__Bacteria; p__Acidobacteria; c__[Chloracidobacteria]; o__PK29; f__; g__; s__
OTU_1553	23	10	3	12	17	12	16	9	19	7	8	16	11	12	13	18	11	12	14	14	13	3	5	8	11	16	9	16	6	16	13	6		k__Bacteria; p__Actinobacteria; c__Thermoleophilia; o__Gaiellales; f__Gaiellaceae; g__; s__
OTU_1554	0	0	1	3	3	1	3	0	0	2	3	2	4	0	0	2	0	2	0	0	2	1	0	1	0	1	2	0	0	0	0	2		k__Bacteria; p__Planctomycetes; c__Planctomycetia; o__Planctomycetales; f__Planctomycetaceae; g__Planctomyces; s__
OTU_1555	0	0	1	0	0	0	0	0	0	0	0	0	0	0	0	0	0	0	0	0	0	0	0	0	0	0	0	0	0	0	0	29		k__Bacteria; p__Bacteroidetes; c__Flavobacteriia; o__Flavobacteriales; f__Flavobacteriaceae; g__Flavobacterium; s__
OTU_1556	2	1	4	1	0	2	1	1	0	0	3	0	0	4	5	1	2	0	0	0	0	0	2	0	0	0	0	0	5	1	0	1		k__Bacteria; p__Planctomycetes; c__Phycisphaerae; o__WD2101; f__; g__; s__
OTU_1557	0	0	0	0	6	3	0	2	1	3	3	1	0	1	0	4	0	0	0	0	0	1	9	0	2	3	1	0	1	0	0	3		k__Bacteria; p__Bacteroidetes; c__Sphingobacteriia; o__Sphingobacteriales; f__; g__; s__
OTU_1558	0	1	2	0	1	0	0	4	5	1	1	0	0	1	1	3	0	2	2	0	0	0	1	1	2	2	3	0	2	1	3	0		k__Bacteria; p__Chloroflexi; c__Ktedonobacteria; o__JG30-KF-AS9; f__; g__; s__
OTU_1559	2	0	0	0	1	8	5	0	1	5	1	5	2	1	2	2	0	0	0	0	0	0	3	3	0	0	0	0	3	0	0	0		k__Archaea; p__Euryarchaeota
OTU_1560	2	1	2	0	2	4	0	0	0	1	0	0	1	0	0	2	0	0	0	2	5	2	0	2	0	2	1	4	0	0	0	2		k__Bacteria; p__Cyanobacteria; c__Nostocophycideae; o__Nostocales; f__Nostocaceae; g__; s__
OTU_1561	1	0	1	1	0	0	3	1	0	0	0	3	0	0	2	2	3	0	6	2	4	3	3	0	4	0	0	1	4	2	2	4		k__Bacteria; p__Acidobacteria; c__Acidobacteria-6; o__iii1-15; f__; g__; s__
OTU_1562	9	3	4	9	113	20	10	5	20	25	3	2	3	7	3	2	4	4	5	6	20	7	32	11	13	5	1	7	11	4	2	3		k__Bacteria; p__Proteobacteria; c__Betaproteobacteria; o__Burkholderiales; f__Comamonadaceae
OTU_1563	4	0	0	2	1	0	3	0	0	0	0	3	4	0	1	0	3	0	0	3	1	0	1	0	1	0	1	1	1	0	0	0		k__Bacteria; p__TM6; c__SJA-4; o__; f__; g__; s__
OTU_1564	13	18	23	13	7	15	14	9	10	6	16	20	16	21	28	31	22	11	24	19	5	11	17	5	7	9	23	13	19	26	13	9		k__Bacteria; p__Acidobacteria; c__Acidobacteriia; o__Acidobacteriales; f__Koribacteraceae; g__Candidatus Koribacter; s__
OTU_1565	0	0	0	1	1	3	3	1	1	3	1	2	0	1	0	3	0	2	2	0	2	2	1	2	1	3	0	0	1	0	2	0		k__Bacteria; p__Verrucomicrobia; c__[Spartobacteria]; o__[Chthoniobacterales]; f__[Chthoniobacteraceae]; g__; s__
OTU_1566	15	77	27	38	4	3	8	5	6	6	11	16	5	41	9	9	35	19	17	27	3	1	1	4	15	6	27	10	10	14	16	27		k__Bacteria; p__Gemmatimonadetes; c__Gemmatimonadetes; o__N1423WL; f__; g__; s__
OTU_1567	3	0	1	1	0	3	0	2	0	0	4	0	1	3	1	4	0	0	1	2	1	0	0	0	0	2	2	0	1	0	0	0		k__Bacteria; p__Armatimonadetes; c__[Fimbriimonadia]; o__[Fimbriimonadales]; f__[Fimbriimonadaceae]; g__Fimbriimonas; s__
OTU_1568	3	0	4	0	1	0	0	0	0	6	8	1	1	0	0	3	2	4	0	0	2	0	0	0	0	0	0	1	3	0	1	1		k__Bacteria; p__Gemmatimonadetes; c__Gemm-1; o__; f__; g__; s__
OTU_1569	0	0	3	0	0	2	1	0	0	0	0	0	0	0	0	0	0	0	55	0	0	0	0	0	0	0	0	0	0	0	0	12		k__Bacteria; p__Cyanobacteria
OTU_1570	0	1	2	2	1	1	1	1	2	2	0	4	1	4	0	1	0	1	0	1	5	2	4	0	4	2	2	0	0	0	0	0		k__Bacteria; p__Armatimonadetes; c__Chthonomonadetes; o__Chthonomonadales; f__Chthonomonadaceae; g__; s__
OTU_1571	2	3	3	1	0	0	0	2	3	0	2	0	0	0	3	0	1	5	2	4	0	0	1	1	0	0	0	0	0	0	1	1		k__Bacteria; p__Chloroflexi; c__Anaerolineae; o__GCA004; f__; g__; s__
OTU_1572	3	5	3	1	5	2	2	2	0	3	0	1	2	2	1	1	2	0	6	2	2	0	2	1	1	4	5	0	3	1	3	2		k__Bacteria; p__TM7; c__SC3; o__; f__; g__; s__
OTU_1573	0	0	3	1	0	0	1	0	0	1	1	2	4	0	4	1	3	2	0	2	3	0	1	0	0	1	0	2	3	1	1	0		k__Bacteria; p__Acidobacteria; c__Solibacteres; o__Solibacterales
OTU_1574	0	0	3	1	0	0	0	0	1	1	0	3	4	2	3	1	0	0	0	2	2	0	0	1	4	3	2	0	0	0	0	2		k__Bacteria; p__Chloroflexi; c__Ktedonobacteria; o__JG30-KF-AS9; f__; g__; s__
OTU_1575	2	0	3	3	1	2	1	0	0	0	0	3	0	0	5	0	2	3	2	0	1	0	0	0	1	0	0	0	1	5	3	2		k__Bacteria; p__Chloroflexi; c__Anaerolineae; o__A31; f__; g__; s__
OTU_1576	2	3	7	2	4	4	4	1	0	4	2	11	4	4	2	3	0	2	3	0	4	3	5	1	8	5	8	12	4	1	3	4		k__Bacteria; p__Acidobacteria; c__Acidobacteria-6; o__iii1-15; f__; g__; s__
OTU_1577	0	0	0	0	4	2	9	4	2	2	0	1	7	2	0	0	0	0	0	0	0	0	5	1	1	5	0	4	1	0	4	2		k__Bacteria; p__Cyanobacteria; c__4C0d-2; o__MLE1-12; f__; g__; s__
OTU_1578	1	0	3	6	5	7	4	0	5	2	5	4	2	1	3	2	2	0	1	2	2	3	2	4	3	1	0	3	0	0	8	3		k__Bacteria; p__Actinobacteria; c__Actinobacteria; o__Actinomycetales; f__Pseudonocardiaceae; g__Actinomycetospora; s__
OTU_1579	0	0	0	1	3	1	2	4	7	2	0	0	0	0	0	0	0	0	4	0	1	7	0	1	3	3	0	0	0	0	0	3		k__Bacteria; p__Proteobacteria; c__Alphaproteobacteria; o__Rhodospirillales; f__Rhodospirillaceae; g__Azospirillum; s__
OTU_1580	4	3	1	1	1	1	0	0	3	0	9	0	3	1	2	4	5	1	2	1	1	0	6	4	4	1	0	1	3	2	0	0		k__Bacteria; p__Proteobacteria; c__Deltaproteobacteria; o__Bdellovibrionales; f__Bdellovibrionaceae; g__Bdellovibrio; s__
OTU_1581	0	0	0	0	0	0	0	0	0	0	3	0	0	0	0	0	5	0	1	0	0	0	2	0	0	0	0	5	0	0	0	16		k__Bacteria; p__TM7; c__SC3; o__; f__; g__; s__
OTU_1582	0	0	0	0	0	0	0	1	0	0	8	0	5	4	0	4	0	0	0	0	2	1	0	1	0	0	1	13	3	0	0	4		k__Bacteria; p__Acidobacteria; c__Holophagae; o__Holophagales; f__Holophagaceae
OTU_1583	0	0	0	0	7	1	5	3	3	3	2	0	3	0	3	4	1	0	0	3	2	0	0	6	0	1	1	5	1	0	1	4		k__Bacteria; p__Proteobacteria; c__Alphaproteobacteria
OTU_1584	0	0	0	0	1	0	1	0	0	0	0	0	0	0	0	1	0	0	0	0	5	6	0	3	10	0	0	0	0	0	0	0		k__Bacteria
OTU_1585	2	0	5	1	3	6	5	0	2	9	1	6	4	1	4	1	3	0	1	3	0	5	0	3	0	6	0	17	4	0	2	5		k__Bacteria; p__Proteobacteria; c__Alphaproteobacteria; o__Rhodospirillales; f__Rhodospirillaceae; g__; s__
OTU_1586	0	0	0	0	2	0	2	1	0	0	0	1	3	0	0	0	0	0	0	0	11	0	6	2	0	2	1	0	0	0	0	0		k__Bacteria; p__OD1; c__ZB2; o__; f__; g__; s__
OTU_1587	0	0	0	1	0	7	0	0	1	0	0	1	0	0	2	2	0	0	0	0	0	0	2	12	0	0	0	0	0	0	9	1		k__Bacteria; p__Verrucomicrobia; c__Opitutae; o__[Cerasicoccales]; f__[Cerasicoccaceae]; g__; s__
OTU_1588	4	0	2	0	0	0	0	0	0	1	0	2	4	0	4	2	2	0	0	2	0	0	0	0	0	0	2	7	4	2	0	1		k__Bacteria; p__Chloroflexi; c__Chloroflexi; o__[Roseiflexales]; f__[Kouleothrixaceae]; g__; s__
OTU_1589	2	1	5	3	4	4	1	0	0	0	0	1	1	2	2	0	0	2	1	2	4	3	5	2	0	4	7	2	1	1	6	1		k__Bacteria; p__Planctomycetes; c__Planctomycetia; o__Gemmatales; f__Gemmataceae; g__; s__
OTU_1590	5	2	2	1	0	0	0	0	1	2	0	0	0	0	2	0	4	5	6	6	0	0	0	0	0	0	0	0	0	5	0	0		k__Bacteria
OTU_1591	2	0	0	0	2	3	5	0	1	1	0	1	0	0	3	3	0	3	0	0	3	3	0	1	4	4	0	4	1	0	0	0		k__Bacteria; p__Planctomycetes; c__Planctomycetia; o__Gemmatales; f__Gemmataceae; g__; s__
OTU_1592	3	0	5	0	0	0	0	0	2	0	0	0	0	2	0	2	0	0	2	0	3	0	2	1	0	7	1	0	0	0	4	5		k__Bacteria; p__Chloroflexi; c__Ktedonobacteria; o__; f__; g__; s__
OTU_1593	0	0	0	0	3	1	2	0	0	0	0	0	0	0	1	0	8	0	0	0	0	3	1	0	0	0	0	4	1	1	0	2		k__Bacteria; p__Proteobacteria; c__Alphaproteobacteria; o__Rhodospirillales; f__Rhodospirillaceae
OTU_1594	1	2	0	1	2	2	1	1	1	2	0	0	4	3	1	3	1	0	1	2	2	3	0	0	0	4	0	0	2	0	0	1		k__Bacteria; p__Proteobacteria; c__Alphaproteobacteria; o__Rhodospirillales; f__Rhodospirillaceae; g__; s__
OTU_1595	0	3	2	4	1	2	3	0	0	1	0	0	0	0	0	0	6	9	3	4	2	3	0	3	1	4	0	0	1	2	0	0		k__Bacteria; p__Proteobacteria; c__Alphaproteobacteria; o__Sphingomonadales
OTU_1596	1	4	2	0	0	2	3	3	0	0	2	2	1	5	2	1	0	0	0	0	1	0	0	1	0	3	0	0	0	2	0	1		k__Bacteria; p__Elusimicrobia; c__Elusimicrobia; o__IIb; f__; g__; s__
OTU_1597	1	2	0	0	1	4	1	0	2	0	2	0	3	2	2	1	0	2	0	0	2	2	2	0	0	2	1	3	0	0	1	0		k__Bacteria; p__Proteobacteria; c__Deltaproteobacteria; o__Myxococcales; f__Myxococcaceae; g__Anaeromyxobacter; s__
OTU_1598	0	0	0	0	0	0	0	0	3	0	0	0	0	0	0	0	0	0	0	0	0	1	0	0	0	0	2	0	0	0	0	29		k__Bacteria; p__Bacteroidetes; c__Cytophagia; o__Cytophagales; f__Cytophagaceae; g__; s__
OTU_1599	8	0	0	4	1	0	1	0	4	2	1	6	2	1	3	2	3	3	5	2	0	5	1	0	1	1	4	20	3	3	2	4		k__Bacteria; p__Gemmatimonadetes; c__Gemmatimonadetes; o__Ellin5290; f__; g__; s__
OTU_1600	4	3	0	0	4	8	2	1	3	1	2	3	2	2	0	2	0	0	0	2	4	2	3	2	2	0	0	2	1	0	4	35		k__Bacteria; p__Proteobacteria; c__Deltaproteobacteria; o__Bdellovibrionales; f__Bdellovibrionaceae; g__Bdellovibrio; s__
OTU_1601	0	0	0	2	2	4	2	0	0	0	0	3	1	0	0	0	3	1	2	0	0	1	0	1	1	0	1	10	1	0	0	0		k__Bacteria; p__Proteobacteria; c__Alphaproteobacteria; o__Rhodobacterales; f__Hyphomonadaceae; g__; s__
OTU_1602	0	0	0	0	5	1	2	2	0	0	0	3	0	0	0	2	0	0	4	0	3	1	0	0	4	2	0	3	0	0	0	3		k__Bacteria; p__Proteobacteria; c__Deltaproteobacteria; o__Myxococcales
OTU_1603	0	2	0	3	0	0	0	0	0	0	1	1	0	0	0	0	2	0	1	0	0	4	0	6	7	0	0	2	0	2	0	4		k__Bacteria; p__Acidobacteria; c__iii1-8; o__DS-18; f__; g__; s__
OTU_1604	25	8	16	13	8	15	12	7	10	8	22	27	26	13	31	31	8	8	28	14	16	12	32	10	10	12	22	11	44	5	20	19		k__Bacteria; p__Planctomycetes; c__Phycisphaerae; o__WD2101; f__; g__; s__
OTU_1605	0	3	0	0	3	4	2	1	4	3	2	0	1	1	1	0	0	3	1	0	1	1	1	0	1	3	0	2	0	1	0	0		k__Bacteria; p__Acidobacteria; c__Solibacteres; o__Solibacterales; f__Solibacteraceae; g__Candidatus Solibacter; s__
OTU_1606	6	4	1	0	0	2	0	1	0	0	0	0	1	2	0	0	1	4	5	0	1	0	1	2	1	4	18	0	4	1	4	1		k__Bacteria; p__Chloroflexi; c__Ktedonobacteria; o__Thermogemmatisporales; f__Thermogemmatisporaceae; g__; s__
OTU_1607	4	2	14	0	3	2	6	10	1	5	10	9	12	9	5	3	3	3	6	3	1	5	3	2	1	3	6	24	3	1	3	4		k__Bacteria; p__Verrucomicrobia; c__[Pedosphaerae]; o__[Pedosphaerales]; f__; g__; s__
OTU_1608	0	3	1	1	5	6	12	1	5	6	2	1	4	2	3	2	0	2	1	2	3	2	3	0	3	3	3	5	0	0	3	0		k__Bacteria
OTU_1609	2	3	0	4	0	10	1	24	3	1	0	0	0	0	0	0	0	0	5	1	3	3	10	1	3	3	0	0	0	0	0	0		k__Bacteria; p__Bacteroidetes; c__Cytophagia; o__Cytophagales; f__Cytophagaceae; g__; s__
OTU_1610	0	0	1	0	1	2	4	0	1	0	3	0	0	0	0	0	4	1	0	3	3	3	2	1	0	0	1	2	2	0	1	0		k__Bacteria; p__Bacteroidetes; c__Cytophagia; o__Cytophagales; f__Cytophagaceae; g__Sporocytophaga; s__
OTU_1611	2	0	0	0	0	4	1	0	0	0	2	2	0	0	0	3	6	0	0	2	0	1	0	1	2	0	0	2	2	5	1	0		k__Bacteria; p__Acidobacteria; c__[Chloracidobacteria]; o__RB41; f__Ellin6075; g__; s__
OTU_1612	1	3	0	5	0	0	0	0	0	0	1	2	1	0	2	1	8	0	1	1	0	1	0	0	1	2	1	6	0	2	1	0		k__Bacteria; p__Proteobacteria; c__Alphaproteobacteria; o__Rickettsiales; f__Rickettsiaceae; g__Rickettsia; s__
OTU_1613	1	0	3	1	0	1	4	0	0	0	1	1	2	1	1	0	0	2	0	3	1	1	0	0	0	0	0	0	3	0	0	2		k__Bacteria; p__Verrucomicrobia; c__[Pedosphaerae]; o__[Pedosphaerales]; f__; g__; s__
OTU_1614	2	1	0	2	6	2	4	0	16	3	1	5	0	1	2	0	3	0	0	3	1	2	1	8	8	0	1	0	1	3	1	1		k__Bacteria
OTU_1615	1	0	1	0	0	0	0	1	3	0	0	0	0	6	2	3	0	0	1	2	1	0	0	0	2	3	3	0	0	0	5	1		k__Bacteria; p__Chloroflexi; c__Ktedonobacteria; o__JG30-KF-AS9; f__; g__; s__
OTU_1616	1	2	2	2	0	0	2	0	0	0	1	2	2	0	2	0	0	2	0	0	0	1	0	2	3	0	1	2	1	5	1	1		k__Bacteria; p__Chloroflexi; c__Ktedonobacteria
OTU_1617	1	1	0	1	1	1	0	0	1	0	0	5	5	0	2	0	3	0	0	0	0	3	0	0	0	0	1	12	0	2	0	1		k__Bacteria; p__Planctomycetes; c__OM190; o__agg27; f__; g__; s__
OTU_1618	1	6	0	1	4	4	2	4	3	2	5	2	4	4	1	0	3	1	1	0	2	1	0	5	2	2	1	0	2	0	4	2		k__Bacteria; p__Verrucomicrobia; c__[Spartobacteria]; o__[Chthoniobacterales]; f__[Chthoniobacteraceae]; g__; s__
OTU_1619	12	20	5	5	2	0	1	4	3	2	2	2	0	0	0	0	1	2	8	5	0	0	0	0	1	0	0	0	0	23	0	0		k__Bacteria; p__Bacteroidetes; c__Sphingobacteriia; o__Sphingobacteriales; f__Sphingobacteriaceae; g__; s__
OTU_1620	0	0	0	1	0	0	0	0	0	0	0	0	0	0	0	0	22	2	0	0	0	0	0	8	0	0	0	0	0	1	0	3		k__Bacteria; p__Proteobacteria; c__Deltaproteobacteria; o__Myxococcales
OTU_1621	0	0	0	1	0	2	3	2	0	5	0	2	0	0	1	0	0	0	0	0	1	0	0	4	1	12	0	0	0	0	0	0		k__Bacteria; p__Verrucomicrobia; c__Verrucomicrobiae; o__Verrucomicrobiales; f__Verrucomicrobiaceae
OTU_1622	1	0	0	4	2	0	0	0	6	2	1	2	1	2	0	0	4	0	3	1	2	0	3	5	0	0	3	0	5	3	3	8		k__Bacteria; p__Actinobacteria; c__Acidimicrobiia; o__Acidimicrobiales; f__; g__; s__
OTU_1623	0	0	0	0	0	1	4	0	24	2	0	1	0	0	0	1	0	0	1	0	0	0	1	7	0	3	1	0	1	0	2	0		k__Bacteria; p__Proteobacteria; c__Alphaproteobacteria
OTU_1624	0	1	2	3	2	0	0	1	2	1	2	1	3	2	1	1	1	3	7	6	3	0	0	4	0	1	3	0	3	6	1	2		k__Bacteria; p__Firmicutes; c__Clostridia; o__Clostridiales; f__Clostridiaceae; g__Clostridium
OTU_1625	2	2	4	0	2	4	5	4	8	2	1	0	1	1	3	4	0	0	3	1	3	3	1	1	0	3	0	2	2	2	4	2		k__Bacteria; p__Proteobacteria; c__Alphaproteobacteria; o__Rhodospirillales; f__Rhodospirillaceae; g__; s__
OTU_1626	1	4	9	2	2	4	4	1	0	0	6	3	4	2	6	8	8	3	4	3	0	0	1	0	0	1	1	1	4	1	4	1		k__Bacteria; p__Acidobacteria; c__Acidobacteriia; o__Acidobacteriales; f__Koribacteraceae; g__; s__
OTU_1627	0	0	2	1	0	5	6	0	0	2	0	0	1	0	1	0	1	0	0	4	0	0	1	2	2	0	2	1	0	0	0	1		k__Bacteria; p__Armatimonadetes; c__0319-6E2; o__; f__; g__; s__
OTU_1628	5	0	4	4	0	0	1	0	0	3	0	0	4	0	1	2	0	1	0	2	0	0	4	0	0	1	0	22	0	0	0	2		k__Bacteria; p__Proteobacteria; c__Betaproteobacteria; o__MND1; f__; g__; s__
OTU_1629	0	0	0	0	2	0	0	0	1	4	2	0	2	0	0	0	0	3	2	0	0	0	1	5	0	0	0	0	2	0	1	2		k__Bacteria; p__Cyanobacteria; c__4C0d-2; o__MLE1-12; f__; g__; s__
OTU_1630	0	0	0	1	0	2	2	5	1	2	0	0	0	0	0	0	0	3	1	0	1	1	1	0	2	1	1	2	0	0	2	2		k__Bacteria; p__Planctomycetes; c__Planctomycetia; o__Gemmatales; f__Isosphaeraceae; g__; s__
OTU_1631	1	1	1	2	7	3	0	1	6	1	2	2	2	0	0	2	5	1	1	2	2	3	2	3	2	4	3	4	0	3	1	2		k__Bacteria; p__Chloroflexi; c__Chloroflexi; o__[Roseiflexales]; f__; g__; s__
OTU_1632	3	2	1	3	1	3	0	0	3	0	0	3	6	0	1	0	3	0	0	0	1	1	0	0	4	0	2	1	0	0	2	2		k__Bacteria; p__Chloroflexi; c__Chloroflexi; o__[Roseiflexales]; f__[Kouleothrixaceae]; g__; s__
OTU_1633	2	1	4	1	0	0	0	0	0	0	1	2	0	1	0	0	1	1	2	3	0	0	0	0	0	0	0	0	0	6	0	0		k__Bacteria; p__Proteobacteria; c__Alphaproteobacteria; o__Rickettsiales; f__mitochondria; g__Pythium; s__ultimum
OTU_1634	0	5	2	1	2	3	6	3	5	2	5	4	3	2	4	3	1	0	2	2	1	2	4	1	3	4	1	2	0	0	0	2		k__Bacteria; p__Proteobacteria; c__Alphaproteobacteria; o__Rhodospirillales; f__Rhodospirillaceae
OTU_1635	0	1	0	0	2	0	0	0	0	2	0	3	0	0	1	0	1	0	0	0	0	0	4	3	0	3	4	1	0	1	4	0		k__Bacteria; p__Proteobacteria; c__Gammaproteobacteria; o__Legionellales; f__Coxiellaceae; g__; s__
OTU_1636	0	0	0	1	2	0	4	0	1	0	0	6	0	0	3	0	0	0	1	0	0	0	1	1	0	0	0	1	2	0	5	4		k__Bacteria; p__Bacteroidetes; c__VC2_1_Bac22; o__; f__; g__; s__
OTU_1637	0	0	3	0	1	1	2	1	0	5	1	3	1	0	3	0	3	1	0	1	0	3	1	0	0	0	3	8	4	3	1	1		k__Bacteria; p__Actinobacteria; c__Acidimicrobiia; o__Acidimicrobiales; f__; g__; s__
OTU_1638	1	0	2	0	0	0	0	0	0	2	3	0	4	0	1	0	3	1	2	0	0	0	3	0	1	0	1	8	3	0	0	0		k__Bacteria; p__Armatimonadetes; c__[Fimbriimonadia]; o__[Fimbriimonadales]; f__[Fimbriimonadaceae]
OTU_1639	0	1	0	0	5	1	0	0	0	2	2	2	0	0	0	0	1	0	0	0	0	3	1	3	3	0	1	1	0	0	1	0		k__Bacteria; p__Proteobacteria; c__Gammaproteobacteria; o__Legionellales
OTU_1640	3	1	5	1	0	0	0	0	0	1	1	4	0	0	3	1	6	4	2	0	0	1	0	0	1	1	2	16	0	1	4	1		k__Bacteria; p__Acidobacteria; c__PAUC37f; o__; f__; g__; s__
OTU_1641	1	0	0	0	2	3	2	2	2	1	0	0	0	0	4	0	0	0	0	0	0	0	1	1	0	3	0	1	5	1	0	1		k__Bacteria; p__Proteobacteria; c__Alphaproteobacteria; o__Rickettsiales; f__mitochondria
OTU_1642	0	0	0	0	0	0	0	0	0	0	0	0	0	0	2	2	0	0	0	0	0	9	0	0	17	0	0	0	0	0	0	1		k__Bacteria; p__Bacteroidetes
OTU_1643	0	0	0	0	0	2	1	10	2	3	0	1	0	0	0	0	0	1	0	0	1	0	0	3	0	0	0	0	1	2	0	0		k__Bacteria; p__Bacteroidetes; c__Cytophagia; o__Cytophagales; f__Cytophagaceae; g__Spirosoma; s__
OTU_1644	2	2	6	3	5	7	9	4	0	4	5	2	5	3	2	2	1	1	2	1	0	2	8	6	4	3	1	3	3	6	11	4		k__Bacteria; p__Proteobacteria; c__Deltaproteobacteria; o__Bdellovibrionales; f__Bdellovibrionaceae; g__Bdellovibrio; s__
OTU_1645	0	0	0	0	0	0	1	3	0	0	0	0	13	0	3	0	0	0	0	0	0	4	0	1	0	0	1	3	0	0	0	0		k__Bacteria; p__Proteobacteria; c__Gammaproteobacteria; o__Legionellales
OTU_1646	2	2	0	0	0	2	0	1	2	0	0	1	1	0	3	5	0	0	0	3	2	0	1	0	0	0	0	2	2	1	0	2		k__Bacteria; p__Firmicutes; c__Clostridia; o__Clostridiales; f__Peptostreptococcaceae; g__Tepidibacter; s__
OTU_1647	0	0	0	2	2	1	1	3	5	0	0	1	0	1	3	4	0	0	1	0	0	0	1	1	0	0	0	0	1	0	0	0		k__Bacteria; p__Chloroflexi; c__Ktedonobacteria; o__JG30-KF-AS9; f__; g__; s__
OTU_1648	5	0	3	1	5	2	4	11	5	3	3	3	0	2	0	4	3	4	2	1	11	5	6	5	7	6	2	1	3	3	2	1		k__Bacteria; p__Planctomycetes; c__Planctomycetia; o__Gemmatales; f__Isosphaeraceae; g__; s__
OTU_1649	0	0	0	1	1	4	2	4	0	0	2	2	2	3	0	2	0	0	0	0	0	0	1	3	0	0	1	4	0	0	0	3		k__Bacteria; p__Proteobacteria; c__Deltaproteobacteria; o__; f__; g__; s__
OTU_1650	0	0	0	0	0	0	0	0	0	8	0	0	0	0	0	0	5	0	0	0	1	2	4	0	0	0	0	0	0	0	2	7		k__Bacteria; p__Proteobacteria; c__Alphaproteobacteria; o__Rhodospirillales; f__Rhodospirillaceae; g__; s__
OTU_1651	3	1	5	2	0	1	1	0	2	0	0	0	2	0	2	1	2	0	3	0	0	6	2	5	7	0	0	1	1	0	0	0		k__Bacteria; p__Verrucomicrobia; c__[Spartobacteria]; o__[Chthoniobacterales]; f__[Chthoniobacteraceae]; g__OR-59; s__
OTU_1652	1	1	3	4	0	0	0	0	0	0	10	0	1	0	0	4	0	0	0	0	0	0	0	1	1	0	2	0	1	0	3	0		k__Bacteria; p__Proteobacteria; c__Betaproteobacteria; o__Procabacteriales; f__Procabacteriaceae; g__; s__
OTU_1653	4	0	3	1	1	5	0	0	0	1	1	3	5	2	0	0	6	3	3	0	1	0	0	0	0	0	1	0	0	1	1	0		k__Bacteria; p__Gemmatimonadetes; c__Gemmatimonadetes
OTU_1654	0	1	0	0	5	2	1	0	1	3	1	0	0	0	0	0	1	0	0	1	0	1	4	0	1	0	1	6	0	0	0	1		k__Bacteria; p__Planctomycetes; c__Planctomycetia; o__Gemmatales; f__Gemmataceae; g__; s__
OTU_1655	0	0	4	2	0	5	0	0	0	2	2	10	0	0	1	1	0	3	0	2	0	0	4	0	0	0	0	5	2	4	1	8		k__Bacteria; p__Bacteroidetes
OTU_1656	1	0	0	1	3	6	1	2	3	6	0	3	1	1	0	0	1	0	3	1	3	3	2	5	1	4	2	0	1	0	0	0		k__Bacteria; p__Planctomycetes; c__Planctomycetia; o__Gemmatales; f__Gemmataceae; g__Gemmata; s__
OTU_1657	0	0	0	0	3	0	0	0	4	0	0	0	0	1	6	0	0	0	0	0	6	1	2	6	0	2	0	1	0	2	2	0		k__Bacteria; p__Proteobacteria
OTU_1658	1	1	1	4	0	0	1	0	2	0	0	0	0	0	0	1	0	2	2	2	1	0	0	1	2	4	0	0	1	4	0	0		k__Bacteria; p__Bacteroidetes; c__[Saprospirae]; o__[Saprospirales]; f__Chitinophagaceae; g__Segetibacter; s__
OTU_1659	1	1	2	5	0	0	1	4	2	1	0	0	3	0	1	0	0	3	2	2	4	0	4	0	3	3	3	0	2	2	0	0		k__Bacteria; p__Firmicutes; c__Bacilli; o__Bacillales; f__Alicyclobacillaceae; g__Alicyclobacillus; s__
OTU_1660	3	0	0	0	0	0	2	0	2	0	0	1	0	0	0	1	6	0	0	0	0	0	0	0	0	0	0	1	0	6	0	19		k__Bacteria; p__Proteobacteria; c__Deltaproteobacteria; o__Myxococcales; f__Haliangiaceae; g__; s__
OTU_1661	2	2	2	0	0	2	6	0	0	2	0	0	1	2	3	1	0	0	6	0	0	1	0	0	3	1	0	0	2	0	1	0		k__Bacteria; p__Armatimonadetes; c__OPB50; o__; f__; g__; s__
OTU_1662	3	5	0	3	4	2	2	2	7	2	1	2	3	4	0	2	2	7	1	0	2	6	5	3	2	4	1	2	3	1	3	1		k__Bacteria; p__Actinobacteria; c__Actinobacteria; o__Actinomycetales
OTU_1663	0	0	1	1	10	7	12	10	1	5	3	3	9	5	4	8	1	0	0	2	5	0	1	3	2	5	1	2	2	3	10	10		k__Bacteria; p__Proteobacteria; c__Alphaproteobacteria
OTU_1664	0	2	0	0	2	1	0	0	0	0	0	6	0	0	0	0	0	0	0	0	0	1	3	0	0	0	0	0	15	0	0	0		k__Bacteria; p__Gemmatimonadetes; c__Gemm-3; o__; f__; g__; s__
OTU_1665	0	0	0	0	6	1	9	3	0	2	0	0	6	0	0	0	0	0	0	0	0	0	0	0	0	0	0	0	0	0	0	0		k__Bacteria; p__OD1; c__ZB2; o__; f__; g__; s__
OTU_1666	1	2	2	0	2	1	5	1	0	2	4	1	6	3	0	6	0	1	0	0	4	0	3	4	2	0	2	0	5	0	0	3		k__Bacteria; p__Proteobacteria; c__Gammaproteobacteria; o__Legionellales; f__Coxiellaceae; g__Aquicella; s__
OTU_1667	3	1	0	4	0	0	2	0	0	1	1	0	0	0	2	3	2	0	0	0	0	3	2	4	0	0	2	0	1	0	3	0		k__Bacteria; p__Firmicutes; c__Bacilli; o__Bacillales; f__Thermoactinomycetaceae; g__Thermoactinomyces; s__
OTU_1668	5	1	0	3	0	6	0	0	0	0	0	0	0	1	0	0	12	2	0	3	0	0	1	2	3	0	1	1	3	4	0	0		k__Bacteria; p__TM7; c__SC3; o__; f__; g__; s__
OTU_1669	0	0	1	0	0	2	6	2	0	2	0	0	5	3	0	0	0	0	0	0	2	0	0	0	1	5	0	2	0	0	1	0		k__Bacteria
OTU_1670	0	0	0	0	0	1	0	0	0	1	1	3	4	0	0	0	1	3	15	0	0	0	11	0	0	0	0	0	0	2	0	0		k__Bacteria; p__Acidobacteria; c__Sva0725; o__Sva0725; f__; g__; s__
OTU_1671	2	0	0	0	0	2	1	0	0	4	0	0	1	0	0	0	8	0	0	0	1	3	8	33	0	1	1	5	0	3	4	9		k__Bacteria; p__Bacteroidetes; c__Cytophagia; o__Cytophagales; f__Cytophagaceae; g__; s__
OTU_1672	1	11	1	0	3	4	4	3	3	1	3	0	21	4	1	13	0	0	2	0	0	0	1	5	0	6	4	0	0	5	2	1		k__Bacteria; p__Acidobacteria; c__Holophagae; o__Holophagales; f__Holophagaceae; g__; s__
OTU_1673	2	2	3	2	13	17	1	1	0	11	0	3	2	0	5	1	8	0	0	0	2	3	4	5	2	0	0	20	3	3	7	6		k__Bacteria; p__Proteobacteria; c__Deltaproteobacteria; o__Myxococcales; f__; g__; s__
OTU_1674	1	0	4	2	1	0	1	2	0	0	1	0	0	4	2	5	2	2	1	1	3	3	14	3	1	0	1	3	3	0	0	0		k__Bacteria; p__Proteobacteria; c__Gammaproteobacteria; o__Legionellales; f__Coxiellaceae; g__Aquicella; s__
OTU_1675	0	0	0	0	3	0	2	2	0	1	2	1	0	1	0	3	0	0	0	1	4	0	0	3	0	2	1	0	0	0	0	0		k__Bacteria; p__Gemmatimonadetes; c__Gemmatimonadetes; o__Ellin5290; f__; g__; s__
OTU_1676	7	0	1	3	2	0	0	0	2	0	0	0	0	3	1	2	4	3	2	3	0	0	0	0	0	1	1	2	0	4	1	0		k__Bacteria
OTU_1677	1	0	0	0	0	1	1	0	0	0	0	4	6	0	0	1	0	0	0	0	0	1	2	0	0	0	1	7	0	1	0	2		k__Bacteria; p__Proteobacteria; c__Gammaproteobacteria
OTU_1678	0	0	0	1	6	4	0	1	5	5	1	0	3	0	2	2	2	0	0	0	0	1	0	1	0	0	3	0	0	0	1	1		k__Bacteria
OTU_1679	0	1	0	0	0	3	3	2	1	1	1	2	3	7	9	0	0	1	0	0	2	1	10	5	6	4	1	0	5	1	0	0		k__Bacteria; p__Proteobacteria; c__Gammaproteobacteria; o__Legionellales; f__Coxiellaceae; g__Aquicella; s__
OTU_1680	2	1	2	2	2	0	3	4	6	0	0	0	0	2	0	2	0	1	0	0	1	0	0	1	0	3	1	2	1	0	2	0		k__Bacteria; p__Armatimonadetes; c__Armatimonadia; o__Armatimonadales; f__Armatimonadaceae; g__; s__
OTU_1681	0	0	1	1	0	2	2	0	5	1	0	2	1	0	0	1	1	3	0	0	4	5	1	2	1	0	0	2	1	0	0	0		k__Bacteria; p__Proteobacteria; c__Deltaproteobacteria; o__Myxococcales; f__; g__; s__
OTU_1682	0	0	0	0	1	3	2	4	4	3	7	4	3	0	0	0	3	2	0	0	4	2	2	2	1	0	0	3	3	0	0	4		k__Bacteria; p__Proteobacteria; c__Deltaproteobacteria; o__Myxococcales; f__Polyangiaceae
OTU_1683	2	2	2	0	1	1	3	5	2	1	0	1	0	0	4	0	1	0	1	3	0	0	2	1	3	4	2	0	2	4	2	0		k__Bacteria; p__Actinobacteria; c__Actinobacteria; o__Actinomycetales
OTU_1684	1	2	0	1	2	0	0	0	0	0	0	0	0	0	0	0	0	1	2	0	0	0	0	0	0	34	0	0	0	0	0	1		k__Bacteria
OTU_1685	3	6	0	3	1	0	1	0	1	0	0	2	2	5	3	0	0	3	11	4	4	0	4	1	2	0	3	4	0	0	0	0		k__Bacteria; p__Proteobacteria; c__Gammaproteobacteria; o__Xanthomonadales; f__Xanthomonadaceae; g__; s__
OTU_1686	2	0	0	0	2	2	3	0	1	0	2	1	0	2	1	3	0	0	0	0	6	1	0	0	0	2	1	1	3	0	0	0		k__Bacteria; p__Proteobacteria; c__Alphaproteobacteria; o__Ellin329; f__; g__; s__
OTU_1687	1	1	0	1	2	0	2	0	0	0	2	1	0	0	3	0	0	4	1	0	0	0	4	0	0	0	1	0	0	2	0	0		k__Bacteria; p__Acidobacteria; c__S035; o__; f__; g__; s__
OTU_1688	0	0	0	0	0	0	0	5	0	0	0	1	0	1	0	0	0	0	0	0	1	0	0	5	6	2	0	0	0	0	5	0		k__Bacteria; p__Bacteroidetes; c__[Saprospirae]; o__[Saprospirales]; f__Chitinophagaceae; g__; s__
OTU_1689	0	2	0	0	0	0	0	0	0	0	0	0	0	2	0	1	1	0	0	1	0	12	0	0	1	0	0	0	0	2	0	0		k__Bacteria; p__Proteobacteria
OTU_1690	0	2	1	1	0	0	0	0	0	1	0	0	0	0	4	1	2	5	5	3	0	0	0	0	0	0	0	14	0	0	2	0		k__Bacteria; p__Nitrospirae; c__Nitrospira; o__Nitrospirales; f__FW; g__4-29; s__
OTU_1691	0	0	0	0	5	0	5	0	1	3	3	3	1	2	1	1	0	0	3	0	1	0	0	1	0	0	0	0	1	0	0	2		k__Bacteria; p__Proteobacteria; c__Deltaproteobacteria; o__Bdellovibrionales; f__Bdellovibrionaceae; g__Bdellovibrio; s__
OTU_1692	2	0	0	0	5	1	3	0	0	0	5	3	4	4	0	3	1	1	5	0	1	1	4	8	0	0	1	1	3	0	0	0		k__Bacteria; p__Proteobacteria; c__Alphaproteobacteria
OTU_1693	3	3	1	0	0	0	0	0	0	0	0	0	2	4	0	1	0	0	4	0	1	0	0	0	2	1	0	0	0	0	8	0		k__Bacteria; p__Acidobacteria; c__DA052; o__Ellin6513; f__; g__; s__
OTU_1694	0	0	0	0	5	0	7	0	0	0	1	1	0	0	0	0	0	0	0	0	0	1	0	7	0	0	0	0	0	0	4	0		k__Bacteria; p__Chlamydiae; c__Chlamydiia; o__Chlamydiales
OTU_1695	1	0	1	0	2	0	0	0	1	0	3	5	2	3	0	0	0	0	1	0	3	1	4	1	3	0	0	4	1	0	1	0		k__Bacteria; p__Nitrospirae; c__Nitrospira; o__Nitrospirales; f__0319-6A21; g__; s__
OTU_1696	2	3	1	1	5	0	1	0	2	0	1	1	0	0	0	0	1	3	1	1	0	0	0	0	2	0	1	1	0	0	0	0		k__Bacteria; p__Chloroflexi; c__Chloroflexi; o__AKIW781; f__; g__; s__
OTU_1697	0	2	0	2	1	4	0	1	3	0	0	1	0	0	0	3	3	3	2	3	2	0	4	2	5	3	2	1	0	0	0	0		k__Bacteria; p__Proteobacteria; c__Alphaproteobacteria; o__Sphingomonadales; f__Sphingomonadaceae; g__Sphingomonas
OTU_1698	1	0	0	0	3	1	8	2	0	0	5	3	5	0	1	3	0	0	0	4	0	0	4	2	0	0	0	1	2	0	0	0		k__Bacteria; p__Proteobacteria
OTU_1699	2	4	4	1	1	0	1	0	0	2	1	3	0	1	0	1	0	0	5	5	0	1	0	0	2	0	0	0	0	3	1	0		k__Bacteria; p__Gemmatimonadetes; c__Gemmatimonadetes; o__Gemmatimonadales; f__; g__; s__
OTU_1700	6	3	4	5	2	4	3	2	8	1	1	4	1	1	0	5	5	7	2	7	5	0	1	1	2	4	3	4	0	4	2	2		k__Bacteria; p__Gemmatimonadetes; c__Gemmatimonadetes; o__Gemmatimonadales; f__Ellin5301; g__; s__
OTU_1701	4	5	5	9	14	25	11	11	10	13	20	27	22	22	13	21	13	4	10	12	6	9	23	27	11	6	13	14	20	9	25	22		k__Bacteria; p__Verrucomicrobia; c__[Pedosphaerae]; o__[Pedosphaerales]; f__Ellin515; g__; s__
OTU_1702	1	0	0	0	4	2	2	2	0	2	0	0	0	0	0	3	0	0	0	0	0	2	1	5	2	1	0	0	0	0	0	0		k__Bacteria; p__OD1; c__ZB2; o__; f__; g__; s__
OTU_1703	0	0	0	0	2	2	3	1	0	3	0	0	0	0	1	0	0	0	0	0	0	0	2	2	2	0	0	2	1	0	0	10		k__Bacteria; p__Verrucomicrobia; c__[Pedosphaerae]; o__[Pedosphaerales]
OTU_1704	0	0	0	0	0	8	6	0	0	5	0	1	0	0	3	0	0	0	0	0	0	2	0	2	2	0	0	5	0	0	0	0		k__Bacteria; p__TM7; c__SC3; o__; f__; g__; s__
OTU_1705	0	1	0	0	5	0	0	0	0	0	0	0	0	1	2	0	0	0	0	0	1	0	0	6	3	3	1	0	0	0	0	1		k__Bacteria; p__Proteobacteria; c__Deltaproteobacteria; o__Myxococcales
OTU_1706	3	1	15	2	0	0	0	0	0	0	0	2	1	0	4	0	7	6	0	1	1	0	0	0	2	5	0	12	0	1	6	0		k__Bacteria; p__Verrucomicrobia; c__[Pedosphaerae]; o__[Pedosphaerales]; f__; g__; s__
OTU_1707	0	0	0	0	9	3	3	0	0	2	2	2	0	0	0	0	1	0	0	0	0	1	0	0	3	0	0	2	2	2	0	0		k__Bacteria; p__Actinobacteria; c__Actinobacteria; o__Actinomycetales; f__Thermomonosporaceae
OTU_1708	0	2	1	0	2	0	0	7	2	0	1	0	0	3	0	3	0	0	1	0	2	0	0	2	3	1	1	0	1	0	0	0		k__Bacteria
OTU_1709	0	1	0	0	0	2	2	0	0	4	3	1	3	1	1	1	0	0	0	0	2	2	1	0	1	0	1	0	0	0	0	2		k__Bacteria; p__Proteobacteria; c__Alphaproteobacteria; o__Rhizobiales; f__Hyphomicrobiaceae; g__Parvibaculum; s__
OTU_1710	0	0	0	0	4	2	4	1	3	3	1	0	0	1	0	2	0	0	0	2	2	3	1	0	3	0	0	1	2	1	0	0		k__Bacteria; p__Chloroflexi; c__Chloroflexi; o__[Roseiflexales]; f__[Kouleothrixaceae]; g__; s__
OTU_1711	0	0	0	0	4	5	5	0	8	0	3	1	2	2	3	0	0	0	0	0	0	3	5	2	0	0	0	4	1	0	1	4		k__Bacteria; p__Planctomycetes; c__vadinHA49; o__DH61; f__; g__; s__
OTU_1712	1	0	2	3	1	0	3	2	1	4	1	1	3	2	4	1	4	4	2	4	1	3	3	4	2	0	4	0	4	2	1	2		k__Bacteria; p__Chloroflexi; c__Anaerolineae; o__A31; f__; g__; s__
OTU_1713	2	1	0	0	3	0	3	0	0	0	0	5	5	0	0	0	1	1	0	0	0	3	0	0	1	0	0	0	2	0	0	1		k__Bacteria; p__OD1; c__; o__; f__; g__; s__
OTU_1714	0	0	0	0	0	4	0	5	0	0	0	0	0	0	0	0	0	0	0	0	2	6	0	3	1	1	0	0	0	0	1	0		k__Bacteria
OTU_1715	2	12	0	0	0	1	4	0	0	3	0	1	4	0	6	1	0	0	2	0	0	0	0	0	0	0	1	0	3	1	1	0		k__Bacteria; p__Chlamydiae; c__Chlamydiia; o__Chlamydiales; f__Rhabdochlamydiaceae; g__Candidatus Rhabdochlamydia; s__
OTU_1716	0	0	0	0	5	1	0	0	2	0	3	0	0	0	0	0	0	0	0	0	0	0	4	2	0	0	0	0	1	0	0	0		k__Bacteria
OTU_1717	5	2	3	1	0	3	5	2	2	0	0	4	2	2	1	6	0	3	12	2	3	0	1	0	0	3	3	2	2	0	2	0		k__Bacteria; p__Actinobacteria; c__Actinobacteria; o__Actinomycetales
OTU_1718	3	2	4	1	3	8	6	2	4	6	1	3	0	7	2	0	2	6	2	2	2	5	8	5	6	2	2	1	6	3	1	2		k__Bacteria; p__Verrucomicrobia; c__[Spartobacteria]; o__[Chthoniobacterales]; f__[Chthoniobacteraceae]; g__; s__
OTU_1719	0	2	0	2	3	3	0	6	7	4	0	0	0	2	0	0	3	3	1	0	3	3	10	0	2	8	0	0	1	2	0	0		k__Bacteria; p__Bacteroidetes; c__Cytophagia; o__Cytophagales; f__Cytophagaceae; g__; s__
OTU_1720	4	4	4	5	15	11	14	11	5	6	7	9	4	7	4	2	7	3	5	5	2	5	22	10	6	8	3	4	4	2	2	4		k__Bacteria; p__Proteobacteria; c__Deltaproteobacteria; o__MIZ46; f__; g__; s__
OTU_1721	0	2	0	2	0	0	2	0	0	2	0	0	0	0	0	0	11	0	0	0	1	0	0	0	0	1	0	0	0	2	1	11		k__Bacteria; p__Proteobacteria; c__Deltaproteobacteria; o__Myxococcales; f__; g__; s__
OTU_1722	2	0	0	1	1	1	0	0	2	3	4	1	0	0	0	0	4	0	0	1	1	0	5	0	0	0	1	0	1	2	0	11		k__Bacteria; p__Chloroflexi; c__Chloroflexi; o__Chloroflexales
OTU_1723	0	0	0	0	0	1	6	0	0	3	2	0	10	0	0	0	1	0	0	0	0	0	0	0	0	6	2	4	0	0	0	0		k__Bacteria; p__TM6; c__SJA-4; o__; f__; g__; s__
OTU_1724	0	1	2	1	2	0	2	2	0	0	0	0	2	3	1	4	0	0	0	0	2	0	0	0	0	3	1	0	3	0	0	0		k__Bacteria
OTU_1725	0	0	0	2	1	1	3	0	0	2	8	0	3	5	3	2	3	4	2	0	0	0	1	3	0	0	0	5	3	1	3	0		k__Bacteria; p__Actinobacteria; c__Actinobacteria; o__Actinomycetales; f__Pseudonocardiaceae; g__Pseudonocardia; s__
OTU_1726	2	6	2	1	0	1	0	1	0	0	0	1	0	0	0	2	2	0	5	0	2	1	2	0	1	0	0	0	2	4	0	0		k__Bacteria; p__Proteobacteria; c__Alphaproteobacteria; o__Rickettsiales; f__mitochondria
OTU_1727	8	2	0	0	1	0	1	0	1	0	1	0	0	1	0	3	0	0	0	1	0	0	0	0	0	2	3	0	2	0	0	3		k__Bacteria; p__Gemmatimonadetes; c__Gemmatimonadetes; o__Ellin5290; f__; g__; s__
OTU_1728	2	1	2	0	0	2	0	0	0	2	0	0	3	0	2	0	19	3	1	3	1	0	0	3	0	2	0	2	1	4	0	3		k__Bacteria; p__Actinobacteria; c__Actinobacteria; o__Actinomycetales; f__Thermomonosporaceae; g__Actinocorallia; s__
OTU_1729	0	0	0	0	1	3	11	2	0	0	8	4	2	8	2	2	4	0	1	0	0	0	6	0	1	2	4	2	2	0	1	1		k__Bacteria; p__Armatimonadetes; c__[Fimbriimonadia]; o__[Fimbriimonadales]; f__[Fimbriimonadaceae]; g__Fimbriimonas; s__
OTU_1730	1	0	1	0	1	1	2	0	0	0	0	2	0	1	0	2	4	2	0	0	0	1	0	1	1	1	0	3	0	3	2	2		k__Bacteria; p__Chloroflexi; c__Anaerolineae; o__Caldilineales; f__Caldilineaceae; g__; s__
OTU_1731	0	0	1	2	0	1	0	0	2	2	2	0	1	0	3	0	1	0	0	4	0	4	3	2	2	0	0	5	2	0	0	0		k__Bacteria; p__Acidobacteria; c__Acidobacteria-6; o__iii1-15; f__; g__; s__
OTU_1732	0	3	0	0	0	0	1	2	0	0	0	0	0	2	7	2	0	4	1	0	0	3	0	1	1	4	3	0	0	0	7	3		k__Bacteria; p__Proteobacteria; c__Gammaproteobacteria; o__Legionellales
OTU_1733	77	51	54	108	24	52	37	88	58	60	30	27	54	28	51	11	145	145	92	99	61	310	37	78	57	49	82	22	17	177	61	74		k__Bacteria; p__Proteobacteria; c__Betaproteobacteria; o__Burkholderiales; f__Comamonadaceae
OTU_1734	0	0	0	2	0	3	0	0	5	3	1	2	0	0	2	0	0	2	0	0	0	4	0	1	0	0	0	3	0	2	0	0		k__Bacteria; p__Planctomycetes; c__Phycisphaerae; o__WD2101; f__; g__; s__
OTU_1735	0	0	0	0	1	1	1	0	0	0	0	4	7	0	0	0	2	0	0	0	2	3	0	1	0	0	0	5	1	0	0	0		k__Bacteria; p__Proteobacteria; c__Alphaproteobacteria; o__Rickettsiales; f__; g__; s__
OTU_1736	0	1	0	1	1	0	1	5	6	2	0	0	0	4	0	0	0	0	0	0	0	0	1	0	0	0	0	0	0	0	0	0		k__Bacteria; p__Gemmatimonadetes; c__Gemmatimonadetes
OTU_1737	2	4	5	5	2	1	2	1	0	1	3	0	0	1	0	0	4	1	4	5	0	0	1	3	0	0	3	0	0	1	0	0		k__Bacteria; p__Proteobacteria; c__Gammaproteobacteria; o__Legionellales; f__Coxiellaceae; g__; s__
OTU_1738	2	10	13	19	11	22	9	5	37	12	2	18	2	8	11	5	31	11	12	21	10	13	15	27	11	6	4	16	21	30	17	19		k__Bacteria; p__Proteobacteria; c__Alphaproteobacteria; o__Sphingomonadales; f__Sphingomonadaceae; g__Kaistobacter; s__
OTU_1739	0	0	1	1	4	1	0	0	8	0	6	1	0	0	1	1	6	2	3	2	0	2	12	3	2	2	1	1	3	6	3	5		k__Bacteria; p__Proteobacteria; c__Deltaproteobacteria; o__Myxococcales
OTU_1740	0	0	0	0	0	0	0	27	0	0	0	0	0	0	0	0	0	0	1	1	0	0	0	0	0	0	0	0	0	0	0	2		k__Bacteria; p__Verrucomicrobia; c__[Pedosphaerae]; o__[Pedosphaerales]
OTU_1741	0	0	0	2	4	0	1	0	2	0	1	0	2	1	0	1	1	1	0	0	3	1	0	0	0	0	1	2	2	0	0	1		k__Bacteria
OTU_1742	1	5	0	0	0	0	0	0	0	0	1	0	0	0	0	0	6	8	2	2	0	0	1	0	3	0	1	0	0	5	0	0		k__Bacteria; p__Elusimicrobia; c__Elusimicrobia; o__FAC88; f__; g__; s__
OTU_1743	1	2	0	0	1	3	4	4	3	3	0	8	5	0	3	3	0	0	0	1	2	2	5	4	1	0	0	3	3	1	2	2		k__Bacteria; p__Chloroflexi; c__TK10; o__B07_WMSP1
OTU_1744	1	0	1	0	0	0	0	0	0	0	7	2	1	1	0	1	0	0	0	0	0	0	1	0	0	0	1	2	0	0	0	0		k__Bacteria; p__OP11; c__OP11-3; o__; f__; g__; s__
OTU_1745	2	4	5	0	2	4	1	0	0	0	0	5	1	2	0	2	1	1	1	1	2	1	0	0	0	0	2	0	0	2	2	0		k__Bacteria; p__Bacteroidetes; c__[Saprospirae]; o__[Saprospirales]; f__Chitinophagaceae; g__; s__
OTU_1746	1	0	0	0	0	1	0	0	0	0	1	0	0	1	0	0	2	1	0	0	0	0	0	0	0	0	0	16	3	1	2	2		k__Bacteria; p__WS3; c__PRR-12; o__Sediment-1; f__; g__; s__
OTU_1747	0	0	0	0	1	4	2	0	1	3	4	2	0	0	2	0	0	1	0	0	0	2	2	3	4	0	2	0	3	0	0	2		k__Bacteria; p__Proteobacteria; c__Gammaproteobacteria
OTU_1748	4	3	2	5	6	7	3	13	15	4	3	2	2	8	3	3	3	1	6	1	6	7	5	17	24	10	1	3	3	2	4	4		k__Bacteria; p__Proteobacteria; c__Deltaproteobacteria; o__Myxococcales; f__; g__; s__
OTU_1749	0	0	0	0	0	0	1	2	2	0	0	0	0	1	2	1	0	0	0	0	5	0	2	8	1	0	13	0	1	0	0	0		k__Bacteria; p__Bacteroidetes; c__Sphingobacteriia; o__Sphingobacteriales; f__; g__; s__
OTU_1750	0	1	0	0	0	0	0	0	2	0	0	0	0	5	2	2	0	0	0	1	0	0	0	0	0	0	1	0	3	0	4	0		k__Bacteria; p__Proteobacteria; c__Alphaproteobacteria; o__Rhodospirillales; f__Rhodospirillaceae; g__; s__
OTU_1751	2	0	2	4	4	1	1	4	1	2	2	2	2	2	0	3	0	1	0	0	0	0	4	1	2	3	2	1	3	0	9	2		k__Bacteria; p__Chlamydiae; c__Chlamydiia; o__Chlamydiales; f__; g__; s__
OTU_1752	27	16	28	17	12	9	5	8	8	2	26	8	16	45	22	60	4	18	13	4	9	0	9	4	3	3	38	4	21	12	29	10		k__Bacteria; p__Verrucomicrobia; c__Opitutae; o__Opitutales; f__Opitutaceae; g__Opitutus; s__
OTU_1753	3	1	1	2	0	0	2	0	1	0	1	2	4	0	0	2	0	0	2	0	0	0	0	0	0	5	1	3	1	0	0	5		k__Bacteria; p__Proteobacteria; c__Deltaproteobacteria; o__; f__; g__; s__
OTU_1754	0	3	0	0	0	2	4	2	0	3	0	0	0	2	1	1	0	0	0	0	0	0	1	0	0	0	4	2	3	0	0	0		k__Bacteria; p__Proteobacteria; c__Deltaproteobacteria; o__Bdellovibrionales; f__Bdellovibrionaceae; g__Bdellovibrio; s__
OTU_1755	0	0	0	0	4	3	0	0	2	3	2	3	0	0	0	0	0	0	0	0	1	6	7	3	0	0	0	0	3	0	0	2		k__Bacteria; p__OD1; c__ZB2; o__; f__; g__; s__
OTU_1756	1	4	8	1	1	2	0	0	2	1	1	0	3	1	7	0	3	0	5	2	1	0	0	1	0	1	1	5	0	1	5	5		k__Bacteria; p__Verrucomicrobia; c__[Pedosphaerae]; o__[Pedosphaerales]; f__Ellin515; g__; s__
OTU_1757	1	8	7	10	2	1	3	3	1	2	3	4	1	2	0	7	0	8	5	2	2	0	0	4	0	1	4	0	2	7	0	1		k__Bacteria; p__Bacteroidetes; c__[Saprospirae]; o__[Saprospirales]; f__Chitinophagaceae; g__Segetibacter; s__
OTU_1758	0	0	0	0	1	0	2	5	0	0	4	0	0	8	0	0	0	0	0	1	1	1	2	5	4	2	1	0	0	0	1	4		k__Bacteria; p__Proteobacteria; c__Deltaproteobacteria; o__Myxococcales; f__Cystobacterineae; g__; s__
OTU_1759	3	0	5	8	0	5	0	0	0	0	2	5	4	0	7	0	2	4	1	0	0	1	6	0	2	3	1	5	2	0	2	0		k__Bacteria; p__Acidobacteria; c__iii1-8; o__DS-18; f__; g__; s__
OTU_1760	0	0	1	0	3	2	3	5	0	2	1	0	1	0	2	0	0	0	0	0	2	0	0	2	0	0	0	0	1	0	0	0		k__Bacteria; p__OD1; c__ABY1; o__; f__; g__; s__
OTU_1761	1	2	0	0	0	0	5	0	0	4	0	2	5	1	3	1	0	0	3	0	0	0	0	0	1	0	0	0	0	2	1	1		k__Bacteria; p__Acidobacteria; c__Acidobacteria-6; o__iii1-15; f__RB40; g__; s__
OTU_1762	0	0	0	0	10	0	0	0	0	0	0	2	5	2	2	1	0	0	0	0	0	9	18	0	0	0	2	2	1	0	0	0		k__Bacteria; p__Firmicutes; c__Bacilli; o__Lactobacillales; f__Streptococcaceae; g__Streptococcus
OTU_1763	0	1	3	0	0	2	0	0	0	0	2	0	3	0	3	4	0	2	2	7	0	3	0	0	0	0	3	1	0	1	2	0		k__Bacteria; p__Proteobacteria; c__Alphaproteobacteria; o__Rickettsiales; f__; g__; s__
OTU_1764	0	0	2	2	2	2	3	0	0	0	0	3	1	0	1	3	0	1	0	1	1	0	2	1	0	0	0	5	2	0	0	3		k__Bacteria; p__Nitrospirae; c__Nitrospira; o__Nitrospirales; f__0319-6A21; g__; s__
OTU_1765	3	5	1	4	0	21	0	2	2	3	0	0	0	1	0	0	9	2	0	7	0	0	0	1	0	5	1	0	1	3	0	0		k__Bacteria; p__Proteobacteria; c__Alphaproteobacteria; o__Rhizobiales; f__Hyphomicrobiaceae; g__Devosia; s__
OTU_1766	4	1	0	0	0	4	3	0	0	5	0	0	0	2	2	0	0	0	0	0	0	2	0	1	0	1	0	2	0	0	0	2		k__Bacteria; p__Firmicutes; c__Bacilli; o__Bacillales; f__Paenibacillaceae; g__Paenibacillus; s__
OTU_1767	0	0	0	0	0	0	0	0	5	0	0	0	0	0	0	0	0	0	0	0	0	0	0	26	0	0	0	0	0	0	0	0		k__Bacteria; p__Bacteroidetes; c__Flavobacteriia; o__Flavobacteriales; f__[Weeksellaceae]; g__; s__
OTU_1768	0	0	0	0	1	0	0	2	0	2	1	0	3	3	2	1	0	0	0	0	1	0	3	0	0	0	4	0	0	0	0	2		k__Bacteria; p__TM6; c__SJA-4; o__; f__; g__; s__
OTU_1769	4	5	1	4	6	4	5	2	7	1	3	6	1	9	5	6	2	1	3	4	4	2	4	4	1	5	5	4	3	2	4	4		k__Bacteria; p__Elusimicrobia; c__Elusimicrobia; o__FAC88; f__; g__; s__
OTU_1770	0	0	0	0	1	0	1	0	1	0	0	0	0	0	0	0	0	1	0	3	3	2	0	0	2	1	1	0	1	1	0	0		k__Bacteria; p__TM7; c__SC3; o__; f__; g__; s__
OTU_1771	3	0	0	1	0	0	0	0	0	0	2	2	1	1	0	2	0	3	2	2	0	0	0	0	0	0	0	0	1	4	0	0		k__Bacteria; p__Planctomycetes; c__Phycisphaerae; o__WD2101; f__; g__; s__
OTU_1772	4	2	4	2	9	9	1	3	13	9	4	3	7	1	3	1	10	6	4	2	4	3	2	2	10	0	3	4	3	3	2	3		k__Bacteria; p__Planctomycetes; c__Phycisphaerae; o__WD2101; f__; g__; s__
OTU_1773	2	0	0	1	0	2	2	2	9	4	0	0	1	0	1	3	5	2	0	0	0	4	0	1	5	2	1	1	3	0	5	0		k__Bacteria; p__Proteobacteria; c__Deltaproteobacteria; o__Myxococcales; f__Polyangiaceae; g__; s__
OTU_1774	0	0	0	0	0	0	4	1	0	1	3	2	2	2	2	1	0	0	0	0	1	0	2	1	2	4	0	1	1	0	2	7		k__Bacteria; p__OP3; c__PBS-25; o__; f__; g__; s__
OTU_1775	2	2	3	1	0	1	4	7	2	2	1	0	0	1	1	0	0	2	0	0	0	1	1	2	3	0	0	1	1	0	0	0		k__Bacteria; p__Planctomycetes; c__Phycisphaerae; o__WD2101; f__; g__; s__
OTU_1776	6	1	1	0	0	3	0	0	0	0	2	1	0	1	0	0	1	0	1	0	0	0	2	0	1	4	1	0	0	1	0	0		k__Bacteria; p__Firmicutes; c__Bacilli; o__Bacillales; f__Bacillaceae; g__Terribacillus; s__
OTU_1777	0	0	2	0	0	3	2	0	0	0	1	7	0	0	0	0	0	0	1	2	0	0	0	0	0	0	0	6	0	0	2	0		k__Bacteria; p__Proteobacteria; c__Gammaproteobacteria; o__Legionellales; f__Coxiellaceae; g__Aquicella; s__
OTU_1778	23	7	18	12	1	4	6	4	1	6	18	17	27	13	22	15	7	6	8	13	5	3	5	3	3	3	14	14	18	5	11	13		k__Bacteria; p__Verrucomicrobia; c__[Pedosphaerae]; o__[Pedosphaerales]; f__Ellin515; g__; s__
OTU_1779	0	0	0	0	0	0	0	0	0	0	0	1	0	0	0	0	0	0	0	0	0	5	0	0	17	0	0	0	0	0	3	1		k__Bacteria; p__Proteobacteria; c__Betaproteobacteria; o__Procabacteriales; f__Procabacteriaceae; g__Leeia; s__oryzae
OTU_1780	54	51	48	41	21	22	25	0	16	15	38	69	30	15	33	28	177	29	37	46	11	25	30	19	42	11	15	74	24	53	18	25		k__Bacteria; p__Acidobacteria; c__[Chloracidobacteria]; o__RB41; f__Ellin6075; g__; s__
OTU_1781	2	0	0	0	20	6	6	5	3	6	3	4	10	1	2	4	0	2	1	1	12	0	3	4	2	2	5	4	3	0	10	4		k__Bacteria; p__Proteobacteria; c__Alphaproteobacteria
OTU_1782	0	0	1	0	1	2	1	1	1	2	4	0	1	1	0	0	0	0	0	0	0	0	7	0	3	0	0	4	0	0	1	1		k__Bacteria; p__WS3; c__PRR-12; o__Sediment-1
OTU_1783	1	0	0	1	3	4	3	1	3	2	1	5	0	0	2	2	0	0	0	5	5	0	3	8	6	4	0	0	1	0	0	0		k__Bacteria; p__Proteobacteria; c__Deltaproteobacteria; o__Myxococcales
OTU_1784	2	0	2	0	0	0	5	0	0	2	0	2	1	1	1	0	0	0	3	0	2	1	3	0	2	6	5	4	3	0	4	3		k__Bacteria; p__Acidobacteria; c__EC1113; o__; f__; g__; s__
OTU_1785	0	0	0	1	0	1	4	0	0	0	2	0	6	1	0	0	0	0	4	0	0	2	0	2	0	0	1	4	1	0	0	0		k__Bacteria; p__Planctomycetes; c__Phycisphaerae; o__CPla-3; f__; g__; s__
OTU_1786	2	1	2	3	2	0	0	0	0	3	1	0	2	2	0	1	0	0	0	0	2	0	0	0	1	0	1	4	0	3	0	0		k__Bacteria; p__Planctomycetes; c__Planctomycetia; o__Gemmatales; f__Gemmataceae; g__; s__
OTU_1787	0	0	0	0	0	3	12	0	0	2	0	1	2	0	0	2	0	1	0	1	0	0	3	2	0	0	0	0	1	2	0	1		k__Archaea; p__Euryarchaeota
OTU_1788	0	0	0	0	2	1	2	1	6	0	0	0	0	0	0	0	0	0	0	2	2	3	2	6	3	0	0	0	0	0	2	0		k__Bacteria; p__Proteobacteria
OTU_1789	0	0	0	0	0	2	2	2	1	0	1	0	1	0	3	0	0	0	0	0	0	0	4	2	3	0	0	0	2	0	0	0		k__Bacteria; p__Proteobacteria; c__Deltaproteobacteria; o__Bdellovibrionales; f__Bdellovibrionaceae; g__Bdellovibrio; s__
OTU_1790	2	0	4	1	1	1	0	0	0	0	3	0	1	0	0	2	4	0	0	0	0	0	0	0	0	0	0	0	0	3	1	0		k__Bacteria; p__Verrucomicrobia; c__[Spartobacteria]; o__[Chthoniobacterales]; f__[Chthoniobacteraceae]; g__Candidatus Xiphinematobacter; s__
OTU_1791	0	0	1	0	3	1	3	2	0	2	1	3	1	1	2	2	0	2	1	0	5	1	8	1	6	9	0	0	2	0	3	1		k__Bacteria; p__Verrucomicrobia; c__[Spartobacteria]; o__[Chthoniobacterales]; f__[Chthoniobacteraceae]; g__Candidatus Xiphinematobacter; s__
OTU_1792	0	0	2	3	3	3	1	0	2	0	0	0	4	2	0	2	0	2	3	1	2	1	3	2	0	0	1	0	0	0	3	0		k__Bacteria; p__Elusimicrobia; c__Elusimicrobia; o__FAC88; f__; g__; s__
OTU_1793	0	0	0	0	0	6	2	0	0	0	1	3	1	0	1	0	0	0	0	0	0	3	7	1	2	0	0	1	3	0	0	1		k__Bacteria; p__Planctomycetes; c__Planctomycetia; o__Planctomycetales; f__Planctomycetaceae; g__Planctomyces; s__
OTU_1794	5	8	5	3	2	0	2	0	2	1	3	6	1	3	2	11	2	11	4	2	4	3	4	4	5	4	4	0	3	11	10	1		k__Bacteria; p__Bacteroidetes; c__[Saprospirae]; o__[Saprospirales]; f__Chitinophagaceae; g__; s__
OTU_1795	0	0	4	0	3	1	0	2	6	0	6	0	0	1	3	6	0	0	1	0	0	0	0	0	0	0	0	0	0	0	0	0		k__Bacteria
OTU_1796	1	0	3	0	2	1	5	3	3	2	2	3	1	0	3	1	0	0	1	0	0	2	4	2	10	0	0	6	0	0	4	4		k__Bacteria; p__Proteobacteria; c__Deltaproteobacteria; o__Myxococcales; f__; g__; s__
OTU_1797	1	0	0	0	1	2	0	0	1	1	0	0	0	2	1	2	0	4	1	0	1	0	2	0	5	0	2	0	2	0	1	2		k__Bacteria; p__Chloroflexi; c__Ktedonobacteria; o__JG30-KF-AS9; f__; g__; s__
OTU_1798	0	1	0	1	1	1	1	4	0	4	0	0	0	1	0	0	0	0	2	0	0	2	4	1	6	2	1	1	0	0	2	0		k__Bacteria; p__Proteobacteria; c__Alphaproteobacteria; o__Rickettsiales; f__mitochondria; g__Vermamoeba; s__vermiformis
OTU_1799	0	0	0	1	0	0	1	0	0	2	0	1	0	0	0	0	1	0	0	0	0	0	0	0	0	0	1	13	0	0	0	1		k__Bacteria; p__Proteobacteria; c__Deltaproteobacteria; o__Myxococcales; f__; g__; s__
OTU_1800	3	8	0	1	2	0	0	0	0	0	0	0	0	0	0	1	0	1	4	6	0	0	0	0	0	0	0	0	0	1	0	0		k__Bacteria; p__Acidobacteria; c__Acidobacteriia; o__Acidobacteriales; f__Acidobacteriaceae; g__; s__
OTU_1801	0	0	2	0	1	2	2	1	0	4	0	0	3	4	1	2	0	0	0	0	1	1	3	5	1	0	0	0	0	0	0	0		k__Bacteria; p__Tenericutes; c__Mollicutes; o__Anaeroplasmatales; f__Anaeroplasmataceae; g__Asteroleplasma; s__
OTU_1802	2	2	0	0	0	0	1	0	0	0	7	1	2	0	2	7	5	3	0	0	0	1	0	0	0	3	2	52	1	0	0	4		k__Bacteria; p__WS3; c__PRR-12; o__Sediment-1; f__PRR-10; g__; s__
OTU_1803	0	0	1	2	3	0	3	1	0	0	2	6	3	2	2	0	2	0	0	0	0	1	8	3	0	0	1	1	6	0	3	0		k__Bacteria; p__Bacteroidetes; c__[Saprospirae]; o__[Saprospirales]; f__Chitinophagaceae; g__; s__
OTU_1804	1	2	2	4	3	7	3	1	6	5	0	3	2	0	3	1	2	1	3	3	5	5	5	4	4	0	2	4	5	1	0	3		k__Bacteria; p__Planctomycetes; c__Phycisphaerae; o__WD2101; f__; g__; s__
OTU_1805	0	2	1	1	0	0	0	0	1	1	1	0	0	1	1	0	2	1	3	2	0	2	0	3	3	5	0	0	0	2	3	0		k__Bacteria; p__Bacteroidetes; c__[Saprospirae]; o__[Saprospirales]; f__Chitinophagaceae; g__Flavisolibacter; s__
OTU_1806	0	0	0	0	1	6	0	0	1	0	0	0	1	0	0	0	0	0	1	1	3	1	0	0	0	0	0	2	1	2	1	0		k__Bacteria; p__Planctomycetes; c__Phycisphaerae; o__WD2101; f__; g__; s__
OTU_1807	0	0	0	0	3	4	0	0	2	0	2	0	1	3	3	0	0	0	0	1	2	2	3	0	0	2	2	5	0	0	0	0		k__Bacteria; p__Chloroflexi; c__Chloroflexi; o__[Roseiflexales]; f__; g__; s__
OTU_1808	0	0	0	2	0	0	3	0	2	1	2	1	2	1	1	1	1	1	0	2	0	0	0	0	2	4	3	0	1	0	2	0		k__Bacteria; p__Elusimicrobia; c__Elusimicrobia; o__IIb; f__; g__; s__
OTU_1809	2	5	6	6	1	9	2	7	35	0	2	0	1	1	0	2	8	5	3	0	5	0	4	4	9	0	7	0	0	7	6	5		k__Bacteria; p__Actinobacteria; c__Actinobacteria; o__Actinomycetales; f__Micromonosporaceae
OTU_1810	0	0	0	0	5	4	3	4	2	7	5	0	0	0	4	4	0	0	0	0	0	2	5	1	0	0	0	1	2	0	0	4		k__Bacteria; p__OP3; c__PBS-25; o__; f__; g__; s__
OTU_1811	2	3	0	0	0	2	1	0	3	0	1	0	0	1	0	0	0	0	1	0	2	0	0	4	0	0	2	0	0	3	1	0		k__Bacteria
OTU_1812	0	0	0	0	1	1	7	1	1	0	1	0	4	0	1	0	0	0	1	0	2	0	0	2	0	2	0	1	0	0	4	4		k__Bacteria; p__Proteobacteria; c__Gammaproteobacteria
OTU_1813	1	0	2	2	1	0	0	0	0	1	4	2	0	0	1	2	3	0	0	1	0	2	2	1	0	0	0	3	0	0	0	2		k__Bacteria; p__Acidobacteria; c__Sva0725; o__Sva0725; f__; g__; s__
OTU_1814	1	2	0	3	5	2	2	9	1	0	2	1	1	2	2	4	0	1	0	0	3	3	3	3	7	3	2	1	0	1	1	0		k__Bacteria; p__Elusimicrobia; c__Elusimicrobia; o__FAC88; f__; g__; s__
OTU_1815	0	0	3	2	0	0	0	0	2	1	4	5	3	0	1	2	5	2	0	0	0	0	4	0	0	0	0	13	3	0	0	2		k__Bacteria; p__Chloroflexi; c__Anaerolineae; o__SBR1031; f__A4b; g__; s__
OTU_1816	0	0	0	0	18	0	0	0	0	7	0	0	0	0	0	0	0	0	0	0	0	82	0	0	30	2	0	0	0	3	0	0		k__Bacteria; p__TM7; c__TM7-1; o__; f__; g__; s__
OTU_1817	1	0	3	0	1	3	0	2	0	1	1	0	2	0	2	0	1	2	0	1	0	0	1	2	0	0	0	1	2	0	1	2		k__Bacteria; p__Firmicutes; c__Clostridia; o__Clostridiales; f__Clostridiaceae; g__Clostridium; s__bowmanii
OTU_1818	1	5	4	1	0	1	0	1	0	2	3	3	4	3	3	6	2	3	4	1	2	2	0	0	0	0	0	1	1	0	0	0		k__Bacteria; p__Cyanobacteria; c__4C0d-2; o__MLE1-12; f__; g__; s__
OTU_1819	0	0	0	0	3	1	2	2	0	2	0	0	0	3	1	1	2	2	1	0	0	2	0	1	1	1	0	0	1	2	0	0		k__Bacteria; p__Planctomycetes; c__Planctomycetia; o__Gemmatales; f__Gemmataceae; g__; s__
OTU_1820	2	1	1	0	3	0	0	3	0	0	0	1	0	5	0	0	1	3	0	0	0	0	3	0	0	2	2	0	2	2	0	4		k__Bacteria; p__Verrucomicrobia; c__[Spartobacteria]; o__[Chthoniobacterales]; f__[Chthoniobacteraceae]; g__; s__
OTU_1821	3	1	4	3	0	3	3	4	1	3	0	2	1	1	1	3	0	0	3	1	2	3	1	0	1	1	0	3	2	0	3	0		k__Bacteria; p__Proteobacteria; c__Alphaproteobacteria; o__Rhizobiales
OTU_1822	3	5	1	0	2	0	1	0	1	0	3	3	1	2	1	0	0	0	3	0	1	2	4	3	0	1	0	0	3	1	0	0		k__Bacteria; p__Planctomycetes; c__Phycisphaerae; o__WD2101; f__; g__; s__
OTU_1823	13	3	2	2	0	0	0	0	3	0	0	0	0	0	0	0	0	0	5	2	1	0	0	0	0	2	0	0	0	3	0	0		k__Bacteria; p__Proteobacteria; c__Alphaproteobacteria; o__Sphingomonadales; f__Sphingomonadaceae; g__Sphingomonas
OTU_1824	0	0	4	0	0	0	0	0	0	3	0	7	0	0	0	0	0	0	0	0	0	0	1	0	0	0	0	4	1	0	0	4		k__Bacteria; p__Bacteroidetes; c__Sphingobacteriia; o__Sphingobacteriales; f__; g__; s__
OTU_1825	0	0	2	0	5	7	2	0	1	1	0	1	0	1	0	0	0	0	1	0	4	0	0	0	0	0	0	0	0	0	1	0		k__Bacteria; p__Proteobacteria; c__Betaproteobacteria; o__Burkholderiales; f__Burkholderiaceae; g__Candidatus Glomeribacter
OTU_1826	0	0	0	0	0	0	0	0	0	0	0	0	0	0	0	0	0	0	0	0	21	0	0	0	0	0	0	0	0	0	0	0		k__Bacteria; p__Proteobacteria; c__Betaproteobacteria; o__Procabacteriales; f__Procabacteriaceae; g__; s__
OTU_1827	0	0	0	0	0	0	2	0	2	0	0	2	0	0	2	0	0	0	0	0	5	3	9	2	0	5	0	1	2	0	2	14		k__Bacteria; p__Bacteroidetes; c__Sphingobacteriia; o__Sphingobacteriales; f__; g__; s__
OTU_1828	0	1	7	3	0	0	0	0	0	0	0	9	0	0	1	2	1	2	2	3	0	0	0	0	5	0	4	8	0	4	2	0		k__Bacteria; p__Armatimonadetes; c__Chthonomonadetes; o__SJA-22; f__; g__; s__
OTU_1829	0	0	0	1	0	0	1	1	0	5	0	3	2	0	0	0	0	0	1	0	0	1	1	0	0	2	9	0	0	0	0	0		k__Bacteria; p__Proteobacteria; c__Alphaproteobacteria
OTU_1830	0	1	2	0	0	0	0	0	0	0	0	0	0	4	0	4	0	0	0	0	1	0	0	0	1	1	8	2	0	0	3	0		k__Bacteria; p__Proteobacteria; c__Deltaproteobacteria; o__Myxococcales; f__; g__; s__
OTU_1831	0	0	0	0	1	0	0	1	0	0	2	2	2	4	1	2	3	0	0	0	2	3	1	3	5	0	2	3	5	2	1	0		k__Bacteria; p__Proteobacteria; c__Gammaproteobacteria; o__Legionellales; f__Coxiellaceae; g__Aquicella; s__
OTU_1832	4	1	0	1	0	1	1	0	0	0	4	2	4	0	0	0	2	2	9	3	3	3	0	0	0	1	0	0	0	1	1	0		k__Bacteria; p__Cyanobacteria; c__4C0d-2; o__SM1D11; f__; g__; s__
OTU_1833	6	15	23	19	1	8	0	0	16	2	1	18	3	20	41	5	11	2	8	8	2	7	14	5	13	11	1	7	14	15	5	29		k__Bacteria; p__Bacteroidetes; c__[Saprospirae]; o__[Saprospirales]; f__Chitinophagaceae; g__; s__
OTU_1834	1	0	3	0	3	3	2	0	2	2	3	3	3	0	3	0	4	0	1	0	2	3	2	0	0	1	2	3	3	2	1	0		k__Bacteria; p__Proteobacteria; c__Alphaproteobacteria; o__Rhizobiales; f__; g__; s__
OTU_1835	0	0	0	1	3	0	3	3	4	4	0	0	1	0	0	1	1	0	1	3	0	0	0	4	1	0	0	2	1	1	1	0		k__Bacteria; p__Planctomycetes; c__Planctomycetia; o__Gemmatales; f__Gemmataceae; g__; s__
OTU_1836	0	0	0	0	0	0	0	1	0	0	2	1	3	2	0	0	0	0	0	0	0	0	0	2	1	2	0	1	1	0	3	3		k__Bacteria; p__Chlamydiae; c__Chlamydiia; o__Chlamydiales; f__Rhabdochlamydiaceae; g__Candidatus Rhabdochlamydia; s__
OTU_1837	0	0	0	1	2	0	1	0	0	3	1	4	1	0	1	0	1	2	0	0	0	0	4	0	2	0	0	0	2	2	0	9		k__Bacteria; p__Proteobacteria
OTU_1838	2	4	1	7	0	4	1	0	1	1	0	3	1	3	0	1	2	4	5	1	4	1	3	2	1	2	2	4	0	3	2	3		k__Bacteria; p__Actinobacteria; c__Acidimicrobiia; o__Acidimicrobiales; f__; g__; s__
OTU_1839	0	0	1	0	0	0	0	0	0	0	0	1	0	0	0	0	0	0	0	2	0	3	0	20	0	0	0	0	0	0	0	2		k__Bacteria; p__Proteobacteria; c__Gammaproteobacteria; o__Xanthomonadales; f__Xanthomonadaceae
OTU_1840	1	0	0	0	3	0	2	0	0	1	2	4	3	2	0	5	0	0	2	0	0	0	0	0	0	0	0	0	1	0	0	0		k__Bacteria; p__Proteobacteria
OTU_1841	1	0	0	0	2	5	9	0	1	3	3	4	9	4	0	4	0	0	0	1	0	3	5	0	1	5	0	0	3	0	4	6		k__Bacteria; p__Bacteroidetes
OTU_1842	7	0	2	3	0	0	0	0	0	0	0	0	0	1	0	0	1	0	1	0	0	0	0	0	0	0	0	0	0	0	0	3		k__Bacteria; p__Proteobacteria; c__Gammaproteobacteria; o__Legionellales; f__; g__; s__
OTU_1843	0	2	2	0	2	2	0	1	1	4	4	4	2	0	2	0	0	0	0	0	0	2	0	0	0	0	0	5	0	0	0	2		k__Bacteria; p__Chloroflexi; c__Chloroflexi; o__[Roseiflexales]; f__[Kouleothrixaceae]; g__; s__
OTU_1844	0	0	0	0	2	3	0	4	0	0	0	2	0	3	0	1	0	0	0	0	0	1	3	0	1	0	1	0	0	0	2	1		k__Bacteria; p__Proteobacteria; c__Gammaproteobacteria; o__Legionellales; f__Coxiellaceae; g__; s__
OTU_1845	1	0	1	3	7	5	13	0	1	11	8	6	14	0	0	3	6	4	3	0	1	3	4	13	0	0	2	13	2	0	3	79		k__Bacteria; p__Gemmatimonadetes; c__Gemm-1; o__; f__; g__; s__
OTU_1846	0	1	0	0	0	1	0	0	0	2	1	1	2	2	0	1	0	1	0	0	0	0	4	0	0	2	0	0	4	4	5	0		k__Bacteria; p__OD1; c__Mb-NB09; o__; f__; g__; s__
OTU_1847	0	0	0	0	1	2	0	2	2	0	2	2	5	2	2	1	0	0	0	0	0	0	2	2	0	0	0	1	1	0	0	4		k__Bacteria; p__Proteobacteria; c__Deltaproteobacteria; o__Bdellovibrionales; f__Bdellovibrionaceae; g__Bdellovibrio
OTU_1848	0	4	1	2	0	0	2	0	1	0	0	0	1	0	2	0	0	0	0	5	2	1	0	0	3	0	2	0	0	1	0	0		k__Bacteria; p__Proteobacteria; c__Gammaproteobacteria; o__Legionellales; f__Coxiellaceae; g__Aquicella; s__
OTU_1849	0	0	0	0	0	0	0	1	0	1	3	0	2	0	6	0	0	1	0	0	3	0	1	0	1	0	0	0	2	0	0	1		k__Bacteria; p__WS3; c__PRR-12; o__Sediment-1; f__PRR-10; g__; s__
OTU_1850	1	0	0	0	4	0	2	0	3	2	2	0	0	0	0	0	1	0	3	0	1	1	0	1	5	0	0	1	3	0	4	3		k__Bacteria; p__Planctomycetes; c__Planctomycetia; o__Gemmatales; f__Gemmataceae; g__Gemmata; s__
OTU_1851	4	0	4	3	0	3	0	0	1	2	0	0	6	5	1	4	0	2	5	0	0	0	1	0	0	6	0	1	1	1	0	3		k__Bacteria; p__Proteobacteria; c__Betaproteobacteria; o__SC-I-84; f__; g__; s__
OTU_1852	0	1	2	0	0	2	0	2	0	0	0	2	0	0	2	0	0	1	1	0	3	0	2	0	0	0	0	1	3	2	0	0		k__Bacteria; p__Firmicutes; c__Clostridia; o__Clostridiales; f__Clostridiaceae
OTU_1853	0	0	0	0	0	6	2	0	0	1	0	0	0	2	0	1	0	0	0	0	3	0	0	1	2	3	0	1	1	0	0	2		k__Bacteria; p__OP3; c__PBS-25; o__; f__; g__; s__
OTU_1854	2	0	1	1	3	6	1	0	3	0	2	3	0	1	1	0	0	8	4	0	0	0	0	2	2	0	0	1	9	0	0	2		k__Bacteria; p__Cyanobacteria; c__Nostocophycideae; o__Nostocales; f__Nostocaceae
OTU_1855	0	0	0	0	2	4	5	0	0	1	1	0	0	1	0	0	1	0	0	1	0	3	3	0	1	0	0	0	1	5	0	2		k__Bacteria; p__Proteobacteria; c__Deltaproteobacteria
OTU_1856	4	0	2	0	0	0	0	0	0	1	3	0	2	0	1	0	2	0	0	1	1	0	2	1	0	0	0	3	4	1	1	2		k__Bacteria; p__Verrucomicrobia; c__Opitutae
OTU_1857	4	3	0	2	1	0	2	0	2	0	0	1	0	0	0	0	2	0	5	2	2	6	0	0	9	2	0	0	1	0	0	0		k__Bacteria; p__Proteobacteria; c__Gammaproteobacteria; o__Xanthomonadales; f__Xanthomonadaceae
OTU_1858	0	1	0	3	3	6	2	4	0	0	0	1	0	0	1	1	0	0	0	0	0	0	2	5	1	1	0	1	2	1	5	1		k__Bacteria; p__Bacteroidetes; c__Sphingobacteriia; o__Sphingobacteriales; f__; g__; s__
OTU_1859	0	0	0	0	0	1	0	0	0	0	1	2	0	0	3	0	0	4	0	0	0	0	6	2	0	2	0	0	2	0	0	1		k__Bacteria; p__OD1; c__ABY1; o__; f__; g__; s__
OTU_1860	2	0	0	0	3	0	0	0	3	3	2	1	0	3	0	0	0	1	1	0	1	2	0	1	6	3	2	0	2	0	2	0		k__Bacteria; p__Planctomycetes; c__Planctomycetia; o__Gemmatales; f__Gemmataceae; g__; s__
OTU_1861	3	0	2	0	0	0	0	0	0	0	1	0	1	0	3	0	0	0	2	1	3	0	0	2	0	0	2	1	0	3	2	0		k__Bacteria; p__Firmicutes; c__Bacilli; o__Bacillales; f__Alicyclobacillaceae; g__Alicyclobacillus; s__
OTU_1862	0	0	1	0	1	3	0	3	1	2	0	3	2	4	0	0	1	1	0	0	2	1	4	8	4	0	0	0	0	0	2	0		k__Bacteria; p__Tenericutes; c__Mollicutes; o__Anaeroplasmatales; f__Anaeroplasmataceae; g__Asteroleplasma; s__
OTU_1863	0	2	0	2	0	4	2	0	1	2	2	1	0	1	2	3	0	1	2	0	0	0	2	0	0	0	0	5	0	0	0	2		k__Bacteria; p__Bacteroidetes; c__Sphingobacteriia; o__Sphingobacteriales; f__; g__; s__
OTU_1864	0	0	0	0	0	3	5	2	3	2	0	0	1	0	0	0	0	0	0	0	0	1	0	0	0	0	0	0	2	0	1	3		k__Bacteria
OTU_1865	3	2	0	2	1	2	4	1	3	1	0	1	0	2	0	0	1	0	2	1	4	0	0	3	0	1	1	0	1	3	0	0		k__Bacteria
OTU_1866	0	0	0	0	0	0	0	0	0	0	0	0	1	0	0	2	2	0	1	7	2	0	0	0	0	0	2	0	0	0	2	1		k__Bacteria; p__Proteobacteria; c__Gammaproteobacteria; o__Legionellales; f__Coxiellaceae; g__; s__
OTU_1867	3	2	5	2	3	1	0	0	0	0	0	0	2	0	2	0	3	2	0	2	0	1	2	0	2	0	1	3	4	1	0	1		k__Bacteria; p__Chloroflexi; c__Anaerolineae; o__Caldilineales; f__Caldilineaceae; g__; s__
OTU_1868	3	0	3	3	0	3	4	0	4	1	0	2	0	1	1	3	2	0	1	1	0	0	3	2	1	0	2	2	1	3	0	3		k__Bacteria; p__Actinobacteria; c__Acidimicrobiia; o__Acidimicrobiales; f__; g__; s__
OTU_1869	0	4	0	0	0	0	0	2	1	0	0	0	1	0	2	0	0	0	1	1	0	3	2	1	6	1	0	0	2	0	0	0		k__Bacteria; p__Proteobacteria; c__Gammaproteobacteria; o__Legionellales; f__Coxiellaceae; g__Aquicella; s__
OTU_1870	0	0	0	0	2	2	2	2	2	4	0	0	0	1	0	0	0	0	0	0	2	1	6	4	2	1	0	0	0	0	0	0		k__Bacteria; p__Bacteroidetes
OTU_1871	0	1	0	0	0	3	0	0	2	0	0	2	1	2	3	0	1	0	0	0	0	0	1	0	0	0	0	3	0	1	0	0		k__Bacteria; p__Chloroflexi; c__C0119; o__; f__; g__; s__
OTU_1872	2	1	3	0	0	1	3	4	4	0	0	1	3	9	3	4	0	0	3	0	0	0	0	3	2	1	1	0	3	0	7	2		k__Bacteria; p__Elusimicrobia; c__Elusimicrobia; o__IIb; f__; g__; s__
OTU_1873	0	0	1	0	3	2	0	4	0	1	2	0	1	0	2	3	0	0	3	3	1	2	2	6	1	2	3	0	1	0	1	4		k__Bacteria
OTU_1874	1	0	0	0	3	4	0	5	3	1	0	0	0	0	2	0	0	0	0	0	0	3	2	3	3	4	1	0	2	4	5	0		k__Bacteria; p__Planctomycetes; c__Planctomycetia; o__Gemmatales; f__Gemmataceae; g__Gemmata; s__
OTU_1875	0	0	3	1	0	0	5	3	1	0	1	1	14	5	2	3	2	2	2	4	5	0	0	0	1	0	2	0	1	2	2	2		k__Bacteria; p__Bacteroidetes; c__[Saprospirae]; o__[Saprospirales]; f__Chitinophagaceae; g__; s__
OTU_1876	4	2	2	3	3	1	3	4	2	4	1	3	0	2	3	2	0	2	0	3	1	0	0	6	5	3	2	3	6	0	5	0		k__Bacteria; p__Planctomycetes; c__Planctomycetia; o__Gemmatales; f__Gemmataceae; g__; s__
OTU_1877	1	0	0	0	2	2	3	3	0	0	1	0	2	0	1	3	2	0	0	0	1	2	3	3	1	2	1	3	1	2	0	0		k__Bacteria; p__Bacteroidetes; c__Sphingobacteriia; o__Sphingobacteriales; f__; g__; s__
OTU_1878	0	0	5	2	0	2	1	0	0	4	5	2	0	0	0	0	0	1	2	0	0	0	5	0	0	1	0	7	5	0	0	2		k__Bacteria; p__Chloroflexi; c__Anaerolineae; o__SBR1031; f__oc28; g__; s__
OTU_1879	0	1	0	0	2	4	2	1	3	1	0	1	0	0	0	0	0	0	0	0	1	5	0	5	1	0	0	0	0	0	0	0		k__Bacteria; p__Planctomycetes; c__Planctomycetia; o__Gemmatales; f__Gemmataceae; g__Gemmata; s__
OTU_1880	1	3	1	0	2	0	0	3	1	0	0	2	2	1	4	2	0	0	0	0	3	2	0	0	2	0	1	0	0	0	4	0		k__Bacteria; p__Verrucomicrobia; c__[Spartobacteria]; o__[Chthoniobacterales]; f__[Chthoniobacteraceae]; g__; s__
OTU_1881	0	2	1	1	3	2	1	0	4	1	1	0	1	0	0	0	2	4	0	4	2	3	0	5	0	0	4	0	0	5	0	1		k__Bacteria; p__Planctomycetes; c__Phycisphaerae; o__WD2101; f__; g__; s__
OTU_1882	0	2	1	0	0	0	0	2	2	0	1	3	0	1	2	0	2	2	1	1	1	0	0	1	0	0	0	1	2	2	0	1		k__Bacteria; p__Actinobacteria; c__Acidimicrobiia; o__Acidimicrobiales; f__; g__; s__
OTU_1883	0	0	0	1	3	1	1	1	0	1	2	3	5	0	0	3	0	0	0	0	0	0	0	0	0	0	1	2	3	0	0	0		k__Bacteria; p__Proteobacteria; c__TA18; o__CV90; f__; g__; s__
OTU_1884	2	3	4	1	0	0	0	0	0	1	0	0	0	0	0	0	8	2	1	2	0	0	0	0	0	0	0	0	0	2	0	0		k__Bacteria; p__Bacteroidetes; c__[Saprospirae]; o__[Saprospirales]; f__Chitinophagaceae; g__; s__
OTU_1885	0	0	0	0	6	1	1	0	3	5	8	1	2	1	0	1	0	3	0	2	0	0	3	2	1	0	0	0	3	0	0	2		k__Bacteria; p__Proteobacteria; c__Gammaproteobacteria; o__Legionellales; f__; g__; s__
OTU_1886	0	0	0	1	0	0	0	0	0	2	0	2	0	0	8	2	0	0	0	0	1	1	26	8	3	0	0	0	7	0	0	0		k__Bacteria; p__Bacteroidetes; c__Flavobacteriia; o__Flavobacteriales; f__Flavobacteriaceae; g__Flavobacterium
OTU_1887	0	0	0	0	4	1	0	0	2	2	3	0	1	2	0	0	0	2	2	0	0	0	0	1	0	0	1	0	1	0	0	1		k__Bacteria; p__Proteobacteria
OTU_1888	4	1	4	2	1	0	0	0	4	0	1	0	1	0	1	2	3	0	3	0	1	0	1	2	2	0	1	0	0	7	2	0		k__Bacteria; p__Bacteroidetes; c__At12OctB3; o__; f__; g__; s__
OTU_1889	2	0	1	0	6	0	6	1	0	3	1	4	1	1	0	0	0	0	5	2	0	0	4	0	0	1	0	1	0	0	2	3		k__Bacteria; p__Planctomycetes; c__Planctomycetia; o__Pirellulales; f__Pirellulaceae; g__; s__
OTU_1890	0	0	2	0	1	3	0	1	0	0	0	0	0	3	0	3	0	6	0	2	0	0	1	0	0	0	1	0	0	3	0	0		k__Bacteria; p__Gemmatimonadetes; c__Gemm-3; o__; f__; g__; s__
OTU_1891	0	0	3	3	0	1	0	0	0	0	0	0	0	0	1	0	0	0	0	0	0	1	3	0	0	0	0	5	1	0	0	0		k__Bacteria; p__Chloroflexi; c__Chloroflexi; o__Chloroflexales
OTU_1892	3	2	0	0	0	0	0	0	0	3	0	1	1	0	0	0	0	0	0	4	0	0	2	0	1	0	0	0	1	0	0	2		k__Bacteria; p__Verrucomicrobia; c__[Pedosphaerae]; o__[Pedosphaerales]; f__Ellin517; g__; s__
OTU_1893	1	1	5	2	0	0	0	0	0	0	2	0	0	0	2	1	1	0	3	3	0	0	0	0	0	0	2	0	0	0	2	0		k__Bacteria; p__Proteobacteria; c__Gammaproteobacteria; o__Legionellales; f__Coxiellaceae; g__; s__
OTU_1894	0	0	0	0	9	4	4	0	0	0	3	1	0	0	0	0	0	0	0	0	0	0	1	0	0	0	0	0	0	0	0	0		k__Bacteria
OTU_1895	2	0	0	0	0	0	0	0	0	0	0	0	0	0	0	0	0	0	0	0	0	0	0	0	0	18	0	0	0	0	8	0		k__Bacteria; p__Proteobacteria
OTU_1896	0	2	3	0	1	3	3	1	0	4	3	3	2	0	0	1	2	1	0	0	1	4	0	0	0	4	2	4	0	1	1	5		k__Bacteria; p__Proteobacteria; c__Gammaproteobacteria; o__Xanthomonadales; f__Sinobacteraceae; g__; s__
OTU_1897	0	0	0	0	5	3	0	0	1	5	0	0	0	1	0	0	2	0	0	0	2	3	1	3	2	0	1	0	0	1	0	0		k__Bacteria; p__Actinobacteria; c__Thermoleophilia; o__Solirubrobacterales
OTU_1898	0	0	0	0	0	2	7	0	0	0	0	1	2	0	0	0	0	0	0	0	0	3	0	0	1	0	0	8	0	0	3	0		k__Bacteria; p__Proteobacteria; c__Betaproteobacteria
OTU_1899	0	0	0	2	2	1	4	0	2	0	3	4	4	1	2	2	2	1	3	0	2	1	0	4	0	0	1	0	1	1	0	2		k__Bacteria; p__BRC1; c__PRR-11; o__; f__; g__; s__
OTU_1900	2	5	2	2	4	0	0	0	0	0	1	0	0	2	0	1	0	1	2	1	0	2	2	0	0	1	1	0	0	5	0	4		k__Bacteria; p__Proteobacteria; c__Gammaproteobacteria; o__Legionellales; f__Coxiellaceae; g__Aquicella; s__
OTU_1901	4	7	1	0	0	3	0	1	0	1	2	2	2	2	2	2	0	0	3	6	2	1	2	0	0	1	3	0	2	4	2	0		k__Bacteria; p__WPS-2; c__; o__; f__; g__; s__
OTU_1902	0	0	0	0	3	1	4	0	0	0	0	3	0	0	3	0	4	0	0	0	2	5	0	3	2	2	0	0	0	0	2	0		k__Bacteria; p__Verrucomicrobia; c__[Spartobacteria]; o__[Chthoniobacterales]; f__[Chthoniobacteraceae]; g__OR-59; s__
OTU_1903	3	0	0	0	4	7	1	0	0	0	0	1	1	0	0	0	0	0	0	2	0	1	0	3	0	7	0	0	0	1	0	0		k__Bacteria; p__TM7; c__SC3; o__; f__; g__; s__
OTU_1904	0	1	1	0	3	1	0	1	1	0	1	0	0	0	0	1	3	4	6	0	0	0	0	3	0	0	0	2	3	1	3	0		k__Bacteria; p__Proteobacteria; c__Alphaproteobacteria; o__Rhodospirillales; f__Acetobacteraceae; g__; s__
OTU_1905	0	0	0	0	3	4	2	0	0	0	0	1	3	0	0	0	1	2	0	0	0	0	2	2	2	0	0	1	0	1	0	3		k__Bacteria
OTU_1906	11	15	14	16	3	0	4	5	0	4	19	13	17	23	17	19	9	8	11	13	5	1	2	4	4	4	12	11	24	7	17	17		k__Bacteria; p__Acidobacteria; c__Acidobacteriia; o__Acidobacteriales; f__Koribacteraceae; g__; s__
OTU_1907	0	0	2	2	0	0	0	1	0	0	1	3	0	2	0	0	2	0	0	1	1	0	3	0	0	0	0	0	1	0	3	3		k__Bacteria; p__Proteobacteria; c__Alphaproteobacteria; o__Rickettsiales; f__mitochondria
OTU_1908	2	1	1	0	1	2	5	0	0	1	0	0	0	0	0	3	0	2	0	0	0	0	0	0	0	5	0	0	1	0	4	0		k__Bacteria; p__TM7; c__SC3; o__; f__; g__; s__
OTU_1909	0	1	2	2	0	1	0	1	3	0	0	2	0	0	0	0	0	0	0	0	1	0	2	0	0	1	0	0	0	1	0	0		k__Archaea; p__[Parvarchaeota]; c__[Parvarchaea]; o__YLA114; f__; g__; s__
OTU_1910	0	5	3	2	0	0	0	0	0	0	1	1	0	2	1	4	0	0	1	4	0	0	0	0	0	0	1	3	0	2	0	1		k__Bacteria; p__Proteobacteria; c__Gammaproteobacteria; o__Legionellales
OTU_1911	0	4	0	0	3	0	0	0	0	0	0	0	0	0	0	0	0	0	0	0	0	0	3	2	2	0	0	0	3	1	0	4		k__Bacteria; p__Proteobacteria; c__Gammaproteobacteria; o__Legionellales; f__Coxiellaceae; g__; s__
OTU_1912	2	0	2	0	0	0	0	0	0	0	0	0	1	0	0	0	3	3	1	1	0	0	0	0	0	0	0	7	0	0	0	0		k__Bacteria; p__WS3; c__PRR-12; o__Sediment-1; f__; g__; s__
OTU_1913	0	2	0	0	0	0	1	1	1	2	0	0	0	0	5	0	0	0	0	0	0	3	4	3	1	2	0	0	7	0	1	9		k__Bacteria; p__Chloroflexi; c__Anaerolineae; o__SBR1031; f__oc28; g__; s__
OTU_1914	0	1	0	0	3	2	1	0	2	1	1	2	4	0	0	1	0	0	0	0	0	2	4	1	0	2	1	1	0	0	0	3		k__Bacteria; p__Proteobacteria; c__Alphaproteobacteria; o__Rhodospirillales; f__Rhodospirillaceae
OTU_1915	1	0	2	0	4	8	6	1	3	2	0	3	5	7	4	2	2	1	3	0	2	0	4	8	7	2	1	0	3	0	4	1		k__Bacteria; p__Tenericutes; c__Mollicutes; o__Anaeroplasmatales; f__Anaeroplasmataceae; g__Asteroleplasma; s__
OTU_1916	1	2	2	3	3	2	3	2	0	0	2	1	0	0	0	0	3	4	2	0	2	2	0	3	6	0	2	2	2	3	0	3		k__Bacteria; p__Planctomycetes; c__Planctomycetia; o__Pirellulales; f__Pirellulaceae; g__; s__
OTU_1917	0	3	0	1	3	1	3	2	6	4	4	1	3	0	1	0	0	3	0	2	4	0	0	4	4	0	1	0	0	0	0	2		k__Bacteria; p__Armatimonadetes; c__Chthonomonadetes; o__SJA-22; f__; g__; s__
OTU_1918	0	2	2	0	1	1	3	2	0	0	0	0	0	2	1	1	2	1	0	0	4	1	3	1	0	12	0	0	0	0	1	2		k__Bacteria; p__Cyanobacteria; c__4C0d-2; o__SM1D11; f__; g__; s__
OTU_1919	0	0	0	0	2	0	0	0	0	3	3	0	0	0	1	0	0	0	0	0	0	0	1	0	0	0	0	7	0	0	0	7		k__Bacteria; p__Bacteroidetes; c__Sphingobacteriia; o__Sphingobacteriales; f__; g__; s__
OTU_1920	1	2	3	6	1	1	0	0	0	1	0	0	1	3	0	0	0	0	2	0	0	0	4	9	0	4	4	2	1	0	4	0		k__Bacteria; p__Proteobacteria; c__Gammaproteobacteria; o__Legionellales
OTU_1921	0	0	0	0	4	1	3	1	3	0	7	0	5	1	1	0	0	0	2	0	2	2	2	0	1	1	2	14	4	0	3	0		k__Bacteria; p__Proteobacteria; c__Alphaproteobacteria; o__; f__; g__; s__
OTU_1922	0	0	0	1	1	0	0	0	0	0	1	0	0	0	1	1	0	2	0	0	0	0	0	0	0	0	1	0	1	0	0	9		k__Bacteria; p__Chlorobi; c__SJA-28; o__; f__; g__; s__
OTU_1923	0	2	0	0	7	4	3	0	0	2	1	5	0	0	1	0	0	0	0	0	4	0	3	2	2	7	0	0	0	0	1	0		k__Bacteria; p__OD1; c__ZB2; o__; f__; g__; s__
OTU_1924	0	0	0	0	0	1	6	0	0	0	1	3	0	0	2	3	0	0	0	0	0	0	0	4	0	0	2	0	2	0	0	0		k__Bacteria
OTU_1925	0	0	0	0	0	0	2	2	3	4	0	0	0	0	0	0	0	0	0	0	2	1	0	1	1	5	0	0	0	0	0	0		k__Bacteria; p__Chloroflexi; c__TK10
OTU_1926	2	2	1	0	0	0	0	0	3	0	0	0	0	2	2	1	0	3	4	0	0	0	0	0	3	0	0	0	0	0	2	0		k__Bacteria; p__Planctomycetes; c__Phycisphaerae; o__WD2101; f__; g__; s__
OTU_1927	0	0	2	2	0	2	1	2	1	0	0	0	0	0	3	2	4	0	0	0	0	6	7	3	0	0	0	15	0	0	0	2		k__Bacteria; p__Bacteroidetes; c__[Saprospirae]; o__[Saprospirales]; f__Chitinophagaceae; g__; s__
OTU_1928	1	1	0	2	0	0	2	0	0	0	0	0	2	0	0	0	2	2	0	0	3	0	2	2	1	1	1	1	0	0	4	0		k__Bacteria; p__Bacteroidetes; c__[Saprospirae]; o__[Saprospirales]; f__Chitinophagaceae; g__; s__
OTU_1929	0	0	0	0	3	1	1	0	2	0	3	2	1	0	1	2	0	0	0	0	1	0	1	0	0	1	0	1	2	0	1	0		k__Bacteria
OTU_1930	0	1	0	0	0	0	0	1	0	2	0	0	4	2	0	5	0	0	0	0	0	0	0	3	0	0	0	0	0	0	6	0		k__Bacteria; p__Chlamydiae; c__Chlamydiia; o__Chlamydiales
OTU_1931	2	2	0	0	0	0	0	0	0	0	0	1	6	1	0	0	0	2	2	0	0	0	0	0	0	0	1	0	0	0	5	0		k__Bacteria; p__Proteobacteria; c__Gammaproteobacteria; o__Legionellales; f__Coxiellaceae; g__Aquicella; s__
OTU_1932	2	2	0	0	1	0	0	0	0	2	0	3	0	1	0	0	4	0	4	0	0	2	2	0	2	0	0	0	8	4	0	0		k__Bacteria; p__Bacteroidetes; c__[Saprospirae]; o__[Saprospirales]; f__Chitinophagaceae; g__; s__
OTU_1933	0	0	1	4	0	1	1	0	2	0	3	0	0	0	1	0	5	1	0	0	3	0	0	0	2	0	0	2	0	1	0	1		k__Bacteria; p__Proteobacteria; c__Deltaproteobacteria; o__Myxococcales; f__Polyangiaceae; g__; s__
OTU_1934	0	0	0	0	0	3	0	3	0	1	0	1	0	3	0	0	0	0	0	0	0	0	4	0	0	0	0	0	0	0	0	7		k__Bacteria
OTU_1935	31	11	55	51	17	16	10	6	14	15	45	30	41	10	43	15	15	46	30	13	14	17	12	5	14	8	7	58	36	21	24	19		k__Bacteria; p__Acidobacteria; c__[Chloracidobacteria]; o__11-24; f__; g__; s__
OTU_1936	3	0	0	0	0	0	1	1	2	0	0	1	3	0	0	2	1	0	0	0	3	4	2	3	2	0	0	0	2	0	2	0		k__Bacteria; p__Proteobacteria; c__Gammaproteobacteria; o__Xanthomonadales; f__Sinobacteraceae
OTU_1937	1	0	0	0	1	0	2	0	0	0	3	0	10	2	0	1	0	0	0	0	0	0	0	0	0	0	2	0	0	0	2	2		k__Bacteria; p__Bacteroidetes; c__Cytophagia; o__Cytophagales; f__Cytophagaceae
OTU_1938	4	0	0	0	3	2	2	0	1	2	1	0	2	1	1	0	3	0	1	0	2	1	1	2	2	4	0	1	3	2	4	1		k__Bacteria; p__Planctomycetes; c__Planctomycetia; o__Gemmatales; f__Gemmataceae; g__; s__
OTU_1939	0	0	0	0	2	3	1	0	1	0	0	0	2	4	0	0	0	0	0	0	1	0	2	1	0	0	2	0	0	0	2	0		k__Bacteria; p__Planctomycetes; c__vadinHA49; o__DH61; f__; g__; s__
OTU_1940	3	4	2	4	6	5	0	3	4	4	1	5	4	3	3	2	5	0	1	6	5	6	4	2	3	0	6	4	5	6	0	2		k__Bacteria; p__Gemmatimonadetes; c__Gemm-1; o__; f__; g__; s__
OTU_1941	20	20	19	19	27	18	18	11	38	19	8	18	9	14	12	17	25	24	26	15	11	15	14	24	20	17	9	4	12	31	11	16		k__Bacteria; p__Proteobacteria; c__Alphaproteobacteria; o__Sphingomonadales; f__Sphingomonadaceae
OTU_1942	0	0	0	4	0	1	2	3	0	2	0	2	3	5	1	0	2	2	0	1	0	2	2	0	2	0	3	2	3	0	3	4		k__Bacteria; p__Acidobacteria; c__EC1113; o__; f__; g__; s__
OTU_1943	1	0	0	0	1	3	0	4	1	0	1	2	0	6	1	2	0	0	0	0	1	0	0	0	0	0	0	0	2	6	14	0		k__Bacteria; p__Proteobacteria; c__Gammaproteobacteria; o__Legionellales
OTU_1944	0	1	0	0	4	3	4	1	2	0	2	0	0	0	0	2	1	0	0	0	0	2	0	3	4	2	1	1	0	0	1	0		k__Bacteria; p__Chloroflexi; c__Thermomicrobia; o__Sphaerobacterales; f__; g__; s__
OTU_1945	0	1	1	1	0	0	0	0	0	0	0	2	0	0	3	0	4	5	1	2	0	0	0	0	0	0	0	0	1	3	0	0		k__Bacteria; p__Bacteroidetes; c__At12OctB3; o__; f__; g__; s__
OTU_1946	1	1	1	0	0	0	0	0	0	0	0	0	0	0	0	0	2	6	3	0	0	5	0	3	1	2	0	4	0	1	0	2		k__Bacteria; p__Acidobacteria
OTU_1947	0	0	0	0	0	2	4	4	7	0	0	0	0	0	0	0	0	0	0	0	1	0	0	0	0	6	0	0	1	0	0	0		k__Bacteria; p__Bacteroidetes; c__Sphingobacteriia; o__Sphingobacteriales; f__; g__; s__
OTU_1948	0	2	2	0	2	0	0	3	4	0	0	0	0	2	0	1	0	1	0	0	0	0	0	4	1	0	0	0	0	0	2	2		k__Bacteria
OTU_1949	1	0	2	0	0	0	0	0	0	0	0	4	0	1	3	4	1	0	0	0	0	0	0	0	0	0	2	2	2	0	0	2		k__Bacteria; p__Proteobacteria; c__Deltaproteobacteria; o__Myxococcales
OTU_1950	0	0	0	0	1	3	1	1	0	0	1	1	2	0	1	0	1	0	0	0	3	3	0	0	1	0	0	0	0	0	0	0		k__Bacteria; p__OD1; c__ZB2; o__; f__; g__; s__
OTU_1951	2	0	1	1	3	1	0	2	5	2	0	0	1	0	0	0	4	1	2	1	2	2	2	2	2	4	2	4	0	0	0	0		k__Bacteria; p__Planctomycetes; c__Planctomycetia; o__Gemmatales; f__Gemmataceae; g__Gemmata; s__
OTU_1952	0	2	1	0	3	2	2	0	2	0	1	1	1	0	16	4	0	0	0	0	0	0	3	3	0	0	0	2	0	2	0	1		k__Bacteria; p__Proteobacteria; c__Deltaproteobacteria; o__Spirobacillales; f__; g__; s__
OTU_1953	0	0	5	4	1	1	0	2	0	0	0	4	1	0	3	5	0	1	0	1	0	0	0	2	0	0	0	4	0	0	0	1		k__Bacteria; p__Chloroflexi; c__Anaerolineae; o__A31; f__; g__; s__
OTU_1954	4	5	1	2	1	0	2	2	0	0	0	1	2	7	7	1	0	1	4	0	1	0	1	0	3	8	2	0	4	0	1	0		k__Bacteria; p__Gemmatimonadetes; c__Gemmatimonadetes
OTU_1955	0	2	3	3	2	0	0	1	0	0	1	3	3	1	3	1	0	0	1	1	0	1	1	1	3	3	1	1	0	3	6	0		k__Bacteria; p__Chloroflexi; c__Anaerolineae; o__envOPS12; f__; g__; s__
OTU_1956	0	1	3	2	0	0	0	0	0	1	2	1	2	3	0	1	2	0	0	2	0	0	0	0	0	1	2	0	1	0	1	0		k__Bacteria; p__AD3; c__ABS-6; o__; f__; g__; s__
OTU_1957	8	9	1	8	12	16	5	16	19	14	5	5	9	5	2	3	7	10	4	4	12	1	10	12	26	12	12	5	6	7	20	30		k__Bacteria; p__Actinobacteria; c__Actinobacteria; o__Actinomycetales; f__Micromonosporaceae; g__; s__
OTU_1958	1	2	1	2	0	1	0	0	0	1	0	0	0	0	1	0	5	2	0	0	0	0	3	1	1	1	1	2	2	1	0	2		k__Bacteria; p__Actinobacteria; c__Acidimicrobiia; o__Acidimicrobiales; f__; g__; s__
OTU_1959	6	8	7	3	0	0	0	1	0	0	0	1	1	9	2	0	1	8	5	6	0	0	6	0	0	2	4	1	0	5	4	2		k__Bacteria; p__Bacteroidetes
OTU_1960	0	0	1	0	1	0	0	1	3	1	3	1	3	1	1	3	1	1	0	0	0	0	2	0	3	0	0	2	1	1	0	2		k__Bacteria
OTU_1961	0	0	0	0	0	2	3	0	0	1	0	0	0	0	0	0	2	0	2	0	0	2	0	0	0	3	0	0	0	6	0	1		k__Bacteria; p__Proteobacteria; c__Alphaproteobacteria; o__Rickettsiales; f__mitochondria; g__; s__
OTU_1962	0	0	0	0	0	2	3	1	1	0	0	0	0	0	0	0	0	0	0	0	1	1	0	2	0	1	0	4	2	0	0	0		k__Bacteria; p__Planctomycetes; c__Planctomycetia; o__Gemmatales; f__Gemmataceae; g__; s__
OTU_1963	5	5	9	6	4	3	1	5	4	1	4	4	8	13	6	6	3	6	3	3	5	1	6	4	2	7	8	2	10	2	13	3		k__Bacteria; p__Elusimicrobia; c__Elusimicrobia; o__FAC88; f__; g__; s__
OTU_1964	0	0	0	0	1	0	0	0	0	2	2	4	2	0	0	0	0	0	0	0	0	1	0	2	1	1	0	5	5	0	1	0		k__Bacteria; p__OD1; c__SM2F11; o__; f__; g__; s__
OTU_1965	1	6	4	0	0	0	0	0	0	0	0	0	0	0	1	1	2	0	8	0	0	2	0	0	0	0	0	0	5	6	0	9		k__Bacteria; p__Chloroflexi; c__Anaerolineae; o__SBR1031; f__A4b; g__; s__
OTU_1966	9	3	4	2	14	0	3	7	3	7	7	4	4	3	5	3	4	4	3	4	2	0	3	1	3	6	1	6	3	0	8	8		k__Bacteria; p__Proteobacteria; c__Gammaproteobacteria; o__Xanthomonadales; f__Sinobacteraceae; g__; s__
OTU_1967	0	0	0	0	0	2	0	0	0	0	0	0	0	0	0	0	0	0	0	0	0	0	0	0	2	0	0	1	1	0	1	21		k__Bacteria; p__Verrucomicrobia; c__[Pedosphaerae]
OTU_1968	0	0	0	0	3	2	1	1	2	3	0	0	1	0	0	0	0	0	0	0	3	8	0	8	5	0	0	1	1	0	1	2		k__Bacteria; p__Proteobacteria; c__Deltaproteobacteria; o__; f__; g__; s__
OTU_1969	0	4	2	0	1	0	0	0	0	0	0	0	0	3	0	0	3	2	0	0	0	0	0	0	3	0	0	4	0	0	0	0		k__Bacteria; p__Gemmatimonadetes; c__Gemmatimonadetes; o__Ellin5290; f__; g__; s__
OTU_1970	0	0	0	0	0	2	0	0	0	0	1	0	1	0	1	1	0	0	0	0	0	0	0	3	2	3	0	0	1	1	2	0		k__Bacteria; p__Proteobacteria; c__Gammaproteobacteria; o__Legionellales; f__Coxiellaceae; g__; s__
OTU_1971	4	3	1	12	3	0	0	2	0	16	0	0	0	0	0	0	11	5	4	2	20	0	0	0	2	0	0	0	0	3	0	5		k__Bacteria; p__Bacteroidetes; c__[Saprospirae]; o__[Saprospirales]; f__Chitinophagaceae; g__; s__
OTU_1972	5	5	1	1	0	0	0	6	1	0	0	1	1	0	1	0	1	1	3	0	4	3	0	0	1	3	1	0	2	1	0	5		k__Bacteria; p__Proteobacteria; c__Deltaproteobacteria; o__Myxococcales; f__0319-6G20; g__; s__
OTU_1973	0	0	1	1	1	0	0	3	0	0	1	0	1	1	1	0	0	3	2	2	2	0	1	1	0	0	0	0	2	0	0	0		k__Bacteria; p__Planctomycetes; c__Phycisphaerae; o__MSBL9; f__; g__; s__
OTU_1974	0	0	0	0	1	0	1	2	5	0	0	0	0	0	0	0	0	0	0	0	0	0	8	0	1	0	0	0	2	0	0	0		k__Bacteria; p__TM6
OTU_1975	0	0	0	0	5	10	0	3	0	2	0	1	0	0	0	0	0	0	0	0	0	0	2	6	0	0	0	0	0	0	0	0		k__Bacteria; p__OD1
OTU_1976	0	0	0	0	0	0	4	0	0	0	0	1	1	1	0	0	2	0	0	1	0	2	1	0	3	0	0	0	1	0	0	0		k__Bacteria; p__Planctomycetes; c__Phycisphaerae; o__Phycisphaerales
OTU_1977	1	1	2	0	0	0	0	1	0	0	1	1	4	2	0	0	1	0	2	1	0	2	2	0	0	0	3	0	1	0	1	0		k__Bacteria; p__Firmicutes; c__Clostridia; o__OPB54; f__; g__; s__
OTU_1978	0	0	0	0	6	0	0	0	0	0	0	4	2	0	0	0	0	0	0	0	0	0	4	1	0	0	0	2	0	0	0	0		k__Bacteria; p__Proteobacteria; c__Alphaproteobacteria; o__BD7-3; f__; g__; s__
OTU_1979	1	0	0	0	0	1	3	0	0	0	0	0	0	0	0	0	0	0	0	0	7	1	0	0	4	4	0	0	1	0	0	0		k__Bacteria; p__Proteobacteria; c__Alphaproteobacteria; o__Rickettsiales; f__mitochondria
OTU_1980	0	0	3	0	1	0	1	2	2	1	2	2	0	0	3	0	2	1	1	1	0	3	3	0	0	0	1	3	1	2	2	1		k__Bacteria; p__Chloroflexi; c__Anaerolineae; o__WCHB1-50; f__; g__; s__
OTU_1981	0	0	0	1	2	3	12	1	0	1	0	0	5	1	0	0	0	0	0	0	4	1	4	2	0	1	0	0	1	0	0	2		k__Bacteria; p__Planctomycetes; c__BD7-11; o__; f__; g__; s__
OTU_1982	1	1	3	0	0	0	0	0	0	0	1	1	0	0	3	0	0	0	0	0	0	1	0	0	3	3	1	12	1	0	0	0		k__Bacteria; p__Acidobacteria; c__[Chloracidobacteria]; o__; f__; g__; s__
OTU_1983	0	0	0	0	1	9	4	2	0	3	1	2	1	2	1	0	0	0	0	0	0	0	0	0	0	0	1	0	0	0	0	0		k__Bacteria
OTU_1984	2	0	1	2	1	0	0	1	0	0	0	2	1	8	0	0	0	0	0	0	2	0	2	2	3	0	2	4	0	0	0	3		k__Bacteria; p__Acidobacteria; c__Solibacteres; o__Solibacterales; f__; g__; s__
OTU_1985	4	0	3	0	0	2	2	1	4	0	2	2	2	2	3	1	1	1	2	1	0	0	2	0	0	2	2	4	2	1	0	2		k__Bacteria; p__Proteobacteria; c__Alphaproteobacteria; o__Rhodospirillales; f__Rhodospirillaceae; g__; s__
OTU_1986	0	0	0	0	3	1	1	3	4	0	0	0	4	2	0	1	0	0	0	0	1	2	2	2	1	0	0	0	2	0	0	0		k__Bacteria; p__Armatimonadetes; c__Chthonomonadetes; o__Chthonomonadales; f__Chthonomonadaceae; g__; s__
OTU_1987	0	2	0	2	0	4	1	4	3	0	5	7	2	4	1	4	0	3	0	0	5	0	1	2	3	0	1	0	3	2	0	0		k__Bacteria; p__Verrucomicrobia; c__[Spartobacteria]; o__[Chthoniobacterales]; f__[Chthoniobacteraceae]
OTU_1988	0	0	0	1	0	0	1	0	5	0	0	0	0	0	1	0	3	6	1	5	0	0	0	2	0	0	0	1	0	4	0	2		k__Bacteria; p__Bacteroidetes; c__[Saprospirae]; o__[Saprospirales]; f__Chitinophagaceae; g__; s__
OTU_1989	0	4	0	3	0	0	0	0	2	0	0	0	0	0	3	1	1	4	0	4	2	0	3	0	0	0	0	1	3	0	0	0		k__Bacteria; p__Proteobacteria; c__Betaproteobacteria; o__Burkholderiales; f__Alcaligenaceae; g__; s__
OTU_1990	5	3	4	4	3	12	0	4	4	2	0	0	0	1	0	0	6	2	3	1	5	4	0	0	6	0	2	0	0	6	0	3		k__Bacteria; p__Proteobacteria; c__Alphaproteobacteria; o__Rhizobiales; f__Rhizobiaceae; g__Agrobacterium; s__
OTU_1991	2	1	0	0	3	0	4	1	1	4	0	1	1	0	2	0	1	5	1	0	0	1	0	0	3	0	1	2	0	0	0	2		k__Bacteria; p__Proteobacteria; c__Alphaproteobacteria
OTU_1992	2	2	2	0	3	2	4	0	1	0	1	2	2	0	0	0	0	0	0	2	1	2	1	1	1	0	2	3	0	2	4	0		k__Bacteria; p__Actinobacteria; c__Actinobacteria; o__Actinomycetales; f__Micromonosporaceae; g__Catellatospora; s__
OTU_1993	0	0	0	0	0	0	1	0	0	1	1	0	0	1	0	0	0	0	1	1	2	5	2	3	2	0	0	0	1	0	2	0		k__Bacteria
OTU_1994	0	0	0	0	3	0	0	3	2	3	0	0	2	0	0	1	0	0	0	0	0	1	0	1	2	1	1	0	0	0	0	0		k__Bacteria; p__Proteobacteria; c__Alphaproteobacteria; o__Rhodospirillales; f__Rhodospirillaceae; g__; s__
OTU_1995	1	1	0	0	0	0	0	0	1	1	0	0	0	1	0	0	0	2	0	2	0	0	1	0	0	2	2	2	2	2	0	0		k__Bacteria; p__Chloroflexi; c__Thermomicrobia; o__; f__; g__; s__
OTU_1996	0	1	1	2	2	0	0	0	0	1	1	0	0	0	0	1	0	0	2	0	0	0	3	2	0	0	0	0	0	3	0	1		k__Bacteria; p__Proteobacteria; c__Gammaproteobacteria; o__Legionellales
OTU_1997	1	0	0	0	1	2	0	0	0	3	1	1	2	2	0	2	0	1	1	0	0	2	0	0	2	1	1	11	0	2	0	2		k__Bacteria; p__Proteobacteria; c__Deltaproteobacteria; o__Spirobacillales; f__; g__; s__
[truncated: 5,598 more rows]
