# Supplementary material for: Effects of an EPSPS-transgenic soybean line ZUTS31 on root-associated bacterial communities during field growth
Source: PLoS One. 2018 Feb 6;13(2):e0192008. doi: 10.1371/journal.pone.0192008 (PMC5800644; doi:10.1371/journal.pone.0192008)
Supplement: S4 Table — (XLS) [file pone.0192008.s017.xls]

## Sheet: OTUs for biom at flowering
S4 Table. OTUs table for biom of surrounding soil, rhizospheric soil and roots of Z31 and HC3 at the flowering stage.
# Constructed from biom file
#OTU ID	HC3CRh1	HC3CRh2	HC3CRh3	HC3CRh4	HC3CRh5	HC3CRh6	HC3CRt2	HC3CRt3	HC3CRt5	HC3CRt6	HC3CSO1	HC3CSO2	HC3CSO3	HC3CSO4	HC3CSO5	HC3CSO6	Z31CRh1	Z31CRh2	Z31CRh3	Z31CRh4	Z31CRh5	Z31CRh6	Z31CRt1	Z31CRt4	Z31CRt5	Z31CRt6	Z31CSO1	Z31CSO2	Z31CSO3	Z31CSO4	Z31CSO5	Z31CSO6		taxonomy
OTU_1	685	189	2480	1106	270	1945	22367	22512	21407	21675	13	12	34	26	15	350	696	587	522	680	1098	239	20518	22388	23030	24204	9	17	255	546	17	69		k__Bacteria; p__Cyanobacteria; c__Chloroplast; o__Streptophyta; f__; g__; s__
OTU_2	107	43	295	126	64	284	10934	10655	11189	10235	1	1	2	0	0	30	157	123	122	144	129	66	9967	10170	9893	9046	0	0	5	0	1	3		k__Bacteria; p__Proteobacteria; c__Alphaproteobacteria; o__Rickettsiales; f__mitochondria; g__Lupinus; s__luteus
OTU_3	828	1491	915	990	895	978	8	13	12	14	563	965	831	364	846	381	650	684	699	830	937	1067	10	3	17	12	698	1175	719	643	659	702		k__Bacteria; p__Proteobacteria; c__Alphaproteobacteria; o__Sphingomonadales; f__Sphingomonadaceae; g__Kaistobacter; s__
OTU_4	697	809	551	490	451	654	2	1	3	2	663	660	656	268	770	319	797	695	687	694	444	550	4	0	0	3	857	828	556	740	433	431		k__Bacteria; p__Bacteroidetes; c__[Saprospirae]; o__[Saprospirales]; f__Chitinophagaceae; g__Flavisolibacter; s__
OTU_5	645	75	349	1505	1267	1489	65	42	307	338	48	36	41	47	51	34	519	395	504	484	289	372	409	298	347	298	17	19	24	47	20	39		k__Bacteria; p__Proteobacteria; c__Betaproteobacteria; o__Burkholderiales; f__Comamonadaceae
OTU_6	406	249	280	190	255	291	1	1	1	3	395	472	445	263	358	363	278	391	387	419	388	387	0	0	1	0	264	391	474	411	408	475		k__Bacteria; p__Acidobacteria; c__[Chloracidobacteria]; o__RB41; f__Ellin6075; g__; s__
OTU_7	504	561	1172	409	646	251	102	106	57	49	59	100	306	61	34	56	479	907	282	418	152	250	52	42	84	79	43	61	37	76	36	136		k__Bacteria; p__Proteobacteria; c__Betaproteobacteria; o__Burkholderiales; f__Oxalobacteraceae; g__Ralstonia; s__
OTU_8	450	505	367	341	358	400	2	2	3	0	356	720	588	495	417	764	378	366	293	408	516	492	0	2	0	5	399	585	484	476	440	698		k__Bacteria; p__Planctomycetes; c__Phycisphaerae; o__WD2101; f__; g__; s__
OTU_9	234	140	55	210	193	102	0	5	3	0	785	635	322	573	615	395	470	314	215	221	199	121	0	0	0	0	522	403	527	375	199	178		k__Bacteria; p__Acidobacteria; c__[Chloracidobacteria]; o__RB41; f__; g__; s__
OTU_10	113	164	84	185	195	267	520	530	873	995	6	36	66	29	10	23	69	54	464	68	35	108	820	803	481	253	15	3	5	6	4	52		k__Bacteria; p__Proteobacteria; c__Gammaproteobacteria; o__Enterobacteriales; f__Enterobacteriaceae
OTU_11	485	370	291	350	399	379	2	4	4	0	827	1063	932	894	811	1067	507	598	491	537	642	634	3	0	0	5	1000	782	897	1150	893	1000		k__Bacteria; p__Acidobacteria; c__Acidobacteriia; o__Acidobacteriales; f__Koribacteraceae; g__; s__
OTU_12	359	259	261	237	218	237	0	3	0	1	342	355	619	549	379	672	206	391	283	325	502	421	0	2	1	3	488	470	320	432	482	645		k__Bacteria; p__Acidobacteria; c__Acidobacteriia; o__Acidobacteriales; f__Koribacteraceae; g__; s__
OTU_13	226	423	546	178	191	162	11	12	7	3	309	902	757	284	148	321	331	299	269	288	262	485	14	6	8	12	101	400	90	251	433	254		k__Bacteria; p__Bacteroidetes; c__Sphingobacteriia; o__Sphingobacteriales; f__Sphingobacteriaceae; g__; s__
OTU_14	260	229	396	111	164	155	0	0	3	0	328	542	665	540	412	623	191	380	170	298	155	164	0	0	0	0	521	566	293	480	377	771		k__Bacteria; p__Acidobacteria; c__Acidobacteriia; o__Acidobacteriales; f__Koribacteraceae; g__Candidatus Koribacter; s__
OTU_15	12	862	141	315	113	22	2	9	0	5	3	63	8	7	2	2	885	537	248	160	526	956	15	4	4	8	13	4	20	0	12	6		k__Bacteria; p__Actinobacteria; c__Actinobacteria; o__Actinomycetales; f__Streptomycetaceae; g__Streptomyces
OTU_16	102	62	276	507	282	87	8	29	38	29	79	80	126	49	110	93	125	558	906	291	122	131	25	32	25	32	100	92	78	93	103	93		k__Bacteria; p__Firmicutes; c__Bacilli; o__Bacillales; f__Planococcaceae
OTU_17	116	99	234	143	142	144	0	1	2	0	181	255	615	334	285	426	77	144	119	143	324	362	0	0	0	0	177	361	229	274	471	660		k__Bacteria; p__Acidobacteria; c__Acidobacteriia; o__Acidobacteriales; f__Koribacteraceae; g__; s__
OTU_18	275	203	137	190	199	251	2	1	2	0	252	292	187	164	194	171	208	207	156	224	204	175	0	1	3	1	224	233	178	175	203	193		k__Bacteria; p__Proteobacteria; c__Betaproteobacteria; o__; f__; g__; s__
OTU_19	223	568	533	230	258	225	38	42	9	22	101	96	131	39	111	46	381	211	345	294	263	377	36	28	23	29	110	129	85	108	53	67		k__Bacteria; p__Proteobacteria; c__Alphaproteobacteria; o__Caulobacterales; f__Caulobacteraceae; g__Phenylobacterium; s__
OTU_20	125	167	43	125	134	110	1	0	0	0	325	147	155	128	185	147	121	144	124	139	119	143	0	0	0	1	275	282	219	316	145	136		k__Bacteria; p__Verrucomicrobia; c__[Spartobacteria]; o__[Chthoniobacterales]; f__[Chthoniobacteraceae]; g__DA101; s__
OTU_21	67	85	91	47	57	77	1	0	5	2	350	241	250	146	301	344	61	105	81	80	52	58	2	0	0	0	235	362	153	300	462	199		k__Bacteria; p__Actinobacteria; c__Thermoleophilia; o__Gaiellales; f__Gaiellaceae; g__; s__
OTU_22	109	179	174	73	59	85	0	0	0	0	141	258	230	129	133	170	268	223	113	206	141	123	0	0	0	0	182	240	108	198	209	277		k__Archaea; p__Crenarchaeota; c__Thaumarchaeota; o__Nitrososphaerales; f__Nitrososphaeraceae; g__Candidatus Nitrososphaera; s__gargensis
OTU_23	168	355	609	216	298	534	3	6	2	0	11	37	62	24	57	8	261	281	189	262	100	163	4	2	6	5	4	15	1	15	6	12		k__Bacteria; p__Proteobacteria; c__Betaproteobacteria; o__Methylophilales
OTU_24	181	663	619	155	147	122	33	51	24	20	38	118	342	43	27	45	128	170	222	140	290	496	21	21	62	208	39	122	33	47	70	96		k__Bacteria; p__Proteobacteria; c__Betaproteobacteria; o__Burkholderiales; f__Burkholderiaceae; g__Burkholderia; s__
OTU_25	174	261	223	323	358	259	3	9	14	8	34	135	140	38	38	31	342	230	254	253	134	171	9	6	9	4	47	78	14	26	8	34		k__Bacteria; p__Proteobacteria; c__Betaproteobacteria; o__Burkholderiales; f__Oxalobacteraceae
OTU_26	153	214	145	150	128	69	257	246	169	45	91	90	65	59	58	94	103	73	137	89	106	116	555	54	334	91	46	86	103	65	102	75		k__Bacteria; p__Proteobacteria; c__Alphaproteobacteria; o__Rhizobiales; f__Bradyrhizobiaceae; g__Bradyrhizobium; s__
OTU_27	96	209	333	191	264	206	0	0	0	0	16	139	56	70	77	101	117	163	131	284	460	401	0	0	0	3	61	41	1	32	45	140		k__Bacteria; p__Bacteroidetes; c__Cytophagia; o__Cytophagales; f__Cytophagaceae; g__; s__
OTU_28	107	99	80	61	49	77	0	0	0	0	81	132	245	121	122	245	27	61	38	56	105	80	0	0	0	2	80	142	198	97	248	354		k__Bacteria; p__Gemmatimonadetes; c__Gemmatimonadetes; o__Ellin5290; f__; g__; s__
OTU_29	53	39	15	95	79	115	0	0	0	0	123	62	8	319	107	225	127	54	124	87	73	59	0	0	1	0	452	52	556	202	214	177		k__Bacteria; p__Bacteroidetes; c__[Saprospirae]; o__[Saprospirales]; f__Chitinophagaceae; g__; s__
OTU_30	120	59	63	48	45	47	253	209	207	205	101	54	96	40	13	54	36	54	61	45	31	36	515	167	160	120	42	13	124	44	61	72		k__Bacteria; p__Actinobacteria; c__Actinobacteria; o__Actinomycetales; f__Micrococcaceae; g__Arthrobacter
OTU_31	93	210	155	119	95	142	3	2	1	0	110	145	226	81	185	107	85	98	106	99	140	159	0	0	0	0	172	237	126	155	162	250		k__Bacteria; p__Proteobacteria; c__Alphaproteobacteria; o__Sphingomonadales; f__Sphingomonadaceae; g__Kaistobacter; s__
OTU_32	171	113	132	144	146	133	0	0	1	1	165	285	420	242	273	443	132	169	157	172	312	332	0	0	1	2	199	334	179	268	361	535		k__Bacteria; p__Acidobacteria; c__Acidobacteriia; o__Acidobacteriales; f__Koribacteraceae; g__Candidatus Koribacter; s__
OTU_33	178	119	87	109	170	98	0	2	4	1	276	232	94	142	181	210	235	198	177	158	91	83	2	0	0	0	324	137	185	303	145	105		k__Bacteria; p__Verrucomicrobia; c__[Spartobacteria]; o__[Chthoniobacterales]; f__[Chthoniobacteraceae]; g__DA101; s__
OTU_34	64	61	53	79	79	46	1	2	0	0	120	80	81	87	133	80	202	173	104	137	146	109	0	0	0	0	240	65	69	140	104	107		k__Bacteria; p__Nitrospirae; c__Nitrospira; o__Nitrospirales; f__Nitrospiraceae; g__Nitrospira; s__
OTU_35	186	82	55	158	181	86	0	2	5	0	463	315	145	322	318	183	418	253	227	374	121	83	0	0	2	2	509	113	465	264	175	119		k__Bacteria; p__Acidobacteria; c__[Chloracidobacteria]; o__RB41; f__; g__; s__
OTU_36	86	66	33	70	83	64	0	0	3	0	228	78	61	307	157	115	78	55	52	49	59	40	0	1	0	0	81	59	130	139	68	71		k__Bacteria; p__Chloroflexi; c__Anaerolineae; o__A31; f__; g__; s__
OTU_37	121	59	22	85	119	43	0	4	1	0	392	153	74	137	165	90	252	203	146	125	51	42	0	1	0	0	261	59	105	307	117	71		k__Archaea; p__Crenarchaeota; c__Thaumarchaeota; o__Nitrososphaerales; f__Nitrososphaeraceae; g__Candidatus Nitrososphaera; s__SCA1170
OTU_38	106	107	51	59	53	33	0	0	1	0	148	114	130	72	121	75	130	90	60	63	32	48	0	0	0	0	164	137	105	81	123	73		k__Bacteria; p__Gemmatimonadetes; c__Gemmatimonadetes; o__Gemmatimonadales; f__; g__; s__
OTU_39	440	202	209	90	171	238	4	6	1	1	28	16	29	8	19	8	260	171	186	129	100	132	4	0	3	2	9	15	3	13	10	9		k__Bacteria; p__Proteobacteria; c__Betaproteobacteria
OTU_40	123	142	124	92	96	163	2	0	0	0	55	112	153	101	131	106	60	104	93	125	173	207	0	0	0	1	40	139	71	77	117	151		k__Bacteria; p__Acidobacteria; c__Acidobacteriia; o__Acidobacteriales; f__Koribacteraceae; g__Candidatus Koribacter; s__versatilis
OTU_41	35	25	16	37	49	21	0	0	0	0	173	130	57	207	141	124	53	30	44	45	52	48	0	0	0	0	239	112	176	226	129	99		k__Bacteria; p__Proteobacteria; c__Deltaproteobacteria; o__Syntrophobacterales; f__Syntrophobacteraceae; g__; s__
OTU_42	344	330	192	375	355	301	1	1	1	0	408	378	323	344	363	519	269	322	278	311	323	285	3	0	4	6	350	571	250	314	597	509		k__Bacteria; p__Proteobacteria; c__Betaproteobacteria; o__Ellin6067; f__; g__; s__
OTU_43	66	229	22	85	98	83	3	4	31	25	5	27	2	15	2	14	91	127	85	62	146	283	20	44	49	71	51	6	4	34	3	52		k__Bacteria; p__Proteobacteria; c__Gammaproteobacteria; o__Pseudomonadales; f__Pseudomonadaceae; g__Pseudomonas; s__nitroreducens
OTU_44	76	109	46	37	63	58	0	0	0	0	96	106	141	50	142	44	88	78	56	57	35	64	0	0	0	0	142	111	113	93	76	87		k__Bacteria; p__Gemmatimonadetes; c__Gemmatimonadetes; o__Gemmatimonadales; f__; g__; s__
OTU_45	27	64	23	61	25	47	0	0	0	0	157	81	49	89	131	190	19	31	24	25	58	44	0	0	0	0	123	91	29	82	205	101		k__Bacteria; p__Proteobacteria; c__Deltaproteobacteria; o__Myxococcales; f__Myxococcaceae; g__; s__
OTU_46	48	99	34	51	56	82	1	2	3	3	34	134	59	20	262	54	38	32	42	39	74	57	0	0	3	3	30	171	44	58	90	156		k__Bacteria; p__Verrucomicrobia; c__Opitutae; o__Opitutales; f__Opitutaceae; g__Opitutus; s__
OTU_47	54	47	72	41	46	52	0	0	0	0	93	162	150	98	106	149	46	73	46	80	95	66	0	0	0	2	88	242	55	104	124	188		k__Bacteria; p__Verrucomicrobia; c__[Pedosphaerae]; o__[Pedosphaerales]; f__; g__; s__
OTU_48	182	184	150	152	134	125	2	3	1	0	327	381	546	254	326	343	112	123	113	138	201	211	1	0	0	5	435	420	461	333	487	547		k__Bacteria; p__Proteobacteria; c__Betaproteobacteria; o__SC-I-84; f__; g__; s__
OTU_49	92	64	29	19	3	6	70	88	24	16	7	4	48	9	3	11	70	76	533	105	1	5	394	72	57	30	16	3	5	19	6	1		k__Bacteria; p__Proteobacteria; c__Gammaproteobacteria; o__Pseudomonadales; f__Moraxellaceae; g__Acinetobacter; s__rhizosphaerae
OTU_50	67	49	76	47	46	52	0	0	0	0	132	64	96	86	61	68	72	111	44	90	36	45	2	0	0	0	211	147	49	78	95	61		k__Bacteria; p__Acidobacteria; c__iii1-8; o__DS-18; f__; g__; s__
OTU_51	145	218	194	60	87	144	2	0	0	0	108	228	213	72	115	131	74	131	108	118	123	139	0	0	2	1	95	188	92	95	132	159		k__Bacteria; p__Acidobacteria; c__Acidobacteriia; o__Acidobacteriales; f__Acidobacteriaceae; g__; s__
OTU_52	40	21	27	81	86	46	2	0	3	0	192	266	73	418	301	195	74	39	76	47	84	45	0	0	0	0	91	41	157	88	41	74		k__Bacteria; p__Acidobacteria; c__[Chloracidobacteria]; o__11-24; f__; g__; s__
OTU_53	124	84	83	92	114	126	0	2	0	0	48	68	45	70	88	50	65	92	71	128	87	108	0	0	0	0	69	78	25	59	46	87		k__Bacteria; p__Acidobacteria; c__Acidobacteriia; o__Acidobacteriales; f__Koribacteraceae; g__Candidatus Koribacter; s__
OTU_54	65	53	89	89	101	101	0	1	0	0	134	64	126	73	151	99	91	108	77	130	135	129	0	0	0	0	128	123	59	172	85	72		k__Bacteria; p__Verrucomicrobia; c__[Pedosphaerae]; o__[Pedosphaerales]; f__Ellin517; g__; s__
OTU_55	36	34	32	73	54	110	3	0	2	0	101	84	184	93	466	208	49	41	48	52	98	53	3	0	2	3	82	270	77	253	141	123		k__Bacteria; p__Proteobacteria; c__Deltaproteobacteria; o__Myxococcales; f__; g__; s__
OTU_56	210	258	234	105	117	194	1	0	2	3	118	228	142	76	234	128	115	183	195	227	369	369	0	0	2	6	100	330	88	153	180	153		k__Bacteria; p__Acidobacteria; c__Acidobacteriia; o__Acidobacteriales; f__Acidobacteriaceae; g__; s__
OTU_57	54	32	25	34	24	32	0	0	0	0	127	212	132	161	109	234	69	62	50	45	30	36	0	0	0	0	152	111	117	132	244	180		k__Archaea; p__Crenarchaeota; c__Thaumarchaeota; o__Nitrososphaerales; f__Nitrososphaeraceae; g__Candidatus Nitrososphaera; s__
OTU_58	41	40	21	40	50	33	0	0	0	0	65	68	35	61	91	134	42	34	27	42	36	34	0	0	1	0	89	63	125	69	104	149		k__Bacteria; p__Gemmatimonadetes; c__Gemm-1; o__; f__; g__; s__
OTU_59	128	116	115	51	74	92	0	0	0	0	79	97	121	37	81	46	140	160	131	155	40	65	0	0	0	0	120	91	92	106	60	48		k__Bacteria; p__Acidobacteria; c__[Chloracidobacteria]; o__RB41; f__Ellin6075; g__; s__
OTU_60	57	60	31	89	137	67	0	1	0	0	49	45	53	51	56	67	48	41	68	52	179	156	1	0	3	6	56	88	44	104	53	54		k__Bacteria; p__Verrucomicrobia; c__[Spartobacteria]; o__[Chthoniobacterales]; f__[Chthoniobacteraceae]; g__Chthoniobacter; s__
OTU_61	68	64	14	78	92	35	0	0	0	0	146	72	37	234	141	79	74	51	88	64	62	47	0	0	0	0	88	35	151	61	80	74		k__Bacteria; p__Acidobacteria; c__Acidobacteria-6; o__iii1-15; f__; g__; s__
OTU_62	140	80	87	117	106	134	0	1	0	0	51	91	60	75	89	97	107	129	85	137	119	76	0	0	0	0	58	79	38	58	117	124		k__Bacteria; p__Proteobacteria; c__Betaproteobacteria; o__MND1; f__; g__; s__
OTU_63	177	159	112	180	107	204	0	0	0	2	154	153	134	74	178	107	260	173	190	212	154	206	0	0	0	0	242	132	200	170	168	154		k__Bacteria; p__Acidobacteria; c__[Chloracidobacteria]; o__RB41; f__Ellin6075; g__; s__
OTU_64	65	12	545	589	599	274	4	2	9	5	10	7	16	73	29	34	17	60	312	114	152	266	0	1	0	11	3	16	3	17	20	78		k__Bacteria; p__Proteobacteria; c__Betaproteobacteria; o__Neisseriales; f__Neisseriaceae
OTU_65	85	48	83	25	34	41	0	2	4	0	110	76	148	34	51	54	54	95	51	71	37	51	0	0	0	0	94	86	51	79	30	45		k__Bacteria; p__Verrucomicrobia; c__[Pedosphaerae]; o__[Pedosphaerales]
OTU_66	90	62	125	39	49	60	0	0	1	0	43	85	124	45	51	42	52	121	94	111	81	117	0	0	0	0	25	81	17	41	26	35		k__Bacteria; p__Acidobacteria; c__Acidobacteriia; o__Acidobacteriales; f__Koribacteraceae; g__; s__
OTU_67	33	21	17	29	41	28	0	0	1	0	101	139	43	100	123	51	42	35	38	40	37	22	1	0	0	0	94	42	117	80	28	31		k__Bacteria; p__Acidobacteria; c__[Chloracidobacteria]; o__11-24; f__; g__; s__
OTU_68	67	125	41	66	47	58	0	0	0	0	104	83	63	36	118	56	86	61	55	57	49	51	0	0	0	0	109	157	115	88	144	126		k__Bacteria; p__Gemmatimonadetes; c__Gemmatimonadetes; o__Gemmatimonadales; f__Ellin5301; g__; s__
OTU_69	177	182	187	175	123	122	27	29	15	25	38	27	52	45	31	27	251	240	108	140	65	79	26	37	26	16	51	41	46	40	42	18		k__Bacteria; p__Proteobacteria; c__Betaproteobacteria; o__Burkholderiales; f__Comamonadaceae
OTU_70	68	39	35	78	29	36	0	0	0	0	99	77	79	66	61	70	70	38	45	81	39	34	0	0	0	0	92	51	66	107	54	43		k__Bacteria; p__Proteobacteria; c__Betaproteobacteria; o__Nitrosomonadales; f__Nitrosomonadaceae
OTU_71	76	33	60	63	51	41	76	95	103	199	186	93	110	59	39	64	62	51	83	52	38	32	109	66	95	130	60	42	82	52	45	80		k__Bacteria; p__Actinobacteria; c__Actinobacteria; o__Actinomycetales; f__Streptomycetaceae; g__Streptomyces; s__mirabilis
OTU_72	5	3	3	2	0	1	3	4	7	2	64	96	57	254	14	460	9	11	6	14	4	10	51	11	5	33	22	66	276	121	197	365		k__Bacteria; p__Proteobacteria; c__Gammaproteobacteria; o__Pseudomonadales; f__Pseudomonadaceae; g__Pseudomonas
OTU_73	28	56	91	30	30	44	0	1	1	0	6	26	143	26	25	55	13	62	32	44	85	97	0	2	0	0	34	50	50	28	83	113		k__Bacteria; p__Acidobacteria; c__Acidobacteriia; o__Acidobacteriales; f__Koribacteraceae; g__; s__
OTU_74	116	80	68	105	85	74	20	18	18	31	144	84	72	88	74	115	109	99	102	82	85	87	31	13	23	13	68	55	128	77	114	101		k__Bacteria; p__Actinobacteria; c__Actinobacteria; o__Actinomycetales; f__Intrasporangiaceae
OTU_75	23	15	25	21	16	10	0	0	0	0	44	131	48	112	40	131	24	30	26	13	51	35	0	0	0	0	38	71	113	51	131	179		k__Bacteria; p__Acidobacteria; c__Solibacteres; o__Solibacterales; f__; g__; s__
OTU_76	21	10	34	14	9	18	0	0	0	0	80	144	35	28	18	70	23	25	28	30	39	11	3	0	0	0	44	116	99	124	59	51		k__Bacteria; p__Chloroflexi; c__Anaerolineae; o__SBR1031; f__A4b; g__; s__
OTU_77	57	102	69	18	36	47	2	1	21	70	86	57	106	163	56	99	89	56	17	26	16	28	11	35	16	33	10	69	33	72	169	95		k__Bacteria; p__Proteobacteria; c__Alphaproteobacteria; o__Rickettsiales; f__mitochondria; g__Pythium; s__ultimum
OTU_78	1	3	0	0	1	1	0	1	1	0	80	116	115	120	35	200	0	0	4	2	2	0	1	0	0	0	45	46	333	138	225	135		k__Bacteria; p__Proteobacteria; c__Betaproteobacteria; o__Burkholderiales; f__Oxalobacteraceae; g__Janthinobacterium; s__
OTU_79	173	395	283	140	163	159	101	93	37	98	39	89	173	20	32	28	256	185	151	128	61	119	46	45	77	30	35	31	33	23	15	26		k__Bacteria; p__Proteobacteria; c__Betaproteobacteria; o__Burkholderiales; f__Oxalobacteraceae
OTU_80	94	56	20	65	75	44	0	0	0	0	83	47	37	56	79	43	74	53	75	53	43	48	0	0	0	3	75	36	62	59	30	29		k__Bacteria; p__Acidobacteria; c__Solibacteres; o__Solibacterales; f__; g__; s__
OTU_81	52	33	49	39	43	33	0	0	0	0	68	45	67	45	53	50	30	63	51	57	57	68	0	0	0	0	53	61	50	79	114	81		k__Bacteria; p__Acidobacteria; c__Acidobacteriia; o__Acidobacteriales; f__Koribacteraceae; g__; s__
OTU_82	57	235	80	40	61	58	5	4	3	0	18	48	31	57	31	49	145	49	34	49	55	47	2	5	3	0	38	9	5	19	37	49		k__Bacteria; p__Proteobacteria; c__Betaproteobacteria; o__Methylophilales; f__Methylophilaceae
OTU_83	46	99	55	76	73	50	0	0	4	3	59	79	68	28	49	19	45	35	47	49	51	84	0	0	0	0	62	67	97	47	61	63		k__Bacteria; p__Proteobacteria; c__Alphaproteobacteria; o__Sphingomonadales; f__Sphingomonadaceae; g__Kaistobacter; s__
OTU_84	66	38	138	77	29	67	1	3	5	2	21	12	110	18	19	18	98	64	59	72	122	82	1	4	3	6	9	35	10	36	11	10		k__Bacteria; p__Bacteroidetes; c__[Saprospirae]; o__[Saprospirales]; f__Chitinophagaceae; g__Niastella; s__
OTU_85	65	28	37	32	37	22	0	0	0	0	76	77	78	51	38	68	24	40	41	60	54	46	0	0	0	0	45	92	56	101	101	102		k__Bacteria; p__Planctomycetes; c__Phycisphaerae; o__WD2101; f__; g__; s__
OTU_86	66	55	48	45	54	39	0	0	0	0	59	25	37	35	44	25	46	63	68	53	76	78	0	0	0	2	66	97	23	53	47	37		k__Bacteria; p__Bacteroidetes; c__[Saprospirae]; o__[Saprospirales]; f__Chitinophagaceae; g__; s__
OTU_87	28	11	7	22	23	23	3	0	0	0	43	43	20	118	54	142	23	16	36	49	26	20	0	1	0	1	39	20	74	52	60	59		k__Bacteria; p__Chloroflexi; c__Anaerolineae; o__SBR1031; f__oc28; g__; s__
OTU_88	65	78	77	36	47	49	0	0	0	0	45	23	38	11	36	14	36	40	55	48	48	59	0	0	2	2	33	62	33	72	62	33		k__Bacteria; p__Proteobacteria; c__Alphaproteobacteria; o__Rhizobiales; f__Hyphomicrobiaceae; g__Rhodoplanes; s__
OTU_89	11	13	3	16	15	12	0	0	0	2	79	63	22	173	101	82	15	19	14	14	13	5	0	0	0	0	48	39	68	62	32	21		k__Bacteria; p__Chloroflexi; c__Anaerolineae
OTU_90	54	48	39	23	36	34	0	0	0	0	72	96	110	44	63	74	56	57	63	58	37	35	0	0	0	0	113	106	94	71	76	63		k__Bacteria; p__Planctomycetes; c__Phycisphaerae; o__WD2101; f__; g__; s__
OTU_91	28	7	44	45	65	77	0	5	0	0	5	53	18	89	57	117	13	43	12	46	233	77	0	0	0	3	42	155	2	49	37	63		k__Bacteria; p__Bacteroidetes; c__Cytophagia; o__Cytophagales; f__Cytophagaceae; g__; s__
OTU_92	90	85	119	37	77	112	0	2	0	2	41	66	113	10	64	24	80	58	42	104	27	55	0	2	0	1	12	19	2	35	16	29		k__Bacteria; p__Bacteroidetes; c__Sphingobacteriia; o__Sphingobacteriales; f__Sphingobacteriaceae; g__; s__
OTU_93	71	104	86	45	90	106	34	35	14	23	9	10	16	7	4	2	103	41	58	45	52	69	20	15	20	13	14	12	3	10	3	20		k__Bacteria; p__Proteobacteria; c__Alphaproteobacteria; o__Sphingomonadales; f__Sphingomonadaceae
OTU_94	77	46	56	44	65	46	0	0	0	0	114	146	124	86	74	143	67	74	66	99	66	53	0	0	0	0	95	168	104	119	202	150		k__Bacteria; p__Acidobacteria; c__Solibacteres; o__Solibacterales; f__; g__; s__
OTU_95	30	4	251	40	22	22	0	0	0	0	3	7	41	32	15	4	14	185	7	33	109	39	0	0	0	0	14	31	0	0	19	17		k__Archaea; p__Crenarchaeota; c__Thaumarchaeota; o__Cenarchaeales; f__SAGMA-X; g__; s__
OTU_96	27	21	16	24	25	24	0	0	0	0	52	47	55	51	53	59	24	23	20	39	34	29	0	0	0	0	44	25	29	77	38	36		k__Bacteria; p__Chloroflexi; c__Anaerolineae; o__WCHB1-50; f__; g__; s__
OTU_97	113	97	42	80	130	114	0	2	3	0	202	112	50	42	69	67	129	103	112	179	164	113	0	0	0	0	116	214	70	168	106	100		k__Bacteria; p__Bacteroidetes; c__[Saprospirae]; o__[Saprospirales]; f__Chitinophagaceae; g__; s__
OTU_98	53	23	26	63	57	25	0	0	0	0	132	111	47	258	132	100	50	43	60	51	78	57	0	2	0	0	87	73	146	93	148	89		k__Bacteria; p__Bacteroidetes; c__[Saprospirae]; o__[Saprospirales]; f__Chitinophagaceae; g__; s__
OTU_99	33	21	10	21	30	28	0	1	2	0	65	48	25	69	68	61	34	24	30	31	19	9	0	0	0	0	50	30	78	38	60	40		k__Bacteria; p__Gemmatimonadetes; c__Gemmatimonadetes
OTU_100	18	75	75	0	7	7	2	8	2	2	5	0	8	3	0	0	135	72	370	56	5	5	5	15	3	6	2	2	0	0	0	0		k__Bacteria; p__Bacteroidetes; c__Flavobacteriia; o__Flavobacteriales; f__[Weeksellaceae]; g__Chryseobacterium; s__
OTU_101	71	79	98	101	94	76	25	26	20	12	113	105	298	71	112	75	92	93	81	80	90	84	34	29	17	24	34	243	43	64	147	94		k__Bacteria; p__Proteobacteria; c__Betaproteobacteria; o__Burkholderiales; f__Comamonadaceae
OTU_102	121	49	46	53	48	44	0	0	3	1	52	38	31	40	27	18	63	69	79	77	95	111	2	0	0	3	41	49	8	35	18	24		k__Bacteria; p__Proteobacteria; c__Deltaproteobacteria; o__Myxococcales; f__Haliangiaceae; g__; s__
OTU_103	37	22	21	24	32	27	0	0	0	0	67	78	62	55	71	72	74	62	94	83	45	35	0	0	0	0	149	53	42	98	42	63		k__Bacteria; p__Verrucomicrobia; c__[Pedosphaerae]; o__[Pedosphaerales]; f__Ellin517; g__; s__
OTU_104	37	65	34	15	23	26	0	0	0	0	35	63	96	14	53	23	14	26	13	28	12	20	0	0	0	0	39	72	34	35	70	49		k__Bacteria; p__Gemmatimonadetes; c__Gemmatimonadetes; o__Gemmatimonadales
OTU_105	29	24	17	15	17	24	0	0	0	0	57	50	75	23	69	41	20	20	26	15	28	26	0	0	0	0	47	91	43	62	46	65		k__Bacteria; p__Armatimonadetes; c__[Fimbriimonadia]; o__[Fimbriimonadales]; f__[Fimbriimonadaceae]; g__Fimbriimonas; s__
OTU_106	128	95	106	50	71	64	0	1	1	0	58	92	94	36	46	53	73	82	63	126	96	87	0	0	0	0	55	101	46	55	52	87		k__Bacteria; p__Acidobacteria; c__Solibacteres; o__Solibacterales; f__Solibacteraceae; g__Candidatus Solibacter; s__
OTU_107	23	29	18	10	21	13	0	1	0	0	65	68	57	35	36	30	21	14	24	26	25	29	2	1	0	3	25	80	125	77	91	67		k__Bacteria; p__Proteobacteria; c__Gammaproteobacteria; o__Xanthomonadales; f__Xanthomonadaceae; g__Thermomonas; s__
OTU_108	13	20	10	15	10	27	0	0	0	0	46	31	26	44	21	61	24	10	10	11	14	19	0	0	3	1	18	56	293	40	139	69		k__Bacteria; p__Proteobacteria; c__Gammaproteobacteria; o__Xanthomonadales; f__Xanthomonadaceae; g__Luteimonas; s__
OTU_109	67	51	53	65	119	134	1	0	1	7	9	0	16	4	5	6	88	52	82	108	70	111	0	2	0	2	0	3	0	10	0	2		k__Bacteria; p__Bacteroidetes; c__[Saprospirae]; o__[Saprospirales]; f__Chitinophagaceae
OTU_110	102	63	21	44	51	39	0	0	1	0	52	22	10	21	37	41	51	35	54	48	19	26	0	0	0	0	57	29	42	49	33	41		k__Bacteria; p__Planctomycetes; c__Phycisphaerae; o__WD2101; f__; g__; s__
OTU_111	45	35	48	8	15	17	0	0	0	0	14	43	135	16	20	34	9	40	13	40	36	16	0	0	0	0	36	74	19	23	35	40		k__Bacteria; p__Planctomycetes; c__Phycisphaerae; o__WD2101; f__; g__; s__
OTU_112	42	57	92	75	31	26	0	3	5	0	30	95	52	14	12	30	61	49	36	65	184	225	7	3	2	8	18	56	31	31	30	87		k__Bacteria; p__Proteobacteria; c__Gammaproteobacteria; o__Xanthomonadales; f__Xanthomonadaceae; g__; s__
OTU_113	54	52	60	12	28	35	0	0	0	2	51	59	72	20	43	24	38	49	29	43	38	36	0	0	0	0	50	85	19	27	30	35		k__Bacteria; p__Acidobacteria; c__Solibacteres; o__Solibacterales; f__Solibacteraceae; g__Candidatus Solibacter; s__
OTU_114	41	42	55	44	40	49	0	0	0	0	25	28	53	12	29	18	37	26	23	33	55	74	0	0	0	0	12	21	15	12	18	27		k__Bacteria; p__Bacteroidetes; c__[Saprospirae]; o__[Saprospirales]; f__Chitinophagaceae; g__; s__
OTU_115	61	46	60	13	20	17	1	0	1	0	177	180	140	67	72	158	52	49	42	54	49	50	0	0	0	0	92	274	193	155	144	138		k__Bacteria; p__Bacteroidetes; c__[Saprospirae]; o__[Saprospirales]; f__Chitinophagaceae
OTU_116	40	47	27	34	28	46	0	1	0	0	31	91	145	33	313	98	25	31	23	35	94	44	0	0	0	3	61	197	22	58	56	89		k__Bacteria; p__Bacteroidetes; c__Cytophagia; o__Cytophagales; f__Cytophagaceae; g__; s__
OTU_117	101	96	56	68	65	58	0	0	2	1	103	76	61	57	59	58	70	75	58	72	91	78	0	0	0	0	82	102	83	79	104	101		k__Bacteria; p__Proteobacteria; c__Betaproteobacteria; o__SC-I-84; f__; g__; s__
OTU_118	37	47	108	65	63	39	0	0	0	0	2	14	10	9	8	1	52	171	33	122	136	169	0	3	0	0	6	6	0	3	2	6		k__Bacteria; p__Bacteroidetes; c__Cytophagia; o__Cytophagales; f__Cytophagaceae; g__; s__
OTU_119	24	20	36	23	16	22	0	0	1	0	18	32	119	50	25	58	8	41	16	19	69	31	0	0	0	0	11	41	53	41	43	56		k__Bacteria; p__Acidobacteria; c__Solibacteres; o__Solibacterales
OTU_120	12	10	24	24	10	28	0	0	0	0	25	34	52	17	187	10	57	33	26	26	26	55	0	0	0	0	86	28	14	26	10	39		k__Bacteria; p__Cyanobacteria; c__Chloroplast; o__Stramenopiles; f__; g__; s__
OTU_121	62	33	52	81	118	229	5	7	11	15	5	9	15	0	5	4	76	38	31	41	45	62	13	8	13	7	7	7	10	5	2	6		k__Bacteria; p__Proteobacteria; c__Alphaproteobacteria; o__Sphingomonadales; f__Sphingomonadaceae; g__Sphingomonas; s__wittichii
OTU_122	4	9	3	9	10	23	1	0	0	0	24	12	5	3	38	11	8	12	19	11	11	6	0	0	0	0	31	283	7	48	97	29		k__Bacteria; p__Gemmatimonadetes; c__Gemm-3; o__; f__; g__; s__
OTU_123	15	17	14	18	32	13	0	0	0	0	119	48	46	80	118	53	19	21	27	27	16	21	2	0	0	2	77	37	54	71	45	35		k__Bacteria; p__Verrucomicrobia; c__[Pedosphaerae]; o__[Pedosphaerales]; f__; g__; s__
OTU_124	94	36	97	50	67	56	0	1	0	0	167	127	208	193	81	240	50	53	78	84	123	72	0	0	0	0	127	103	71	142	120	153		k__Bacteria; p__Verrucomicrobia; c__[Pedosphaerae]; o__[Pedosphaerales]; f__Ellin515; g__; s__
OTU_125	120	101	71	44	66	92	0	1	0	0	83	75	95	33	32	70	110	139	47	90	49	45	0	0	0	0	47	107	28	85	36	28		k__Bacteria; p__Verrucomicrobia; c__[Pedosphaerae]; o__[Pedosphaerales]; f__; g__; s__
OTU_126	32	49	15	48	48	42	0	0	0	0	118	43	34	98	98	74	47	32	26	64	36	34	0	0	0	0	85	82	61	85	72	56		k__Bacteria; p__Acidobacteria; c__iii1-8; o__DS-18; f__; g__; s__
OTU_127	79	46	46	37	20	48	7	3	1	3	37	18	37	11	26	27	40	28	37	42	51	60	0	0	4	13	19	18	8	16	13	19		k__Bacteria; p__Bacteroidetes; c__[Saprospirae]; o__[Saprospirales]; f__Chitinophagaceae; g__; s__
OTU_128	50	35	69	52	49	61	4	7	1	3	22	75	45	23	39	41	49	63	44	68	91	95	6	0	3	8	9	77	15	36	53	71		k__Bacteria; p__Proteobacteria; c__Gammaproteobacteria; o__Xanthomonadales; f__Xanthomonadaceae; g__; s__
OTU_129	35	41	51	20	28	43	0	0	0	0	40	37	67	20	48	18	32	52	36	61	31	29	0	0	0	0	32	45	50	53	29	14		k__Bacteria; p__Armatimonadetes; c__Chthonomonadetes; o__Chthonomonadales; f__Chthonomonadaceae; g__; s__
OTU_130	12	24	27	15	17	16	0	0	0	0	50	30	71	24	69	43	23	10	18	24	38	30	0	0	0	0	42	48	37	45	70	42		k__Bacteria; p__Actinobacteria; c__Thermoleophilia; o__Gaiellales; f__Gaiellaceae; g__; s__
OTU_131	39	23	21	37	34	25	0	0	2	0	122	102	56	96	77	77	34	26	22	48	50	30	0	0	0	0	77	43	67	85	50	81		k__Bacteria; p__Verrucomicrobia; c__[Pedosphaerae]; o__[Pedosphaerales]; f__; g__; s__
OTU_132	57	36	27	31	41	50	0	1	0	0	38	31	58	22	32	20	35	43	36	64	80	86	0	0	0	1	45	25	25	31	12	32		k__Bacteria; p__Acidobacteria; c__Solibacteres; o__Solibacterales; f__Solibacteraceae; g__Candidatus Solibacter; s__
OTU_133	543	24	1	27	39	20	0	0	2	0	9	11	2	20	12	14	118	30	28	19	18	31	0	0	0	0	50	12	31	28	4	14		k__Bacteria; p__Verrucomicrobia; c__[Spartobacteria]; o__[Chthoniobacterales]; f__[Chthoniobacteraceae]; g__; s__
OTU_134	58	65	10	50	88	53	0	0	0	1	167	57	43	58	69	65	71	67	60	60	40	40	0	0	0	0	157	78	86	111	84	60		k__Bacteria; p__Verrucomicrobia; c__[Spartobacteria]; o__[Chthoniobacterales]; f__[Chthoniobacteraceae]; g__DA101; s__
OTU_135	29	13	6	25	25	16	0	0	0	0	45	22	18	46	54	55	34	29	34	29	42	27	0	0	0	0	100	28	102	32	89	101		k__Bacteria; p__Gemmatimonadetes; c__Gemmatimonadetes; o__N1423WL; f__; g__; s__
OTU_136	3	1	2	0	0	0	0	0	0	0	62	56	67	69	6	134	0	1	1	0	1	0	2	0	0	2	23	7	47	30	83	73		k__Bacteria; p__Actinobacteria; c__Actinobacteria; o__Actinomycetales; f__Nocardiaceae; g__Rhodococcus; s__
OTU_137	45	34	14	22	23	25	0	0	0	0	57	43	32	43	43	48	22	44	36	35	49	35	0	0	0	0	52	61	27	50	72	43		k__Bacteria; p__Planctomycetes; c__Phycisphaerae; o__WD2101; f__; g__; s__
OTU_138	23	35	30	28	24	27	0	0	1	0	24	24	40	20	24	28	19	38	24	30	27	24	0	0	0	0	40	39	13	30	51	51		k__Bacteria; p__Gemmatimonadetes; c__Gemmatimonadetes; o__; f__; g__; s__
OTU_139	27	589	56	116	76	59	2	0	7	0	8	10	78	10	40	8	50	32	68	52	57	60	7	16	4	5	6	6	7	11	4	13		k__Bacteria; p__Proteobacteria; c__Betaproteobacteria; o__Burkholderiales; f__Comamonadaceae; g__Comamonas; s__
OTU_140	85	53	58	35	61	55	25	16	13	33	13	11	16	7	5	10	43	52	56	41	24	29	16	24	17	18	16	15	12	10	10	8		k__Bacteria; p__Proteobacteria; c__Betaproteobacteria; o__Burkholderiales; f__Burkholderiaceae; g__Burkholderia; s__
OTU_141	36	23	524	49	36	34	18	7	13	5	2	0	5	0	0	0	78	118	21	140	123	155	45	37	17	29	0	3	1	2	2	1		k__Bacteria; p__Chloroflexi; c__Ktedonobacteria; o__Ktedonobacterales; f__Ktedonobacteraceae; g__; s__
OTU_142	35	4	15	43	40	60	1	3	14	3	26	9	19	17	49	35	23	23	22	31	26	26	7	5	4	5	34	20	40	52	31	25		k__Bacteria; p__Chloroflexi; c__Chloroflexi; o__[Roseiflexales]; f__[Kouleothrixaceae]; g__; s__
OTU_143	10	8	3	13	19	13	0	0	0	0	60	43	11	77	23	33	21	9	25	14	19	21	0	0	0	0	50	17	38	53	40	33		k__Bacteria; p__Proteobacteria; c__Deltaproteobacteria; o__Syntrophobacterales; f__Syntrophobacteraceae; g__; s__
OTU_144	15	27	4	9	24	22	0	0	0	0	18	9	21	5	14	7	18	18	14	31	32	65	0	0	0	1	29	23	45	126	5	14		k__Bacteria; p__Proteobacteria; c__Gammaproteobacteria; o__Legionellales; f__Coxiellaceae; g__; s__
OTU_145	49	47	80	23	17	15	99	77	30	32	10	11	32	9	1	4	57	35	29	27	24	33	105	71	66	69	5	16	22	10	17	6		k__Bacteria; p__Proteobacteria; c__Alphaproteobacteria; o__Rhizobiales; f__Rhizobiaceae; g__Rhizobium
OTU_146	28	28	17	23	16	14	0	0	0	0	43	42	40	22	54	17	25	19	22	14	13	16	0	0	0	0	55	27	26	53	58	32		k__Bacteria; p__Gemmatimonadetes; c__Gemmatimonadetes
OTU_147	0	1	0	0	0	0	7	5	1	0	0	76	0	76	0	159	0	1	3	5	0	0	10	0	2	1	1	0	85	0	103	150		k__Bacteria; p__Proteobacteria; c__Gammaproteobacteria; o__Enterobacteriales; f__Enterobacteriaceae; g__Escherichia; s__coli
OTU_148	20	19	18	23	21	26	4	1	0	0	34	29	37	23	25	27	21	22	9	11	34	24	4	2	2	0	34	29	23	36	20	25		k__Bacteria
OTU_149	30	33	31	16	16	22	0	0	0	0	18	22	53	9	22	26	13	19	12	15	44	27	0	0	0	0	34	31	21	31	20	50		k__Bacteria; p__Proteobacteria; c__Alphaproteobacteria; o__Ellin329; f__; g__; s__
OTU_150	13	5	11	53	39	64	0	0	0	1	29	27	24	79	48	87	14	11	35	18	47	21	0	0	0	0	34	29	68	57	64	83		k__Bacteria; p__Proteobacteria; c__Gammaproteobacteria; o__Xanthomonadales; f__Sinobacteraceae; g__; s__
OTU_151	43	65	56	25	37	46	0	1	0	0	41	38	69	17	42	18	38	49	41	62	76	62	0	0	0	2	63	42	36	32	30	34		k__Bacteria; p__Armatimonadetes; c__Chthonomonadetes; o__Chthonomonadales; f__Chthonomonadaceae; g__; s__
OTU_152	50	8	20	47	50	78	0	2	2	0	10	9	18	37	41	33	44	27	36	30	54	41	3	0	1	3	7	14	9	25	15	45		k__Bacteria; p__Verrucomicrobia; c__Opitutae; o__Opitutales; f__Opitutaceae; g__Opitutus; s__
OTU_153	29	14	2	34	33	16	0	0	0	0	66	47	13	104	96	50	46	29	44	23	19	27	0	0	2	0	85	33	76	58	53	38		k__Bacteria; p__Acidobacteria; c__[Chloracidobacteria]; o__11-24; f__; g__; s__
OTU_154	3	5	6	25	45	11	0	0	0	0	9	23	5	85	16	99	1	12	9	21	51	40	0	0	0	0	7	23	12	43	112	61		k__Bacteria; p__Verrucomicrobia; c__[Pedosphaerae]; o__[Pedosphaerales]; f__auto67_4W; g__; s__
OTU_155	18	19	11	44	29	18	0	0	0	1	45	47	14	91	40	65	42	32	23	21	38	34	0	0	0	0	51	18	44	47	35	32		k__Bacteria; p__Nitrospirae; c__Nitrospira; o__Nitrospirales; f__0319-6A21; g__; s__
OTU_156	66	85	81	69	81	84	0	1	4	0	45	100	84	48	46	65	51	57	69	73	134	151	0	3	0	3	45	91	62	75	80	100		k__Bacteria; p__Proteobacteria; c__Alphaproteobacteria; o__Ellin329; f__; g__; s__
OTU_157	28	29	23	21	26	23	0	0	0	2	19	24	19	11	27	16	34	39	40	32	34	34	0	0	0	0	37	66	8	28	18	14		k__Bacteria; p__Proteobacteria; c__Alphaproteobacteria; o__Rhodospirillales; f__Rhodospirillaceae; g__; s__
OTU_158	53	16	26	40	53	107	0	0	0	0	46	29	12	59	60	68	49	44	48	41	38	42	0	0	0	0	84	25	55	105	27	29		k__Bacteria; p__Verrucomicrobia; c__[Pedosphaerae]; o__[Pedosphaerales]
OTU_159	32	36	22	50	37	33	0	3	0	0	42	40	32	54	53	37	54	33	43	45	49	37	0	0	0	2	43	26	50	15	33	45		k__Bacteria; p__Acidobacteria; c__Acidobacteria-6; o__iii1-15; f__; g__; s__
OTU_160	31	60	49	21	18	32	0	0	0	0	9	24	37	15	34	36	7	41	21	25	43	45	0	0	0	0	12	38	10	19	36	56		k__Bacteria; p__Acidobacteria; c__Acidobacteriia; o__Acidobacteriales; f__Acidobacteriaceae; g__; s__
OTU_161	39	35	8	26	17	18	0	0	0	0	44	30	19	30	28	19	55	40	33	25	13	18	0	0	0	0	61	13	57	36	29	15		k__Bacteria; p__Acidobacteria; c__Solibacteres; o__Solibacterales; f__; g__; s__
OTU_162	18	20	30	44	79	51	0	0	0	0	7	11	29	14	91	22	23	24	11	29	49	80	0	0	0	0	12	24	2	29	18	29		k__Bacteria; p__Bacteroidetes; c__[Saprospirae]; o__[Saprospirales]; f__Chitinophagaceae; g__Flavisolibacter; s__
OTU_163	27	21	28	19	27	23	0	0	0	0	24	36	17	18	20	30	35	26	29	28	40	28	0	0	0	0	34	23	15	30	40	46		k__Bacteria; p__Acidobacteria; c__Acidobacteriia; o__Acidobacteriales; f__Koribacteraceae
OTU_164	7	48	3	2	0	2	0	0	0	0	4	27	5	0	0	0	37	19	4	2	7	15	0	0	2	0	155	0	0	0	2	186		k__Bacteria; p__Bacteroidetes; c__Flavobacteriia; o__Flavobacteriales; f__Flavobacteriaceae; g__Flavobacterium; s__succinicans
OTU_165	48	41	14	30	25	30	0	0	0	0	54	65	35	30	46	40	28	23	31	43	21	30	0	0	1	0	53	38	91	36	80	73		k__Bacteria; p__Gemmatimonadetes; c__Gemmatimonadetes; o__Ellin5290; f__; g__; s__
OTU_166	26	7	29	170	108	97	0	2	3	2	7	18	8	83	40	17	2	17	255	57	75	62	0	0	2	0	2	10	7	5	9	17		k__Bacteria; p__Proteobacteria; c__Betaproteobacteria; o__Rhodocyclales; f__Rhodocyclaceae; g__Azoarcus; s__
OTU_167	67	60	70	25	35	44	2	0	3	1	48	56	66	22	43	43	40	39	49	50	40	56	3	2	3	0	42	61	35	43	71	62		k__Bacteria; p__Actinobacteria; c__Thermoleophilia; o__Gaiellales; f__Gaiellaceae; g__; s__
OTU_168	49	55	45	38	43	57	2	0	3	1	40	28	58	20	39	18	34	41	42	74	57	77	2	0	0	0	34	23	10	35	26	21		k__Bacteria; p__Acidobacteria; c__Solibacteres; o__Solibacterales
OTU_169	33	26	8	21	21	10	0	0	0	1	25	25	3	5	5	6	29	27	36	45	107	48	0	0	0	0	14	44	36	43	7	22		k__Bacteria; p__Bacteroidetes; c__[Saprospirae]; o__[Saprospirales]; f__Chitinophagaceae; g__; s__
OTU_170	87	78	48	80	98	94	0	1	0	0	28	19	25	9	23	17	61	65	35	53	37	65	0	0	2	0	29	41	15	37	23	21		k__Bacteria; p__Proteobacteria; c__Betaproteobacteria; o__; f__; g__; s__
OTU_171	15	5	1	10	18	4	0	0	0	0	14	104	4	30	29	12	48	48	25	23	17	7	0	0	0	0	93	2	163	61	23	12		k__Bacteria; p__Acidobacteria; c__[Chloracidobacteria]; o__RB41; f__Ellin6075; g__; s__
OTU_172	98	63	25	63	56	46	0	1	4	0	100	58	40	65	81	41	82	60	37	58	35	34	0	0	0	0	87	46	84	64	49	51		k__Bacteria; p__Proteobacteria; c__Betaproteobacteria; o__; f__; g__; s__
OTU_173	76	146	45	55	78	30	3	4	9	10	12	9	5	4	6	1	87	55	58	26	22	39	9	7	16	4	34	2	13	7	4	17		k__Bacteria; p__Proteobacteria; c__Betaproteobacteria; o__Burkholderiales; f__Oxalobacteraceae; g__Cupriavidus; s__
OTU_174	55	9	79	95	97	68	2	6	11	3	23	22	55	15	25	11	222	56	97	60	141	78	13	8	7	18	9	8	9	36	6	11		k__Bacteria; p__Bacteroidetes; c__[Saprospirae]; o__[Saprospirales]; f__Chitinophagaceae; g__Niastella; s__
OTU_175	33	26	10	37	28	18	0	0	2	0	89	54	24	47	70	49	44	28	21	24	21	11	0	0	0	0	63	34	78	57	40	31		k__Bacteria; p__Gemmatimonadetes; c__Gemmatimonadetes; o__Gemmatimonadales; f__Ellin5301; g__; s__
OTU_176	20	15	8	19	30	13	0	0	0	0	55	31	13	58	50	26	24	10	18	13	16	7	0	0	0	0	10	14	34	18	11	15		k__Bacteria; p__Acidobacteria; c__iii1-8; o__32-20; f__; g__; s__
OTU_177	11	14	6	25	22	18	0	0	2	0	38	21	14	42	55	42	13	11	16	11	12	13	4	3	1	0	47	17	29	36	34	53		k__Bacteria; p__Chloroflexi; c__Chloroflexi; o__[Roseiflexales]; f__[Kouleothrixaceae]; g__; s__
OTU_178	86	29	79	61	146	66	2	0	0	0	27	12	28	6	21	4	57	68	94	125	29	34	0	0	0	0	7	13	0	15	3	5		k__Bacteria; p__Bacteroidetes; c__[Saprospirae]; o__[Saprospirales]; f__Chitinophagaceae
OTU_179	2	1	6	17	5	6	0	0	0	0	10	40	8	198	36	91	2	0	19	5	9	6	0	3	0	0	1	28	18	8	47	17		k__Bacteria; p__Bacteroidetes; c__Cytophagia; o__Cytophagales; f__Cytophagaceae; g__; s__
OTU_180	12	4	7	10	15	15	0	0	0	0	58	34	41	83	78	58	19	21	13	19	7	6	0	0	0	0	52	30	44	53	42	28		k__Bacteria; p__Chloroflexi; c__Anaerolineae; o__GCA004; f__; g__; s__
OTU_181	0	0	15	104	37	108	0	0	0	0	0	0	0	0	4	0	0	22	39	11	198	39	0	0	0	1	0	1	0	0	0	1		k__Bacteria; p__Proteobacteria; c__Betaproteobacteria; o__Rhodocyclales; f__Rhodocyclaceae; g__Zoogloea; s__
OTU_182	70	14	43	70	72	102	3	0	8	0	132	87	87	147	105	198	63	50	63	102	116	64	2	2	5	6	89	86	225	206	94	101		k__Bacteria; p__Chloroflexi; c__Anaerolineae; o__SBR1031; f__A4b; g__; s__
OTU_183	28	35	42	19	25	34	0	0	0	2	12	7	45	22	20	28	16	11	9	18	28	31	0	0	0	0	7	24	20	9	10	36		k__Bacteria; p__Chloroflexi; c__Ktedonobacteria; o__JG30-KF-AS9; f__; g__; s__
OTU_184	15	5	35	14	18	16	0	0	0	0	11	13	59	33	35	47	6	26	9	18	29	21	0	0	0	0	6	31	11	22	20	15		k__Bacteria; p__Verrucomicrobia; c__[Pedosphaerae]; o__[Pedosphaerales]; f__Ellin517; g__; s__
OTU_185	17	23	13	10	20	17	0	0	0	0	18	18	24	5	26	12	11	33	15	29	50	29	0	0	0	0	19	58	8	24	18	26		k__Bacteria; p__Gemmatimonadetes; c__Gemmatimonadetes; o__Ellin5290; f__; g__; s__
OTU_186	13	8	4	10	4	13	7	3	3	3	23	18	26	14	21	26	8	10	12	15	34	21	1	2	4	2	20	18	37	29	48	30		k__Bacteria; p__Chloroflexi; c__C0119; o__; f__; g__; s__
OTU_187	76	58	24	24	23	50	0	1	1	0	19	40	37	33	63	23	33	38	20	30	34	49	0	0	0	0	24	34	96	31	32	30		k__Bacteria; p__Bacteroidetes; c__[Saprospirae]; o__[Saprospirales]; f__Chitinophagaceae; g__Sediminibacterium; s__
OTU_188	43	16	33	23	21	20	0	2	0	0	15	8	33	7	12	19	12	19	12	19	38	39	0	1	0	1	8	22	12	18	36	34		k__Bacteria; p__Chloroflexi; c__Ktedonobacteria; o__JG30-KF-AS9; f__; g__; s__
OTU_189	28	33	26	36	28	25	0	0	0	0	30	49	37	136	57	65	40	28	39	39	32	41	0	1	1	0	39	59	38	40	42	36		k__Bacteria; p__Proteobacteria; c__Deltaproteobacteria; o__Myxococcales; f__Polyangiaceae
OTU_190	14	14	57	19	28	46	1	0	0	0	21	22	186	56	37	81	6	48	14	42	70	44	0	0	0	0	7	55	17	29	68	85		k__Bacteria; p__Planctomycetes; c__Phycisphaerae; o__WD2101; f__; g__; s__
OTU_191	22	48	9	19	21	7	0	0	0	0	57	72	28	18	59	31	31	22	23	23	5	6	0	0	0	0	83	87	60	47	25	30		k__Bacteria; p__Gemmatimonadetes; c__Gemmatimonadetes; o__Gemmatimonadales; f__Ellin5301; g__; s__
OTU_192	73	89	86	14	14	33	0	0	0	0	26	36	37	39	50	93	9	64	12	31	23	30	0	0	0	0	27	62	13	35	27	61		k__Bacteria; p__Acidobacteria; c__Acidobacteriia; o__Acidobacteriales; f__Koribacteraceae; g__Candidatus Koribacter
OTU_193	1	12	3	5	10	2	0	0	0	2	50	45	11	27	35	17	14	16	13	20	3	8	1	0	0	3	47	21	26	31	16	18		k__Bacteria; p__Acidobacteria; c__S035; o__; f__; g__; s__
OTU_194	57	35	25	12	25	18	0	0	0	0	108	68	51	45	65	73	37	35	42	46	12	9	0	0	0	0	71	123	115	100	102	48		k__Bacteria; p__Bacteroidetes; c__[Saprospirae]; o__[Saprospirales]; f__Chitinophagaceae; g__; s__
OTU_195	12	14	5	0	8	9	0	0	0	0	66	26	52	66	7	29	14	6	7	27	8	12	0	2	0	0	8	12	161	37	158	131		k__Bacteria; p__Bacteroidetes; c__Sphingobacteriia; o__Sphingobacteriales; f__Sphingobacteriaceae; g__; s__
OTU_196	17	18	19	37	26	31	3	1	1	0	29	68	45	52	29	47	23	21	39	41	49	42	4	3	1	3	38	48	68	34	58	45		k__Bacteria; p__Proteobacteria; c__Gammaproteobacteria; o__Xanthomonadales; f__Sinobacteraceae; g__; s__
OTU_197	5	162	29	8	35	3	0	3	0	0	31	21	59	4	0	2	51	23	7	21	35	69	1	0	8	1	3	7	0	11	8	16		k__Bacteria; p__Bacteroidetes; c__Sphingobacteriia; o__Sphingobacteriales; f__Sphingobacteriaceae; g__; s__
OTU_198	18	2	7	43	29	20	0	0	4	0	8	13	13	53	51	41	7	5	23	12	72	38	0	0	0	0	25	30	0	14	19	35		k__Bacteria; p__Gemmatimonadetes; c__Gemm-1; o__; f__; g__; s__
OTU_199	29	34	38	28	28	25	5	2	0	2	42	27	39	17	29	36	21	30	42	23	26	24	6	4	3	5	18	25	47	27	43	29		k__Bacteria; p__Actinobacteria; c__Actinobacteria; o__Actinomycetales; f__Nocardioidaceae; g__Nocardioides; s__
OTU_200	7	3	6	1	4	6	14	14	2	7	0	0	5	0	0	0	17	203	17	14	0	0	72	9	15	3	2	0	2	0	0	0		k__Bacteria; p__Proteobacteria; c__Gammaproteobacteria; o__Pseudomonadales; f__Pseudomonadaceae; g__Pseudomonas; s__
OTU_201	82	107	67	49	53	88	0	2	0	4	79	125	59	58	169	86	24	67	56	48	135	166	0	0	0	0	29	117	33	85	75	81		k__Bacteria; p__Acidobacteria; c__Acidobacteriia; o__Acidobacteriales; f__Koribacteraceae; g__Candidatus Koribacter; s__
OTU_202	21	11	8	7	9	21	0	0	0	0	46	28	16	24	39	22	35	30	21	21	24	13	0	0	0	0	23	13	68	29	19	46		k__Bacteria; p__Acidobacteria; c__[Chloracidobacteria]; o__RB41; f__Ellin6075; g__; s__
OTU_203	267	115	145	149	290	110	7	15	22	5	92	52	56	101	30	37	248	163	121	137	96	161	37	22	12	16	44	31	73	62	54	25		k__Bacteria; p__Proteobacteria; c__Betaproteobacteria; o__Burkholderiales; f__Comamonadaceae
OTU_204	39	13	5	24	26	30	0	0	0	1	21	16	8	16	16	12	29	19	26	26	36	33	0	0	0	0	18	15	17	23	23	24		k__Bacteria; p__Proteobacteria; c__Betaproteobacteria; o__SC-I-84; f__; g__; s__
OTU_205	77	102	140	45	189	36	3	2	1	0	23	40	43	42	22	12	95	76	41	79	98	93	6	1	3	2	26	58	20	44	27	48		k__Bacteria; p__Proteobacteria; c__Betaproteobacteria; o__Methylophilales; f__Methylophilaceae; g__; s__
OTU_206	38	51	28	32	34	36	2	0	0	0	37	22	54	7	24	25	21	37	35	39	47	62	0	0	0	0	21	40	20	34	32	25		k__Bacteria; p__Planctomycetes; c__Phycisphaerae; o__WD2101; f__; g__; s__
OTU_207	42	27	43	11	14	10	0	0	0	0	35	23	28	27	14	10	31	22	23	19	8	8	0	3	0	1	40	15	41	45	11	8		k__Bacteria; p__Bacteroidetes; c__[Saprospirae]; o__[Saprospirales]; f__Chitinophagaceae; g__Segetibacter; s__
OTU_208	10	7	14	5	10	10	0	0	0	0	14	30	36	29	17	52	12	14	9	10	5	14	0	0	0	0	20	29	24	19	30	41		k__Bacteria; p__Cyanobacteria; c__Chloroplast; o__Chlorophyta; f__; g__; s__
OTU_209	17	16	16	16	21	42	0	0	1	0	15	42	14	47	59	73	13	40	17	34	14	16	0	0	0	0	24	107	18	38	43	69		k__Bacteria; p__Fibrobacteres; c__Fibrobacteria; o__258ds10; f__; g__; s__
OTU_210	9	5	2	6	7	3	0	0	0	0	11	30	15	10	16	12	4	2	18	3	12	4	0	0	0	0	6	43	16	10	73	183		k__Bacteria; p__Proteobacteria; c__Betaproteobacteria; o__Rhodocyclales; f__Rhodocyclaceae; g__Uliginosibacterium; s__
OTU_211	16	7	13	8	15	13	0	0	0	0	33	41	32	39	31	71	29	22	16	19	18	19	0	0	0	0	46	17	27	48	84	56		k__Archaea; p__Crenarchaeota; c__Thaumarchaeota; o__Nitrososphaerales; f__Nitrososphaeraceae; g__Candidatus Nitrososphaera; s__SCA1145
OTU_212	43	44	11	12	28	59	20	16	86	40	6	0	6	1	3	1	48	41	16	13	8	19	48	32	74	183	3	3	3	2	0	2		k__Bacteria; p__Proteobacteria; c__Alphaproteobacteria; o__Rhizobiales; f__Rhizobiaceae; g__Agrobacterium; s__
OTU_213	38	51	12	40	50	23	2	0	0	0	59	33	23	33	53	17	52	23	35	30	25	26	1	0	0	0	49	31	39	26	31	21		k__Bacteria; p__Proteobacteria; c__Betaproteobacteria; o__SC-I-84; f__; g__; s__
OTU_214	15	29	6	57	61	39	0	1	2	3	9	7	11	9	40	5	13	76	7	21	15	34	0	0	0	0	4	9	0	9	7	5		k__Bacteria; p__Actinobacteria; c__Actinobacteria; o__Actinomycetales; f__Nocardioidaceae; g__; s__
OTU_215	32	53	43	31	23	20	13	9	11	7	31	25	18	17	11	11	24	19	39	29	36	41	28	12	10	18	14	19	20	15	21	17		k__Bacteria; p__Proteobacteria; c__Alphaproteobacteria; o__Rhizobiales; f__Phyllobacteriaceae; g__Mesorhizobium; s__
OTU_216	45	64	30	10	13	9	3	1	0	0	4	6	3	2	6	5	44	45	24	28	9	10	3	1	0	2	5	4	1	4	5	5		k__Bacteria; p__Actinobacteria; c__Thermoleophilia; o__Solirubrobacterales; f__Conexibacteraceae; g__Conexibacter; s__
OTU_217	10	0	2	33	50	124	0	0	0	2	5	7	1	20	29	34	9	5	40	36	19	29	0	1	0	1	1	3	3	15	1	12		k__Bacteria; p__Chloroflexi; c__Anaerolineae; o__SBR1031; f__oc28; g__; s__
OTU_218	49	75	51	32	25	46	0	0	1	1	31	57	55	17	35	32	27	30	39	44	35	47	0	0	0	0	34	81	29	34	57	37		k__Bacteria; p__Proteobacteria; c__Alphaproteobacteria; o__Ellin329; f__; g__; s__
OTU_219	17	8	24	23	18	14	0	0	0	0	26	31	45	80	18	88	15	14	17	38	60	38	0	0	0	0	31	49	32	25	74	79		k__Bacteria; p__Acidobacteria; c__Solibacteres; o__Solibacterales; f__; g__; s__
OTU_220	29	35	24	23	32	36	0	2	0	0	6	11	14	8	14	16	7	9	14	22	35	29	0	0	0	0	12	12	13	6	12	18		k__Bacteria; p__Chloroflexi; c__Ktedonobacteria; o__JG30-KF-AS9; f__; g__; s__
OTU_221	26	22	34	18	24	21	0	0	0	0	29	29	23	34	24	39	18	32	18	30	55	45	0	0	0	0	13	25	14	27	23	30		k__Bacteria; p__Proteobacteria; c__Deltaproteobacteria; o__Myxococcales
OTU_222	5	13	56	47	13	101	0	0	0	0	9	2	35	1	18	8	15	80	11	22	11	31	1	0	0	0	5	4	0	8	0	1		k__Bacteria; p__Cyanobacteria
OTU_223	19	32	30	10	11	22	0	1	0	0	11	15	38	9	18	22	8	14	16	19	16	20	0	0	0	0	16	17	12	18	14	24		k__Bacteria; p__Planctomycetes; c__Phycisphaerae; o__WD2101; f__; g__; s__
OTU_224	22	21	3	20	14	16	0	0	0	0	29	38	21	6	25	34	20	13	11	13	10	20	0	0	0	0	23	18	40	14	26	34		k__Bacteria; p__Proteobacteria; c__Deltaproteobacteria; o__Myxococcales; f__Myxococcaceae
OTU_225	19	24	7	31	21	5	0	0	0	0	24	15	1	20	12	9	32	20	36	37	35	17	0	0	0	0	13	22	24	83	20	22		k__Bacteria; p__Bacteroidetes; c__Flavobacteriia; o__Flavobacteriales; f__Flavobacteriaceae; g__Flavobacterium
OTU_226	4	7	0	12	11	6	0	0	0	0	94	36	3	104	52	17	7	3	6	4	6	2	0	0	0	0	9	12	14	27	9	5		k__Bacteria; p__Acidobacteria; c__[Chloracidobacteria]; o__11-24; f__; g__; s__
OTU_227	0	5	2	0	2	0	0	0	0	0	54	67	19	101	10	22	0	0	1	1	0	1	0	0	0	0	5	18	63	92	151	17		k__Bacteria; p__Bacteroidetes; c__Sphingobacteriia; o__Sphingobacteriales; f__Sphingobacteriaceae; g__Pedobacter; s__
OTU_228	61	40	45	34	47	33	0	0	0	0	69	74	74	51	38	59	59	59	57	77	55	27	0	0	0	0	126	72	55	79	53	48		k__Bacteria; p__Verrucomicrobia; c__[Pedosphaerae]; o__[Pedosphaerales]; f__Ellin517; g__; s__
OTU_229	19	3	30	29	29	8	4	2	8	4	16	10	22	13	10	4	16	27	45	26	19	17	13	6	1	3	18	13	6	21	17	5		k__Bacteria; p__Firmicutes; c__Bacilli; o__Bacillales; f__Planococcaceae
OTU_230	26	29	44	12	11	20	0	0	0	0	19	34	32	15	38	12	24	31	17	30	18	10	0	0	0	0	23	25	12	35	5	12		k__Bacteria; p__Verrucomicrobia; c__[Pedosphaerae]; o__[Pedosphaerales]; f__; g__; s__
OTU_231	5	6	2	5	4	5	0	0	0	0	51	13	7	107	50	24	4	1	0	1	6	3	0	0	0	0	15	9	28	31	10	10		k__Bacteria; p__Chloroflexi; c__Anaerolineae; o__GCA004; f__; g__; s__
OTU_232	8	7	15	20	18	27	1	4	1	3	14	8	13	15	38	36	13	10	12	12	14	10	5	4	0	0	5	15	16	22	43	46		k__Bacteria; p__Chloroflexi; c__Chloroflexi; o__[Roseiflexales]; f__[Kouleothrixaceae]; g__; s__
OTU_233	36	19	14	15	27	20	0	0	0	0	47	11	24	22	37	17	17	38	21	27	30	30	0	0	0	0	43	27	14	37	29	23		k__Bacteria; p__Acidobacteria; c__Solibacteres; o__Solibacterales; f__; g__; s__
OTU_234	25	19	59	10	20	19	0	1	0	0	10	23	15	19	13	4	9	50	17	24	20	24	0	0	0	0	11	18	2	12	8	14		k__Bacteria; p__Acidobacteria; c__Acidobacteriia; o__Acidobacteriales; f__Koribacteraceae; g__Candidatus Koribacter; s__
OTU_235	23	18	12	8	16	7	0	0	0	0	44	32	17	22	37	26	17	15	20	20	24	14	0	1	0	0	25	82	18	29	56	29		k__Bacteria; p__Proteobacteria; c__Alphaproteobacteria; o__Rhodospirillales; f__Rhodospirillaceae; g__; s__
OTU_236	10	3	7	4	6	10	2	1	5	8	16	12	15	20	10	58	4	16	17	10	16	12	0	5	0	2	15	49	13	16	37	21		k__Bacteria; p__Firmicutes; c__Bacilli; o__Bacillales; f__Bacillaceae; g__Bacillus; s__cereus
OTU_237	20	8	3	14	10	6	0	0	0	0	51	10	4	13	15	16	17	10	7	5	6	7	0	0	0	0	42	15	14	24	26	17		k__Bacteria; p__Gemmatimonadetes; c__Gemmatimonadetes; o__Ellin5290; f__; g__; s__
OTU_238	17	21	12	6	7	10	0	0	0	0	14	33	19	2	18	10	8	16	9	12	16	17	0	0	0	0	17	52	4	19	8	21		k__Bacteria; p__Proteobacteria; c__Deltaproteobacteria; o__Myxococcales
OTU_239	48	49	38	19	17	25	2	0	0	0	37	34	72	31	26	44	28	41	21	55	35	30	0	1	0	0	49	45	29	32	53	41		k__Bacteria; p__Planctomycetes; c__Phycisphaerae; o__WD2101; f__; g__; s__
OTU_240	15	22	7	44	31	27	0	0	0	0	31	10	3	14	17	12	24	12	22	19	24	18	1	0	0	1	49	16	36	31	23	12		k__Bacteria; p__Proteobacteria; c__Betaproteobacteria; o__SC-I-84; f__; g__; s__
OTU_241	7	190	0	3	3	0	0	0	0	0	1	6	0	0	0	0	45	28	15	4	7	31	2	0	2	0	0	0	0	0	5	0		k__Bacteria; p__Actinobacteria; c__Actinobacteria; o__Actinomycetales; f__Pseudonocardiaceae; g__Amycolatopsis; s__
OTU_242	29	23	26	18	10	21	0	0	1	0	13	11	10	1	6	5	26	32	34	30	13	13	0	0	1	0	6	19	0	10	0	3		k__Bacteria; p__Bacteroidetes; c__Sphingobacteriia; o__Sphingobacteriales; f__; g__; s__
OTU_243	25	12	6	25	12	29	0	0	5	1	13	30	10	15	16	10	22	7	18	22	25	14	5	4	2	2	19	12	28	15	13	18		k__Bacteria; p__Proteobacteria; c__Alphaproteobacteria; o__Rhodospirillales; f__Rhodospirillaceae; g__; s__
OTU_244	25	18	6	16	13	12	0	0	0	0	33	3	4	10	4	3	17	5	15	11	66	35	0	1	0	0	2	3	5	8	5	44		k__Bacteria; p__Bacteroidetes; c__[Saprospirae]; o__[Saprospirales]; f__Chitinophagaceae; g__; s__
OTU_245	20	35	25	14	11	20	0	0	0	0	13	20	38	4	29	14	12	25	8	22	27	36	0	0	0	0	12	37	9	23	37	25		k__Bacteria; p__Gemmatimonadetes; c__Gemmatimonadetes; o__; f__; g__; s__
OTU_246	16	7	6	8	7	8	0	1	0	0	26	13	6	19	17	24	15	13	15	10	7	6	0	0	0	0	42	35	36	14	32	26		k__Bacteria; p__Gemmatimonadetes; c__Gemmatimonadetes; o__N1423WL; f__; g__; s__
OTU_247	19	11	0	36	39	28	0	0	0	0	21	10	4	29	16	15	22	12	32	32	22	26	0	0	0	0	45	6	54	41	20	12		k__Bacteria; p__Bacteroidetes; c__[Saprospirae]; o__[Saprospirales]; f__Chitinophagaceae; g__; s__
OTU_248	39	32	23	19	25	29	1	2	2	2	47	22	38	16	31	45	35	20	30	28	16	23	0	0	4	0	45	28	32	36	50	37		k__Bacteria; p__Actinobacteria; c__Thermoleophilia; o__Gaiellales; f__Gaiellaceae; g__; s__
OTU_249	37	37	39	19	36	36	0	3	2	2	16	21	29	8	17	12	20	30	20	50	27	31	0	0	0	0	17	14	11	12	8	30		k__Bacteria; p__Armatimonadetes; c__Chthonomonadetes; o__SJA-22; f__; g__; s__
OTU_250	59	23	40	44	31	26	19	23	60	143	118	190	172	122	89	76	35	27	73	76	18	23	36	40	54	43	49	261	60	80	57	54		k__Bacteria; p__Actinobacteria; c__Actinobacteria; o__Actinomycetales; f__Streptomycetaceae; g__; s__
OTU_251	40	1	0	4	4	34	0	0	0	0	0	0	0	1	0	0	4	8	5	6	0	228	0	0	0	0	0	0	0	0	2	0		k__Bacteria; p__Cyanobacteria; c__Nostocophycideae; o__Nostocales; f__Nostocaceae
OTU_252	29	16	17	42	81	66	5	10	17	22	53	32	22	20	35	59	33	32	27	43	38	21	30	19	10	8	39	19	30	34	49	47		k__Bacteria; p__Actinobacteria; c__Actinobacteria; o__Actinomycetales; f__Micromonosporaceae; g__; s__
OTU_253	25	31	45	20	23	22	0	3	0	0	26	17	34	9	31	19	24	35	17	25	30	58	0	0	0	2	23	47	16	29	17	22		k__Bacteria; p__Proteobacteria; c__Alphaproteobacteria; o__Caulobacterales; f__Caulobacteraceae
OTU_254	40	7	7	12	21	15	0	0	0	0	93	20	11	89	52	55	17	13	11	29	24	7	0	0	0	0	17	15	12	46	42	40		k__Bacteria; p__Verrucomicrobia; c__[Pedosphaerae]; o__[Pedosphaerales]; f__Ellin515; g__; s__
OTU_255	16	50	41	24	9	20	0	0	0	0	24	74	82	17	33	26	17	27	29	22	37	48	0	0	0	0	27	59	24	41	38	42		k__Bacteria; p__Acidobacteria; c__Solibacteres; o__Solibacterales; f__Solibacteraceae; g__; s__
OTU_256	25	29	19	26	10	16	0	0	0	0	25	22	56	22	26	16	20	23	9	28	24	18	0	0	0	0	39	29	27	42	19	46		k__Bacteria; p__Nitrospirae; c__Nitrospira; o__Nitrospirales; f__Nitrospiraceae; g__; s__
OTU_257	23	25	11	30	63	63	2	2	3	7	3	1	0	4	4	0	60	28	34	30	22	65	12	7	4	14	0	1	1	5	3	6		k__Bacteria; p__Proteobacteria; c__Alphaproteobacteria; o__Sphingomonadales; f__Sphingomonadaceae
OTU_258	43	63	63	22	21	24	0	1	7	1	36	36	62	18	37	36	30	43	33	48	18	37	4	0	2	1	30	60	33	38	52	36		k__Bacteria; p__Actinobacteria; c__Thermoleophilia; o__Gaiellales; f__Gaiellaceae; g__; s__
OTU_259	67	65	121	36	39	32	0	0	0	0	40	48	101	61	50	55	22	80	45	54	84	68	0	0	0	0	36	61	31	44	82	105		k__Bacteria; p__Acidobacteria; c__Solibacteres; o__Solibacterales; f__Solibacteraceae; g__Candidatus Solibacter; s__
OTU_260	20	3	4	16	27	23	0	0	0	0	15	6	1	8	7	13	15	10	21	19	36	23	3	0	2	0	11	12	2	13	7	7		k__Bacteria; p__Planctomycetes; c__Planctomycetia; o__Planctomycetales; f__Planctomycetaceae; g__Planctomyces; s__
OTU_261	34	31	9	24	36	20	0	0	0	0	24	16	19	27	18	18	39	19	20	34	39	29	0	0	0	0	34	26	21	25	27	24		k__Bacteria; p__Planctomycetes; c__Phycisphaerae; o__WD2101; f__; g__; s__
OTU_262	16	6	8	26	18	27	0	0	0	0	17	6	9	7	13	9	23	16	19	17	10	16	0	0	1	0	19	14	3	17	12	14		k__Bacteria; p__Proteobacteria; c__Gammaproteobacteria; o__Xanthomonadales; f__Xanthomonadaceae
OTU_263	12	44	6	17	19	10	0	0	1	0	22	11	2	4	3	3	32	17	17	26	33	20	1	0	0	0	15	21	10	31	9	11		k__Bacteria; p__Bacteroidetes; c__[Saprospirae]; o__[Saprospirales]; f__Chitinophagaceae
OTU_264	39	20	2	20	21	11	0	0	0	0	66	13	6	28	32	17	32	6	13	18	8	7	0	0	0	0	18	10	23	23	12	9		k__Bacteria; p__Acidobacteria; c__Acidobacteria-6; o__iii1-15; f__; g__; s__
OTU_265	3	9	13	8	7	3	3	8	1	12	14	15	13	11	18	9	10	12	9	18	8	16	3	3	4	5	13	14	7	13	11	14		k__Bacteria; p__Proteobacteria; c__Gammaproteobacteria; o__Oceanospirillales; f__Halomonadaceae; g__Halomonas; s__
OTU_266	6	5	6	10	3	5	0	1	0	0	19	25	24	75	70	57	7	7	0	5	5	9	0	0	0	0	20	53	16	41	37	41		k__Bacteria; p__Proteobacteria; c__Deltaproteobacteria; o__Myxococcales; f__; g__; s__
OTU_267	11	1	9	3	7	3	0	0	0	0	7	20	5	20	15	33	0	3	11	4	8	7	0	0	0	0	23	20	19	27	65	46		k__Bacteria; p__Chlorobi; c__; o__; f__; g__; s__
OTU_268	12	8	82	5	11	9	0	0	0	0	13	15	24	11	13	10	2	36	5	7	1	3	0	0	0	0	3	28	4	14	4	3		k__Bacteria; p__Armatimonadetes; c__[Fimbriimonadia]; o__[Fimbriimonadales]; f__[Fimbriimonadaceae]; g__Fimbriimonas; s__
OTU_269	38	14	6	44	40	80	0	0	2	0	19	11	3	17	23	15	24	14	21	12	15	31	0	0	0	0	32	8	42	28	14	13		k__Bacteria; p__Verrucomicrobia; c__[Spartobacteria]; o__[Chthoniobacterales]; f__[Chthoniobacteraceae]; g__; s__
OTU_270	36	2	1	45	33	59	0	0	0	0	3	8	0	10	7	12	7	6	32	44	18	9	0	1	2	1	6	0	32	14	2	10		k__Bacteria; p__Acidobacteria; c__[Chloracidobacteria]; o__RB41; f__Ellin6075; g__; s__
OTU_271	2	0	0	0	1	0	0	0	0	0	5	3	2	49	23	107	0	0	0	1	3	0	0	0	0	0	8	6	28	13	54	67		k__Bacteria; p__Actinobacteria; c__Actinobacteria; o__Actinomycetales
OTU_272	25	9	5	9	18	14	0	0	0	0	41	21	10	28	20	25	24	16	21	26	14	6	0	0	0	0	47	12	48	41	7	15		k__Bacteria; p__Planctomycetes; c__Phycisphaerae; o__WD2101; f__; g__; s__
OTU_273	7	3	5	53	22	14	0	0	3	0	14	15	5	49	55	28	5	6	18	9	26	28	0	0	0	0	4	7	4	9	8	7		k__Bacteria; p__Proteobacteria; c__Deltaproteobacteria; o__Myxococcales; f__Myxococcaceae; g__Anaeromyxobacter; s__
OTU_274	3	2	0	40	9	50	0	0	0	0	2	8	1	24	6	17	11	9	26	10	32	13	0	0	0	0	40	0	71	24	16	12		k__Bacteria; p__Bacteroidetes; c__[Saprospirae]; o__[Saprospirales]; f__Chitinophagaceae; g__; s__
OTU_275	14	11	13	13	14	13	0	0	0	0	19	14	13	13	31	27	4	9	8	20	12	8	0	0	0	0	6	33	4	23	33	25		k__Bacteria; p__Gemmatimonadetes; c__Gemmatimonadetes; o__KD8-87; f__; g__; s__
OTU_276	84	19	3	6	32	1	0	0	6	0	14	7	0	3	0	3	47	20	26	15	3	5	0	0	1	0	14	10	4	4	2	1		k__Bacteria; p__Actinobacteria; c__Thermoleophilia; o__Solirubrobacterales; f__; g__; s__
OTU_277	17	2	4	9	8	11	0	0	0	0	22	4	4	27	10	25	8	5	13	11	3	5	0	0	0	0	38	21	3	26	17	13		k__Bacteria; p__Chloroflexi; c__Anaerolineae; o__SBR1031; f__oc28; g__; s__
OTU_278	20	19	20	21	31	40	0	0	4	1	17	27	16	13	13	18	33	26	25	32	37	48	1	1	0	0	13	21	15	14	19	17		k__Bacteria; p__Proteobacteria; c__Alphaproteobacteria
OTU_279	16	6	7	20	16	20	0	0	3	0	24	46	7	48	33	16	9	10	20	13	11	11	3	0	0	0	30	17	57	36	37	19		k__Bacteria; p__Proteobacteria; c__Gammaproteobacteria; o__Xanthomonadales; f__Sinobacteraceae; g__Steroidobacter; s__
OTU_280	9	11	13	22	29	27	2	2	2	3	39	28	10	21	24	37	15	10	16	13	27	11	0	5	7	1	20	15	64	40	51	33		k__Bacteria; p__Chloroflexi; c__Chloroflexi; o__[Roseiflexales]; f__[Kouleothrixaceae]; g__; s__
OTU_281	12	1	2	24	21	35	0	0	0	0	15	4	12	69	50	84	9	9	12	8	17	14	0	0	0	0	47	9	55	23	64	35		k__Bacteria; p__Proteobacteria; c__Deltaproteobacteria; o__Myxococcales
OTU_282	8	7	3	12	10	17	0	0	0	0	6	12	7	17	27	2	8	11	15	34	27	24	0	0	0	0	2	13	0	24	3	16		k__Bacteria; p__Cyanobacteria; c__4C0d-2; o__MLE1-12; f__; g__; s__
OTU_283	4	7	8	21	24	34	19	21	50	76	0	0	0	0	0	2	2	2	11	21	2	6	11	30	34	30	0	0	0	2	0	3		k__Bacteria; p__Proteobacteria; c__Alphaproteobacteria; o__Rhizobiales
OTU_284	29	28	16	42	24	35	0	1	0	0	27	18	21	34	24	29	20	17	23	31	38	23	0	0	0	2	23	24	23	26	39	39		k__Bacteria; p__Proteobacteria; c__Betaproteobacteria; o__SC-I-84; f__; g__; s__
OTU_285	0	1	6	1	5	2	0	0	0	0	17	47	21	56	61	45	0	2	0	0	0	0	0	0	0	0	40	76	23	32	51	69		k__Bacteria; p__Proteobacteria; c__Deltaproteobacteria; o__Myxococcales; f__; g__; s__
OTU_286	3	5	15	31	34	36	2	1	1	7	6	3	152	1	6	7	13	4	50	7	20	13	4	1	1	17	2	3	66	8	7	5		k__Bacteria; p__Bacteroidetes; c__[Saprospirae]; o__[Saprospirales]; f__Chitinophagaceae; g__Chitinophaga; s__
OTU_287	45	23	23	30	25	14	0	1	1	0	23	15	15	8	9	13	28	28	20	20	43	34	0	0	0	1	26	37	17	17	50	43		k__Bacteria; p__Gemmatimonadetes; c__Gemmatimonadetes; o__Ellin5290; f__; g__; s__
OTU_288	4	14	9	5	1	4	0	0	0	0	8	33	20	17	7	18	4	11	6	13	20	19	0	0	0	2	10	17	9	9	43	42		k__Bacteria; p__Chloroflexi; c__Ktedonobacteria; o__Ktedonobacterales; f__Ktedonobacteraceae; g__; s__
OTU_289	14	8	3	4	15	12	0	0	0	0	17	41	10	9	19	23	9	2	9	7	11	2	1	0	0	0	19	17	10	22	22	17		k__Bacteria; p__Actinobacteria; c__Thermoleophilia; o__Gaiellales; f__Gaiellaceae; g__; s__
OTU_290	21	35	21	25	31	30	1	0	0	1	4	8	11	5	9	8	21	15	16	12	24	24	0	2	0	1	11	17	5	5	9	11		k__Bacteria; p__Proteobacteria; c__Gammaproteobacteria; o__Xanthomonadales; f__Xanthomonadaceae
OTU_291	10	3	3	17	28	9	0	0	0	0	22	8	2	16	11	21	25	6	19	14	8	4	0	0	0	0	33	6	60	25	22	14		k__Bacteria; p__Bacteroidetes; c__Sphingobacteriia; o__Sphingobacteriales; f__; g__; s__
OTU_292	10	5	12	7	11	10	0	0	0	0	20	20	11	16	9	24	11	18	8	30	20	22	0	0	0	0	7	15	14	11	27	28		k__Bacteria; p__Chloroflexi; c__Anaerolineae; o__SBR1031; f__A4b; g__; s__
OTU_293	20	24	21	20	15	22	0	1	0	0	16	31	18	7	15	28	42	19	18	21	28	39	0	0	0	0	29	29	32	15	27	41		k__Bacteria; p__Planctomycetes; c__Phycisphaerae; o__WD2101; f__; g__; s__
OTU_294	23	33	29	9	16	32	0	2	2	0	17	24	85	10	26	34	23	45	18	38	26	21	0	0	0	0	50	51	14	25	23	31		k__Bacteria; p__Planctomycetes; c__Phycisphaerae; o__WD2101; f__; g__; s__
OTU_295	52	1	10	12	12	9	0	0	0	0	34	11	21	7	13	13	4	13	22	17	1	6	0	0	0	0	5	6	0	8	48	7		k__Bacteria; p__Acidobacteria; c__Acidobacteriia; o__Acidobacteriales; f__Koribacteraceae; g__Candidatus Koribacter
OTU_296	8	18	14	9	5	9	0	0	0	0	9	18	26	13	7	17	4	19	5	11	10	16	0	0	0	0	11	11	11	10	19	24		k__Bacteria; p__Gemmatimonadetes; c__Gemmatimonadetes; o__Ellin5290; f__; g__; s__
OTU_297	30	45	13	27	14	16	12	6	8	18	10	1	5	21	9	12	46	16	28	14	2	11	32	8	14	5	5	5	19	9	0	3		k__Bacteria; p__Proteobacteria; c__Alphaproteobacteria; o__Caulobacterales; f__Caulobacteraceae; g__Caulobacter; s__
OTU_298	4	5	7	8	9	7	0	0	0	0	14	14	9	31	18	25	4	5	9	8	10	5	0	0	0	0	18	15	4	10	15	15		k__Bacteria; p__Gemmatimonadetes; c__Gemm-5; o__; f__; g__; s__
OTU_299	1	2	0	1	0	0	0	0	0	0	7	22	4	27	50	48	0	0	1	0	0	0	0	0	0	0	34	44	10	12	41	47		k__Bacteria; p__Proteobacteria; c__Deltaproteobacteria; o__Myxococcales
OTU_300	16	6	13	10	14	15	0	0	0	2	43	12	17	33	31	90	12	19	8	35	7	9	0	0	0	0	26	16	32	37	53	55		k__Bacteria; p__Chloroflexi; c__Anaerolineae; o__SBR1031; f__oc28; g__; s__
OTU_301	21	20	16	14	23	22	0	0	0	0	24	19	15	22	27	14	39	26	22	32	17	25	0	0	0	0	29	7	13	11	10	36		k__Bacteria; p__Armatimonadetes; c__Chthonomonadetes; o__SJA-22; f__; g__; s__
OTU_302	19	20	4	26	28	11	0	0	0	0	31	19	11	16	33	8	30	19	22	21	6	9	0	0	0	0	37	14	29	23	10	9		k__Bacteria; p__Acidobacteria; c__Solibacteres; o__Solibacterales; f__; g__; s__
OTU_303	32	12	3	15	4	9	0	0	0	0	5	6	2	9	5	10	23	12	27	15	13	8	0	0	0	0	66	3	36	24	6	8		k__Bacteria; p__Bacteroidetes; c__[Saprospirae]; o__[Saprospirales]; f__Chitinophagaceae; g__; s__
OTU_304	12	10	9	17	11	11	0	0	0	0	13	15	4	10	12	12	19	17	15	15	16	7	0	0	0	0	37	8	14	22	8	11		k__Bacteria; p__Proteobacteria; c__Alphaproteobacteria; o__Rhodospirillales; f__Rhodospirillaceae; g__; s__
OTU_305	11	4	7	17	10	16	11	4	22	8	2	8	5	3	2	11	12	1	13	7	9	8	38	15	16	25	4	3	24	1	3	6		k__Bacteria; p__Proteobacteria; c__Alphaproteobacteria; o__Rhizobiales; f__Rhizobiaceae; g__Agrobacterium; s__
OTU_306	0	10	7	18	25	9	0	0	0	0	4	11	2	5	20	5	16	18	12	11	19	21	0	0	1	3	25	4	7	22	6	36		k__Bacteria; p__Bacteroidetes; c__[Saprospirae]; o__[Saprospirales]; f__Chitinophagaceae; g__Flavisolibacter; s__
OTU_307	3	3	12	3	3	14	0	0	0	0	5	9	28	18	13	54	0	4	6	8	11	10	0	0	0	0	2	10	9	17	28	27		k__Bacteria; p__Chloroflexi; c__Anaerolineae; o__SBR1031; f__oc28; g__; s__
OTU_308	298	337	199	467	526	399	18	18	24	24	185	149	146	289	291	143	406	237	413	274	244	299	55	19	23	31	181	113	254	192	150	169		k__Bacteria; p__Proteobacteria; c__Betaproteobacteria; o__Burkholderiales; f__Comamonadaceae; g__Methylibium; s__
OTU_309	8	8	10	10	7	8	0	0	1	0	12	10	13	7	18	9	14	7	12	10	23	24	0	0	0	0	14	16	13	23	9	15		k__Bacteria; p__Proteobacteria; c__Deltaproteobacteria; o__Myxococcales; f__Haliangiaceae; g__; s__
OTU_310	16	18	5	24	33	16	0	0	0	0	7	6	5	10	7	7	19	33	14	20	24	8	0	0	0	0	7	13	3	14	1	7		k__Bacteria; p__Proteobacteria; c__Deltaproteobacteria; o__Myxococcales; f__Haliangiaceae; g__; s__
OTU_311	10	9	36	9	4	16	0	0	0	0	10	13	59	14	8	7	2	19	7	19	12	20	0	0	0	0	1	4	2	5	3	16		k__Bacteria; p__Acidobacteria; c__Solibacteres; o__Solibacterales; f__; g__; s__
OTU_312	7	6	10	10	11	17	0	0	0	0	12	10	24	6	5	23	6	10	6	7	27	12	0	0	0	0	13	12	16	8	12	23		k__Bacteria; p__Proteobacteria; c__Deltaproteobacteria; o__Myxococcales
OTU_313	17	3	17	9	10	9	0	0	0	0	29	40	32	45	13	54	18	12	21	8	16	11	0	0	0	0	65	27	20	46	32	30		k__Bacteria; p__Verrucomicrobia; c__[Pedosphaerae]; o__[Pedosphaerales]
OTU_314	2	2	0	7	5	1	0	0	0	0	24	23	2	35	76	20	7	3	0	2	2	3	0	0	0	0	22	42	13	30	14	12		k__Bacteria; p__Proteobacteria; c__Deltaproteobacteria; o__Myxococcales
OTU_315	15	11	11	39	22	25	0	1	0	0	26	7	7	12	13	4	19	12	15	23	14	22	2	0	0	0	17	9	9	21	16	15		k__Bacteria; p__Acidobacteria; c__Solibacteres; o__Solibacterales; f__; g__; s__
OTU_316	43	34	14	9	7	15	0	0	0	0	35	39	21	7	11	19	30	43	22	34	24	13	0	0	0	0	34	36	22	25	22	17		k__Bacteria; p__Planctomycetes; c__Planctomycetia; o__Pirellulales; f__Pirellulaceae; g__Pirellula; s__
OTU_317	14	7	3	21	7	7	0	0	0	0	23	11	2	63	17	45	25	5	39	18	21	14	0	0	0	0	179	12	113	43	53	35		k__Bacteria; p__Bacteroidetes; c__[Saprospirae]; o__[Saprospirales]; f__Chitinophagaceae; g__; s__
OTU_318	10	27	22	17	25	57	1	0	1	0	2	3	8	5	3	2	23	8	11	18	32	48	0	0	1	0	0	6	0	5	3	9		k__Bacteria; p__Proteobacteria; c__Alphaproteobacteria; o__Caulobacterales; f__Caulobacteraceae; g__; s__
OTU_319	20	21	17	12	18	15	0	0	2	1	63	31	22	25	57	31	27	28	38	32	17	11	0	2	0	0	35	19	32	42	36	34		k__Bacteria; p__Actinobacteria; c__Thermoleophilia; o__Gaiellales; f__Gaiellaceae; g__; s__
OTU_320	11	1	14	151	145	119	0	0	2	0	7	5	2	47	18	9	10	9	128	38	39	32	0	0	0	0	0	6	1	2	2	19		k__Bacteria; p__Proteobacteria; c__Betaproteobacteria; o__Rhodocyclales; f__Rhodocyclaceae; g__Dechloromonas; s__
OTU_321	0	0	19	5	0	0	0	0	0	0	0	2	30	55	2	49	0	12	4	2	15	4	0	0	0	0	0	22	2	4	10	11		k__Bacteria; p__Acidobacteria; c__DA052; o__Ellin6513; f__; g__; s__
OTU_322	1	0	0	8	11	3	0	0	0	0	6	6	0	78	18	66	2	2	9	10	15	11	0	0	0	2	14	2	48	29	52	22		k__Bacteria; p__Chloroflexi; c__Anaerolineae; o__SBR1031; f__A4b; g__; s__
OTU_323	12	7	6	4	4	13	0	0	0	0	7	22	11	15	14	15	21	13	14	21	5	8	0	0	0	0	13	55	4	9	5	3		k__Bacteria; p__OD1; c__SM2F11; o__; f__; g__; s__
OTU_324	20	19	12	2	9	10	0	0	0	0	21	16	19	5	26	14	16	20	9	4	5	2	0	0	0	0	38	32	7	27	6	3		k__Bacteria; p__Verrucomicrobia; c__[Pedosphaerae]; o__[Pedosphaerales]; f__; g__; s__
OTU_325	15	9	9	4	5	4	0	0	0	0	30	18	8	1	2	6	13	21	24	18	0	0	0	0	0	0	37	28	6	18	3	2		k__Bacteria; p__Verrucomicrobia; c__[Pedosphaerae]; o__[Pedosphaerales]; f__Ellin517; g__; s__
OTU_326	2	1	11	6	5	4	0	0	0	0	6	12	29	10	19	20	2	4	2	5	10	13	0	0	0	0	16	8	7	14	18	31		k__Bacteria; p__Armatimonadetes; c__[Fimbriimonadia]; o__[Fimbriimonadales]; f__[Fimbriimonadaceae]; g__Fimbriimonas; s__
OTU_327	13	9	22	2	4	7	0	0	0	0	7	12	35	10	3	5	6	26	9	19	14	6	0	0	0	0	11	19	1	24	3	10		k__Bacteria; p__Chloroflexi; c__Anaerolineae; o__SBR1031; f__oc28; g__; s__
OTU_328	31	18	7	17	31	13	0	0	0	0	24	22	18	28	12	23	14	19	18	13	23	31	0	0	0	0	26	16	6	19	10	15		k__Bacteria; p__Proteobacteria; c__Deltaproteobacteria; o__Myxococcales; f__; g__; s__
OTU_329	41	6	2	16	43	13	0	2	1	0	37	13	6	54	42	35	30	13	45	27	16	12	0	4	0	0	68	6	54	47	44	20		k__Bacteria; p__Verrucomicrobia; c__[Pedosphaerae]; o__[Pedosphaerales]; f__; g__; s__
OTU_330	50	13	10	22	37	12	0	0	0	0	18	28	0	24	6	2	27	28	47	55	24	24	0	0	0	0	12	18	3	6	6	13		k__Bacteria; p__Bacteroidetes; c__Cytophagia; o__Cytophagales; f__Cytophagaceae; g__; s__
OTU_331	16	9	12	7	4	26	0	0	0	0	11	5	5	8	4	5	8	9	9	23	14	11	1	0	0	0	5	13	8	8	9	10		k__Bacteria; p__Planctomycetes; c__Phycisphaerae; o__CPla-3; f__; g__; s__
OTU_332	38	39	5	15	19	16	0	0	0	0	102	78	26	36	38	33	39	28	27	29	16	34	0	0	0	0	81	79	103	85	63	39		k__Bacteria; p__Bacteroidetes; c__[Saprospirae]; o__[Saprospirales]; f__Chitinophagaceae; g__; s__
OTU_333	16	23	17	13	18	23	0	0	0	0	11	10	3	3	14	7	10	9	7	17	7	15	0	0	0	1	13	3	8	10	5	13		k__Bacteria; p__Acidobacteria; c__Solibacteres; o__Solibacterales; f__; g__; s__
OTU_334	1	4	3	149	25	14	0	0	3	0	4	6	9	7	9	15	1	3	76	21	19	5	0	0	0	0	2	8	5	8	10	8		k__Bacteria; p__Firmicutes; c__Clostridia; o__Clostridiales; f__Clostridiaceae; g__Clostridium; s__butyricum
OTU_335	7	5	4	7	7	6	0	0	0	0	13	6	30	6	11	30	6	11	7	7	12	25	0	0	0	0	8	15	11	11	40	39		k__Bacteria; p__Verrucomicrobia; c__[Spartobacteria]; o__[Chthoniobacterales]; f__[Chthoniobacteraceae]; g__DA101; s__
OTU_336	8	5	8	29	18	10	0	0	3	0	27	19	5	16	24	15	18	11	18	14	14	17	0	4	0	0	25	12	23	16	12	8		k__Bacteria; p__Acidobacteria; c__[Chloracidobacteria]; o__DS-100; f__; g__; s__
OTU_337	9	16	10	10	10	12	1	2	0	1	14	17	14	9	13	20	15	14	15	14	5	9	0	1	0	3	18	12	12	15	12	13		k__Bacteria; p__Actinobacteria; c__Actinobacteria; o__Actinomycetales; f__Geodermatophilaceae; g__; s__
OTU_338	22	18	6	20	13	20	0	0	0	0	22	11	8	4	20	11	8	5	14	10	14	29	0	0	0	0	15	14	6	18	17	10		k__Bacteria; p__Acidobacteria; c__Solibacteres; o__Solibacterales; f__; g__; s__
OTU_339	3	3	5	12	8	11	0	0	0	0	6	14	2	12	5	12	9	4	11	11	8	1	0	0	0	0	29	2	116	7	11	19		k__Bacteria; p__Proteobacteria; c__Gammaproteobacteria; o__Xanthomonadales; f__Xanthomonadaceae
OTU_340	23	20	14	5	13	12	0	0	0	0	8	3	10	1	20	4	19	24	18	18	24	33	0	0	0	0	13	13	2	24	4	6		k__Bacteria; p__Bacteroidetes; c__[Saprospirae]; o__[Saprospirales]; f__Chitinophagaceae; g__Flavisolibacter; s__
OTU_341	11	24	16	18	18	16	0	0	1	2	24	20	20	21	30	28	9	10	17	11	22	6	0	3	1	1	21	9	45	23	30	20		k__Bacteria; p__Actinobacteria; c__Actinobacteria; o__Actinomycetales; f__Micromonosporaceae; g__Dactylosporangium; s__
OTU_342	0	0	1	11	3	2	0	0	0	0	0	0	0	0	0	0	1	0	213	31	2	0	0	5	0	0	0	0	0	0	0	0		k__Bacteria; p__Proteobacteria; c__Betaproteobacteria
OTU_343	4	2	0	9	8	8	0	0	0	0	5	9	0	28	13	22	0	2	15	3	13	8	0	0	0	0	23	3	3	13	25	27		k__Bacteria; p__Chlorobi; c__; o__; f__; g__; s__
OTU_344	16	16	13	24	25	36	0	1	3	0	10	9	19	5	16	20	15	10	19	17	22	34	0	0	0	0	13	9	5	10	9	15		k__Bacteria; p__Planctomycetes; c__Phycisphaerae; o__WD2101; f__; g__; s__
OTU_345	6	13	11	11	17	10	0	0	0	0	6	6	4	10	8	8	9	13	9	19	11	15	0	0	0	0	8	22	12	12	23	11		k__Bacteria; p__Acidobacteria; c__Acidobacteria-6; o__iii1-15; f__; g__; s__
OTU_346	23	17	9	20	24	14	0	0	0	0	23	13	21	15	15	14	25	16	13	23	32	21	0	0	0	0	30	14	1	19	16	14		k__Bacteria; p__Proteobacteria; c__Deltaproteobacteria; o__Myxococcales; f__; g__; s__
OTU_347	22	42	51	11	25	28	0	4	0	3	14	11	27	4	26	5	17	11	29	21	23	37	1	2	0	0	9	53	6	17	16	12		k__Bacteria; p__Proteobacteria; c__Alphaproteobacteria; o__Caulobacterales; f__Caulobacteraceae; g__; s__
OTU_348	43	32	32	30	28	25	0	0	3	0	30	16	13	9	16	15	34	27	43	33	26	25	3	0	4	4	25	34	19	22	26	15		k__Bacteria; p__Proteobacteria; c__Alphaproteobacteria; o__Rhizobiales; f__Hyphomicrobiaceae; g__Rhodoplanes; s__
OTU_349	10	12	13	3	11	11	0	0	0	0	17	13	13	11	5	17	5	12	9	17	6	6	0	0	0	0	12	14	8	24	12	11		k__Bacteria; p__Planctomycetes; c__Phycisphaerae; o__WD2101; f__; g__; s__
OTU_350	32	17	8	13	23	16	0	0	0	0	21	14	19	13	16	25	22	24	15	34	24	17	0	0	0	0	33	17	32	19	20	24		k__Bacteria; p__Planctomycetes; c__Phycisphaerae; o__WD2101; f__; g__; s__
OTU_351	5	1	0	6	9	3	0	0	0	0	23	11	10	45	26	6	8	2	5	7	3	4	0	0	0	0	15	4	24	12	8	6		k__Bacteria; p__Acidobacteria; c__Acidobacteria-5; o__; f__; g__; s__
OTU_352	10	13	8	10	9	13	0	0	0	0	9	10	10	3	9	8	10	16	3	13	9	14	0	0	0	0	8	11	1	14	9	14		k__Bacteria; p__Proteobacteria; c__Deltaproteobacteria; o__Myxococcales; f__; g__; s__
OTU_353	4	3	1	6	4	4	0	0	0	0	27	16	10	17	16	14	5	6	12	5	10	8	0	0	0	0	21	7	17	17	15	11		k__Bacteria; p__Acidobacteria; c__Acidobacteria-5; o__; f__; g__; s__
OTU_354	8	12	8	7	9	11	0	0	0	0	19	37	21	57	38	64	7	16	5	7	17	16	0	0	0	0	50	60	16	29	39	77		k__Bacteria; p__Proteobacteria; c__Deltaproteobacteria; o__Myxococcales; f__; g__; s__
OTU_355	4	11	7	23	14	11	0	0	2	0	18	16	18	73	24	63	10	10	17	22	32	19	0	0	0	0	27	17	14	25	12	45		k__Bacteria; p__Chloroflexi; c__Anaerolineae; o__SBR1031; f__oc28; g__; s__
OTU_356	23	28	9	22	23	15	0	0	0	0	40	23	18	19	35	27	29	11	13	19	21	20	0	0	0	0	24	14	17	34	17	15		k__Bacteria; p__Acidobacteria; c__iii1-8; o__32-20; f__; g__; s__
OTU_357	1	3	3	23	14	19	0	0	0	0	4	3	0	11	6	14	2	9	10	19	25	13	0	0	0	0	7	6	5	14	7	10		k__Bacteria; p__Verrucomicrobia; c__[Pedosphaerae]; o__[Pedosphaerales]; f__; g__; s__
OTU_358	10	16	13	13	12	13	0	0	1	0	11	4	14	4	7	6	13	12	8	16	20	16	0	0	0	0	10	20	3	5	3	12		k__Bacteria; p__Proteobacteria; c__Alphaproteobacteria; o__Rhodospirillales; f__Rhodospirillaceae; g__; s__
OTU_359	10	18	3	24	14	20	0	0	4	1	20	13	4	11	17	9	25	7	15	20	30	24	0	2	0	0	25	10	26	20	15	16		k__Bacteria; p__Acidobacteria; c__[Chloracidobacteria]; o__DS-100; f__; g__; s__
OTU_360	31	44	17	25	20	30	2	0	3	0	45	19	31	11	18	8	34	40	24	44	32	33	3	0	1	0	44	33	24	13	43	13		k__Bacteria; p__Acidobacteria; c__Sva0725; o__Sva0725; f__; g__; s__
OTU_361	9	8	4	8	13	11	0	0	0	0	6	7	15	16	14	28	9	5	11	11	27	16	0	0	0	0	12	10	14	16	25	15		k__Bacteria; p__Gemmatimonadetes; c__Gemmatimonadetes
OTU_362	18	125	12	3	7	0	0	0	2	0	39	2	4	3	0	0	22	31	61	1	0	9	0	0	1	0	1	0	1	0	0	0		k__Bacteria; p__Bacteroidetes; c__Sphingobacteriia; o__Sphingobacteriales; f__Sphingobacteriaceae; g__Sphingobacterium; s__multivorum
OTU_363	60	21	66	16	18	20	0	0	0	0	15	29	34	32	18	26	21	43	29	57	26	36	0	0	0	0	18	22	8	24	24	31		k__Bacteria; p__Acidobacteria; c__Acidobacteriia; o__Acidobacteriales; f__Koribacteraceae
OTU_364	12	4	12	7	1	8	0	0	0	0	6	3	38	9	8	15	3	19	6	29	23	10	0	0	0	0	7	6	4	6	3	8		k__Bacteria; p__Chloroflexi; c__Anaerolineae; o__SBR1031; f__oc28; g__; s__
OTU_365	7	15	2	2	3	6	3	1	0	0	25	50	33	6	37	7	6	4	3	11	1	5	0	0	0	0	13	51	68	26	46	16		k__Bacteria; p__Bacteroidetes; c__Sphingobacteriia; o__Sphingobacteriales; f__Sphingobacteriaceae; g__; s__
OTU_366	12	14	32	23	10	20	0	4	0	0	10	16	27	12	15	13	14	25	21	30	19	14	5	7	2	1	9	26	12	9	13	13		k__Bacteria; p__Proteobacteria; c__Alphaproteobacteria; o__Rhodospirillales; f__Rhodospirillaceae; g__; s__
OTU_367	31	27	20	5	13	21	0	2	0	0	13	27	14	8	25	16	17	12	9	15	12	15	0	0	0	0	5	28	5	17	9	10		k__Bacteria; p__Acidobacteria; c__Solibacteres; o__Solibacterales; f__Solibacteraceae; g__Candidatus Solibacter; s__
OTU_368	4	1	4	7	12	6	0	0	0	0	43	32	19	55	37	24	24	9	11	7	5	6	0	0	0	0	25	7	30	35	28	20		k__Archaea; p__Crenarchaeota; c__Thaumarchaeota; o__Nitrososphaerales; f__Nitrososphaeraceae; g__Candidatus Nitrososphaera; s__
OTU_369	44	37	24	25	46	57	0	0	0	0	24	31	9	44	24	19	58	42	45	40	40	30	0	0	0	0	32	22	29	23	40	28		k__Bacteria; p__Verrucomicrobia; c__Opitutae; o__Opitutales; f__Opitutaceae; g__Opitutus; s__
OTU_370	11	16	8	20	18	14	2	0	0	0	6	9	15	2	13	0	14	12	3	10	13	12	0	2	6	1	13	12	6	8	14	10		k__Bacteria; p__Proteobacteria; c__Gammaproteobacteria; o__Xanthomonadales; f__Xanthomonadaceae; g__Thermomonas; s__
OTU_371	6	3	9	33	97	26	0	0	6	5	1	2	1	22	9	10	9	10	15	57	23	12	13	8	0	2	9	12	0	16	10	26		k__Bacteria; p__Proteobacteria; c__Betaproteobacteria; o__Rhodocyclales; f__Rhodocyclaceae
OTU_372	4	2	8	7	5	6	1	0	0	0	5	16	11	23	12	50	8	9	4	6	11	8	0	0	0	0	10	24	5	27	13	10		k__Bacteria; p__Chloroflexi; c__Anaerolineae; o__SBR1031; f__oc28; g__; s__
OTU_373	18	13	9	7	19	17	0	0	0	0	13	12	14	4	18	5	11	10	8	15	16	15	0	0	0	0	25	35	19	23	24	17		k__Bacteria; p__Proteobacteria; c__Alphaproteobacteria; o__Sphingomonadales; f__Sphingomonadaceae
OTU_374	8	3	5	3	4	2	0	0	0	0	39	6	6	13	11	26	7	4	4	3	10	4	0	0	0	0	12	15	15	13	13	21		k__Bacteria; p__Actinobacteria; c__Actinobacteria; o__Actinomycetales; f__Micromonosporaceae; g__; s__
OTU_375	16	19	14	8	6	9	0	0	0	0	5	4	7	5	6	2	18	16	10	15	15	9	0	0	0	0	13	13	4	8	4	8		k__Bacteria; p__Planctomycetes; c__vadinHA49; o__DH61; f__; g__; s__
OTU_376	0	0	0	0	0	0	0	0	0	0	0	0	0	0	0	0	0	0	0	0	0	0	0	0	0	0	0	8	3	228	0	1		k__Bacteria; p__Proteobacteria; c__Alphaproteobacteria; o__Rickettsiales; f__mitochondria
OTU_377	19	14	47	28	28	16	1	2	4	5	11	34	20	33	17	29	24	23	26	23	29	18	17	3	1	4	10	21	11	41	6	38		k__Bacteria; p__Bacteroidetes; c__[Saprospirae]; o__[Saprospirales]; f__Chitinophagaceae; g__Flavisolibacter; s__
OTU_378	23	10	5	15	14	13	0	0	0	0	33	15	1	9	3	4	13	13	10	15	25	8	0	0	0	0	11	12	14	39	4	2		k__Bacteria; p__Bacteroidetes; c__[Saprospirae]; o__[Saprospirales]; f__Chitinophagaceae; g__; s__
OTU_379	29	29	11	47	48	20	0	0	0	0	59	50	29	104	42	33	35	23	42	56	32	23	0	0	0	0	56	21	76	43	40	36		k__Bacteria; p__Acidobacteria; c__Acidobacteria-6; o__iii1-15; f__; g__; s__
OTU_380	13	30	24	13	5	21	0	0	1	0	9	18	19	0	21	7	10	14	24	19	32	31	0	0	0	1	27	28	9	12	9	9		k__Bacteria; p__Proteobacteria; c__Deltaproteobacteria; o__Myxococcales; f__Haliangiaceae; g__; s__
OTU_381	16	5	10	15	12	16	2	0	0	0	15	16	50	13	9	9	4	8	3	3	14	3	0	0	0	0	9	15	21	6	10	32		k__Bacteria; p__Verrucomicrobia; c__Opitutae; o__Opitutales; f__Opitutaceae; g__; s__
OTU_382	11	49	7	30	27	18	0	0	0	2	2	0	0	0	0	1	21	11	3	9	51	76	0	0	0	3	1	0	0	0	0	0		k__Bacteria; p__Actinobacteria; c__Actinobacteria; o__Actinomycetales; f__Pseudonocardiaceae
OTU_383	12	6	7	5	17	3	0	0	0	0	10	2	16	4	3	1	12	7	8	16	3	11	0	0	2	0	5	15	16	34	3	1		k__Bacteria; p__Proteobacteria; c__Gammaproteobacteria; o__Legionellales; f__Coxiellaceae; g__; s__
OTU_384	5	1	1	5	6	1	0	0	0	0	18	14	9	39	19	13	9	5	5	3	3	1	0	0	0	0	19	9	17	19	3	3		k__Bacteria; p__Acidobacteria; c__[Chloracidobacteria]; o__RB41; f__; g__; s__
OTU_385	7	4	14	0	7	16	0	0	0	0	3	14	8	11	6	8	3	8	3	13	8	8	0	0	0	0	2	15	7	15	14	14		k__Bacteria; p__Proteobacteria; c__Gammaproteobacteria; o__Legionellales; f__Coxiellaceae; g__; s__
OTU_386	11	15	12	11	10	19	22	18	3	7	3	3	8	4	3	4	11	10	11	7	9	13	1	10	10	5	4	5	6	0	5	6		k__Bacteria; p__Proteobacteria; c__Alphaproteobacteria; o__Rhizobiales; f__Methylobacteriaceae; g__Methylobacterium; s__
OTU_387	19	25	12	10	10	13	0	0	0	0	10	8	17	4	24	8	11	15	15	24	19	26	0	0	0	0	18	9	13	9	13	10		k__Bacteria; p__Armatimonadetes; c__Chthonomonadetes; o__Chthonomonadales; f__Chthonomonadaceae; g__; s__
OTU_388	7	12	10	1	6	5	0	0	0	0	37	40	40	13	11	7	3	10	3	13	4	7	0	0	0	0	8	43	17	21	20	7		k__Bacteria; p__Acidobacteria; c__Acidobacteriia; o__Acidobacteriales; f__Acidobacteriaceae; g__; s__
OTU_389	20	14	3	15	58	31	0	0	0	0	16	2	11	11	4	20	10	10	10	21	17	10	0	0	0	0	9	3	4	5	33	12		k__Bacteria; p__Verrucomicrobia; c__Opitutae; o__Opitutales; f__Opitutaceae; g__Opitutus; s__
OTU_390	21	24	15	13	25	23	0	0	0	0	2	6	9	6	5	3	19	34	30	14	16	8	0	0	0	0	14	6	1	7	1	1		k__Bacteria; p__Bacteroidetes; c__Sphingobacteriia; o__Sphingobacteriales; f__; g__; s__
OTU_391	10	11	4	3	1	4	0	0	0	0	6	19	14	10	8	12	7	9	7	9	10	12	0	0	0	0	7	9	17	10	10	22		k__Bacteria; p__Proteobacteria; c__Alphaproteobacteria; o__Rhodospirillales; f__Acetobacteraceae; g__; s__
OTU_392	14	9	3	10	10	5	0	0	0	0	12	8	8	13	8	14	9	4	6	12	12	7	2	0	2	0	26	12	22	12	16	9		k__Bacteria; p__Actinobacteria; c__Thermoleophilia; o__Solirubrobacterales; f__Solirubrobacteraceae
OTU_393	23	15	8	4	17	23	0	0	0	0	0	3	4	3	2	0	23	26	8	16	10	15	0	0	0	0	1	3	0	1	3	0		k__Bacteria; p__Proteobacteria; c__Alphaproteobacteria; o__BD7-3; f__; g__; s__
OTU_394	0	0	0	11	13	11	0	0	0	0	3	1	1	32	7	52	4	2	10	7	6	4	0	0	0	0	21	0	70	4	31	9		k__Bacteria; p__Bacteroidetes; c__Sphingobacteriia; o__Sphingobacteriales; f__; g__; s__
OTU_395	43	2	13	12	12	79	0	0	0	0	0	1	0	4	3	0	3	2	10	12	7	8	0	0	0	0	0	0	0	0	0	1		k__Bacteria; p__Proteobacteria; c__Betaproteobacteria; o__Procabacteriales; f__Procabacteriaceae; g__Leeia; s__oryzae
OTU_396	33	23	11	40	72	94	0	0	0	0	9	34	3	41	22	28	12	16	36	14	47	27	0	0	0	0	7	8	29	19	47	40		k__Bacteria; p__Verrucomicrobia; c__Opitutae; o__Opitutales; f__Opitutaceae; g__; s__
OTU_397	15	18	12	20	12	17	0	0	0	0	4	5	7	4	9	10	4	11	7	7	10	11	0	0	0	0	10	9	10	9	15	10		k__Bacteria; p__Planctomycetes; c__Phycisphaerae; o__WD2101; f__; g__; s__
OTU_398	9	5	25	10	6	7	3	6	2	0	10	3	10	0	10	6	20	5	9	12	1	3	6	0	0	0	2	6	4	1	6	2		k__Bacteria; p__Proteobacteria; c__Alphaproteobacteria; o__Caulobacterales; f__Caulobacteraceae; g__Asticcacaulis; s__
OTU_399	7	12	7	8	7	7	0	1	0	0	21	11	9	14	17	23	7	9	11	13	8	4	0	0	0	0	13	8	15	7	16	19		k__Bacteria; p__Actinobacteria; c__Thermoleophilia; o__Solirubrobacterales; f__; g__; s__
OTU_400	6	6	3	15	10	12	0	0	0	0	7	13	6	10	9	16	7	5	5	4	17	10	3	0	3	2	7	9	37	13	36	23		k__Bacteria; p__Proteobacteria; c__Gammaproteobacteria; o__Xanthomonadales; f__Xanthomonadaceae; g__Dokdonella; s__
OTU_401	0	2	0	0	0	0	0	0	0	0	52	7	4	0	3	1	2	0	0	0	2	0	0	0	0	0	32	7	121	10	12	0		k__Bacteria; p__Bacteroidetes; c__Sphingobacteriia; o__Sphingobacteriales; f__Sphingobacteriaceae; g__; s__
OTU_402	28	29	36	43	44	45	0	0	0	0	5	10	11	6	6	6	29	32	30	36	42	47	0	0	0	0	12	12	4	13	6	10		k__Bacteria; p__Planctomycetes; c__BD7-11; o__; f__; g__; s__
OTU_403	10	7	15	5	7	7	0	0	0	0	1	5	17	8	3	1	14	25	9	15	13	13	0	0	0	0	4	2	0	3	0	2		k__Bacteria; p__Bacteroidetes; c__Sphingobacteriia; o__Sphingobacteriales; f__; g__; s__
OTU_404	0	0	0	1	1	0	0	0	0	0	0	7	0	173	35	0	0	0	1	6	0	0	0	0	0	0	0	0	6	0	0	0		k__Bacteria; p__Chloroflexi; c__Anaerolineae; o__CFB-26; f__; g__; s__
OTU_405	3	2	3	3	1	0	0	0	0	0	13	9	12	42	17	17	8	1	3	5	2	6	0	0	0	0	9	8	11	11	13	7		k__Bacteria; p__Chloroflexi; c__Anaerolineae; o__GCA004; f__; g__; s__
OTU_406	12	7	5	0	0	0	0	0	0	0	5	8	2	3	3	0	39	40	3	3	0	0	1	0	0	0	41	17	2	7	0	0		k__Bacteria; p__Chlamydiae; c__Chlamydiia; o__Chlamydiales
OTU_407	26	29	18	22	18	14	1	3	2	1	38	22	30	27	19	32	34	28	27	20	10	13	9	4	1	2	24	10	33	29	42	37		k__Bacteria; p__Actinobacteria; c__Actinobacteria; o__Actinomycetales; f__Nocardioidaceae; g__; s__
OTU_408	4	3	16	7	11	11	0	0	0	1	9	4	21	1	27	11	5	16	6	13	13	18	0	0	0	0	5	13	6	15	3	5		k__Bacteria; p__Chloroflexi; c__Anaerolineae; o__SBR1031; f__oc28; g__; s__
OTU_409	15	13	18	3	7	8	0	0	0	0	22	30	41	6	14	9	14	24	7	25	9	8	0	0	0	0	31	57	20	34	26	20		k__Bacteria; p__Bacteroidetes; c__[Saprospirae]; o__[Saprospirales]; f__Chitinophagaceae
OTU_410	41	48	69	56	50	47	0	0	0	0	78	88	147	95	144	164	31	65	45	49	150	130	0	2	0	2	65	147	82	106	194	198		k__Bacteria; p__Acidobacteria; c__Acidobacteriia; o__Acidobacteriales; f__Koribacteraceae; g__Candidatus Koribacter; s__
OTU_411	20	18	7	29	15	22	0	0	0	0	13	4	6	9	6	7	10	12	17	21	20	26	0	0	0	1	16	15	11	10	21	15		k__Bacteria; p__Planctomycetes; c__Phycisphaerae; o__WD2101; f__; g__; s__
OTU_412	0	0	8	3	3	0	0	0	0	0	0	0	5	6	4	35	0	1	6	2	24	19	0	0	0	0	0	3	3	1	23	33		k__Bacteria; p__Chloroflexi; c__Anaerolineae; o__SBR1031; f__A4b; g__; s__
OTU_413	4	7	6	1	4	1	0	0	0	0	9	17	10	5	12	6	5	10	3	5	15	9	0	0	0	0	10	12	6	12	15	18		k__Bacteria; p__Gemmatimonadetes; c__Gemmatimonadetes; o__Ellin5290; f__; g__; s__
OTU_414	13	9	6	7	8	6	0	0	0	0	12	16	11	14	14	4	10	9	9	6	2	6	0	0	0	0	8	9	3	12	8	11		k__Bacteria; p__Proteobacteria; c__Deltaproteobacteria; o__Myxococcales
OTU_415	36	29	8	12	21	17	0	0	0	0	21	14	12	4	9	9	14	20	18	15	7	6	3	0	0	0	13	13	13	20	12	5		k__Bacteria; p__Proteobacteria; c__Betaproteobacteria; o__A21b; f__UD5; g__; s__
OTU_416	8	5	2	4	5	5	0	0	0	0	6	4	7	11	9	14	12	19	3	7	2	0	0	0	0	0	13	5	59	8	10	8		k__Bacteria; p__TM7; c__SC3; o__; f__; g__; s__
OTU_417	0	0	0	43	25	14	0	0	0	0	0	0	0	12	10	3	0	0	135	26	7	6	0	0	0	0	0	0	0	0	0	1		k__Bacteria; p__Proteobacteria; c__Betaproteobacteria; o__Rhodocyclales; f__Rhodocyclaceae
OTU_418	5	4	5	9	9	5	0	0	0	0	9	7	6	5	7	10	19	18	6	10	8	9	0	0	0	0	9	0	3	14	6	4		k__Bacteria; p__Nitrospirae; c__Nitrospira; o__Nitrospirales; f__Nitrospiraceae; g__Nitrospira; s__
OTU_419	5	2	0	2	0	0	0	0	0	0	47	26	2	0	0	2	4	8	3	1	1	8	0	0	0	1	109	1	94	0	1	5		k__Bacteria; p__Bacteroidetes; c__Sphingobacteriia; o__Sphingobacteriales; f__Sphingobacteriaceae; g__Pedobacter; s__
OTU_420	11	22	21	34	10	26	28	28	14	16	27	16	52	35	26	29	31	20	22	25	18	38	32	3	8	13	27	17	62	19	45	41		k__Bacteria; p__Proteobacteria; c__Alphaproteobacteria; o__Sphingomonadales; f__Sphingomonadaceae; g__Sphingomonas; s__azotifigens
OTU_421	10	10	6	10	7	19	0	0	0	0	10	9	4	6	16	10	14	18	7	11	15	19	0	0	0	0	10	27	2	15	10	9		k__Bacteria; p__Gemmatimonadetes; c__Gemmatimonadetes; o__Ellin5290; f__; g__; s__
OTU_422	1	1	1	0	3	0	0	0	0	0	16	6	5	28	6	18	2	0	0	0	0	0	0	0	0	0	2	9	65	18	29	7		k__Bacteria; p__Bacteroidetes; c__[Saprospirae]; o__[Saprospirales]; f__Chitinophagaceae
OTU_423	7	7	5	1	1	4	0	0	0	0	11	10	16	7	3	12	7	8	1	8	8	3	0	0	0	0	10	10	2	15	13	7		k__Bacteria
OTU_424	4	3	10	4	6	15	0	0	0	0	3	3	10	9	14	13	1	12	3	7	8	3	0	0	0	0	9	12	0	10	6	4		k__Bacteria; p__Proteobacteria; c__TA18; o__PHOS-HD29; f__; g__; s__
OTU_425	58	176	18	38	126	11	4	0	2	2	3	16	2	4	2	0	76	68	16	41	17	34	11	8	1	6	17	0	1	15	11	3		k__Bacteria; p__Proteobacteria; c__Betaproteobacteria; o__Burkholderiales; f__Oxalobacteraceae; g__Cupriavidus; s__
OTU_426	4	4	24	14	8	13	0	1	0	3	14	4	41	4	6	9	10	17	2	3	11	13	0	0	0	0	4	56	5	6	3	8		k__Bacteria; p__Bacteroidetes; c__[Saprospirae]; o__[Saprospirales]; f__Chitinophagaceae; g__; s__
OTU_427	19	20	10	13	17	28	0	0	0	0	14	3	4	3	19	3	17	17	20	10	13	21	0	0	0	0	16	22	6	13	6	7		k__Bacteria; p__Verrucomicrobia; c__[Spartobacteria]; o__[Chthoniobacterales]; f__[Chthoniobacteraceae]
OTU_428	8	11	7	2	8	6	0	0	0	0	15	6	5	12	4	6	8	5	5	9	6	6	0	0	0	0	14	7	3	6	6	13		k__Bacteria; p__Chloroflexi; c__C0119; o__; f__; g__; s__
OTU_429	20	29	9	7	10	11	0	0	0	0	15	14	5	0	7	2	9	16	12	15	11	15	0	0	0	0	17	32	0	6	6	11		k__Bacteria; p__Gemmatimonadetes; c__Gemmatimonadetes; o__Ellin5290; f__; g__; s__
OTU_430	2	3	3	2	2	3	0	0	0	0	64	8	7	16	5	19	1	1	50	21	0	1	0	0	0	0	1	60	16	9	6	1		k__Bacteria; p__Bacteroidetes; c__[Saprospirae]; o__[Saprospirales]; f__Chitinophagaceae; g__Chitinophaga
OTU_431	15	11	0	10	10	5	0	0	0	0	28	21	7	18	14	26	15	6	10	7	4	4	0	0	0	0	25	8	15	36	13	12		k__Bacteria; p__Actinobacteria; c__Actinobacteria; o__Actinomycetales; f__Micromonosporaceae; g__Catellatospora; s__
OTU_432	15	20	10	9	10	23	0	0	0	0	7	14	10	13	12	8	19	19	15	22	17	29	0	0	0	0	12	13	3	7	5	9		k__Bacteria; p__Proteobacteria; c__Alphaproteobacteria
OTU_433	3	16	5	4	6	9	0	0	0	0	8	7	15	6	22	10	7	6	3	11	13	9	0	0	0	0	10	8	3	8	7	3		k__Bacteria; p__Planctomycetes; c__vadinHA49; o__DH61; f__; g__; s__
OTU_434	5	7	6	2	3	5	0	0	0	0	8	15	7	2	14	6	3	10	3	6	5	8	0	0	0	0	3	15	6	10	15	12		k__Bacteria; p__Gemmatimonadetes; c__Gemmatimonadetes; o__N1423WL; f__; g__; s__
OTU_435	8	18	16	18	14	12	0	1	0	0	8	11	6	7	9	8	18	13	16	12	12	12	1	0	2	0	14	18	9	11	8	5		k__Bacteria; p__Proteobacteria; c__Alphaproteobacteria; o__Rhodospirillales; f__Rhodospirillaceae
OTU_436	3	2	0	16	18	6	0	0	0	0	1	13	0	2	22	1	5	6	5	3	13	9	0	0	0	0	12	6	0	18	0	9		k__Bacteria; p__Bacteroidetes; c__Sphingobacteriia; o__Sphingobacteriales; f__; g__; s__
OTU_437	15	11	13	10	14	18	0	0	0	0	4	4	5	3	7	0	13	7	9	10	3	5	0	0	1	0	6	2	2	0	3	2		k__Bacteria; p__TM7; c__SC3; o__; f__; g__; s__
OTU_438	1	0	3	1	5	1	0	0	0	0	28	7	5	53	17	9	2	1	4	0	3	0	0	0	0	0	2	3	9	6	6	5		k__Bacteria; p__Chloroflexi; c__Anaerolineae; o__GCA004; f__; g__; s__
OTU_439	0	0	152	10	9	0	0	0	0	0	0	9	2	1	1	2	0	46	3	2	10	17	0	0	0	0	0	4	0	5	2	0		k__Bacteria; p__Proteobacteria; c__Betaproteobacteria
OTU_440	7	3	9	4	0	3	0	0	0	0	6	5	46	10	1	15	0	10	2	1	11	6	0	0	0	0	2	12	7	7	9	10		k__Bacteria; p__Acidobacteria; c__DA052; o__Ellin6513; f__; g__; s__
OTU_441	5	2	7	20	25	32	0	0	5	1	10	9	14	17	8	15	7	10	13	20	19	9	0	2	1	0	3	5	3	15	10	14		k__Bacteria; p__Proteobacteria; c__Gammaproteobacteria; o__Xanthomonadales; f__Sinobacteraceae; g__Steroidobacter; s__
OTU_442	3	3	10	103	28	9	0	0	0	0	3	9	5	7	10	12	1	2	49	15	20	2	0	0	0	0	3	12	2	8	12	6		k__Bacteria; p__Firmicutes; c__Clostridia; o__Clostridiales; f__Clostridiaceae; g__Clostridium
OTU_443	7	15	0	0	29	10	0	0	0	1	22	5	0	0	1	1	14	22	13	29	0	0	0	0	0	2	2	15	0	15	0	0		k__Bacteria; p__Planctomycetes; c__Phycisphaerae; o__WD2101; f__; g__; s__
OTU_444	13	4	0	10	0	4	0	0	0	0	25	12	7	14	9	11	4	6	13	8	9	5	0	0	0	0	21	9	18	18	10	7		k__Bacteria; p__Planctomycetes; c__Phycisphaerae; o__WD2101; f__; g__; s__
OTU_445	4	2	1	3	7	0	0	0	0	0	22	3	2	7	20	3	0	2	4	3	2	2	0	0	0	0	37	5	13	13	14	3		k__Bacteria; p__Gemmatimonadetes; c__Gemm-5; o__; f__; g__; s__
OTU_446	6	3	9	2	6	1	0	0	0	0	10	9	7	3	6	7	4	17	2	2	8	11	0	0	0	0	7	36	2	15	28	14		k__Bacteria; p__Proteobacteria; c__Gammaproteobacteria; o__Legionellales; f__Coxiellaceae; g__; s__
OTU_447	2	1	1	1	6	4	0	0	0	0	12	7	18	27	11	58	3	2	5	7	3	3	0	0	0	0	7	6	16	9	6	11		k__Bacteria; p__Chloroflexi; c__Anaerolineae; o__SBR1031; f__oc28; g__; s__
OTU_448	24	20	23	12	15	20	4	4	2	3	19	31	25	20	15	24	15	6	23	23	19	18	3	2	2	10	18	14	39	11	43	23		k__Bacteria; p__Actinobacteria; c__Actinobacteria; o__Actinomycetales; f__Mycobacteriaceae; g__Mycobacterium; s__
OTU_449	7	5	23	11	13	6	0	0	0	0	6	10	8	8	7	2	11	23	9	14	29	34	0	0	0	0	7	12	2	7	9	6		k__Bacteria; p__Acidobacteria; c__Solibacteres; o__Solibacterales; f__; g__; s__
OTU_450	9	8	7	7	8	7	0	2	0	2	12	3	2	2	9	9	10	4	7	7	10	12	0	0	0	0	11	7	18	11	8	8		k__Bacteria; p__Acidobacteria; c__Acidobacteria-6; o__iii1-15; f__; g__; s__
OTU_451	2	6	4	5	15	4	0	0	0	0	3	13	0	7	7	3	18	23	18	18	13	7	0	0	0	0	21	6	4	5	5	5		k__Bacteria; p__Bacteroidetes; c__Sphingobacteriia; o__Sphingobacteriales; f__; g__; s__
OTU_452	0	0	0	0	0	0	2	4	0	0	0	0	3	2	0	2	4	2	2	1	0	4	173	4	9	3	4	0	1	0	0	0		k__Bacteria; p__Firmicutes; c__Bacilli; o__Bacillales; f__[Exiguobacteraceae]; g__Exiguobacterium; s__
OTU_453	7	1	0	18	15	4	0	0	0	0	16	10	3	24	16	21	18	7	12	10	10	11	0	0	0	0	38	2	39	16	21	6		k__Bacteria; p__Verrucomicrobia; c__[Spartobacteria]; o__[Chthoniobacterales]; f__[Chthoniobacteraceae]; g__OR-59; s__
OTU_454	41	25	17	22	35	26	8	8	13	2	6	4	7	26	3	2	32	27	22	31	16	25	20	19	7	4	13	2	16	11	3	5		k__Bacteria; p__Proteobacteria; c__Alphaproteobacteria; o__Sphingomonadales; f__Sphingomonadaceae; g__Novosphingobium; s__
OTU_455	9	4	9	8	4	6	0	0	0	0	21	30	14	14	9	32	10	5	8	14	6	7	0	0	0	0	18	16	10	15	10	11		k__Bacteria; p__Bacteroidetes; c__[Saprospirae]; o__[Saprospirales]; f__Chitinophagaceae; g__; s__
OTU_456	2	3	2	10	6	6	0	0	0	0	20	6	6	26	22	10	7	5	6	6	2	1	0	0	0	0	7	5	15	10	6	3		k__Bacteria; p__Chloroflexi; c__Anaerolineae; o__GCA004; f__; g__; s__
OTU_457	9	3	0	16	19	7	0	0	0	0	5	3	1	12	5	9	8	4	15	11	16	10	0	0	0	0	6	0	0	13	9	12		k__Bacteria; p__WS3; c__PRR-12; o__Sediment-1; f__PRR-10; g__; s__
OTU_458	8	5	14	5	4	7	0	0	0	0	3	7	8	21	7	7	12	8	7	14	20	11	0	0	0	0	2	10	6	5	8	19		k__Bacteria; p__Acidobacteria
OTU_459	10	27	12	4	5	6	0	0	0	0	1	13	10	0	5	4	2	11	12	8	7	5	0	0	0	0	1	3	1	3	8	6		k__Bacteria; p__WPS-2; c__; o__; f__; g__; s__
OTU_460	7	23	0	8	14	25	0	0	0	0	5	41	13	3	11	2	2	1	9	9	12	5	0	0	0	0	6	5	45	33	6	13		k__Bacteria; p__Bacteroidetes; c__Cytophagia; o__Cytophagales; f__Cytophagaceae; g__; s__
OTU_461	4	2	1	7	10	2	0	0	0	0	6	4	5	8	6	19	4	5	8	5	13	10	0	0	0	0	13	4	12	9	9	9		k__Bacteria; p__Chloroflexi; c__Anaerolineae; o__H39; f__; g__; s__
OTU_462	40	26	21	36	33	33	0	0	0	0	67	34	25	53	63	65	42	22	38	46	32	32	0	0	0	0	95	28	70	60	53	60		k__Bacteria; p__Verrucomicrobia; c__[Pedosphaerae]; o__[Pedosphaerales]; f__Ellin517; g__; s__
OTU_463	10	14	7	3	5	6	2	0	0	0	8	9	10	4	5	6	6	5	6	10	5	10	0	0	2	1	10	8	10	10	16	11		k__Bacteria; p__Chloroflexi; c__C0119; o__; f__; g__; s__
OTU_464	45	16	12	1	2	8	2	2	3	0	2	2	2	0	1	2	27	15	15	4	0	5	0	11	1	3	10	0	1	3	1	0		k__Bacteria; p__Proteobacteria; c__Gammaproteobacteria; o__Xanthomonadales; f__Xanthomonadaceae; g__Stenotrophomonas; s__
OTU_465	9	6	4	19	13	15	0	0	0	0	11	12	13	6	4	14	16	6	10	22	19	4	0	0	0	0	14	6	4	3	2	11		k__Bacteria; p__Actinobacteria; c__Actinobacteria; o__Actinomycetales; f__Micromonosporaceae; g__; s__
OTU_466	9	6	5	4	11	9	0	0	0	1	8	9	2	3	5	4	5	8	3	9	11	14	0	0	0	0	9	5	1	4	1	2		k__Bacteria; p__Armatimonadetes; c__0319-6E2; o__; f__; g__; s__
OTU_467	13	5	13	5	5	6	0	0	0	0	10	19	12	17	3	5	7	11	8	12	13	16	0	0	0	0	8	18	6	19	9	12		k__Bacteria; p__Proteobacteria; c__Gammaproteobacteria; o__Xanthomonadales; f__Sinobacteraceae; g__Steroidobacter; s__
OTU_468	30	6	6	7	24	17	0	0	0	0	32	2	0	0	1	1	24	20	24	31	14	7	0	0	0	0	5	0	0	5	0	1		k__Bacteria; p__Chloroflexi; c__Anaerolineae; o__SBR1031; f__oc28; g__; s__
OTU_469	6	3	1	6	6	2	0	0	0	0	18	9	4	5	8	3	11	8	6	3	6	4	0	0	0	0	16	3	12	11	11	7		k__Bacteria; p__Actinobacteria; c__Thermoleophilia; o__Gaiellales; f__Gaiellaceae; g__; s__
OTU_470	13	11	9	10	20	8	0	0	0	0	46	27	13	50	33	10	44	37	21	19	10	11	0	0	0	0	44	11	40	23	13	10		k__Bacteria; p__Acidobacteria; c__[Chloracidobacteria]; o__RB41; f__; g__; s__
OTU_471	4	3	6	3	8	4	0	0	0	0	12	14	6	18	15	14	5	5	4	6	2	4	0	2	0	0	5	4	12	3	10	8		k__Bacteria; p__Chloroflexi; c__Anaerolineae; o__Anaerolineales; f__Anaerolinaceae
OTU_472	44	175	77	62	56	78	2	1	0	4	31	22	40	46	25	39	59	57	45	48	32	34	4	6	4	4	25	18	33	21	32	19		k__Bacteria; p__Proteobacteria; c__Betaproteobacteria; o__Burkholderiales; f__Oxalobacteraceae
OTU_473	4	5	0	5	8	6	0	0	0	0	20	8	0	10	6	15	7	5	12	3	0	4	0	0	0	0	41	2	2	20	9	3		k__Bacteria; p__Verrucomicrobia; c__[Pedosphaerae]; o__[Pedosphaerales]
OTU_474	21	25	23	18	8	18	0	0	0	0	6	9	20	3	14	8	12	12	18	17	16	16	0	0	0	0	13	16	6	11	8	5		k__Bacteria; p__Proteobacteria; c__Deltaproteobacteria; o__Myxococcales
OTU_475	10	1	3	8	4	2	0	0	0	0	27	2	6	7	5	7	5	1	5	6	18	13	0	0	0	0	16	6	5	10	12	6		k__Bacteria; p__Proteobacteria; c__Gammaproteobacteria; o__Legionellales; f__Coxiellaceae; g__Aquicella; s__
OTU_476	85	25	14	11	19	2	0	2	0	0	14	1	3	1	1	1	9	19	9	6	0	0	0	2	0	0	7	0	6	0	1	0		k__Bacteria; p__Bacteroidetes; c__Flavobacteriia; o__Flavobacteriales; f__[Weeksellaceae]; g__Chryseobacterium; s__
OTU_477	8	0	3	9	10	7	0	0	0	0	3	0	0	11	11	6	3	7	14	7	15	3	0	0	0	0	8	3	0	10	3	0		k__Bacteria; p__Planctomycetes; c__Planctomycetia; o__Planctomycetales; f__Planctomycetaceae; g__Planctomyces; s__
OTU_478	133	0	0	0	0	0	0	0	0	0	0	0	0	0	0	0	0	0	0	0	0	0	0	0	0	0	0	0	0	0	0	0		k__Bacteria; p__OD1; c__ZB2; o__; f__; g__; s__
OTU_479	11	10	6	11	11	12	0	2	0	1	3	3	6	0	9	2	9	4	7	11	10	10	0	3	0	0	5	2	4	4	0	0		k__Bacteria; p__Acidobacteria; c__Solibacteres; o__Solibacterales
OTU_480	7	11	9	1	3	3	0	0	0	0	5	3	5	0	10	3	3	9	4	7	12	19	0	0	0	0	5	9	0	12	4	4		k__Bacteria; p__Proteobacteria; c__Gammaproteobacteria; o__Legionellales; f__Coxiellaceae; g__Aquicella; s__
OTU_481	9	23	13	8	14	19	0	0	0	0	15	18	6	2	5	5	18	18	9	12	10	2	0	0	0	0	12	22	10	13	3	3		k__Bacteria; p__Bacteroidetes; c__[Saprospirae]; o__[Saprospirales]; f__Chitinophagaceae
OTU_482	4	5	9	10	3	12	3	0	0	0	7	15	8	7	3	10	5	5	6	8	5	3	0	2	1	0	0	15	17	14	13	12		k__Bacteria; p__Actinobacteria; c__Actinobacteria; o__Actinomycetales; f__Microbacteriaceae
OTU_483	8	6	5	13	11	4	0	0	0	0	3	11	6	36	8	7	5	4	3	11	3	5	1	0	0	0	5	2	3	9	5	6		k__Bacteria; p__Proteobacteria; c__Gammaproteobacteria; o__Xanthomonadales; f__Sinobacteraceae; g__Steroidobacter; s__
OTU_484	15	21	21	7	14	9	0	0	0	0	8	8	13	1	5	5	7	15	8	9	26	24	0	0	0	0	4	14	7	8	7	20		k__Bacteria; p__Proteobacteria; c__Alphaproteobacteria; o__Rhodospirillales; f__Rhodospirillaceae; g__; s__
OTU_485	10	14	3	3	9	8	0	0	0	0	6	16	10	1	8	12	4	2	5	3	6	6	0	0	0	0	7	18	11	8	16	6		k__Bacteria; p__Planctomycetes; c__Phycisphaerae; o__WD2101; f__; g__; s__
OTU_486	54	65	36	114	82	98	0	0	4	0	28	34	31	26	113	29	144	62	73	47	69	62	0	0	0	0	163	32	36	46	67	63		k__Bacteria; p__Bacteroidetes; c__[Saprospirae]; o__[Saprospirales]; f__Chitinophagaceae; g__Flavisolibacter; s__
OTU_487	15	15	35	5	4	10	0	0	0	0	8	4	17	4	10	2	4	5	4	16	11	7	0	0	0	0	4	3	0	9	10	2		k__Bacteria; p__WPS-2; c__; o__; f__; g__; s__
OTU_488	8	12	4	7	7	7	0	0	0	0	21	10	7	8	9	2	7	2	8	3	2	4	0	0	0	0	7	3	15	8	5	5		k__Bacteria; p__Proteobacteria; c__Betaproteobacteria; o__A21b; f__EB1003; g__; s__
OTU_489	24	7	15	20	19	34	3	0	1	1	6	2	4	3	4	1	10	9	18	15	6	7	0	0	0	0	2	6	2	5	3	2		k__Bacteria; p__Proteobacteria; c__Gammaproteobacteria
OTU_490	2	1	1	110	49	3	0	0	0	0	0	3	2	0	5	1	3	4	20	2	8	2	0	0	0	0	1	5	3	6	3	1		k__Bacteria; p__Firmicutes; c__Clostridia; o__Clostridiales; f__Clostridiaceae; g__Clostridium
OTU_491	11	7	7	10	12	9	0	0	0	0	15	7	10	19	19	5	6	6	12	11	6	5	0	0	0	0	23	9	12	15	10	3		k__Bacteria; p__Chloroflexi; c__Anaerolineae
OTU_492	19	24	31	28	32	22	0	0	0	3	35	31	41	56	19	25	20	21	29	22	31	28	5	2	3	2	24	34	45	30	43	25		k__Bacteria; p__Proteobacteria; c__Alphaproteobacteria; o__Rhizobiales; f__Hyphomicrobiaceae; g__Rhodoplanes; s__
OTU_493	17	11	10	3	3	10	0	0	0	0	8	8	5	11	9	9	5	8	6	4	3	6	0	0	0	0	11	15	13	7	13	12		k__Bacteria; p__Gemmatimonadetes; c__Gemmatimonadetes; o__Ellin5290; f__; g__; s__
OTU_494	2	6	2	11	9	7	1	5	21	41	1	0	0	1	3	2	7	4	14	1	5	11	27	9	12	11	1	0	1	0	0	2		k__Bacteria; p__Proteobacteria; c__Alphaproteobacteria; o__Rhodospirillales; f__Rhodospirillaceae; g__Azospirillum; s__
OTU_495	16	5	5	13	8	1	0	1	0	0	14	6	5	12	11	8	13	6	3	8	2	7	0	0	0	0	19	9	18	13	6	8		k__Bacteria; p__Planctomycetes; c__Phycisphaerae; o__WD2101; f__; g__; s__
OTU_496	8	3	7	9	13	12	0	0	0	0	6	5	2	0	3	7	2	4	4	11	10	10	0	0	0	0	6	4	1	3	3	2		k__Bacteria; p__Planctomycetes; c__Phycisphaerae; o__Phycisphaerales; f__; g__; s__
OTU_497	5	0	0	20	13	13	0	1	1	0	31	1	0	6	14	6	5	2	18	6	21	12	0	0	0	0	7	3	2	13	0	1		k__Bacteria; p__Chloroflexi; c__Anaerolineae; o__CFB-26; f__; g__; s__
OTU_498	6	21	11	22	17	13	1	0	0	0	3	1	2	2	3	0	7	8	5	3	22	35	0	0	0	0	2	3	0	3	1	0		k__Bacteria; p__Proteobacteria; c__Deltaproteobacteria; o__Myxococcales
OTU_499	14	19	28	8	3	8	0	0	0	0	7	14	26	3	3	5	10	17	9	17	19	11	0	0	0	0	6	17	0	8	2	5		k__Bacteria; p__Proteobacteria; c__Gammaproteobacteria
OTU_500	12	11	1	4	22	2	0	0	0	0	7	6	1	4	3	1	10	3	6	14	19	6	0	0	0	0	3	3	0	4	0	1		k__Bacteria; p__Bacteroidetes; c__Sphingobacteriia; o__Sphingobacteriales; f__; g__; s__
OTU_501	6	6	6	11	15	9	0	0	2	0	20	9	15	26	21	9	6	14	12	11	23	20	0	0	0	0	13	5	8	8	12	11		k__Bacteria; p__Acidobacteria; c__Solibacteres; o__Solibacterales; f__Solibacteraceae; g__Candidatus Solibacter; s__
OTU_502	3	1	0	5	2	3	0	0	0	0	16	8	7	9	19	4	2	0	3	3	2	1	0	0	0	0	13	7	17	12	6	11		k__Bacteria; p__Gemmatimonadetes; c__Gemmatimonadetes; o__; f__; g__; s__
OTU_503	8	8	14	13	8	15	4	1	0	2	10	5	15	3	12	14	7	10	9	14	9	12	4	2	0	3	5	14	7	18	5	10		k__Bacteria
OTU_504	12	14	17	9	8	9	0	0	0	0	23	17	31	8	13	9	21	15	11	16	13	6	0	0	0	1	15	19	22	22	17	19		k__Bacteria; p__Actinobacteria; c__Actinobacteria; o__Actinomycetales
OTU_505	18	20	10	15	25	12	0	1	0	0	38	19	18	19	42	28	17	8	15	16	11	9	0	0	0	0	37	57	56	24	48	33		k__Bacteria; p__Gemmatimonadetes; c__Gemmatimonadetes; o__Gemmatimonadales; f__Ellin5301; g__; s__
OTU_506	8	2	7	5	6	6	0	0	0	0	7	3	14	20	6	17	4	4	11	3	4	3	0	0	0	0	12	4	7	13	10	11		k__Bacteria; p__Planctomycetes; c__Phycisphaerae; o__WD2101; f__; g__; s__
OTU_507	4	2	0	5	5	3	0	0	0	0	22	6	1	27	16	18	5	0	0	3	1	0	0	0	0	0	8	7	22	7	4	6		k__Bacteria; p__Chloroflexi; c__Anaerolineae; o__GCA004; f__; g__; s__
OTU_508	17	6	4	29	23	8	2	0	2	0	22	13	7	12	12	19	24	16	16	13	8	10	1	0	0	0	7	3	24	13	23	12		k__Bacteria; p__Chloroflexi; c__Ellin6529; o__; f__; g__; s__
OTU_509	14	9	7	9	21	25	0	0	0	0	2	3	0	3	5	4	2	3	2	8	1	3	0	0	0	0	3	1	1	4	0	3		k__Bacteria; p__TM7; c__SC3; o__; f__; g__; s__
OTU_510	3	9	4	7	9	9	0	0	0	0	12	8	10	7	10	4	5	7	3	2	9	5	0	0	0	0	5	3	5	5	6	3		k__Bacteria; p__Actinobacteria; c__Acidimicrobiia; o__Acidimicrobiales
OTU_511	0	3	7	3	5	15	0	0	0	0	0	4	18	2	39	2	1	0	0	2	11	7	0	0	0	0	7	0	0	5	0	9		k__Bacteria; p__Proteobacteria; c__Gammaproteobacteria; o__Xanthomonadales; f__Sinobacteraceae; g__Nevskia; s__ramosa
OTU_512	4	7	9	7	3	11	0	0	0	0	5	4	2	8	6	4	9	8	9	10	21	6	0	0	0	0	5	5	2	5	3	7		k__Bacteria; p__Gemmatimonadetes; c__Gemmatimonadetes
OTU_513	9	3	13	11	7	4	0	0	2	0	11	3	6	5	8	5	13	18	2	11	14	17	0	0	0	0	17	24	3	29	6	5		k__Bacteria; p__Proteobacteria; c__Gammaproteobacteria; o__Legionellales; f__Coxiellaceae; g__Aquicella; s__
OTU_514	29	9	43	24	17	19	0	0	0	1	17	39	56	5	5	16	23	28	20	30	46	71	1	4	0	2	10	26	14	24	13	10		k__Bacteria; p__Bacteroidetes; c__[Saprospirae]; o__[Saprospirales]; f__Chitinophagaceae; g__; s__
OTU_515	9	16	11	14	16	3	0	2	0	0	10	11	11	12	12	6	9	13	14	16	18	13	0	0	0	0	16	9	3	7	12	15		k__Bacteria; p__Acidobacteria; c__Solibacteres; o__Solibacterales; f__Solibacteraceae; g__Candidatus Solibacter; s__
OTU_516	1	0	5	39	24	28	0	0	0	0	6	1	5	9	21	11	0	5	75	20	56	37	0	0	0	0	2	2	4	12	6	6		k__Bacteria; p__Proteobacteria; c__Deltaproteobacteria; o__Desulfuromonadales; f__Geobacteraceae; g__Geobacter; s__
OTU_517	10	2	2	3	7	4	0	0	0	0	41	11	7	39	29	9	11	3	7	6	2	1	0	0	0	0	16	5	19	17	6	5		k__Bacteria; p__Chloroflexi; c__Anaerolineae; o__GCA004; f__; g__; s__
OTU_518	3	4	0	20	18	13	0	0	0	0	3	2	3	6	21	0	2	6	1	4	11	9	0	0	0	0	5	2	0	4	2	1		k__Bacteria; p__Planctomycetes; c__vadinHA49; o__DH61; f__; g__; s__
OTU_519	12	16	7	12	3	6	0	0	0	0	4	10	14	7	5	13	7	4	9	7	6	14	0	0	0	0	6	15	11	6	20	12		k__Bacteria; p__Planctomycetes; c__Phycisphaerae; o__WD2101; f__; g__; s__
OTU_520	0	2	32	19	19	11	5	6	0	1	19	164	66	16	12	15	5	3	9	3	8	9	3	0	0	0	3	0	8	51	19	3		k__Bacteria; p__Bacteroidetes; c__[Saprospirae]; o__[Saprospirales]; f__Chitinophagaceae; g__Chitinophaga; s__
OTU_521	13	5	5	9	2	6	0	0	0	0	7	8	13	3	2	8	17	8	12	14	19	14	0	0	0	0	14	13	10	11	13	14		k__Bacteria; p__Proteobacteria; c__Alphaproteobacteria; o__Ellin329; f__; g__; s__
OTU_522	20	5	9	6	5	5	0	0	0	0	8	4	3	6	11	3	9	4	10	14	10	8	0	0	0	0	5	12	0	10	23	6		k__Bacteria; p__Gemmatimonadetes; c__Gemm-5; o__; f__; g__; s__
OTU_523	7	5	0	10	7	12	0	0	0	0	7	4	2	2	17	3	7	7	6	7	7	8	0	0	0	0	21	3	0	8	3	3		k__Bacteria; p__Proteobacteria; c__Deltaproteobacteria; o__Myxococcales; f__Haliangiaceae; g__; s__
OTU_524	0	1	0	0	0	0	0	0	0	0	0	0	0	0	0	0	0	0	0	0	0	0	0	0	0	0	0	0	149	0	2	0		k__Bacteria; p__Bacteroidetes; c__Flavobacteriia; o__Flavobacteriales; f__Flavobacteriaceae; g__Flavobacterium
OTU_525	22	24	6	14	14	13	3	0	0	0	10	20	5	3	5	8	20	12	8	13	14	10	0	2	0	0	15	24	13	12	10	9		k__Bacteria; p__Planctomycetes; c__Phycisphaerae; o__WD2101; f__; g__; s__
OTU_526	14	4	3	5	14	4	0	0	0	0	15	10	8	12	9	6	10	5	12	22	12	7	0	0	0	0	13	2	7	9	6	11		k__Bacteria; p__Acidobacteria; c__[Chloracidobacteria]; o__PK29; f__; g__; s__
OTU_527	4	3	1	4	5	5	0	0	0	0	10	9	6	7	5	9	4	4	6	2	2	1	0	0	0	0	5	9	8	9	9	6		k__Bacteria; p__Armatimonadetes; c__[Fimbriimonadia]; o__[Fimbriimonadales]; f__[Fimbriimonadaceae]; g__Fimbriimonas; s__
OTU_528	2	0	8	5	13	7	0	0	0	0	0	1	4	5	21	20	9	7	8	13	5	4	0	0	0	0	22	22	10	25	22	13		k__Bacteria; p__Chlorobi; c__; o__; f__; g__; s__
OTU_529	13	10	9	10	10	9	0	0	0	0	16	27	29	13	28	30	10	8	15	11	27	31	0	0	0	0	23	23	15	14	30	48		k__Bacteria; p__Acidobacteria; c__Acidobacteriia; o__Acidobacteriales; f__Koribacteraceae; g__Candidatus Koribacter; s__
OTU_530	10	15	8	10	7	3	0	0	0	0	9	11	10	7	12	13	12	9	6	8	4	8	0	0	0	0	19	12	13	11	10	11		k__Bacteria; p__Gemmatimonadetes; c__Gemmatimonadetes; o__Gemmatimonadales; f__; g__; s__
OTU_531	15	13	9	9	9	8	0	2	1	2	9	4	12	6	6	13	5	13	13	14	24	20	0	0	0	3	2	2	6	0	5	14		k__Bacteria; p__Chloroflexi; c__TK10; o__AKYG885; f__Dolo_23; g__; s__
OTU_532	13	3	14	15	14	11	0	0	0	0	14	4	13	9	10	9	8	10	7	15	20	8	0	0	0	0	18	8	7	13	6	9		k__Bacteria; p__Acidobacteria; c__Acidobacteria-6; o__CCU21; f__; g__; s__
OTU_533	19	22	11	15	32	20	0	0	3	0	16	15	9	7	10	10	7	13	18	17	34	36	0	0	0	0	23	24	20	21	10	6		k__Bacteria; p__Verrucomicrobia; c__[Spartobacteria]; o__[Chthoniobacterales]; f__[Chthoniobacteraceae]; g__Chthoniobacter; s__
OTU_534	2	1	6	15	14	20	3	5	0	0	3	1	3	4	10	9	1	5	3	3	11	10	0	0	0	2	2	5	0	3	6	7		k__Bacteria; p__Chloroflexi; c__Chloroflexi; o__[Roseiflexales]; f__[Kouleothrixaceae]; g__; s__
OTU_535	2	0	9	5	2	1	0	0	0	0	2	9	4	13	5	15	0	4	0	4	17	7	0	0	0	0	6	13	3	4	5	5		k__Bacteria; p__Proteobacteria; c__Alphaproteobacteria; o__Rhodospirillales; f__Rhodospirillaceae; g__; s__
OTU_536	7	7	11	10	7	14	3	1	2	2	7	1	6	0	4	1	9	4	8	7	6	8	6	3	0	1	3	3	6	2	5	3		k__Bacteria; p__Proteobacteria; c__Alphaproteobacteria; o__Rhizobiales; f__; g__; s__
OTU_537	6	11	16	15	21	15	0	0	0	0	1	0	4	3	7	0	17	5	18	3	2	4	0	0	0	0	2	0	0	0	2	0		k__Bacteria; p__Proteobacteria; c__Betaproteobacteria
OTU_538	7	3	4	6	7	23	5	3	7	9	11	29	14	12	11	19	9	11	12	6	8	7	0	2	20	4	11	18	25	20	30	15		k__Bacteria; p__Actinobacteria; c__Actinobacteria; o__Actinomycetales; f__Micromonosporaceae
OTU_539	11	6	3	0	10	3	0	0	0	0	5	4	7	4	5	4	7	4	3	3	3	3	0	0	0	0	12	6	7	5	6	6		k__Bacteria; p__Armatimonadetes; c__[Fimbriimonadia]; o__[Fimbriimonadales]; f__[Fimbriimonadaceae]; g__Fimbriimonas; s__
OTU_540	4	7	13	10	12	8	0	0	0	0	3	5	6	8	7	9	2	8	6	7	9	5	0	0	0	0	3	3	1	5	6	2		k__Bacteria; p__Proteobacteria; c__Alphaproteobacteria; o__Rhodospirillales; f__Rhodospirillaceae
OTU_541	32	3	2	3	2	0	0	0	0	0	41	7	1	7	5	6	18	6	7	7	8	0	0	0	0	0	27	14	5	23	1	0		k__Bacteria; p__TM6; c__SJA-4; o__; f__; g__; s__
OTU_542	14	7	26	4	4	11	0	0	0	0	0	0	2	0	4	0	9	19	1	12	6	3	0	0	0	0	9	3	0	2	0	1		k__Bacteria
OTU_543	16	16	10	20	17	16	0	0	0	0	8	3	7	4	16	14	3	8	8	7	14	18	0	0	0	0	10	8	2	6	14	12		k__Bacteria; p__Acidobacteria; c__Solibacteres; o__Solibacterales; f__; g__; s__
OTU_544	9	1	1	15	6	5	0	0	0	0	10	4	5	7	3	11	14	9	7	9	1	0	0	0	0	0	14	2	91	12	26	6		k__Bacteria; p__Bacteroidetes; c__[Saprospirae]; o__[Saprospirales]; f__Chitinophagaceae; g__; s__
OTU_545	8	31	26	10	8	7	0	0	0	0	3	12	10	2	0	0	15	12	12	15	11	23	0	0	1	0	4	2	0	0	0	0		k__Bacteria; p__Proteobacteria; c__Gammaproteobacteria; o__Alteromonadales; f__Alteromonadaceae; g__Cellvibrio; s__
OTU_546	14	19	31	8	9	9	10	6	8	7	5	1	2	2	1	3	4	10	14	8	7	11	28	8	3	8	3	3	3	3	0	1		k__Bacteria; p__Proteobacteria; c__Alphaproteobacteria; o__Rhizobiales; f__Xanthobacteraceae; g__Labrys; s__
OTU_547	10	26	18	10	7	4	0	0	0	0	5	8	6	5	6	2	7	9	10	7	21	26	0	0	0	0	2	9	0	4	3	0		k__Bacteria; p__Proteobacteria; c__Alphaproteobacteria; o__Rhodospirillales; f__Rhodospirillaceae; g__; s__
OTU_548	15	29	15	19	19	21	0	0	0	0	9	13	10	2	9	5	16	18	13	11	17	15	0	0	0	0	14	21	16	13	6	8		k__Bacteria; p__Planctomycetes; c__Phycisphaerae; o__WD2101; f__; g__; s__
OTU_549	35	23	22	24	26	39	0	0	0	0	38	37	48	38	37	36	43	29	33	26	40	29	0	0	0	0	47	62	31	54	47	30		k__Bacteria; p__Verrucomicrobia; c__[Pedosphaerae]; o__[Pedosphaerales]; f__Ellin515; g__; s__
OTU_550	7	8	3	5	3	13	0	0	0	0	9	2	8	5	3	4	9	6	7	4	8	4	0	0	0	0	6	3	1	3	2	2		k__Bacteria; p__Proteobacteria; c__Deltaproteobacteria; o__Myxococcales; f__; g__; s__
OTU_551	12	14	10	10	11	22	0	0	0	0	11	11	13	5	9	12	8	16	4	12	31	22	0	0	2	2	11	11	9	5	20	27		k__Bacteria; p__Planctomycetes; c__Planctomycetia; o__Pirellulales; f__Pirellulaceae; g__Pirellula; s__
OTU_552	8	3	6	18	14	9	0	0	0	0	2	3	2	6	11	3	5	11	17	9	13	11	0	0	0	0	7	5	0	4	0	3		k__Bacteria; p__Proteobacteria; c__Gammaproteobacteria; o__Xanthomonadales
OTU_553	4	4	6	6	7	9	0	0	0	0	16	15	13	9	11	20	7	6	4	9	10	13	0	0	0	0	7	16	4	14	7	4		k__Bacteria; p__Proteobacteria; c__Deltaproteobacteria; o__Myxococcales; f__; g__; s__
OTU_554	4	4	14	5	3	3	0	0	0	0	6	18	17	14	6	11	6	5	6	10	11	11	1	0	0	0	18	8	11	8	9	15		k__Bacteria; p__Acidobacteria; c__DA052; o__Ellin6513; f__; g__; s__
OTU_555	14	28	20	3	7	7	0	0	0	0	1	1	0	3	13	3	6	34	4	14	19	10	0	0	0	0	7	7	1	2	0	3		k__Bacteria; p__OD1; c__SM2F11; o__; f__; g__; s__
OTU_556	4	6	5	3	4	5	0	0	0	0	5	10	8	5	7	9	5	7	6	7	2	2	0	0	0	1	11	6	7	8	10	8		k__Bacteria; p__Proteobacteria
OTU_557	10	8	14	10	8	16	0	0	0	0	9	16	19	15	11	7	13	10	9	14	17	24	0	0	0	0	18	14	20	6	19	36		k__Bacteria; p__Armatimonadetes; c__Chthonomonadetes; o__Chthonomonadales; f__Chthonomonadaceae; g__; s__
OTU_558	1	2	2	3	5	3	0	0	0	0	15	5	2	36	15	4	2	3	5	3	2	3	0	0	0	0	5	3	7	3	5	2		k__Bacteria; p__Chloroflexi; c__Anaerolineae; o__S0208; f__; g__; s__
OTU_559	3	0	1	7	10	2	0	0	0	0	5	5	2	63	20	2	4	0	5	5	0	0	0	0	0	0	6	2	8	4	0	2		k__Bacteria; p__Bacteroidetes; c__[Saprospirae]; o__[Saprospirales]; f__Chitinophagaceae; g__; s__
OTU_560	8	13	0	3	4	10	0	0	0	0	2	2	0	0	7	0	18	2	12	11	0	0	0	0	0	0	13	0	4	5	0	0		k__Bacteria; p__Armatimonadetes; c__[Fimbriimonadia]; o__[Fimbriimonadales]; f__[Fimbriimonadaceae]; g__Fimbriimonas; s__
OTU_561	12	3	3	10	7	1	0	0	0	0	5	4	4	12	7	7	9	3	9	10	3	7	0	0	0	0	10	11	6	6	14	7		k__Bacteria; p__Proteobacteria; c__Betaproteobacteria
OTU_562	8	12	7	3	6	15	0	2	0	0	9	6	7	2	12	3	14	14	7	10	6	12	0	0	0	0	8	12	5	8	8	3		k__Bacteria; p__Bacteroidetes; c__[Saprospirae]; o__[Saprospirales]; f__Chitinophagaceae
OTU_563	13	1	10	6	14	4	0	0	0	0	2	1	16	17	0	4	0	4	6	6	3	5	0	0	0	1	0	51	0	7	4	15		k__Bacteria; p__Bacteroidetes; c__[Saprospirae]; o__[Saprospirales]; f__Chitinophagaceae; g__; s__
OTU_564	0	0	0	0	0	0	0	0	0	0	2	2	0	8	0	13	0	0	0	2	0	0	0	0	0	0	0	0	209	1	1	7		k__Bacteria; p__Bacteroidetes; c__Sphingobacteriia; o__Sphingobacteriales; f__; g__; s__
OTU_565	2	3	2	5	2	1	0	0	0	0	14	6	12	6	14	9	4	7	3	3	3	1	0	0	0	0	15	22	22	13	20	11		k__Bacteria; p__Gemmatimonadetes; c__Gemmatimonadetes; o__Gemmatimonadales; f__Ellin5301; g__; s__
OTU_566	8	2	1	4	4	4	0	0	0	0	12	5	5	10	11	13	6	8	10	8	1	5	0	0	0	1	13	7	6	3	12	11		k__Bacteria; p__Armatimonadetes; c__[Fimbriimonadia]; o__[Fimbriimonadales]; f__[Fimbriimonadaceae]; g__Fimbriimonas; s__
OTU_567	24	6	2	3	10	10	0	0	0	0	20	7	9	4	3	6	6	10	7	23	11	6	0	0	0	1	5	24	6	10	4	3		k__Bacteria; p__Planctomycetes; c__Phycisphaerae; o__WD2101; f__; g__; s__
OTU_568	6	0	3	4	15	7	1	1	0	1	26	11	5	8	16	12	4	2	8	8	4	3	0	0	3	0	4	25	19	21	9	14		k__Bacteria; p__Armatimonadetes; c__Armatimonadia; o__FW68; f__; g__; s__
OTU_569	8	8	17	4	3	3	0	0	0	0	2	1	10	4	1	3	3	8	8	9	3	4	0	0	0	0	3	12	0	3	0	3		k__Bacteria; p__Gemmatimonadetes; c__Gemmatimonadetes; o__Ellin5290; f__; g__; s__
OTU_570	1	1	4	0	3	9	0	0	3	0	7	1	5	5	6	19	31	5	2	0	1	1	0	0	0	0	12	19	22	2	28	9		k__Bacteria; p__Bacteroidetes; c__Sphingobacteriia; o__Sphingobacteriales; f__; g__; s__
OTU_571	16	5	10	14	12	17	0	0	0	0	2	1	2	4	4	6	6	18	12	11	10	19	0	0	0	0	8	5	4	3	4	2		k__Bacteria; p__Elusimicrobia; c__Elusimicrobia; o__IIb; f__; g__; s__
OTU_572	6	2	5	1	2	5	0	0	0	0	17	5	5	3	11	7	2	6	3	5	6	3	0	0	0	0	5	12	4	10	5	9		k__Bacteria; p__Proteobacteria; c__Gammaproteobacteria; o__Legionellales; f__Coxiellaceae; g__Aquicella; s__
OTU_573	20	12	10	11	17	13	0	0	0	0	14	7	7	11	6	5	19	17	16	19	20	16	0	0	0	0	17	16	17	7	18	14		k__Bacteria; p__Acidobacteria; c__Acidobacteria-6; o__iii1-15; f__; g__; s__
OTU_574	34	13	10	1	15	10	0	0	0	0	13	13	8	5	11	5	3	3	2	23	2	8	0	0	0	0	3	9	0	17	3	2		k__Bacteria; p__Acidobacteria; c__Acidobacteriia; o__Acidobacteriales
OTU_575	3	20	5	5	11	3	0	0	0	0	4	7	7	1	8	8	7	14	5	7	18	14	0	0	0	0	4	8	2	4	0	8		k__Bacteria; p__Proteobacteria; c__Alphaproteobacteria; o__Rhodospirillales; f__Rhodospirillaceae; g__; s__
OTU_576	6	15	7	15	10	14	1	0	0	2	4	3	0	2	3	2	11	6	6	11	16	13	1	0	0	4	5	9	4	2	1	9		k__Bacteria; p__Planctomycetes; c__Phycisphaerae; o__CPla-3; f__; g__; s__
OTU_577	5	2	2	16	10	4	0	0	0	0	5	2	1	2	7	16	4	4	9	7	18	7	0	0	0	0	9	4	2	5	7	7		k__Bacteria; p__Gemmatimonadetes; c__Gemmatimonadetes; o__Ellin5290; f__; g__; s__
OTU_578	10	4	3	5	6	8	0	0	0	0	10	4	8	2	5	10	4	7	5	7	6	4	5	1	0	0	7	3	10	3	6	11		k__Bacteria; p__Actinobacteria; c__Thermoleophilia; o__Solirubrobacterales; f__Patulibacteraceae; g__; s__
OTU_579	4	9	10	1	3	2	0	0	0	0	1	3	26	1	14	3	4	8	1	1	0	3	0	0	0	0	23	8	2	3	2	6		k__Bacteria; p__Bacteroidetes; c__Sphingobacteriia; o__Sphingobacteriales; f__; g__; s__
OTU_580	20	7	10	5	12	4	0	1	0	0	2	4	8	0	0	0	31	8	22	8	13	9	0	2	0	0	2	0	3	4	0	0		k__Bacteria; p__Bacteroidetes; c__[Saprospirae]; o__[Saprospirales]; f__Chitinophagaceae
OTU_581	16	16	3	18	4	4	0	6	0	0	3	4	6	3	2	0	12	9	8	19	2	5	2	1	2	9	7	1	11	9	3	6		k__Bacteria; p__Proteobacteria; c__Betaproteobacteria; o__Burkholderiales; f__Alcaligenaceae; g__Achromobacter; s__
OTU_582	14	3	10	5	3	13	0	0	0	0	10	4	5	8	6	13	9	7	5	11	10	12	0	0	0	0	5	4	6	10	15	6		k__Bacteria; p__Chloroflexi; c__Anaerolineae; o__Caldilineales; f__Caldilineaceae
OTU_583	4	18	16	20	8	14	0	0	0	1	3	6	17	1	3	0	13	8	6	15	18	25	0	0	0	0	7	8	6	6	3	2		k__Bacteria; p__Proteobacteria; c__Deltaproteobacteria; o__Myxococcales; f__; g__; s__
OTU_584	9	10	13	5	5	9	1	0	1	0	9	7	16	7	3	3	1	15	6	11	11	13	0	0	0	0	9	20	4	15	13	5		k__Bacteria; p__Planctomycetes; c__Phycisphaerae; o__WD2101; f__; g__; s__
OTU_585	7	6	1	1	6	12	0	0	0	0	11	9	5	0	5	2	2	3	4	2	2	8	0	0	0	0	3	8	9	10	10	9		k__Bacteria; p__Verrucomicrobia; c__[Pedosphaerae]; o__[Pedosphaerales]; f__Ellin517; g__; s__
OTU_586	7	4	3	4	1	2	4	0	5	3	3	3	2	5	7	0	2	3	1	6	4	5	2	6	2	1	2	4	7	5	3	6		k__Bacteria; p__Proteobacteria; c__Gammaproteobacteria; o__Alteromonadales; f__Shewanellaceae; g__Shewanella; s__algae
OTU_587	6	9	1	9	7	10	0	0	0	0	8	6	1	11	10	12	10	8	5	8	13	15	0	0	0	4	4	4	34	5	13	19		k__Bacteria; p__Gemmatimonadetes; c__Gemm-1; o__; f__; g__; s__
OTU_588	8	4	3	4	1	4	0	0	0	0	11	5	2	2	6	9	3	2	5	8	5	4	0	0	0	0	7	24	6	18	3	9		k__Bacteria; p__Chloroflexi; c__Anaerolineae; o__SBR1031; f__oc28; g__; s__
OTU_589	17	1	1	11	18	30	0	0	1	0	0	0	0	0	1	2	0	0	8	2	13	6	0	0	0	1	0	0	0	0	0	0		k__Bacteria; p__Bacteroidetes; c__Cytophagia; o__Cytophagales; f__Cytophagaceae; g__; s__
OTU_590	7	1	1	2	3	3	0	0	0	0	21	4	5	12	5	5	5	2	6	4	2	2	0	3	0	0	5	6	8	11	8	2		k__Bacteria; p__Actinobacteria; c__MB-A2-108; o__0319-7L14; f__; g__; s__
OTU_591	16	10	9	12	10	11	0	0	0	0	50	27	18	59	42	34	11	13	11	12	19	8	0	0	0	0	18	17	28	29	12	16		k__Bacteria; p__Verrucomicrobia; c__[Pedosphaerae]; o__[Pedosphaerales]; f__Ellin515; g__; s__
OTU_592	1	3	11	1	3	9	0	0	0	0	1	2	17	8	11	4	2	9	2	7	6	5	0	0	0	0	2	14	0	3	9	6		k__Bacteria; p__Gemmatimonadetes; c__Gemmatimonadetes; o__; f__; g__; s__
OTU_593	8	4	16	6	11	10	0	0	0	0	9	7	32	10	9	24	4	15	9	16	6	6	0	0	0	0	5	9	5	18	10	7		k__Bacteria; p__Planctomycetes; c__Phycisphaerae; o__WD2101; f__; g__; s__
OTU_594	12	9	7	2	4	7	0	0	0	0	8	8	13	3	1	3	7	8	9	3	7	10	0	0	0	0	7	11	4	5	5	9		k__Bacteria; p__Proteobacteria; c__Deltaproteobacteria; o__Myxococcales; f__; g__; s__
OTU_595	2	1	5	4	2	6	0	0	0	0	3	5	15	3	7	9	0	7	0	6	1	3	0	0	0	0	1	27	1	4	1	6		k__Bacteria; p__Gemmatimonadetes; c__Gemmatimonadetes
OTU_596	0	1	1	5	2	0	0	0	0	0	0	2	0	46	6	64	2	0	3	3	2	3	0	0	0	0	7	0	0	4	6	7		k__Bacteria; p__Proteobacteria; c__Deltaproteobacteria; o__Myxococcales; f__; g__; s__
OTU_597	0	2	3	3	8	2	0	0	0	0	1	3	2	19	2	22	3	5	3	11	6	3	0	0	0	0	0	1	0	0	29	9		k__Bacteria; p__Bacteroidetes; c__Cytophagia; o__Cytophagales; f__Cytophagaceae; g__; s__
OTU_598	0	2	0	4	2	3	0	0	1	0	0	0	0	13	5	8	0	0	3	0	3	1	0	0	0	0	2	0	64	3	0	15		k__Bacteria; p__Chloroflexi; c__Anaerolineae; o__SBR1031; f__A4b; g__; s__
OTU_599	4	0	14	11	17	47	0	0	0	3	3	0	5	3	1	9	6	2	4	1	2	0	0	0	0	0	0	2	0	0	0	0		k__Bacteria; p__Bacteroidetes; c__[Saprospirae]; o__[Saprospirales]; f__Chitinophagaceae
OTU_600	16	7	2	1	7	2	0	0	0	0	8	3	1	6	6	2	7	5	9	6	2	0	0	0	0	0	8	0	6	8	3	1		k__Bacteria; p__Chloroflexi; c__C0119; o__; f__; g__; s__
OTU_601	0	0	1	0	1	1	0	0	0	0	3	3	0	41	6	37	0	1	1	1	2	2	0	0	0	0	5	6	3	10	14	10		k__Bacteria; p__Chloroflexi; c__Anaerolineae; o__SBR1031; f__A4b; g__; s__
OTU_602	12	13	0	18	19	3	0	0	0	0	3	5	0	2	1	0	8	8	3	3	3	3	0	0	0	0	4	1	3	7	0	12		k__Bacteria; p__Bacteroidetes; c__[Saprospirae]; o__[Saprospirales]; f__Chitinophagaceae; g__Flavihumibacter; s__
OTU_603	0	0	2	0	0	0	0	0	0	0	21	0	0	3	3	6	2	0	2	0	0	0	0	0	0	0	3	0	118	2	45	6		k__Bacteria; p__Bacteroidetes; c__Sphingobacteriia; o__Sphingobacteriales; f__; g__; s__
OTU_604	2	2	0	0	0	0	0	0	0	0	39	15	0	3	3	0	0	1	0	3	0	1	0	0	0	0	1	20	20	14	24	4		k__Bacteria; p__Verrucomicrobia; c__[Spartobacteria]; o__[Chthoniobacterales]; f__[Chthoniobacteraceae]; g__; s__
OTU_605	1	3	0	4	0	5	0	0	0	0	4	1	4	7	18	3	4	0	1	3	5	6	0	0	0	0	8	13	3	4	7	11		k__Bacteria; p__Gemmatimonadetes; c__Gemmatimonadetes; o__; f__; g__; s__
OTU_606	19	18	22	13	3	12	4	3	4	0	2	8	9	3	3	4	5	4	13	7	46	35	3	0	6	12	2	7	7	4	2	1		k__Bacteria; p__Proteobacteria; c__Gammaproteobacteria; o__Xanthomonadales; f__Xanthomonadaceae
OTU_607	0	4	2	6	9	5	0	0	0	0	2	2	1	10	20	9	2	4	2	2	1	2	0	0	0	0	18	8	7	8	2	11		k__Bacteria; p__Proteobacteria; c__Deltaproteobacteria; o__Myxococcales
OTU_608	3	7	2	8	5	5	0	0	0	0	13	14	8	24	5	23	3	7	3	5	6	5	0	0	0	1	6	5	13	8	20	18		k__Bacteria; p__Actinobacteria; c__Actinobacteria; o__Actinomycetales; f__Micromonosporaceae
OTU_609	9	5	4	15	21	9	0	0	0	0	5	1	0	0	2	2	2	19	2	13	5	6	0	0	0	0	2	0	0	0	3	1		k__Bacteria; p__Proteobacteria; c__Deltaproteobacteria; o__Myxococcales; f__Polyangiaceae; g__; s__
OTU_610	4	13	6	34	7	9	0	0	1	0	2	24	13	5	7	5	3	4	12	13	14	31	2	0	0	0	2	13	1	5	14	15		k__Bacteria; p__Verrucomicrobia; c__Opitutae; o__Opitutales; f__Opitutaceae; g__Opitutus; s__
OTU_611	3	1	4	7	1	2	0	0	0	0	5	1	5	2	4	1	2	8	9	5	8	6	0	0	0	0	102	25	1	16	2	0		k__Bacteria; p__Proteobacteria; c__Gammaproteobacteria; o__Legionellales; f__Coxiellaceae; g__Aquicella; s__
OTU_612	6	0	0	4	11	2	0	0	0	0	9	3	0	75	5	18	4	7	3	2	2	1	0	0	0	0	9	7	49	14	12	6		k__Bacteria; p__Bacteroidetes; c__[Saprospirae]; o__[Saprospirales]; f__Chitinophagaceae; g__; s__
OTU_613	7	0	0	25	20	13	0	0	0	0	13	21	0	38	18	17	4	3	31	21	8	9	0	0	0	0	29	2	155	25	9	9		k__Bacteria; p__Bacteroidetes; c__[Saprospirae]; o__[Saprospirales]; f__Chitinophagaceae; g__; s__
OTU_614	2	16	7	3	1	4	0	0	0	0	1	4	19	6	2	1	11	8	3	1	0	4	0	0	0	0	13	10	5	0	0	2		k__Bacteria; p__Proteobacteria; c__Gammaproteobacteria; o__Legionellales; f__Coxiellaceae; g__Aquicella; s__
OTU_615	4	5	7	3	0	3	0	0	0	0	1	19	6	14	15	18	3	5	4	4	2	3	0	0	0	0	17	21	7	5	11	34		k__Bacteria; p__Proteobacteria; c__Deltaproteobacteria; o__Myxococcales; f__; g__; s__
OTU_616	4	4	0	0	3	2	0	0	0	0	5	19	0	8	4	1	5	2	9	3	10	4	0	0	0	1	2	2	45	13	2	1		k__Bacteria; p__Bacteroidetes; c__[Saprospirae]; o__[Saprospirales]; f__Chitinophagaceae; g__; s__
OTU_617	8	11	6	12	12	5	0	0	0	0	6	9	5	13	11	17	6	3	14	8	7	6	0	0	0	0	9	11	8	10	8	9		k__Bacteria; p__Chloroflexi; c__TK10; o__B07_WMSP1; f__; g__; s__
OTU_618	9	5	7	17	6	9	0	0	0	0	0	2	4	0	1	0	18	16	17	7	13	13	0	0	0	0	2	0	0	2	0	0		k__Bacteria; p__Proteobacteria; c__Deltaproteobacteria; o__Myxococcales; f__Polyangiaceae; g__; s__
OTU_619	3	2	1	5	4	2	0	0	1	0	13	1	2	15	10	7	7	3	6	3	2	2	0	0	0	0	11	1	18	9	6	5		k__Bacteria; p__Chloroflexi; c__TK10; o__; f__; g__; s__
OTU_620	2	10	3	8	3	4	0	0	0	0	10	2	7	1	10	2	8	4	3	5	5	3	0	0	0	0	11	5	3	3	1	3		k__Bacteria; p__Proteobacteria; c__Alphaproteobacteria; o__Rhodospirillales; f__Rhodospirillaceae; g__; s__
OTU_621	8	11	9	15	16	12	0	0	0	0	13	9	8	12	19	25	8	10	13	14	16	8	0	0	0	0	20	11	7	13	26	9		k__Bacteria; p__Proteobacteria; c__Deltaproteobacteria; o__Myxococcales; f__Myxococcaceae; g__; s__
OTU_622	5	0	1	7	6	4	0	0	0	0	9	3	0	5	3	5	6	1	12	5	3	3	0	0	0	0	4	1	6	1	8	9		k__Bacteria; p__WS3; c__PRR-12; o__Sediment-1; f__; g__; s__
OTU_623	4	2	10	5	9	4	0	0	2	0	4	4	19	17	12	26	2	4	5	3	29	23	0	0	4	0	2	15	4	10	35	33		k__Bacteria; p__Actinobacteria; c__Actinobacteria; o__Actinomycetales
OTU_624	1	0	0	7	7	9	0	0	0	0	3	0	0	72	33	1	0	0	0	1	0	0	0	0	0	0	0	2	8	0	0	1		k__Bacteria; p__Chloroflexi; c__Anaerolineae; o__CFB-26; f__; g__; s__
OTU_625	12	26	10	8	16	6	1	0	2	2	10	4	11	0	5	1	17	15	12	11	7	13	0	3	1	0	3	5	6	4	4	3		k__Bacteria; p__Actinobacteria; c__Actinobacteria; o__Actinomycetales; f__Frankiaceae; g__; s__
OTU_626	6	4	2	3	3	8	0	0	0	0	13	14	14	29	18	24	5	8	2	7	10	6	0	0	0	0	20	8	11	15	5	9		k__Bacteria; p__Planctomycetes; c__Phycisphaerae; o__WD2101; f__; g__; s__
OTU_627	2	5	16	10	5	10	0	0	0	0	1	4	9	1	4	6	1	5	5	7	12	16	0	0	0	0	1	2	2	5	8	6		k__Bacteria; p__Chloroflexi; c__Ktedonobacteria; o__JG30-KF-AS9; f__; g__; s__
OTU_628	24	16	11	14	16	8	0	0	0	0	49	32	24	35	23	34	14	13	10	10	29	29	0	0	2	0	36	30	25	37	30	22		k__Bacteria; p__Verrucomicrobia; c__[Pedosphaerae]; o__[Pedosphaerales]; f__; g__; s__
OTU_629	4	15	10	3	6	11	0	0	0	2	3	4	3	0	5	0	8	9	6	11	5	10	0	0	0	0	5	4	3	1	1	2		k__Bacteria; p__Armatimonadetes; c__0319-6E2; o__; f__; g__; s__
OTU_630	7	4	5	2	5	2	0	0	0	0	14	4	9	14	3	4	1	13	7	1	2	4	0	0	0	0	17	3	15	5	2	5		k__Bacteria; p__Acidobacteria; c__Acidobacteria-5; o__; f__; g__; s__
OTU_631	8	9	6	5	5	5	1	0	0	0	2	4	6	4	8	10	7	7	1	11	7	8	0	0	0	0	2	2	3	6	3	12		k__Bacteria; p__Armatimonadetes; c__Chthonomonadetes; o__SJA-22; f__; g__; s__
OTU_632	8	5	13	3	6	1	2	0	0	0	1	0	7	1	1	0	2	3	1	2	28	33	0	0	0	5	2	2	3	0	3	12		k__Bacteria; p__Proteobacteria; c__Alphaproteobacteria; o__Sphingomonadales; f__Sphingomonadaceae; g__Novosphingobium; s__
OTU_633	0	0	0	22	16	4	0	0	0	0	15	7	2	42	24	20	4	0	11	6	3	4	0	0	0	0	2	7	3	12	3	3		k__Bacteria; p__Proteobacteria; c__Deltaproteobacteria; o__Myxococcales; f__Myxococcaceae; g__Anaeromyxobacter; s__
OTU_634	8	2	1	9	19	8	0	0	0	0	26	7	2	12	12	28	7	4	11	9	6	6	0	0	0	0	31	6	32	30	30	14		k__Bacteria; p__Verrucomicrobia; c__[Pedosphaerae]; o__[Pedosphaerales]
OTU_635	3	20	17	6	8	9	1	0	0	2	1	4	9	0	1	2	11	4	4	2	1	9	0	0	0	0	0	2	4	3	0	0		k__Bacteria; p__Bacteroidetes; c__Sphingobacteriia; o__Sphingobacteriales; f__Sphingobacteriaceae; g__; s__
OTU_636	1	0	0	2	6	2	0	0	0	0	15	2	1	25	12	10	0	0	0	3	0	0	0	0	0	0	13	1	22	7	0	2		k__Bacteria; p__Verrucomicrobia; c__[Pedosphaerae]; o__[Pedosphaerales]; f__Ellin515; g__; s__
OTU_637	2	3	3	6	0	4	0	0	0	0	4	2	7	4	5	5	3	0	4	5	2	2	0	0	0	0	2	3	2	7	6	6		k__Bacteria
OTU_638	7	4	2	1	2	4	0	1	0	0	15	15	5	14	5	22	3	1	4	10	2	4	0	2	0	2	13	4	14	8	19	15		k__Bacteria; p__Proteobacteria; c__Alphaproteobacteria; o__Rhodospirillales; f__Rhodospirillaceae; g__Skermanella; s__
OTU_639	4	5	1	0	0	1	0	0	0	0	7	11	5	0	2	0	3	5	1	8	1	5	0	0	0	0	4	10	8	7	7	5		k__Bacteria; p__Verrucomicrobia; c__[Pedosphaerae]; o__[Pedosphaerales]
OTU_640	4	9	10	12	3	4	0	0	0	0	10	3	5	2	9	8	3	10	10	3	5	10	0	0	0	0	7	6	1	13	8	6		k__Bacteria; p__Chloroflexi; c__TK10; o__B07_WMSP1; f__FFCH4570; g__; s__
OTU_641	3	5	0	2	1	1	0	0	0	0	4	0	2	3	0	2	4	8	4	4	11	7	0	0	0	0	6	10	1	14	4	2		k__Bacteria; p__Proteobacteria; c__Gammaproteobacteria; o__Legionellales
OTU_642	14	10	14	9	9	6	0	0	0	0	6	9	3	4	14	11	6	15	9	21	4	8	0	0	0	0	19	15	0	12	6	4		k__Bacteria; p__Proteobacteria; c__Gammaproteobacteria
OTU_643	3	4	0	5	8	2	0	0	0	0	0	4	1	2	4	6	3	1	2	2	3	2	0	0	0	0	18	5	16	2	4	3		k__Bacteria; p__Bacteroidetes; c__Cytophagia; o__Cytophagales; f__Cytophagaceae; g__Adhaeribacter; s__
OTU_644	4	9	2	1	6	7	0	0	0	0	7	12	2	1	6	4	3	0	5	3	0	3	0	0	0	0	0	0	1	9	3	3		k__Bacteria; p__Proteobacteria; c__Gammaproteobacteria; o__Legionellales
OTU_645	2	6	10	1	3	7	0	0	0	0	4	17	13	4	12	5	4	4	2	2	4	5	0	0	0	0	12	13	8	8	4	3		k__Bacteria; p__Acidobacteria; c__Solibacteres; o__Solibacterales; f__Solibacteraceae; g__; s__
OTU_646	3	0	0	5	2	1	0	0	0	0	10	1	1	10	3	21	1	0	1	4	1	1	0	0	0	0	3	0	5	9	3	9		k__Bacteria; p__Chloroflexi; c__Anaerolineae; o__SBR1031; f__oc28; g__; s__
OTU_647	21	16	12	14	14	20	0	0	2	0	14	44	5	11	1	4	9	19	21	19	4	10	0	0	0	0	5	16	3	4	0	1		k__Bacteria; p__Bacteroidetes; c__Cytophagia; o__Cytophagales; f__Cytophagaceae; g__; s__
OTU_648	29	25	14	22	32	17	0	0	0	0	33	12	4	15	12	22	26	26	28	28	16	23	0	0	0	0	26	11	28	24	23	23		k__Bacteria; p__Acidobacteria; c__Acidobacteria-6; o__iii1-15; f__; g__; s__
OTU_649	4	5	2	6	6	8	17	10	4	3	4	2	3	0	3	6	12	4	1	4	0	6	5	3	7	13	2	2	8	5	2	3		k__Bacteria; p__Proteobacteria; c__Alphaproteobacteria; o__Rhizobiales; f__Methylobacteriaceae; g__; s__
OTU_650	6	5	5	8	10	3	0	0	0	0	12	14	3	9	7	7	7	5	12	4	7	6	0	0	0	0	7	3	16	9	9	9		k__Bacteria; p__Proteobacteria; c__Alphaproteobacteria; o__Rhizobiales; f__Hyphomicrobiaceae; g__Hyphomicrobium; s__
OTU_651	22	6	9	5	20	17	0	1	2	0	8	3	4	0	4	3	7	11	9	27	2	9	0	0	0	1	1	1	0	4	0	0		k__Bacteria; p__Armatimonadetes; c__Armatimonadia; o__Armatimonadales; f__Armatimonadaceae; g__; s__
OTU_652	4	0	7	6	7	4	0	0	0	0	0	0	1	4	4	1	1	5	15	10	3	6	0	0	0	0	3	5	0	4	1	0		k__Bacteria; p__OP3; c__PBS-25; o__; f__; g__; s__
OTU_653	6	5	3	12	14	4	0	2	0	0	7	8	2	14	7	8	9	5	6	11	3	6	0	0	0	0	12	2	14	6	3	6		k__Bacteria; p__Nitrospirae; c__Nitrospira; o__Nitrospirales; f__0319-6A21; g__; s__
OTU_654	10	6	8	12	4	8	0	0	0	0	2	0	2	5	7	0	9	11	8	6	19	4	0	0	0	0	2	2	0	2	2	3		k__Bacteria; p__Planctomycetes; c__BD7-11; o__; f__; g__; s__
OTU_655	0	0	9	4	7	2	0	0	0	0	0	0	10	9	5	12	0	9	3	1	2	3	0	0	0	0	1	11	1	2	3	2		k__Bacteria; p__Chlamydiae; c__Chlamydiia; o__Chlamydiales
OTU_656	12	9	1	21	14	6	0	0	0	0	17	3	3	6	7	4	18	10	4	8	4	4	0	0	0	0	33	3	15	12	7	4		k__Bacteria; p__Planctomycetes; c__Phycisphaerae; o__WD2101; f__; g__; s__
OTU_657	4	1	3	6	3	1	0	0	0	0	34	25	19	37	25	15	4	8	6	7	5	3	0	0	0	0	12	8	13	21	9	6		k__Archaea; p__Crenarchaeota; c__MCG; o__pGrfC26; f__; g__; s__
OTU_658	4	4	39	13	6	8	0	0	0	0	2	5	21	0	0	0	2	13	0	14	11	24	0	0	0	0	0	5	0	3	0	0		k__Bacteria; p__Bacteroidetes; c__Cytophagia; o__Cytophagales; f__Cytophagaceae; g__; s__
OTU_659	9	0	28	0	0	0	0	0	0	0	7	4	29	0	0	0	0	10	2	2	0	0	0	0	0	0	0	3	0	2	0	2		k__Bacteria; p__TM6; c__SJA-4; o__; f__; g__; s__
OTU_660	6	5	1	14	16	0	0	0	0	0	9	13	5	16	9	13	2	4	5	7	7	3	0	0	0	0	7	0	10	8	7	10		k__Bacteria; p__Nitrospirae; c__Nitrospira; o__Nitrospirales; f__0319-6A21; g__; s__
OTU_661	4	1	5	24	11	6	0	0	0	0	3	2	0	3	5	7	1	3	5	4	5	3	0	0	1	0	6	1	3	3	9	9		k__Bacteria; p__Proteobacteria; c__Gammaproteobacteria; o__Xanthomonadales; f__Sinobacteraceae; g__; s__
OTU_662	10	7	7	7	1	2	0	0	0	0	15	9	4	1	8	4	4	2	4	10	9	2	0	0	0	0	5	8	19	4	20	12		k__Bacteria
OTU_663	7	1	2	3	1	1	0	0	0	0	9	7	5	10	7	9	5	6	5	5	7	1	0	0	0	3	13	6	7	10	5	10		k__Bacteria; p__Nitrospirae; c__Nitrospira; o__Nitrospirales; f__Nitrospiraceae; g__Nitrospira; s__
OTU_664	8	3	7	5	6	12	0	0	0	0	3	5	7	0	8	7	9	5	3	7	10	7	0	0	0	1	6	1	4	7	8	7		k__Bacteria; p__Acidobacteria; c__Solibacteres; o__Solibacterales; f__; g__; s__
OTU_665	0	0	0	5	4	7	0	0	0	0	3	2	2	6	1	1	3	5	4	5	13	13	0	0	0	0	0	2	3	4	6	11		k__Bacteria; p__Planctomycetes; c__OM190; o__CL500-15; f__; g__; s__
OTU_666	10	11	7	8	0	4	1	1	1	2	11	12	13	8	7	12	8	3	2	9	2	2	2	0	1	0	6	7	13	8	11	7		k__Bacteria; p__Actinobacteria; c__Thermoleophilia; o__Solirubrobacterales; f__Patulibacteraceae; g__; s__
OTU_667	3	1	0	9	7	2	0	0	0	0	8	5	3	22	28	35	7	2	7	3	7	4	0	0	0	0	2	4	1	6	6	5		k__Bacteria; p__Proteobacteria; c__Deltaproteobacteria; o__Myxococcales; f__Myxococcaceae; g__Anaeromyxobacter; s__
OTU_668	7	7	4	1	1	4	0	0	0	0	10	2	7	14	11	4	3	6	3	4	8	2	0	0	0	0	7	4	7	10	3	6		k__Bacteria; p__Chloroflexi; c__Anaerolineae; o__A31; f__; g__; s__
OTU_669	12	12	4	7	10	13	0	0	0	0	10	4	6	0	11	2	9	13	9	7	16	15	0	0	0	0	9	6	0	10	2	5		k__Bacteria; p__Acidobacteria; c__[Chloracidobacteria]; o__; f__; g__; s__
OTU_670	4	12	4	5	7	6	0	0	0	0	3	4	7	2	7	1	5	7	5	3	4	6	1	0	0	0	5	10	4	7	4	3		k__Bacteria; p__Gemmatimonadetes; c__Gemmatimonadetes; o__Gemmatimonadales; f__; g__; s__
OTU_671	4	5	9	14	11	18	0	0	0	0	1	2	5	7	21	8	12	16	9	20	5	4	0	0	0	0	4	5	1	6	4	3		k__Bacteria; p__Verrucomicrobia; c__[Spartobacteria]; o__[Chthoniobacterales]; f__[Chthoniobacteraceae]
OTU_672	7	5	10	4	13	8	0	0	0	0	3	4	4	0	0	0	9	5	32	6	10	14	1	0	0	0	1	3	1	0	0	1		k__Bacteria; p__Acidobacteria; c__Acidobacteriia; o__Acidobacteriales; f__Acidobacteriaceae; g__Terriglobus; s__
OTU_673	1	0	3	6	7	8	0	0	1	0	4	2	0	12	3	17	2	2	3	7	7	6	0	0	0	0	0	2	3	3	5	5		k__Bacteria; p__Chloroflexi
OTU_674	6	8	5	5	5	4	1	0	0	0	7	3	5	6	6	7	7	5	7	6	7	3	0	0	0	0	10	5	4	6	5	6		k__Bacteria; p__Actinobacteria; c__Thermoleophilia; o__Gaiellales; f__; g__; s__
OTU_675	6	10	2	2	3	3	0	0	0	0	20	5	1	1	4	0	9	15	8	3	17	21	0	0	0	0	15	9	3	13	3	8		k__Bacteria; p__Proteobacteria; c__Gammaproteobacteria; o__Legionellales; f__Coxiellaceae; g__; s__
OTU_676	2	3	1	7	3	1	0	0	0	0	2	2	0	5	6	0	9	9	4	3	8	3	0	0	0	0	22	3	0	1	0	0		k__Bacteria; p__Cyanobacteria; c__4C0d-2; o__MLE1-12; f__; g__; s__
OTU_677	2	6	3	2	2	2	0	0	0	0	2	2	2	3	5	3	2	3	3	6	1	2	0	0	0	0	11	8	4	7	6	6		k__Bacteria; p__Proteobacteria; c__Alphaproteobacteria; o__Rhodospirillales; f__Rhodospirillaceae; g__; s__
OTU_678	8	0	0	0	3	0	0	0	0	0	7	1	5	0	1	0	2	2	3	4	5	3	0	0	0	4	13	5	1	6	3	2		k__Bacteria; p__Proteobacteria; c__Gammaproteobacteria; o__Legionellales; f__Coxiellaceae; g__; s__
OTU_679	4	7	5	1	2	7	0	0	0	0	3	3	13	8	5	3	1	4	5	9	3	3	0	0	0	0	5	11	10	5	3	5		k__Bacteria; p__Proteobacteria; c__Deltaproteobacteria; o__Myxococcales
OTU_680	15	15	1	13	18	17	0	0	0	0	3	17	1	14	1	8	19	4	15	6	27	22	0	0	0	0	4	8	5	17	1	5		k__Bacteria; p__Bacteroidetes; c__Cytophagia; o__Cytophagales; f__Cytophagaceae; g__; s__
OTU_681	4	2	0	5	0	3	0	0	0	0	6	10	5	13	4	5	3	2	6	4	3	0	0	0	0	0	10	12	10	9	3	7		k__Bacteria; p__Proteobacteria; c__Alphaproteobacteria; o__Caulobacterales; f__Caulobacteraceae
OTU_682	5	1	0	1	2	0	0	0	0	0	3	4	3	6	6	8	6	2	4	4	8	3	0	0	0	0	10	2	4	11	7	14		k__Bacteria; p__Armatimonadetes; c__[Fimbriimonadia]; o__[Fimbriimonadales]; f__[Fimbriimonadaceae]; g__Fimbriimonas; s__
OTU_683	3	2	1	1	5	1	0	0	0	0	12	4	1	24	10	9	1	1	0	4	2	1	0	0	0	0	5	6	3	5	1	1		k__Bacteria; p__Chloroflexi; c__Anaerolineae; o__SBR1031; f__oc28; g__; s__
OTU_684	8	2	9	1	6	7	0	0	0	0	8	11	3	5	0	1	3	11	6	5	7	4	0	0	0	0	4	2	3	10	2	2		k__Bacteria; p__Chloroflexi; c__Ktedonobacteria
OTU_685	1	0	3	0	3	1	0	0	0	0	17	5	4	11	16	6	1	3	4	0	2	0	0	0	0	0	6	0	6	7	2	5		k__Bacteria; p__Verrucomicrobia; c__[Pedosphaerae]; o__[Pedosphaerales]; f__; g__; s__
OTU_686	2	3	0	3	4	5	0	0	1	0	8	4	2	3	5	8	4	6	3	4	4	3	0	0	0	0	4	1	6	5	3	6		k__Bacteria; p__Chloroflexi; c__C0119; o__; f__; g__; s__
OTU_687	4	1	4	1	3	4	0	0	0	0	6	2	2	6	2	8	1	2	6	4	3	3	0	0	0	0	10	2	7	9	5	2		k__Bacteria; p__Proteobacteria; c__Deltaproteobacteria; o__Syntrophobacterales; f__Syntrophobacteraceae; g__; s__
OTU_688	4	0	9	3	3	3	0	0	0	0	1	9	2	6	0	18	2	0	6	8	0	0	0	0	0	0	1	3	15	7	5	6		k__Bacteria; p__Proteobacteria; c__Deltaproteobacteria; o__Myxococcales; f__Cystobacteraceae; g__Cystobacter; s__
OTU_689	7	6	4	8	9	12	0	0	0	0	3	11	8	4	3	16	1	3	0	5	7	2	0	1	0	2	2	8	5	7	15	3		k__Bacteria; p__Actinobacteria; c__Thermoleophilia; o__Solirubrobacterales; f__; g__; s__
OTU_690	8	1	0	7	7	11	0	0	0	0	5	1	1	3	1	2	7	6	5	3	3	5	0	0	0	0	4	3	0	0	0	1		k__Bacteria; p__Proteobacteria; c__Deltaproteobacteria; o__Spirobacillales; f__; g__; s__
OTU_691	4	1	10	5	5	6	0	0	0	0	6	9	8	5	2	5	0	8	3	3	5	2	0	0	0	0	3	3	0	2	6	8		k__Bacteria; p__Acidobacteria; c__Solibacteres; o__Solibacterales; f__Solibacteraceae; g__Candidatus Solibacter; s__
OTU_692	2	3	7	5	6	7	0	0	1	0	1	0	2	2	7	0	4	5	3	7	7	12	2	0	0	0	0	3	0	1	0	2		k__Bacteria; p__Proteobacteria; c__Alphaproteobacteria; o__Rhodospirillales; f__Rhodospirillaceae
OTU_693	71	63	73	87	59	84	3	3	5	0	27	36	37	53	29	62	106	53	65	60	125	101	8	2	16	12	40	61	79	53	13	32		k__Bacteria; p__Bacteroidetes; c__[Saprospirae]; o__[Saprospirales]; f__Chitinophagaceae; g__Niastella; s__
OTU_694	26	20	12	6	7	4	0	0	0	0	22	11	6	5	7	7	19	9	16	11	2	6	0	0	0	0	21	11	13	21	8	12		k__Bacteria; p__Bacteroidetes; c__[Saprospirae]; o__[Saprospirales]; f__Chitinophagaceae; g__Segetibacter; s__
OTU_695	1	1	4	0	0	0	0	0	0	0	1	2	4	0	1	0	8	11	12	13	2	2	0	0	0	0	10	9	4	7	5	3		k__Bacteria; p__Proteobacteria; c__Gammaproteobacteria; o__Legionellales
OTU_696	10	7	10	4	2	11	2	0	0	0	5	4	13	3	9	4	11	11	7	7	1	8	0	0	0	0	7	4	17	8	6	2		k__Bacteria; p__Gemmatimonadetes; c__Gemmatimonadetes; o__Gemmatimonadales
OTU_697	5	5	7	0	3	4	0	0	0	0	1	4	3	1	3	0	8	8	1	10	3	3	0	0	0	0	2	5	0	1	1	0		k__Bacteria; p__OD1; c__SM2F11; o__; f__; g__; s__
OTU_698	1	0	13	2	2	2	0	0	0	0	0	2	3	2	1	4	0	6	2	0	21	6	0	0	0	3	0	3	5	1	2	4		k__Bacteria; p__Chloroflexi; c__Ktedonobacteria; o__; f__; g__; s__
OTU_699	8	8	13	14	18	9	0	0	0	0	24	12	18	26	16	15	15	13	7	11	19	10	0	0	0	0	26	22	28	22	17	11		k__Bacteria; p__Planctomycetes; c__Phycisphaerae; o__WD2101; f__; g__; s__
OTU_700	3	13	4	5	2	8	0	3	0	0	0	9	2	3	2	3	5	7	2	5	5	5	0	0	0	0	8	4	0	1	1	4		k__Bacteria; p__Proteobacteria; c__Gammaproteobacteria; o__; f__; g__; s__
OTU_701	2	7	7	3	1	2	0	0	0	0	7	7	2	2	2	1	1	2	3	4	2	4	0	0	0	0	5	4	1	2	1	3		k__Bacteria; p__Chlorobi; c__; o__; f__; g__; s__
OTU_702	0	2	4	0	2	0	0	0	0	0	3	1	10	2	2	0	5	43	1	0	0	0	0	0	0	0	14	37	0	4	3	3		k__Bacteria; p__Chlamydiae; c__Chlamydiia; o__Chlamydiales; f__Rhabdochlamydiaceae; g__Candidatus Rhabdochlamydia; s__
OTU_703	4	2	5	3	5	5	0	0	0	0	0	1	13	5	2	2	0	4	2	2	7	4	0	0	0	0	1	2	2	1	3	9		k__Bacteria; p__Chloroflexi; c__Ktedonobacteria; o__JG30-KF-AS9; f__; g__; s__
OTU_704	12	0	3	16	9	8	0	0	0	0	4	6	1	21	2	5	7	2	7	6	8	8	0	0	3	0	10	7	4	7	6	3		k__Bacteria; p__Bacteroidetes; c__[Saprospirae]; o__[Saprospirales]; f__Chitinophagaceae; g__; s__
OTU_705	55	60	47	30	26	18	8	12	10	7	22	27	56	8	9	10	17	19	39	33	9	26	14	2	6	20	6	29	33	17	8	8		k__Bacteria; p__Proteobacteria; c__Betaproteobacteria; o__Burkholderiales; f__Burkholderiaceae; g__Burkholderia
OTU_706	6	1	2	19	6	8	0	0	0	0	3	2	10	10	4	6	7	1	1	5	10	17	0	1	1	1	5	2	13	3	3	6		k__Bacteria; p__Proteobacteria; c__Gammaproteobacteria; o__Xanthomonadales; f__Xanthomonadaceae; g__Dokdonella; s__
OTU_707	2	5	0	4	1	5	0	0	0	0	4	6	0	1	2	3	2	4	5	2	4	7	0	0	0	0	5	6	8	10	4	3		k__Bacteria; p__Proteobacteria; c__Alphaproteobacteria; o__Rhodospirillales; f__Rhodospirillaceae; g__; s__
OTU_708	2	2	0	6	2	3	0	0	0	0	4	10	0	7	9	6	8	6	14	6	3	0	0	0	0	0	34	11	11	4	6	1		k__Bacteria; p__Verrucomicrobia; c__[Pedosphaerae]; o__[Pedosphaerales]; f__Ellin517; g__; s__
OTU_709	3	2	3	3	5	4	0	0	0	0	12	10	2	9	7	9	9	2	2	0	2	3	0	1	0	0	5	3	14	4	6	2		k__Bacteria; p__Acidobacteria; c__[Chloracidobacteria]; o__RB41; f__Ellin6075; g__; s__
OTU_710	1	0	0	4	4	2	0	0	0	0	9	2	0	8	10	5	3	5	2	3	0	0	0	0	0	0	2	1	13	6	3	4		k__Bacteria; p__Gemmatimonadetes; c__Gemmatimonadetes; o__; f__; g__; s__
OTU_711	6	16	8	1	0	0	0	0	0	0	3	21	2	0	1	0	2	4	5	4	0	0	0	0	0	0	1	12	0	12	0	3		k__Bacteria; p__Bacteroidetes; c__[Saprospirae]; o__[Saprospirales]; f__Chitinophagaceae; g__Flavisolibacter; s__
OTU_712	1	4	0	3	4	0	0	0	0	0	13	10	2	21	9	2	3	4	5	3	1	0	0	0	0	0	7	0	8	2	3	1		k__Bacteria; p__Chloroflexi; c__Anaerolineae; o__GCA004; f__; g__; s__
OTU_713	9	12	1	5	11	2	0	0	0	0	25	13	3	6	14	9	6	5	6	15	1	2	0	0	0	0	7	5	16	10	3	3		k__Bacteria; p__Proteobacteria; c__Betaproteobacteria
OTU_714	3	3	7	1	6	6	0	0	0	0	0	3	13	1	5	1	0	6	9	3	2	1	0	1	0	0	2	6	3	10	0	1		k__Bacteria; p__Armatimonadetes; c__Chthonomonadetes; o__Chthonomonadales; f__Chthonomonadaceae; g__; s__
OTU_715	0	0	2	0	3	3	0	0	0	0	5	11	3	10	10	6	1	2	1	2	2	2	0	0	0	0	9	2	3	4	3	2		k__Bacteria; p__Chloroflexi; c__Anaerolineae; o__GCA004; f__; g__; s__
OTU_716	1	6	1	1	1	2	0	0	0	0	2	6	4	1	5	3	2	1	2	0	2	2	0	0	0	0	5	7	1	2	3	6		k__Bacteria; p__Verrucomicrobia; c__[Spartobacteria]; o__[Chthoniobacterales]; f__[Chthoniobacteraceae]; g__Ellin506; s__
OTU_717	3	5	0	5	14	4	0	0	0	0	3	3	1	5	0	5	6	5	4	6	5	4	0	0	0	0	12	1	10	2	8	3		k__Bacteria; p__Acidobacteria; c__Acidobacteria-6; o__iii1-15; f__mb2424; g__; s__
OTU_718	4	3	2	2	2	7	0	0	0	0	3	2	1	0	3	6	2	6	3	6	5	3	0	0	0	0	3	4	5	5	6	7		k__Bacteria; p__Bacteroidetes; c__[Saprospirae]; o__[Saprospirales]
OTU_719	0	0	1	0	0	2	0	0	0	0	24	13	18	13	0	9	1	0	2	0	0	0	0	0	0	0	1	23	16	36	18	7		k__Bacteria; p__Proteobacteria; c__Gammaproteobacteria; o__Xanthomonadales; f__Xanthomonadaceae; g__Rhodanobacter; s__
OTU_720	29	7	3	0	19	3	0	0	0	0	2	0	1	0	0	0	0	5	3	10	3	3	0	2	1	0	0	0	0	2	0	2		k__Bacteria; p__Bacteroidetes; c__Cytophagia; o__Cytophagales; f__Cytophagaceae; g__Siphonobacter; s__aquaeclarae
OTU_721	1	1	3	0	1	0	0	0	0	0	7	3	11	2	2	3	2	5	1	7	3	5	0	0	0	0	2	8	2	4	5	4		k__Bacteria
OTU_722	14	3	10	4	7	12	0	0	0	0	6	5	5	9	7	4	13	14	6	8	21	10	0	0	0	0	12	3	0	1	0	3		k__Bacteria; p__Acidobacteria; c__[Chloracidobacteria]; o__; f__; g__; s__
OTU_723	8	3	6	7	6	2	0	0	0	0	16	9	8	15	5	16	7	5	17	11	4	10	0	0	0	0	9	12	5	11	23	15		k__Bacteria; p__Elusimicrobia; c__Elusimicrobia; o__FAC88; f__; g__; s__
OTU_724	13	3	9	0	1	0	0	0	0	0	14	0	13	3	0	0	13	5	8	6	2	1	0	0	0	0	4	6	4	6	0	0		k__Bacteria; p__Chlamydiae; c__Chlamydiia; o__Chlamydiales
OTU_725	7	2	13	4	5	11	0	1	0	0	3	1	10	1	5	3	1	12	7	4	8	15	0	0	0	0	1	16	3	2	10	7		k__Bacteria; p__Gemmatimonadetes; c__Gemmatimonadetes; o__Ellin5290; f__; g__; s__
OTU_726	8	10	3	4	5	8	0	0	0	0	6	4	8	4	11	13	4	2	8	2	10	14	0	0	0	0	11	11	31	7	13	12		k__Bacteria; p__BRC1; c__PRR-11; o__; f__; g__; s__
OTU_727	1	2	10	4	4	8	0	0	0	0	1	12	5	14	6	20	2	8	4	15	25	20	0	0	0	0	6	18	2	6	27	19		k__Bacteria; p__Verrucomicrobia; c__[Pedosphaerae]; o__[Pedosphaerales]; f__auto67_4W; g__; s__
OTU_728	2	1	7	3	3	4	0	0	0	0	3	11	7	7	2	2	1	2	2	2	2	7	0	0	0	0	2	9	1	4	10	7		k__Bacteria; p__Proteobacteria; c__Alphaproteobacteria; o__Rhodospirillales; f__Acetobacteraceae; g__; s__
OTU_729	8	3	12	10	7	6	2	0	0	0	4	6	5	1	1	0	2	5	0	11	10	6	0	0	0	1	2	10	0	4	3	0		k__Bacteria; p__Verrucomicrobia; c__[Spartobacteria]; o__[Chthoniobacterales]; f__[Chthoniobacteraceae]; g__; s__
OTU_730	5	3	3	0	2	0	0	0	0	0	2	3	2	8	4	8	6	0	3	2	3	3	0	0	0	0	5	0	3	7	3	3		k__Bacteria; p__Chloroflexi; c__Anaerolineae; o__WCHB1-50; f__; g__; s__
OTU_731	0	0	0	7	6	6	0	0	0	0	0	1	0	7	6	2	4	2	14	7	6	1	0	0	0	0	2	0	2	7	4	5		k__Bacteria
OTU_732	73	0	35	21	39	15	0	0	1	0	5	0	8	4	0	1	4	24	0	14	11	15	3	0	0	1	0	0	1	0	3	3		k__Bacteria; p__TM7; c__TM7-1; o__; f__; g__; s__
OTU_733	2	48	39	0	1	7	0	1	0	2	3	5	18	1	0	0	4	23	3	3	0	3	0	0	0	0	1	3	4	0	0	1		k__Bacteria; p__Bacteroidetes; c__Sphingobacteriia; o__Sphingobacteriales; f__Sphingobacteriaceae; g__; s__
OTU_734	1	0	2	2	4	1	0	0	0	0	7	8	3	5	3	4	2	2	3	1	7	5	0	0	0	0	7	3	5	6	3	5		k__Bacteria; p__Actinobacteria; c__Thermoleophilia; o__Gaiellales; f__Gaiellaceae; g__; s__
OTU_735	9	4	4	5	5	10	0	0	0	0	16	9	16	15	32	36	7	2	9	6	8	7	0	0	0	0	34	22	39	20	102	110		k__Bacteria; p__Gemmatimonadetes; c__Gemmatimonadetes; o__N1423WL; f__; g__; s__
OTU_736	2	3	0	0	6	8	0	0	0	0	3	1	7	0	14	3	1	1	2	6	3	6	0	0	0	0	1	6	0	10	9	4		k__Bacteria; p__Gemmatimonadetes; c__Gemmatimonadetes
OTU_737	4	5	4	4	8	9	0	0	0	0	5	4	3	2	0	2	4	3	5	7	8	6	0	0	0	0	3	3	0	4	5	7		k__Bacteria
OTU_738	2	3	0	9	3	2	0	0	0	0	6	5	1	15	9	4	0	0	1	0	1	0	0	0	0	0	4	2	18	2	0	2		k__Bacteria; p__Gemmatimonadetes; c__Gemm-1; o__; f__; g__; s__
OTU_739	1	0	2	3	5	2	2	0	0	0	3	1	5	16	31	7	9	1	1	0	7	1	0	1	0	0	4	18	16	3	10	9		k__Bacteria; p__Actinobacteria; c__Actinobacteria; o__Actinomycetales; f__Micromonosporaceae; g__Actinoplanes; s__
OTU_740	0	0	0	2	0	0	0	0	0	0	0	0	0	14	0	13	0	0	2	3	0	3	0	0	0	0	1	3	9	2	16	26		k__Bacteria; p__Chloroflexi; c__Anaerolineae
OTU_741	12	4	9	7	4	2	0	0	0	0	20	12	9	14	12	14	7	13	9	8	5	8	0	0	0	0	15	6	22	15	20	12		k__Bacteria; p__Actinobacteria; c__Thermoleophilia; o__Solirubrobacterales; f__; g__; s__
OTU_742	8	7	2	6	2	0	1	0	0	0	10	3	7	2	4	5	2	4	10	4	5	3	0	0	0	0	6	6	1	5	10	6		k__Bacteria; p__Actinobacteria; c__Thermoleophilia; o__Gaiellales; f__Gaiellaceae; g__; s__
OTU_743	0	2	3	4	1	4	0	0	0	0	2	3	5	11	0	15	5	6	2	4	8	8	0	1	0	0	5	8	9	4	22	17		k__Bacteria; p__Actinobacteria; c__Actinobacteria; o__Actinomycetales; f__; g__; s__
OTU_744	2	5	2	2	0	2	0	0	0	0	5	12	5	1	6	2	2	2	3	2	3	0	0	0	0	0	5	10	6	5	7	2		k__Bacteria; p__Verrucomicrobia; c__[Pedosphaerae]; o__[Pedosphaerales]
OTU_745	3	3	2	0	2	2	0	0	0	0	3	7	2	5	4	6	1	0	0	3	0	8	0	0	0	0	4	9	6	4	8	3		k__Bacteria; p__Cyanobacteria; c__Chloroplast; o__Chlorophyta; f__; g__; s__
OTU_746	6	3	3	8	13	2	0	0	0	0	2	0	0	0	1	0	7	7	6	8	3	2	0	0	0	0	0	0	2	0	0	0		k__Bacteria; p__Actinobacteria; c__Acidimicrobiia; o__Acidimicrobiales; f__C111; g__; s__
OTU_747	5	0	2	37	31	14	0	0	0	0	0	1	0	4	3	9	0	0	1	4	5	2	0	0	0	0	0	2	0	8	0	0		k__Bacteria; p__Verrucomicrobia; c__[Pedosphaerae]; o__[Pedosphaerales]; f__auto67_4W; g__; s__
OTU_748	5	0	5	3	3	2	0	0	0	0	1	4	0	5	7	0	5	2	6	3	7	2	0	0	0	0	3	0	0	0	0	2		k__Bacteria; p__Proteobacteria; c__Alphaproteobacteria; o__BD7-3; f__; g__; s__
OTU_749	5	1	1	9	3	8	0	0	0	0	3	1	2	8	0	0	5	5	9	4	17	16	0	0	0	0	2	5	3	3	10	12		k__Bacteria; p__Proteobacteria; c__Gammaproteobacteria; o__HTCC2188; f__HTCC2089; g__; s__
OTU_750	1	2	1	0	2	0	0	0	0	0	5	4	4	0	3	1	3	3	0	4	3	4	0	0	0	0	6	7	0	5	2	3		k__Bacteria; p__Chlorobi; c__; o__; f__; g__; s__
OTU_751	2	6	7	1	3	9	0	0	0	0	1	1	2	0	2	3	0	3	2	4	4	6	2	0	0	3	2	2	7	3	2	3		k__Bacteria; p__Chloroflexi; c__C0119; o__; f__; g__; s__
OTU_752	2	8	3	7	14	5	0	0	0	0	0	0	0	0	0	0	4	14	4	3	1	3	0	0	0	0	0	0	1	0	0	0		k__Bacteria; p__Bacteroidetes; c__Cytophagia; o__Cytophagales; f__Cytophagaceae; g__Spirosoma; s__
OTU_753	6	3	27	4	6	2	0	0	0	0	2	1	3	2	20	2	4	4	8	3	3	8	1	0	0	0	1	8	11	4	3	6		k__Bacteria; p__Proteobacteria; c__Betaproteobacteria; o__Methylophilales; f__Methylophilaceae; g__; s__
OTU_754	3	0	0	5	2	0	0	0	0	0	3	0	1	3	3	7	1	0	7	1	4	0	0	0	0	0	7	3	0	4	4	3		k__Bacteria; p__Planctomycetes; c__Planctomycetia; o__Pirellulales; f__Pirellulaceae
OTU_755	0	0	0	0	0	0	0	0	0	0	0	0	0	0	6	31	0	0	0	2	3	0	0	0	0	0	0	1	32	4	7	0		k__Bacteria; p__Bacteroidetes; c__Sphingobacteriia; o__Sphingobacteriales; f__; g__; s__
OTU_756	13	4	1	5	12	4	0	0	0	0	7	7	2	1	3	3	4	5	2	8	12	13	0	0	0	0	9	7	11	8	7	5		k__Bacteria; p__Acidobacteria; c__Acidobacteria-6; o__iii1-15; f__; g__; s__
OTU_757	8	9	7	10	4	5	0	0	0	0	5	3	8	4	5	5	5	5	9	6	13	13	0	0	0	0	8	6	10	5	8	4		k__Bacteria; p__Proteobacteria; c__Alphaproteobacteria; o__Rhodospirillales; f__Rhodospirillaceae; g__; s__
OTU_758	24	4	8	14	18	14	0	0	0	0	13	58	4	17	13	19	32	16	13	15	46	20	0	0	0	0	4	51	7	26	9	41		k__Bacteria; p__Bacteroidetes; c__Cytophagia; o__Cytophagales; f__Cytophagaceae; g__; s__
OTU_759	6	1	0	3	1	1	0	0	0	0	2	5	0	7	6	1	2	2	4	1	1	0	0	0	0	0	13	18	3	9	6	3		k__Bacteria; p__Verrucomicrobia; c__[Pedosphaerae]; o__[Pedosphaerales]; f__; g__; s__
OTU_760	4	0	0	4	10	2	0	0	0	0	2	2	0	11	1	4	0	0	6	10	9	6	0	0	0	0	9	0	6	3	3	1		k__Bacteria; p__Proteobacteria; c__Gammaproteobacteria; o__Xanthomonadales; f__Sinobacteraceae; g__; s__
OTU_761	4	1	7	3	5	0	0	0	0	0	3	2	5	4	1	4	1	4	4	5	4	3	0	0	1	1	2	3	5	1	5	6		k__Bacteria; p__Planctomycetes; c__Planctomycetia; o__Gemmatales; f__Gemmataceae; g__; s__
OTU_762	7	9	11	9	2	13	0	0	0	0	6	4	3	1	11	11	13	17	5	6	5	0	0	0	0	0	13	7	13	6	5	5		k__Bacteria; p__OD1; c__SM2F11; o__; f__; g__; s__
OTU_763	4	3	0	1	0	0	0	0	0	0	0	0	0	0	0	0	14	14	1	3	7	14	0	0	0	0	0	0	0	0	0	0		k__Bacteria
OTU_764	1	0	1	10	5	13	0	0	0	0	1	1	1	4	0	1	3	1	7	6	11	2	1	0	0	0	3	0	11	1	0	3		k__Bacteria; p__Bacteroidetes; c__Cytophagia; o__Cytophagales; f__Cytophagaceae; g__; s__
OTU_765	4	16	7	17	7	10	0	0	0	0	4	3	0	13	9	4	5	13	10	5	19	13	0	0	0	0	10	3	29	11	9	5		k__Bacteria; p__Proteobacteria; c__Deltaproteobacteria; o__Myxococcales; f__; g__; s__
OTU_766	0	0	0	6	4	0	0	0	0	0	5	2	1	24	4	7	0	1	0	2	13	4	0	0	0	0	0	2	4	0	0	0		k__Bacteria; p__Gemmatimonadetes; c__Gemm-1; o__; f__; g__; s__
OTU_767	5	2	1	1	1	3	0	0	0	0	7	0	0	0	0	0	1	0	21	12	1	2	0	0	0	0	2	0	8	0	2	3		k__Bacteria; p__Bacteroidetes; c__[Saprospirae]; o__[Saprospirales]; f__Chitinophagaceae; g__Chitinophaga; s__
OTU_768	10	7	10	15	13	6	0	0	0	0	14	23	9	17	7	9	10	14	11	7	13	11	0	1	1	0	17	10	21	8	29	12		k__Bacteria; p__Proteobacteria; c__Alphaproteobacteria; o__Rhizobiales; f__Hyphomicrobiaceae; g__Rhodoplanes; s__
OTU_769	5	1	3	1	1	0	0	0	0	0	3	4	1	2	5	3	3	3	3	4	5	3	0	0	0	0	5	3	3	6	3	3		k__Bacteria; p__Proteobacteria; c__Gammaproteobacteria; o__Legionellales
OTU_770	5	1	3	4	1	2	0	0	3	0	13	7	2	16	7	9	4	3	4	2	4	3	0	0	0	0	7	8	10	5	13	5		k__Bacteria; p__Chloroflexi; c__Chloroflexi; o__[Roseiflexales]; f__[Kouleothrixaceae]; g__; s__
OTU_771	0	0	0	0	13	0	0	0	0	0	0	0	0	0	0	0	0	41	1	8	0	0	0	2	0	0	0	0	0	4	3	0		k__Bacteria; p__Bacteroidetes; c__[Saprospirae]; o__[Saprospirales]; f__Chitinophagaceae
OTU_772	0	6	12	1	0	2	0	0	0	0	1	0	8	3	0	0	0	0	0	0	8	13	0	0	0	0	0	0	2	3	6	5		k__Bacteria; p__Bacteroidetes; c__Cytophagia; o__Cytophagales; f__Cytophagaceae; g__Cytophaga; s__
OTU_773	0	5	13	0	4	1	0	0	0	0	3	0	14	0	1	1	2	3	4	0	0	6	0	0	0	0	2	3	4	8	0	0		k__Bacteria; p__Proteobacteria; c__Gammaproteobacteria; o__Legionellales; f__Coxiellaceae; g__Aquicella; s__
OTU_774	5	9	8	2	5	1	0	0	0	0	6	9	12	3	4	14	4	12	7	15	9	11	0	0	0	0	4	14	5	7	10	10		k__Bacteria; p__Planctomycetes; c__Phycisphaerae; o__WD2101; f__; g__; s__
OTU_775	3	0	5	13	2	23	0	0	0	0	2	0	2	1	2	0	3	0	6	2	1	10	0	0	0	0	0	0	0	1	0	1		k__Bacteria; p__Bacteroidetes; c__[Saprospirae]; o__[Saprospirales]; f__Chitinophagaceae; g__; s__
OTU_776	4	3	1	1	3	1	0	0	0	0	5	4	2	7	5	3	0	1	1	4	5	1	0	0	0	0	2	3	3	10	2	4		k__Bacteria; p__Gemmatimonadetes; c__Gemm-5; o__; f__; g__; s__
OTU_777	0	0	2	0	0	0	0	0	0	0	2	1	6	2	1	1	1	0	0	1	3	1	0	0	0	0	6	7	0	7	8	13		k__Bacteria; p__Gemmatimonadetes; c__Gemm-5; o__; f__; g__; s__
OTU_778	0	0	3	2	3	6	0	0	0	0	0	0	7	3	8	5	0	5	1	5	4	9	0	0	0	0	2	8	0	0	1	5		k__Bacteria; p__Planctomycetes; c__Planctomycetia; o__Gemmatales; f__Gemmataceae; g__; s__
OTU_779	5	7	3	8	4	4	0	0	0	0	6	0	0	3	3	0	8	4	3	6	4	7	0	0	0	0	0	4	0	8	4	3		k__Bacteria; p__Proteobacteria; c__Deltaproteobacteria; o__Bdellovibrionales; f__Bdellovibrionaceae; g__Bdellovibrio; s__
OTU_780	6	0	0	2	5	1	0	0	0	0	5	9	0	8	3	6	4	3	6	3	3	1	0	0	0	0	8	1	28	4	6	3		k__Bacteria; p__Proteobacteria; c__Betaproteobacteria; o__A21b; f__UD5; g__; s__
OTU_781	8	0	1	1	1	1	0	0	0	0	11	0	0	0	1	0	16	8	3	0	5	3	0	0	0	0	16	0	2	1	1	2		k__Bacteria; p__Proteobacteria; c__Gammaproteobacteria; o__Legionellales; f__Coxiellaceae; g__Aquicella; s__
OTU_782	7	23	5	3	1	2	0	0	0	0	5	18	2	4	4	3	2	7	2	5	3	1	0	0	0	0	4	3	5	2	3	1		k__Bacteria; p__Proteobacteria; c__Deltaproteobacteria; o__Myxococcales; f__Myxococcaceae; g__; s__
OTU_783	4	0	0	6	6	2	0	0	0	0	3	0	1	26	11	12	2	1	2	2	18	20	0	0	0	0	9	5	0	5	16	15		k__Bacteria; p__Gemmatimonadetes; c__Gemm-1; o__; f__; g__; s__
OTU_784	4	6	1	4	1	8	0	0	0	0	3	8	4	1	15	9	2	6	0	5	3	2	0	0	0	0	1	10	3	8	4	6		k__Bacteria; p__Planctomycetes; c__Phycisphaerae; o__WD2101; f__; g__; s__
OTU_785	1	5	0	6	2	13	0	0	0	0	6	0	0	7	3	7	3	2	9	4	4	4	0	0	0	0	2	3	4	1	0	0		k__Bacteria; p__Planctomycetes; c__Phycisphaerae; o__WD2101; f__; g__; s__
OTU_786	1	0	9	4	2	4	0	0	0	0	0	1	1	4	0	1	0	5	0	1	29	13	0	0	0	0	0	0	0	0	4	2		k__Bacteria; p__Chloroflexi; c__Ktedonobacteria; o__; f__; g__; s__
OTU_787	7	6	10	5	2	4	0	0	0	0	0	7	8	5	1	0	1	7	1	3	10	14	0	0	0	2	1	15	0	1	0	5		k__Bacteria; p__Cyanobacteria; c__4C0d-2; o__MLE1-12; f__; g__; s__
OTU_788	2	2	5	7	5	4	0	0	0	0	9	5	2	6	7	7	2	3	1	5	4	2	0	0	0	0	11	3	7	6	1	1		k__Bacteria; p__Proteobacteria; c__Deltaproteobacteria; o__NB1-j; f__; g__; s__
OTU_789	49	8	0	5	0	5	0	0	0	0	0	3	2	2	2	0	19	6	1	1	4	17	0	0	0	1	0	0	6	2	1	8		k__Bacteria; p__Verrucomicrobia; c__Verrucomicrobiae; o__Verrucomicrobiales; f__Verrucomicrobiaceae; g__Luteolibacter; s__
OTU_790	6	4	1	28	20	21	0	0	1	0	20	20	8	52	27	67	6	5	17	13	10	14	0	0	0	0	32	3	86	21	23	25		k__Bacteria; p__Bacteroidetes; c__[Saprospirae]; o__[Saprospirales]; f__Chitinophagaceae
OTU_791	8	9	7	0	5	5	0	0	0	0	6	8	8	6	10	4	3	7	5	6	1	5	0	0	0	0	9	6	1	7	6	3		k__Bacteria; p__Elusimicrobia; c__Elusimicrobia; o__FAC88; f__; g__; s__
OTU_792	11	3	6	1	7	9	0	0	0	0	12	15	9	6	14	3	9	21	6	11	6	5	0	0	0	0	6	8	7	8	5	8		k__Bacteria; p__Bacteroidetes; c__[Saprospirae]; o__[Saprospirales]; f__Chitinophagaceae; g__; s__
OTU_793	5	4	0	3	7	3	0	0	0	0	17	4	1	4	4	3	9	6	2	1	1	2	0	0	0	0	11	6	3	2	0	2		k__Bacteria; p__Acidobacteria; c__Acidobacteria-6; o__iii1-15; f__mb2424; g__; s__
OTU_794	3	3	4	7	12	5	0	0	0	0	3	4	7	4	7	3	3	9	5	7	15	10	0	0	0	0	0	13	0	3	6	13		k__Bacteria; p__Chlorobi; c__; o__; f__; g__; s__
OTU_795	0	0	0	0	0	1	0	0	0	0	3	7	4	7	5	18	0	0	0	0	0	0	0	0	0	0	7	21	32	4	47	11		k__Bacteria; p__Bacteroidetes; c__Cytophagia; o__Cytophagales; f__Cytophagaceae; g__Sporocytophaga; s__
OTU_796	1	2	8	4	3	12	0	0	0	0	0	0	4	2	3	0	0	2	1	6	10	11	0	0	0	0	0	4	1	2	3	3		k__Bacteria; p__Armatimonadetes; c__Chthonomonadetes; o__Chthonomonadales; f__Chthonomonadaceae; g__; s__
OTU_797	0	1	11	4	0	0	0	0	0	0	0	2	6	0	3	0	0	19	1	0	1	0	0	0	0	0	2	18	0	0	0	1		k__Bacteria; p__Bacteroidetes; c__Sphingobacteriia; o__Sphingobacteriales; f__; g__; s__
OTU_798	0	0	0	0	0	1	0	0	0	0	4	1	5	0	7	9	3	0	0	1	0	2	0	0	0	0	5	8	14	14	5	15		k__Bacteria; p__Verrucomicrobia; c__[Spartobacteria]; o__[Chthoniobacterales]; f__[Chthoniobacteraceae]; g__Candidatus Xiphinematobacter; s__
OTU_799	11	0	1	1	17	14	0	0	0	0	3	0	2	0	6	0	2	6	3	9	2	0	0	0	0	0	1	1	0	0	1	0		k__Bacteria; p__Verrucomicrobia; c__[Spartobacteria]; o__[Chthoniobacterales]; f__[Chthoniobacteraceae]
OTU_800	2	0	1	7	8	2	0	0	0	0	6	1	0	9	4	6	2	3	6	8	11	0	0	0	0	0	3	0	0	0	3	2		k__Bacteria; p__Proteobacteria; c__Betaproteobacteria; o__MND1; f__; g__; s__
OTU_801	3	1	2	3	1	2	0	0	0	1	3	13	16	15	9	22	3	2	4	3	6	1	0	0	0	0	15	6	9	11	9	12		k__Bacteria; p__Cyanobacteria; c__Chloroplast; o__Stramenopiles; f__; g__; s__
OTU_802	4	5	1	3	7	6	0	0	0	0	6	4	4	18	11	7	4	6	4	2	3	3	0	0	0	0	2	2	6	9	5	4		k__Bacteria; p__Chloroflexi; c__Anaerolineae; o__Anaerolineales; f__Anaerolinaceae; g__Anaerolinea; s__
OTU_803	4	0	4	9	3	5	0	0	0	0	7	6	4	13	3	10	8	6	6	8	6	6	0	0	0	0	6	0	3	5	4	2		k__Bacteria; p__Planctomycetes; c__Planctomycetia; o__Gemmatales; f__Gemmataceae; g__Gemmata; s__
OTU_804	3	0	17	4	0	1	0	0	0	0	0	0	2	0	31	1	0	0	0	0	0	0	0	0	0	0	0	0	0	0	0	0		k__Bacteria; p__Bacteroidetes; c__Sphingobacteriia; o__Sphingobacteriales; f__; g__; s__
OTU_805	8	6	4	12	13	10	0	0	0	0	4	7	6	7	6	3	10	4	3	8	4	10	0	0	0	0	7	4	12	7	5	3		k__Bacteria; p__Proteobacteria; c__Betaproteobacteria
OTU_806	2	0	0	5	3	1	0	0	0	0	4	1	2	3	4	5	5	4	2	2	4	0	0	0	0	0	19	3	0	5	3	3		k__Bacteria; p__Armatimonadetes; c__[Fimbriimonadia]; o__[Fimbriimonadales]; f__[Fimbriimonadaceae]; g__Fimbriimonas; s__
OTU_807	4	2	1	3	4	1	0	0	0	0	3	4	7	2	4	5	2	5	3	4	5	3	0	0	0	0	12	4	4	9	3	7		k__Bacteria; p__Gemmatimonadetes; c__Gemmatimonadetes
OTU_808	10	9	2	5	5	1	0	0	0	0	6	4	7	0	3	1	6	3	2	7	6	7	0	0	0	0	5	2	3	4	2	0		k__Bacteria; p__Proteobacteria; c__Alphaproteobacteria; o__Rhodospirillales; f__Rhodospirillaceae; g__; s__
OTU_809	4	12	2	0	2	1	0	0	0	0	7	4	2	2	4	1	4	5	7	3	9	6	0	0	0	0	2	6	3	2	0	3		k__Bacteria; p__Bacteroidetes; c__[Saprospirae]; o__[Saprospirales]; f__Chitinophagaceae; g__; s__
OTU_810	7	8	11	5	5	4	0	0	0	0	2	4	5	0	6	5	0	11	3	9	1	6	0	0	0	0	1	4	2	4	6	11		k__Bacteria; p__Acidobacteria; c__Acidobacteriia; o__Acidobacteriales; f__Koribacteraceae; g__; s__
OTU_811	7	5	5	4	1	4	1	0	0	0	11	4	9	3	1	0	6	4	9	0	2	6	0	0	3	3	8	6	9	4	8	4		k__Bacteria; p__Actinobacteria; c__Thermoleophilia; o__Solirubrobacterales; f__; g__; s__
OTU_812	2	18	7	1	2	2	0	0	0	0	2	0	6	0	0	5	2	7	5	5	8	3	0	0	0	0	4	3	2	1	4	4		k__Bacteria; p__Planctomycetes; c__Phycisphaerae; o__CPla-3; f__; g__; s__
OTU_813	0	1	0	3	6	0	0	0	0	0	3	1	0	2	8	7	2	1	9	6	1	0	0	0	0	0	6	1	1	3	2	1		k__Bacteria; p__Verrucomicrobia; c__[Pedosphaerae]; o__[Pedosphaerales]; f__Ellin517; g__; s__
OTU_814	0	0	3	8	4	3	0	0	0	0	0	5	3	2	5	6	0	2	2	4	4	1	0	0	0	0	1	3	5	7	10	5		k__Bacteria; p__Gemmatimonadetes; c__Gemmatimonadetes; o__Ellin5290; f__; g__; s__
OTU_815	0	0	0	1	2	2	0	0	0	0	7	2	5	7	8	4	0	0	0	0	0	0	0	0	0	0	2	3	1	5	10	2		k__Bacteria; p__Gemmatimonadetes; c__Gemmatimonadetes; o__Ellin5290; f__; g__; s__
OTU_816	9	3	7	4	4	3	0	0	0	0	3	3	4	3	7	7	5	7	4	14	4	5	0	0	0	0	4	8	5	5	6	7		k__Bacteria; p__Planctomycetes; c__Planctomycetia; o__Pirellulales; f__Pirellulaceae
OTU_817	0	2	7	4	1	12	0	0	0	0	1	2	3	0	6	0	7	4	0	0	2	4	4	0	2	0	0	0	3	0	0	1		k__Bacteria; p__Cyanobacteria; c__Chloroplast; o__Streptophyta; f__; g__; s__
OTU_818	14	8	16	0	3	3	1	0	0	0	0	0	0	0	0	0	24	29	6	0	2	12	0	0	0	2	0	0	0	0	0	0		k__Bacteria; p__Bacteroidetes; c__Cytophagia; o__Cytophagales; f__Cytophagaceae; g__Dyadobacter; s__
OTU_819	1	3	0	4	4	2	0	0	0	0	1	1	3	0	2	0	7	0	3	3	2	4	0	0	0	0	12	1	2	1	2	1		k__Bacteria; p__Planctomycetes; c__vadinHA49; o__DH61; f__; g__; s__
OTU_820	10	4	0	1	5	5	0	0	0	0	8	0	4	4	5	0	7	7	7	6	0	0	0	0	0	0	0	3	2	4	0	1		k__Bacteria; p__Planctomycetes; c__Phycisphaerae; o__WD2101; f__; g__; s__
OTU_821	0	0	0	6	4	9	0	0	0	0	0	0	0	1	0	6	12	14	0	11	0	0	0	0	0	0	3	4	2	1	0	0		k__Bacteria; p__Bacteroidetes; c__[Saprospirae]; o__[Saprospirales]; f__Chitinophagaceae; g__; s__
OTU_822	14	9	10	20	13	21	0	0	0	0	6	2	2	3	2	0	1	6	6	5	6	5	0	0	0	0	3	3	0	4	0	0		k__Bacteria; p__Bacteroidetes; c__Cytophagia; o__Cytophagales; f__Cytophagaceae; g__; s__
OTU_823	0	5	7	0	3	2	0	0	0	0	0	0	2	1	3	3	0	18	5	6	5	4	0	0	0	0	0	14	0	5	3	6		k__Bacteria; p__OD1; c__SM2F11; o__; f__; g__; s__
OTU_824	4	0	10	10	5	54	0	0	0	0	0	0	0	2	0	0	4	1	6	2	3	5	0	0	0	0	0	0	0	0	0	0		k__Bacteria; p__Proteobacteria; c__Betaproteobacteria; o__Neisseriales; f__Neisseriaceae; g__Vogesella; s__
OTU_825	2	2	5	0	2	3	0	0	0	0	3	5	7	10	6	5	10	12	2	8	0	4	0	0	0	0	7	6	5	9	2	2		k__Bacteria; p__Acidobacteria; c__[Chloracidobacteria]; o__RB41; f__Ellin6075; g__; s__
OTU_826	3	3	2	1	2	0	0	0	0	0	0	3	2	2	1	2	3	5	0	2	1	1	0	0	0	0	2	24	0	5	0	3		k__Bacteria; p__Proteobacteria; c__Gammaproteobacteria
OTU_827	7	4	3	3	5	4	0	0	0	0	0	3	1	2	3	5	5	6	3	4	5	6	0	0	0	0	5	5	0	7	2	5		k__Bacteria; p__Elusimicrobia; c__Elusimicrobia; o__IIb; f__; g__; s__
OTU_828	1	0	0	0	2	0	0	0	0	0	1	1	2	0	2	7	1	0	0	0	0	1	0	0	0	0	1	0	86	0	0	6		k__Bacteria; p__Bacteroidetes; c__Sphingobacteriia; o__Sphingobacteriales; f__Sphingobacteriaceae; g__; s__
OTU_829	4	5	3	2	4	1	0	0	0	0	7	0	3	0	3	3	0	0	4	3	0	5	0	0	1	0	2	7	3	5	11	3		k__Bacteria; p__Chloroflexi; c__C0119; o__; f__; g__; s__
OTU_830	1	2	7	7	2	5	0	0	0	0	0	0	0	0	1	2	8	2	12	6	2	1	0	0	1	0	4	1	16	3	0	2		k__Bacteria; p__Bacteroidetes; c__[Saprospirae]; o__[Saprospirales]; f__Chitinophagaceae; g__; s__
OTU_831	2	4	8	4	1	4	0	0	0	0	3	0	3	0	4	1	0	12	0	4	5	1	0	0	0	0	2	3	0	2	1	1		k__Bacteria; p__Proteobacteria; c__Alphaproteobacteria; o__; f__; g__; s__
OTU_832	0	0	4	2	1	0	0	0	0	0	0	6	4	5	0	21	0	0	0	0	2	2	0	0	0	0	0	4	2	4	3	4		k__Bacteria; p__Chloroflexi; c__Anaerolineae; o__SBR1031; f__oc28; g__; s__
OTU_833	4	1	5	9	9	6	0	0	0	0	10	3	1	28	5	9	7	0	2	2	3	3	0	0	0	0	3	2	9	6	3	0		k__Bacteria; p__Chloroflexi; c__Anaerolineae; o__envOPS12; f__; g__; s__
OTU_834	5	0	0	7	3	0	0	0	0	0	20	3	0	9	9	0	4	0	0	4	1	0	0	0	0	0	6	1	7	5	0	0		k__Bacteria; p__Acidobacteria; c__Acidobacteria-6; o__CCU21; f__; g__; s__
OTU_835	0	1	0	2	0	2	0	0	0	0	10	6	0	5	1	5	3	2	2	8	1	0	0	1	0	0	3	4	18	5	7	1		k__Bacteria; p__Planctomycetes; c__Planctomycetia; o__Planctomycetales; f__Planctomycetaceae; g__Planctomyces; s__
OTU_836	8	2	10	9	3	2	0	0	0	0	2	2	6	0	4	0	4	16	8	8	5	7	0	0	0	0	3	2	0	2	0	0		k__Bacteria; p__Acidobacteria; c__[Chloracidobacteria]; o__; f__; g__; s__
OTU_837	4	3	0	3	6	2	0	0	0	0	4	2	2	6	3	4	3	2	2	4	2	5	0	0	0	0	2	3	1	0	0	3		k__Bacteria; p__Armatimonadetes; c__Chthonomonadetes; o__SJA-22; f__; g__; s__
OTU_838	125	217	64	248	193	200	6	3	2	0	107	89	68	104	101	59	161	134	167	107	92	102	2	0	2	4	85	81	71	64	87	93		k__Bacteria; p__Proteobacteria; c__Betaproteobacteria; o__Burkholderiales; f__Comamonadaceae
OTU_839	1	0	0	10	2	0	0	0	0	0	5	0	2	22	11	18	0	0	2	1	17	3	0	0	0	0	2	3	0	7	10	9		k__Bacteria; p__Bacteroidetes; c__[Saprospirae]; o__[Saprospirales]; f__Chitinophagaceae; g__; s__
OTU_840	1	8	1	0	2	7	0	0	0	0	7	3	12	2	4	0	3	2	4	3	4	2	0	0	0	0	7	13	6	6	10	6		k__Bacteria; p__Proteobacteria; c__Alphaproteobacteria; o__Sphingomonadales; f__Erythrobacteraceae; g__; s__
OTU_841	11	5	0	5	3	6	0	0	0	0	11	8	2	6	5	7	4	6	6	5	6	1	0	0	0	0	7	3	6	6	4	9		k__Bacteria; p__Acidobacteria; c__Acidobacteria-6; o__iii1-15; f__RB40; g__; s__
OTU_842	25	0	1	2	0	7	2	3	2	12	7	2	4	16	3	13	7	1	8	1	0	2	34	2	7	29	0	1	2	9	13	5		k__Bacteria; p__Proteobacteria; c__Gammaproteobacteria; o__Pseudomonadales; f__Moraxellaceae; g__Acinetobacter; s__johnsonii
OTU_843	0	6	7	1	0	2	0	0	0	0	0	0	0	0	0	0	10	4	3	2	3	13	0	0	0	0	0	0	0	0	0	0		k__Bacteria; p__Proteobacteria
OTU_844	1	3	5	2	3	3	0	0	0	0	6	6	9	0	4	8	6	5	6	5	8	8	0	0	0	0	5	6	3	3	11	10		k__Bacteria; p__Actinobacteria; c__Thermoleophilia; o__Gaiellales; f__; g__; s__
OTU_845	7	10	8	14	11	11	3	0	0	2	19	22	10	24	8	18	17	12	11	11	13	10	2	0	1	0	17	14	22	26	26	22		k__Bacteria; p__Actinobacteria; c__Actinobacteria; o__Actinomycetales; f__Micromonosporaceae; g__Pilimelia; s__
OTU_846	9	5	8	7	4	3	0	0	0	0	4	9	4	2	7	11	6	10	7	6	9	12	0	0	0	0	4	3	7	7	9	5		k__Bacteria; p__Planctomycetes; c__Planctomycetia; o__Pirellulales; f__Pirellulaceae; g__; s__
OTU_847	9	8	7	15	10	5	0	0	0	0	8	3	5	6	4	10	7	9	12	14	10	12	3	2	0	0	8	3	15	10	6	12		k__Bacteria; p__Chloroflexi; c__Ellin6529; o__; f__; g__; s__
OTU_848	8	2	5	1	2	1	0	0	0	0	7	4	6	0	5	1	14	10	3	11	5	6	0	0	0	0	17	13	3	15	4	1		k__Bacteria; p__Proteobacteria; c__Gammaproteobacteria; o__Legionellales; f__Coxiellaceae; g__; s__
OTU_849	0	0	0	0	0	2	0	0	0	0	0	0	1	6	3	0	1	2	2	0	1	0	0	0	0	0	11	0	20	3	3	3		k__Bacteria; p__Bacteroidetes; c__Cytophagia; o__Cytophagales; f__Cytophagaceae; g__Hymenobacter; s__
OTU_850	6	0	1	5	18	7	0	0	0	0	2	3	0	3	2	0	0	6	6	5	4	1	0	0	0	0	2	0	0	3	4	0		k__Bacteria; p__Proteobacteria; c__Alphaproteobacteria
OTU_851	2	1	6	2	3	2	0	0	0	0	2	3	5	0	0	1	1	7	3	0	5	3	0	0	0	0	0	2	2	4	6	1		k__Bacteria; p__Acidobacteria; c__Sva0725; o__Sva0725; f__; g__; s__
OTU_852	2	1	0	4	10	2	0	0	0	0	1	8	0	37	6	1	2	1	4	4	4	1	0	0	0	0	9	0	8	4	6	3		k__Bacteria; p__Verrucomicrobia; c__[Pedosphaerae]; o__[Pedosphaerales]; f__auto67_4W; g__; s__
OTU_853	2	7	3	5	4	2	0	0	0	0	4	13	5	3	5	1	1	4	6	7	2	1	0	0	0	0	7	2	14	7	3	0		k__Bacteria; p__Gemmatimonadetes; c__Gemm-3; o__; f__; g__; s__
OTU_854	4	6	1	10	5	4	0	2	0	0	1	8	2	0	5	0	6	2	2	3	1	3	0	0	0	0	5	3	7	4	2	0		k__Bacteria; p__Acidobacteria; c__Solibacteres; o__Solibacterales; f__; g__; s__
OTU_855	4	1	1	0	0	1	0	0	0	0	3	1	0	0	1	2	1	8	8	4	6	5	0	0	0	0	7	4	2	3	1	1		k__Bacteria; p__Proteobacteria; c__TA18; o__PHOS-HD29; f__; g__; s__
OTU_856	6	4	5	5	5	2	0	0	0	0	6	5	7	4	11	11	8	10	4	1	2	4	0	0	0	0	5	6	9	8	6	3		k__Bacteria; p__Actinobacteria; c__Thermoleophilia; o__Gaiellales; f__Gaiellaceae; g__; s__
OTU_857	0	0	1	1	0	0	0	0	0	0	0	2	0	100	9	0	0	0	2	2	0	0	0	0	0	0	0	0	1	2	0	0		k__Bacteria; p__Chloroflexi; c__Anaerolineae; o__CFB-26; f__; g__; s__
OTU_858	1	3	1	1	2	1	0	0	0	1	2	5	4	4	2	4	4	2	2	3	3	3	2	0	0	0	2	4	2	1	8	9		k__Bacteria; p__Actinobacteria; c__Actinobacteria; o__Actinomycetales; f__Intrasporangiaceae; g__Oryzihumus; s__leptocrescens
OTU_859	14	12	4	20	14	9	0	0	0	0	7	4	16	6	7	6	9	22	11	19	12	17	0	0	0	0	14	14	6	13	4	4		k__Bacteria; p__Proteobacteria; c__Deltaproteobacteria; o__Myxococcales
OTU_860	4	1	0	0	3	4	0	0	0	0	4	1	1	0	5	0	1	2	4	4	2	0	2	0	0	0	0	4	2	3	6	6		k__Bacteria; p__Armatimonadetes; c__[Fimbriimonadia]; o__[Fimbriimonadales]; f__[Fimbriimonadaceae]; g__Fimbriimonas; s__
OTU_861	2	1	0	4	3	9	0	0	0	0	2	2	1	0	3	3	0	9	3	4	3	3	0	0	0	0	2	2	0	3	0	2		k__Bacteria; p__Planctomycetes; c__vadinHA49; o__p04_C01; f__; g__; s__
OTU_862	1	11	5	5	7	2	0	0	0	0	2	3	4	1	2	4	1	3	3	7	6	10	0	0	0	0	2	8	1	6	4	2		k__Bacteria; p__Proteobacteria; c__Alphaproteobacteria; o__Rhodospirillales; f__Acetobacteraceae; g__; s__
OTU_863	11	4	3	4	3	6	0	0	0	0	3	1	2	2	2	1	2	7	7	5	7	1	0	0	0	0	1	4	0	1	3	3		k__Bacteria; p__Elusimicrobia; c__Elusimicrobia; o__FAC88; f__; g__; s__
OTU_864	4	5	3	11	3	4	0	0	0	0	2	0	1	0	4	3	3	5	7	3	6	11	0	0	0	0	2	0	0	2	0	0		k__Bacteria; p__Proteobacteria; c__Deltaproteobacteria; o__Myxococcales
OTU_865	4	1	0	0	0	0	0	0	0	0	12	4	24	4	2	8	2	1	3	0	1	0	0	0	0	0	3	2	1	8	4	1		k__Bacteria; p__Actinobacteria; c__Thermoleophilia; o__Solirubrobacterales; f__Patulibacteraceae; g__; s__
OTU_866	5	1	1	3	7	2	0	0	0	0	6	0	2	2	2	0	5	1	1	0	4	0	0	2	0	0	4	1	1	4	2	1		k__Bacteria
OTU_867	1	4	6	3	2	0	0	0	0	0	3	5	8	4	5	2	3	3	3	8	4	2	0	0	0	0	7	7	6	5	3	2		k__Bacteria; p__Actinobacteria; c__Acidimicrobiia; o__Acidimicrobiales; f__; g__; s__
OTU_868	6	1	2	4	4	4	0	0	0	0	8	2	3	8	15	9	2	2	5	7	4	3	0	0	0	0	19	5	12	8	3	1		k__Bacteria; p__Proteobacteria; c__Gammaproteobacteria; o__Legionellales; f__Coxiellaceae; g__Aquicella; s__
OTU_869	8	5	5	4	3	3	0	0	0	0	8	3	7	5	4	5	2	5	0	2	4	4	0	0	0	0	7	3	11	4	19	2		k__Bacteria; p__Actinobacteria; c__Acidimicrobiia; o__Acidimicrobiales
OTU_870	0	1	0	0	0	45	0	0	0	0	0	3	0	0	0	0	0	2	0	0	0	2	0	0	0	0	5	0	1	0	4	0		k__Bacteria; p__Cyanobacteria; c__4C0d-2; o__SM1D11; f__; g__; s__
OTU_871	2	1	6	5	0	0	0	0	0	0	3	14	2	2	2	0	1	1	1	0	16	20	0	0	0	3	0	0	0	4	2	3		k__Bacteria; p__Proteobacteria; c__Gammaproteobacteria; o__Xanthomonadales; f__Xanthomonadaceae
OTU_872	0	0	0	5	0	0	0	0	0	0	0	4	2	9	9	6	0	0	3	0	4	0	0	0	0	0	6	0	7	10	10	4		k__Bacteria; p__Proteobacteria; c__Deltaproteobacteria; o__Myxococcales
OTU_873	19	10	23	12	5	7	0	0	0	0	4	9	15	5	9	6	11	5	8	5	6	10	0	0	0	0	11	12	6	1	9	5		k__Bacteria; p__Planctomycetes; c__Planctomycetia; o__Gemmatales; f__Isosphaeraceae; g__; s__
OTU_874	3	1	2	3	1	2	0	0	0	0	4	4	6	6	8	6	3	2	0	0	1	2	0	0	0	0	5	6	6	3	3	2		k__Bacteria; p__Chloroflexi; c__Chloroflexi; o__[Roseiflexales]; f__; g__; s__
OTU_875	1	0	1	0	0	2	0	0	0	0	3	8	8	9	1	6	3	0	0	2	0	0	0	0	0	0	6	7	2	5	16	6		k__Bacteria; p__Cyanobacteria; c__Chloroplast; o__Stramenopiles; f__; g__; s__
OTU_876	1	2	1	1	1	4	0	0	0	0	0	0	0	2	1	2	5	7	2	0	5	3	0	0	0	0	4	6	2	5	2	0		k__Bacteria; p__Proteobacteria; c__Gammaproteobacteria; o__Legionellales; f__; g__; s__
OTU_877	4	4	7	4	0	1	0	0	0	0	0	7	2	2	2	0	2	8	3	7	2	2	0	0	0	0	2	1	2	3	0	1		k__Bacteria; p__OD1; c__SM2F11; o__; f__; g__; s__
OTU_878	8	1	5	0	3	1	0	0	0	0	2	2	5	0	1	0	2	4	2	15	5	7	0	0	0	0	0	5	0	2	0	1		k__Bacteria; p__Chloroflexi; c__Anaerolineae; o__SBR1031; f__oc28; g__; s__
OTU_879	3	1	2	1	0	1	0	0	0	0	1	2	4	3	1	6	1	4	3	4	5	5	0	0	0	0	8	5	7	8	2	0		k__Bacteria
OTU_880	0	0	0	0	13	1	0	0	0	0	3	0	0	28	7	0	0	0	4	0	0	0	0	0	0	0	3	1	7	0	3	0		k__Bacteria; p__Gemmatimonadetes; c__Gemm-1; o__; f__; g__; s__
OTU_881	5	2	3	4	3	0	0	0	0	0	3	5	3	1	0	0	1	3	0	5	1	3	0	0	0	0	1	0	1	7	3	6		k__Bacteria
OTU_882	4	15	15	15	13	9	0	0	0	0	3	0	8	0	0	1	2	2	2	0	0	3	0	0	0	0	0	1	0	0	0	0		k__Bacteria; p__Bacteroidetes; c__Cytophagia; o__Cytophagales; f__; g__; s__
OTU_883	0	4	0	6	0	5	0	0	0	0	4	8	12	5	9	1	4	5	2	1	7	0	0	0	0	0	6	15	8	11	20	9		k__Bacteria; p__Gemmatimonadetes; c__Gemmatimonadetes; o__Ellin5290; f__; g__; s__
OTU_884	4	0	3	6	2	0	0	0	0	0	0	4	3	3	3	1	2	0	3	3	3	6	0	0	0	0	7	0	1	2	2	2		k__Bacteria; p__Proteobacteria
OTU_885	1	5	7	3	5	9	0	0	0	0	8	3	5	8	3	9	2	4	3	3	8	3	0	0	1	0	2	7	7	9	6	6		k__Bacteria; p__Proteobacteria; c__Alphaproteobacteria; o__Sphingomonadales; f__Sphingomonadaceae
OTU_886	6	0	0	2	2	2	0	0	0	0	0	2	0	3	3	24	2	2	2	2	3	0	0	0	0	0	4	5	13	4	34	14		k__Bacteria; p__Bacteroidetes; c__Sphingobacteriia; o__Sphingobacteriales; f__; g__; s__
OTU_887	1	3	2	1	7	2	0	0	0	0	2	4	2	4	2	1	4	2	3	6	5	4	0	0	0	0	2	0	5	1	7	0		k__Bacteria; p__Chloroflexi; c__S085; o__; f__; g__; s__
OTU_888	30	4	0	5	2	2	0	0	0	0	0	0	0	2	1	0	24	8	2	2	0	1	0	0	0	0	1	0	0	0	0	2		k__Bacteria; p__Bacteroidetes; c__[Saprospirae]; o__[Saprospirales]; f__Chitinophagaceae; g__Flavisolibacter; s__
OTU_889	8	6	5	17	17	34	0	1	0	0	4	1	2	2	5	2	16	5	8	5	5	11	0	0	0	0	4	3	2	4	3	3		k__Bacteria; p__Proteobacteria; c__Betaproteobacteria
OTU_890	4	1	0	1	1	3	0	0	0	0	8	0	2	11	8	5	3	3	2	0	0	1	0	0	0	0	3	2	5	8	0	1		k__Bacteria; p__Chloroflexi; c__Anaerolineae; o__Anaerolineales; f__Anaerolinaceae; g__Anaerolinea; s__
OTU_891	0	0	0	1	4	0	0	0	0	0	1	2	0	5	2	1	0	0	2	2	1	1	0	0	0	0	0	0	38	1	2	4		k__Bacteria; p__Bacteroidetes; c__[Saprospirae]; o__[Saprospirales]; f__Saprospiraceae; g__; s__
OTU_892	0	2	2	4	5	7	0	0	2	0	6	0	1	5	2	3	1	2	6	1	5	1	0	0	0	3	4	2	6	8	6	3		k__Bacteria; p__Acidobacteria; c__Acidobacteria-6; o__iii1-15; f__; g__; s__
OTU_893	1	0	0	0	0	0	0	0	0	0	5	4	1	13	6	5	3	2	0	0	0	0	0	0	0	0	0	6	4	1	2	0		k__Bacteria; p__Chloroflexi; c__Anaerolineae; o__H39; f__; g__; s__
OTU_894	2	2	5	0	2	6	0	0	0	0	4	2	1	2	3	0	2	3	3	3	0	1	0	0	0	0	4	5	3	5	3	0		k__Bacteria; p__Armatimonadetes; c__[Fimbriimonadia]; o__[Fimbriimonadales]; f__[Fimbriimonadaceae]; g__Fimbriimonas; s__
OTU_895	4	1	2	8	3	4	0	0	0	0	4	3	1	1	0	2	2	8	3	8	3	2	0	0	0	3	5	6	3	5	3	4		k__Bacteria; p__Actinobacteria; c__Acidimicrobiia; o__Acidimicrobiales; f__EB1017; g__; s__
OTU_896	0	2	4	4	6	5	0	1	2	2	6	9	14	6	3	9	4	7	5	7	6	3	0	0	0	0	9	9	5	2	15	29		k__Bacteria; p__Firmicutes; c__Bacilli; o__Bacillales; f__Alicyclobacillaceae; g__Alicyclobacillus; s__
OTU_897	8	13	14	15	19	11	4	2	3	5	9	3	3	1	5	4	7	7	14	7	7	8	5	2	5	4	7	2	6	4	2	4		k__Bacteria; p__Proteobacteria; c__Alphaproteobacteria; o__Rhizobiales
OTU_898	4	2	0	3	0	0	0	0	0	0	3	4	2	7	2	7	4	2	1	0	1	2	0	0	0	0	2	1	3	4	3	1		k__Bacteria; p__Nitrospirae; c__Nitrospira; o__Nitrospirales; f__Nitrospiraceae; g__; s__
OTU_899	6	2	0	8	7	4	0	0	0	0	6	7	3	4	5	4	4	2	4	2	5	5	0	0	0	0	8	3	11	7	3	3		k__Bacteria; p__Proteobacteria; c__Deltaproteobacteria; o__Syntrophobacterales; f__Syntrophobacteraceae; g__; s__
OTU_900	2	3	3	3	6	6	0	0	0	0	5	7	5	1	5	5	6	3	5	3	2	0	0	4	2	0	5	4	11	8	2	5		k__Bacteria; p__Actinobacteria; c__Thermoleophilia; o__Solirubrobacterales; f__; g__; s__
OTU_901	2	0	0	2	2	0	0	0	0	0	1	0	0	6	1	0	0	0	31	6	0	0	0	0	0	0	0	0	0	0	0	7		k__Bacteria; p__Proteobacteria; c__Gammaproteobacteria; o__Pseudomonadales; f__Moraxellaceae
OTU_902	2	3	6	9	1	4	0	0	0	0	2	4	3	3	2	5	3	0	4	4	9	5	0	0	0	0	2	9	2	7	0	4		k__Bacteria; p__Bacteroidetes; c__Sphingobacteriia; o__Sphingobacteriales; f__; g__; s__
OTU_903	8	2	1	4	2	1	0	0	0	0	3	3	2	2	2	2	6	2	4	3	1	1	0	0	0	1	8	3	2	3	3	1		k__Bacteria; p__Actinobacteria; c__Acidimicrobiia; o__Acidimicrobiales; f__C111; g__; s__
OTU_904	7	4	1	0	5	1	0	0	0	0	37	16	3	39	28	17	6	2	5	1	6	3	0	0	0	0	10	11	9	17	8	2		k__Bacteria; p__Verrucomicrobia; c__[Pedosphaerae]; o__[Pedosphaerales]; f__Ellin515; g__; s__
OTU_905	3	0	4	3	0	5	1	3	0	0	4	7	0	5	2	7	1	2	3	1	5	0	0	0	0	3	0	2	10	4	7	3		k__Bacteria; p__Proteobacteria; c__Alphaproteobacteria; o__Rhizobiales; f__Hyphomicrobiaceae; g__Rhodoplanes; s__
OTU_906	0	4	9	3	2	2	0	0	0	0	2	0	11	3	3	7	0	3	5	3	4	3	0	0	0	0	2	6	3	6	5	6		k__Bacteria; p__Proteobacteria; c__Deltaproteobacteria; o__Syntrophobacterales; f__Syntrophobacteraceae; g__; s__
OTU_907	6	3	1	2	2	5	0	0	0	0	2	4	1	2	3	0	2	0	0	3	0	2	0	0	0	0	3	1	0	2	0	4		k__Bacteria; p__Proteobacteria; c__Alphaproteobacteria; o__Rhodospirillales; f__Rhodospirillaceae; g__; s__
OTU_908	1	0	3	7	6	8	0	0	0	0	3	2	4	2	0	0	4	2	0	5	4	0	0	0	0	0	4	5	0	0	2	2		k__Bacteria; p__Proteobacteria
OTU_909	14	5	11	5	13	11	0	0	0	0	22	15	13	6	18	18	8	11	8	15	9	17	0	0	0	0	13	19	9	25	15	18		k__Bacteria; p__Verrucomicrobia; c__[Pedosphaerae]; o__[Pedosphaerales]; f__Ellin517; g__; s__
OTU_910	2	2	7	2	3	3	0	0	0	0	4	0	5	0	2	4	3	0	9	5	6	6	0	0	0	0	8	3	5	1	6	0		k__Bacteria; p__Bacteroidetes; c__[Saprospirae]; o__[Saprospirales]; f__Chitinophagaceae; g__; s__
OTU_911	7	5	10	5	6	3	0	0	0	0	6	1	3	0	2	2	7	3	2	7	8	6	0	0	0	0	2	3	3	1	6	0		k__Bacteria; p__Proteobacteria; c__Alphaproteobacteria; o__Rhodospirillales; f__Acetobacteraceae; g__; s__
OTU_912	1	2	5	3	0	0	0	0	0	0	1	3	3	4	1	5	1	5	3	3	2	4	0	0	0	0	2	2	4	4	9	4		k__Bacteria; p__Acidobacteria; c__Acidobacteria-6; o__iii1-15; f__; g__; s__
OTU_913	1	1	1	0	0	0	0	0	0	0	3	3	4	3	0	0	4	8	2	2	0	0	0	0	0	0	0	12	1	5	3	3		k__Bacteria; p__TM6; c__SJA-4; o__; f__; g__; s__
OTU_914	0	1	0	9	5	43	0	0	0	0	0	2	0	0	2	1	1	0	9	3	7	6	0	0	0	0	0	0	0	4	0	0		k__Bacteria; p__Chloroflexi; c__Anaerolineae; o__SBR1031; f__oc28; g__; s__
OTU_915	0	1	0	0	3	0	0	0	0	0	9	4	3	9	3	1	0	0	2	2	2	0	0	0	0	0	1	2	8	2	2	4		k__Bacteria; p__Nitrospirae; c__Nitrospira; o__Nitrospirales; f__Nitrospiraceae; g__JG37-AG-70; s__
OTU_916	5	5	13	0	2	0	0	0	0	0	0	1	5	0	5	0	4	8	3	3	1	0	0	0	0	0	4	3	0	2	0	0		k__Bacteria; p__Proteobacteria; c__Deltaproteobacteria; o__Bdellovibrionales; f__Bdellovibrionaceae; g__Bdellovibrio; s__
OTU_917	3	0	0	1	3	2	0	0	0	0	1	2	0	12	3	7	1	0	2	8	3	0	0	0	0	0	1	1	6	7	3	15		k__Bacteria; p__Verrucomicrobia; c__[Pedosphaerae]; o__[Pedosphaerales]; f__; g__; s__
OTU_918	3	9	12	2	0	4	0	0	0	0	0	2	2	0	1	1	0	3	2	3	2	3	0	0	0	0	0	0	0	3	1	0		k__Bacteria; p__Armatimonadetes; c__0319-6E2; o__; f__; g__; s__
OTU_919	0	1	0	1	3	6	0	0	0	0	3	1	4	5	8	8	1	0	0	1	2	1	0	0	0	0	0	10	1	5	8	1		k__Bacteria; p__Gemmatimonadetes; c__Gemmatimonadetes; o__Gemmatimonadales; f__; g__; s__
OTU_920	3	1	0	8	10	14	0	0	3	0	0	4	0	5	4	4	8	1	15	1	3	3	0	0	0	0	13	0	12	13	0	0		k__Bacteria; p__Bacteroidetes; c__Cytophagia; o__Cytophagales; f__Cytophagaceae; g__; s__
OTU_921	5	0	2	9	9	7	0	0	0	0	1	5	0	26	10	9	3	0	16	11	10	5	0	0	0	0	21	2	2	4	14	9		k__Bacteria; p__Planctomycetes; c__C6; o__MVS-107; f__; g__; s__
OTU_922	0	0	0	6	4	0	0	0	0	0	5	3	1	5	3	6	2	0	2	3	4	0	0	0	0	0	2	1	0	4	3	3		k__Bacteria; p__Proteobacteria; c__Deltaproteobacteria; o__Myxococcales; f__Myxococcaceae; g__Anaeromyxobacter; s__
OTU_923	2	1	4	2	2	3	0	0	0	0	4	0	3	5	1	3	1	2	2	3	5	6	0	0	0	0	3	5	1	2	3	3		k__Bacteria; p__Proteobacteria; c__Alphaproteobacteria; o__Rhodospirillales; f__Rhodospirillaceae; g__; s__
OTU_924	0	0	0	2	1	27	0	0	0	0	0	0	0	0	3	0	0	1	9	7	0	0	0	0	0	0	0	0	0	1	0	0		k__Bacteria; p__OD1; c__ZB2; o__; f__; g__; s__
OTU_925	3	7	2	3	1	2	0	0	0	0	3	5	3	2	1	2	0	0	4	2	0	0	0	0	0	0	4	5	1	1	3	0		k__Bacteria; p__WPS-2; c__; o__; f__; g__; s__
OTU_926	0	0	1	0	0	3	0	0	0	0	2	4	1	0	12	4	2	2	3	0	0	0	0	0	0	0	1	9	0	8	1	0		k__Bacteria
OTU_927	0	0	1	4	5	3	0	0	0	0	1	0	3	0	7	2	0	2	3	4	1	3	0	0	0	0	0	9	1	5	5	0		k__Bacteria; p__Proteobacteria; c__Deltaproteobacteria; o__Myxococcales; f__; g__; s__
OTU_928	6	1	1	3	3	4	0	0	0	0	2	4	1	8	5	4	0	4	0	5	2	2	0	0	0	0	8	6	0	10	4	4		k__Bacteria; p__OD1; c__SM2F11; o__; f__; g__; s__
OTU_929	4	1	3	0	3	0	0	0	0	0	13	3	1	0	2	3	1	2	0	5	0	0	0	0	0	0	0	3	0	5	0	0		k__Bacteria; p__Proteobacteria; c__Gammaproteobacteria
OTU_930	0	2	6	0	0	1	0	0	0	0	1	1	2	4	2	0	0	0	1	2	3	9	0	0	0	0	5	6	0	2	2	3		k__Bacteria; p__OD1; c__SM2F11; o__; f__; g__; s__
OTU_931	4	8	10	1	2	3	0	0	0	0	1	0	6	0	2	1	4	14	1	5	6	12	0	0	0	0	2	6	0	0	1	3		k__Bacteria; p__Proteobacteria; c__Deltaproteobacteria; o__Myxococcales; f__Haliangiaceae; g__; s__
OTU_932	4	0	6	0	2	0	0	0	0	0	2	2	3	0	0	3	4	5	6	3	3	2	0	0	0	0	2	6	0	3	2	4		k__Bacteria; p__Proteobacteria; c__Alphaproteobacteria; o__Rhodospirillales; f__Acetobacteraceae; g__; s__
OTU_933	1	5	7	5	2	4	0	0	0	0	0	4	2	0	4	1	1	9	3	9	1	7	0	0	0	0	1	4	2	2	3	3		k__Bacteria; p__Armatimonadetes; c__Chthonomonadetes; o__Chthonomonadales; f__Chthonomonadaceae; g__; s__
OTU_934	3	0	2	5	2	3	0	0	0	0	1	0	1	0	0	0	9	5	11	3	1	2	0	0	0	0	1	0	7	2	0	3		k__Bacteria; p__Proteobacteria; c__Deltaproteobacteria; o__Bdellovibrionales; f__Bdellovibrionaceae; g__Bdellovibrio; s__bacteriovorus
OTU_935	2	4	0	5	3	1	0	0	0	0	11	3	1	5	9	5	0	2	0	3	2	3	0	0	0	0	3	2	4	2	6	3		k__Bacteria; p__Gemmatimonadetes; c__Gemm-5; o__; f__; g__; s__
OTU_936	2	1	0	4	15	6	0	0	0	0	18	0	0	4	2	1	0	0	1	0	7	6	0	0	0	0	2	0	0	0	0	0		k__Bacteria; p__Chloroflexi; c__Anaerolineae; o__CFB-26; f__; g__; s__
OTU_937	0	0	0	3	4	0	0	0	0	0	3	3	1	13	4	7	0	0	0	0	4	2	0	0	0	0	2	3	6	0	0	5		k__Bacteria; p__Proteobacteria; c__Alphaproteobacteria; o__Rhodospirillales; f__Rhodospirillaceae; g__; s__
OTU_938	1	0	1	0	0	0	0	0	0	0	0	2	4	0	0	1	0	3	3	2	2	0	0	0	0	0	6	6	0	7	8	2		k__Bacteria; p__Proteobacteria; c__Gammaproteobacteria; o__Legionellales; f__Coxiellaceae; g__Aquicella; s__
OTU_939	3	1	3	1	2	1	0	0	0	0	0	3	3	6	1	1	1	2	4	1	1	3	0	0	0	0	4	0	3	1	3	4		k__Bacteria; p__Proteobacteria; c__Gammaproteobacteria; o__Legionellales; f__Coxiellaceae; g__; s__
OTU_940	3	0	5	4	3	1	0	0	0	0	0	0	1	0	6	0	18	4	5	10	0	2	0	0	0	0	1	0	4	1	2	0		k__Bacteria; p__Actinobacteria; c__Actinobacteria; o__Actinomycetales; f__Actinosynnemataceae; g__; s__
OTU_941	0	1	0	3	0	0	0	0	0	0	9	0	0	16	9	3	2	0	2	0	0	0	0	0	0	0	0	0	5	0	0	0		k__Bacteria; p__Chlorobi; c__SJA-28; o__; f__; g__; s__
OTU_942	4	0	4	7	13	20	0	0	0	0	0	0	3	18	13	21	1	4	2	7	21	2	0	0	0	0	5	1	0	5	0	9		k__Bacteria; p__Spirochaetes; c__Spirochaetes; o__Spirochaetales; f__Spirochaetaceae; g__Spirochaeta; s__aurantia
OTU_943	5	6	0	4	3	2	0	0	0	0	2	1	0	0	3	0	3	6	1	1	6	1	0	0	0	0	1	1	4	2	0	2		k__Bacteria; p__Planctomycetes; c__Planctomycetia; o__Planctomycetales; f__Planctomycetaceae; g__Planctomyces; s__
OTU_944	1	2	2	3	0	0	0	0	0	0	2	3	3	1	0	0	3	7	3	3	0	0	0	0	0	0	4	6	0	8	2	3		k__Bacteria; p__Chlamydiae; c__Chlamydiia; o__Chlamydiales
OTU_945	1	4	2	6	3	2	0	0	0	0	5	3	1	4	9	1	3	4	1	7	2	1	0	0	0	0	2	4	4	3	6	5		k__Bacteria; p__Acidobacteria; c__Solibacteres; o__Solibacterales; f__Solibacteraceae; g__Candidatus Solibacter; s__
OTU_946	3	13	4	6	2	1	0	1	0	0	6	7	5	3	2	5	13	19	9	6	1	2	0	0	0	0	1	1	1	2	3	3		k__Bacteria; p__Firmicutes; c__Bacilli; o__Bacillales; f__Paenibacillaceae; g__Paenibacillus; s__chondroitinus
OTU_947	5	1	1	3	0	0	0	0	0	0	8	8	3	4	7	2	3	2	3	0	2	1	0	0	0	0	3	2	3	4	5	3		k__Bacteria; p__Acidobacteria; c__Solibacteres; o__Solibacterales; f__; g__; s__
OTU_948	2	6	13	2	6	10	3	3	4	0	7	3	8	1	1	3	4	1	5	4	2	6	1	0	2	0	3	3	7	3	4	3		k__Bacteria; p__Actinobacteria; c__Actinobacteria; o__Actinomycetales; f__Microbacteriaceae; g__Cryocola; s__
OTU_949	7	1	2	5	2	1	0	0	5	0	6	6	4	3	5	2	5	2	3	0	1	1	0	0	4	0	5	2	7	5	6	2		k__Bacteria; p__Actinobacteria; c__Thermoleophilia; o__Gaiellales; f__Gaiellaceae; g__; s__
OTU_950	12	21	17	6	6	16	0	0	0	0	16	25	22	5	24	12	7	13	15	8	30	19	0	0	0	0	6	47	7	17	10	14		k__Bacteria; p__Acidobacteria; c__Acidobacteriia; o__Acidobacteriales; f__Acidobacteriaceae; g__; s__
OTU_951	8	1	3	5	2	0	0	0	0	0	10	6	2	3	5	3	4	1	4	1	3	3	0	0	0	0	6	4	5	8	3	3		k__Bacteria; p__Actinobacteria; c__Thermoleophilia; o__Gaiellales; f__Gaiellaceae; g__; s__
OTU_952	8	5	4	7	6	6	0	0	0	1	3	5	5	0	3	5	8	4	3	4	14	5	1	0	0	2	7	4	2	4	9	6		k__Bacteria; p__Planctomycetes; c__Planctomycetia; o__Gemmatales; f__Gemmataceae; g__Gemmata; s__
OTU_953	1	1	0	6	3	5	0	0	0	0	6	6	0	5	5	3	4	0	3	4	0	1	0	0	0	0	5	2	0	6	5	3		k__Bacteria; p__Gemmatimonadetes; c__Gemmatimonadetes; o__Ellin5290; f__; g__; s__
OTU_954	4	3	9	3	2	5	0	0	0	0	1	9	10	20	5	7	1	5	3	3	11	4	0	0	0	0	10	7	1	4	8	6		k__Bacteria; p__Verrucomicrobia; c__[Pedosphaerae]; o__[Pedosphaerales]; f__; g__; s__
OTU_955	9	2	5	0	0	3	0	0	0	0	3	4	0	1	2	2	6	10	1	6	0	0	0	0	0	0	1	3	0	1	0	0		k__Bacteria; p__OD1; c__SM2F11; o__; f__; g__; s__
OTU_956	1	5	2	0	4	4	0	0	0	0	1	8	1	1	1	3	3	2	1	3	3	3	0	0	0	0	2	17	2	4	2	1		k__Bacteria; p__Bacteroidetes; c__Sphingobacteriia; o__Sphingobacteriales; f__; g__; s__
OTU_957	4	4	0	0	2	2	0	0	0	0	0	2	2	4	1	0	3	5	0	2	0	3	0	0	0	1	2	3	0	0	6	2		k__Bacteria; p__Planctomycetes; c__Planctomycetia; o__Pirellulales; f__Pirellulaceae; g__; s__
OTU_958	4	21	14	4	0	1	4	2	5	2	2	4	2	0	1	3	5	5	7	3	4	2	11	3	10	5	1	3	2	1	9	9		k__Bacteria; p__Firmicutes; c__Bacilli; o__Bacillales; f__Paenibacillaceae; g__Paenibacillus
OTU_959	2	2	3	7	3	2	0	3	2	1	3	5	12	1	7	13	6	8	9	5	4	2	1	3	1	3	12	7	8	9	17	7		k__Bacteria; p__Firmicutes; c__Bacilli; o__Bacillales; f__Bacillaceae; g__Bacillus; s__selenatarsenatis
OTU_960	2	6	4	8	5	3	0	0	0	0	1	2	7	1	1	0	6	5	8	3	12	13	0	0	0	0	0	3	0	1	0	2		k__Bacteria; p__Proteobacteria; c__Deltaproteobacteria; o__; f__; g__; s__
OTU_961	0	2	1	2	19	3	0	0	0	0	0	0	0	0	0	0	6	2	3	3	0	0	0	0	0	0	0	0	0	8	0	0		k__Bacteria; p__Bacteroidetes; c__[Saprospirae]; o__[Saprospirales]; f__Chitinophagaceae
OTU_962	2	4	2	1	2	5	0	0	0	0	3	3	3	5	4	1	1	2	2	1	4	2	0	0	2	0	2	1	1	2	4	2		k__Bacteria; p__Planctomycetes; c__Planctomycetia; o__Pirellulales; f__Pirellulaceae
OTU_963	0	1	0	1	5	1	0	0	0	0	6	0	0	18	6	2	0	0	1	0	0	0	0	0	0	0	0	0	9	2	0	0		k__Bacteria; p__Chloroflexi; c__Anaerolineae; o__GCA004; f__; g__; s__
OTU_964	0	3	4	4	2	1	0	0	0	0	0	7	10	1	13	0	0	4	0	6	6	9	0	0	0	0	0	4	0	10	0	2		k__Bacteria; p__Cyanobacteria; c__Chloroplast; o__Stramenopiles; f__; g__; s__
OTU_965	2	4	1	0	0	0	0	0	0	0	0	3	4	0	0	0	2	8	0	5	1	3	0	0	0	0	3	4	3	0	3	0		k__Bacteria; p__Bacteroidetes; c__[Saprospirae]; o__[Saprospirales]; f__Chitinophagaceae; g__Segetibacter; s__
OTU_966	0	0	2	3	0	0	0	0	0	0	0	3	0	6	4	13	1	1	3	0	2	0	0	0	0	0	4	2	2	1	9	3		k__Bacteria; p__Acidobacteria; c__[Chloracidobacteria]; o__Ellin7246; f__; g__; s__
OTU_967	4	9	0	2	4	4	0	0	5	0	2	0	5	1	5	2	3	8	6	7	2	5	0	0	0	0	2	3	0	3	5	2		k__Bacteria; p__Armatimonadetes; c__Armatimonadia; o__FW68; f__; g__; s__
OTU_968	2	0	1	3	2	4	0	0	0	0	0	0	2	3	0	0	1	0	0	7	14	11	0	0	0	0	0	1	0	3	0	1		k__Bacteria; p__Proteobacteria; c__Deltaproteobacteria; o__; f__; g__; s__
OTU_969	4	9	5	8	8	17	0	0	0	0	5	7	9	4	1	4	4	4	2	3	5	2	0	0	0	0	0	3	5	2	0	4		k__Bacteria; p__Verrucomicrobia; c__[Spartobacteria]; o__[Chthoniobacterales]; f__[Chthoniobacteraceae]; g__; s__
OTU_970	3	0	0	0	1	0	0	0	0	0	5	4	3	6	7	3	1	0	2	4	1	3	0	0	0	0	8	2	11	5	6	5		k__Bacteria; p__Gemmatimonadetes; c__Gemmatimonadetes; o__; f__; g__; s__
OTU_971	0	0	0	0	0	0	0	0	0	0	9	0	5	8	2	1	0	0	0	0	0	0	0	0	0	0	4	1	26	4	10	2		k__Bacteria; p__Firmicutes; c__Bacilli; o__Bacillales; f__Paenibacillaceae; g__Paenibacillus; s__
OTU_972	7	15	14	4	3	2	5	5	0	2	1	0	2	0	1	3	0	5	2	8	3	8	0	0	0	0	0	2	0	0	3	1		k__Bacteria; p__Actinobacteria; c__Actinobacteria; o__Actinomycetales; f__Micrococcaceae; g__Sinomonas; s__
OTU_973	2	7	7	5	4	4	0	0	0	0	4	5	4	1	5	0	5	2	6	6	2	5	2	0	0	0	5	2	1	2	0	1		k__Bacteria; p__Proteobacteria; c__Deltaproteobacteria; o__Myxococcales
OTU_974	5	0	0	8	13	6	0	0	0	0	0	0	0	0	0	0	0	0	0	2	1	4	0	0	0	0	0	0	0	1	0	0		k__Bacteria; p__Proteobacteria; c__Deltaproteobacteria; o__Myxococcales
OTU_975	3	2	0	0	1	2	0	0	0	0	0	1	1	1	4	4	6	5	2	3	0	2	0	0	0	0	1	3	0	3	0	0		k__Bacteria; p__Proteobacteria; c__Alphaproteobacteria; o__; f__; g__; s__
OTU_976	0	0	0	5	3	1	0	0	2	0	9	4	0	6	1	4	0	0	0	5	0	0	0	0	0	0	6	0	0	6	13	1		k__Bacteria; p__Bacteroidetes; c__[Saprospirae]; o__[Saprospirales]; f__Chitinophagaceae; g__; s__
OTU_977	1	0	2	0	0	1	2	0	0	0	4	6	10	0	0	1	1	0	3	0	0	2	2	0	0	0	0	4	7	0	17	2		k__Bacteria; p__Proteobacteria; c__Alphaproteobacteria; o__Caulobacterales; f__Caulobacteraceae; g__Asticcacaulis; s__biprosthecium
OTU_978	0	0	3	1	3	0	0	0	0	0	1	0	1	8	3	4	3	5	1	5	6	3	0	0	0	0	0	2	1	2	1	1		k__Bacteria; p__Planctomycetes; c__Planctomycetia; o__Pirellulales; f__Pirellulaceae; g__Pirellula; s__
OTU_979	1	0	1	5	4	2	0	0	0	0	0	3	0	8	5	1	2	0	3	5	9	1	0	0	0	0	1	0	0	2	2	1		k__Bacteria; p__Chloroflexi; c__Anaerolineae; o__SBR1031; f__oc28; g__; s__
OTU_980	2	2	4	2	3	3	0	0	0	0	3	5	2	2	2	5	3	1	4	3	6	1	0	0	0	0	2	3	2	0	1	2		k__Bacteria; p__Planctomycetes; c__Phycisphaerae; o__WD2101; f__; g__; s__
OTU_981	4	1	3	5	5	0	0	0	0	0	9	8	2	6	5	2	3	4	6	3	5	4	0	0	0	0	9	4	3	6	5	3		k__Bacteria; p__Proteobacteria; c__Alphaproteobacteria; o__Rhodospirillales; f__Rhodospirillaceae; g__; s__
OTU_982	1	1	0	1	1	1	0	0	0	0	10	0	0	0	4	0	2	0	1	3	0	3	0	0	0	0	18	0	1	1	2	0		k__Bacteria; p__Actinobacteria; c__Rubrobacteria; o__Rubrobacterales; f__Rubrobacteraceae; g__Rubrobacter; s__
OTU_983	1	4	0	4	2	4	0	0	0	0	7	4	2	5	9	4	1	1	1	0	3	0	0	0	1	0	2	2	4	4	3	5		k__Bacteria; p__Acidobacteria; c__Acidobacteria-6; o__CCU21; f__; g__; s__
OTU_984	3	3	3	4	5	2	0	0	0	0	1	0	4	1	2	3	0	2	1	6	2	2	0	0	0	0	2	6	0	7	4	3		k__Bacteria; p__Chlamydiae; c__Chlamydiia; o__Chlamydiales; f__; g__; s__
OTU_985	2	0	1	2	8	2	0	0	1	0	6	4	4	8	6	2	1	2	3	3	4	5	0	0	0	0	2	3	7	3	2	2		k__Bacteria; p__Proteobacteria; c__Deltaproteobacteria; o__Syntrophobacterales; f__Syntrophobacteraceae; g__; s__
OTU_986	2	0	2	1	3	0	0	0	0	0	6	4	2	11	2	6	4	0	3	1	1	2	0	0	0	0	1	3	4	4	8	0		k__Bacteria; p__Chloroflexi; c__Anaerolineae; o__GCA004; f__; g__; s__
OTU_987	3	3	7	4	4	13	0	1	0	0	1	2	3	0	4	2	2	4	4	3	2	5	0	0	0	0	2	0	0	1	2	3		k__Bacteria
OTU_988	4	3	6	5	4	3	0	0	0	0	5	8	11	5	3	4	4	4	3	15	3	3	0	0	0	0	5	10	3	3	5	3		k__Bacteria; p__Proteobacteria; c__Deltaproteobacteria; o__Myxococcales
OTU_989	3	2	3	3	1	4	1	4	0	0	3	0	2	0	1	0	5	3	5	4	7	2	2	0	3	0	0	0	0	1	0	0		k__Bacteria; p__Armatimonadetes; c__Armatimonadia; o__Armatimonadales; f__Armatimonadaceae; g__; s__
OTU_990	2	2	0	2	0	0	0	0	0	0	11	0	1	3	4	2	0	0	1	0	0	0	0	0	0	0	2	2	2	5	2	3		k__Bacteria; p__Actinobacteria; c__MB-A2-108; o__0319-7L14; f__; g__; s__
OTU_991	0	0	0	0	4	3	0	0	0	0	5	3	0	3	7	1	1	1	4	2	1	0	0	0	0	0	9	0	0	3	4	1		k__Bacteria; p__Verrucomicrobia; c__[Pedosphaerae]; o__[Pedosphaerales]
OTU_992	11	6	13	5	8	10	0	0	0	0	21	13	8	7	10	24	8	4	3	16	13	14	0	0	0	0	5	13	5	22	7	9		k__Bacteria; p__Verrucomicrobia; c__[Pedosphaerae]; o__[Pedosphaerales]
OTU_993	5	8	7	12	4	8	0	1	1	0	1	1	7	1	1	1	6	7	4	5	2	5	0	0	0	0	4	0	0	2	0	1		k__Bacteria; p__Proteobacteria; c__Deltaproteobacteria; o__Myxococcales; f__; g__; s__
OTU_994	9	10	18	9	4	6	0	0	0	0	6	2	13	6	1	5	4	8	6	10	4	5	0	0	0	0	3	9	0	3	1	0		k__Bacteria; p__Bacteroidetes; c__Sphingobacteriia; o__Sphingobacteriales; f__; g__; s__
OTU_995	2	3	3	4	4	8	1	3	0	2	1	2	2	2	2	0	3	5	5	9	0	2	0	0	0	4	8	3	4	3	3	0		k__Bacteria; p__Armatimonadetes; c__Armatimonadia; o__Armatimonadales; f__Armatimonadaceae; g__; s__
OTU_996	6	1	3	15	4	6	0	0	0	0	0	2	0	3	4	0	4	4	3	0	1	0	0	0	0	0	9	0	0	2	0	0		k__Bacteria; p__Bacteroidetes; c__Sphingobacteriia; o__Sphingobacteriales; f__; g__; s__
OTU_997	0	0	5	39	4	0	0	0	0	0	0	2	5	3	4	3	1	2	12	4	4	0	0	0	0	0	0	1	3	4	5	6		k__Bacteria; p__Firmicutes; c__Clostridia; o__Clostridiales; f__Clostridiaceae
OTU_998	1	0	0	0	0	0	0	0	0	0	0	0	0	0	0	0	40	11	0	0	0	0	0	0	0	0	0	0	0	0	0	0		k__Bacteria; p__Planctomycetes; c__Phycisphaerae; o__WD2101; f__; g__; s__
OTU_999	0	0	0	5	1	2	0	0	0	0	2	1	0	8	2	3	0	0	2	1	2	2	0	0	0	0	1	2	0	0	3	3		k__Bacteria; p__Proteobacteria; c__Alphaproteobacteria; o__Rhodobacterales; f__Hyphomonadaceae; g__; s__
OTU_1000	1	2	0	3	4	2	0	0	0	0	3	2	3	2	2	0	2	0	0	0	4	3	0	0	0	0	2	3	2	3	4	4		k__Bacteria; p__Verrucomicrobia; c__[Spartobacteria]; o__[Chthoniobacterales]; f__[Chthoniobacteraceae]; g__Ellin506; s__
OTU_1001	0	0	3	0	1	2	0	0	0	0	1	0	1	6	2	7	0	0	3	1	0	0	0	0	0	0	4	9	27	0	2	4		k__Bacteria; p__Bacteroidetes; c__[Saprospirae]; o__[Saprospirales]; f__Chitinophagaceae; g__; s__
OTU_1002	5	0	6	3	2	2	0	0	0	0	0	9	8	9	1	10	5	4	1	5	15	3	0	0	0	0	6	2	2	0	3	4		k__Bacteria; p__Proteobacteria; c__Alphaproteobacteria; o__Ellin329; f__; g__; s__
OTU_1003	3	8	2	9	4	2	0	0	0	0	3	1	2	0	3	4	3	5	6	7	11	6	0	0	0	0	2	0	0	2	0	2		k__Bacteria; p__Planctomycetes; c__vadinHA49; o__DH61; f__; g__; s__
OTU_1004	1	3	0	1	0	0	0	0	0	0	9	1	0	0	1	1	0	2	0	7	0	0	0	0	0	0	2	0	0	14	2	0		k__Bacteria; p__Chlamydiae; c__Chlamydiia; o__Chlamydiales; f__; g__; s__
OTU_1005	3	0	10	2	4	4	0	0	0	0	3	1	10	4	5	0	2	21	3	16	2	0	0	2	0	0	0	5	4	0	3	0		k__Bacteria; p__Proteobacteria; c__Alphaproteobacteria; o__; f__; g__; s__
OTU_1006	5	2	0	1	2	1	0	0	0	0	8	0	0	0	2	0	2	1	3	2	0	0	0	0	0	0	1	2	3	3	0	2		k__Bacteria; p__Proteobacteria; c__Gammaproteobacteria; o__Legionellales; f__Coxiellaceae; g__; s__
OTU_1007	3	3	2	0	0	0	0	0	0	0	8	2	3	4	3	3	2	0	1	2	0	0	0	0	0	0	3	3	4	1	3	2		k__Bacteria; p__Proteobacteria; c__Alphaproteobacteria; o__Rhizobiales; f__Bradyrhizobiaceae
OTU_1008	7	7	3	4	5	8	0	0	0	0	2	0	2	3	4	0	0	3	4	5	1	4	0	0	0	0	0	6	0	3	0	0		k__Bacteria; p__Proteobacteria; c__Deltaproteobacteria; o__Myxococcales; f__; g__; s__
OTU_1009	3	3	2	2	3	2	0	0	0	0	13	4	3	25	6	14	3	6	3	6	2	1	0	0	0	0	13	1	14	10	13	5		k__Archaea; p__Crenarchaeota; c__Thaumarchaeota; o__Nitrososphaerales; f__Nitrososphaeraceae; g__Candidatus Nitrososphaera; s__gargensis
OTU_1010	10	3	2	3	5	5	0	0	0	0	0	5	4	1	1	5	3	3	4	3	1	2	0	0	0	0	4	3	1	2	1	0		k__Bacteria; p__Armatimonadetes; c__0319-6E2; o__; f__; g__; s__
OTU_1011	0	0	0	0	0	0	0	0	0	0	9	1	1	8	7	4	1	1	2	0	0	0	0	0	0	0	4	1	3	2	3	0		k__Bacteria; p__Chloroflexi; c__Anaerolineae; o__GCA004; f__; g__; s__
OTU_1012	3	1	13	0	2	0	0	0	0	0	2	2	5	3	2	0	0	2	0	4	2	0	0	0	0	0	0	4	0	0	2	4		k__Bacteria; p__Proteobacteria; c__Alphaproteobacteria
OTU_1013	7	8	3	86	143	59	0	0	1	0	0	0	1	0	0	0	2	0	0	0	0	4	0	0	0	0	0	0	0	0	0	1		k__Bacteria; p__TM7; c__TM7-1; o__; f__; g__; s__
OTU_1014	32	30	13	18	28	22	0	4	0	0	73	34	20	42	33	25	37	35	31	31	13	22	0	0	0	0	60	36	40	68	22	19		k__Bacteria; p__Acidobacteria; c__Solibacteres; o__Solibacterales; f__; g__; s__
OTU_1015	7	2	1	5	7	4	0	0	0	0	0	0	1	3	3	2	2	2	2	5	2	1	0	0	2	0	4	0	1	0	0	0		k__Bacteria; p__Planctomycetes; c__Phycisphaerae; o__WD2101; f__; g__; s__
OTU_1016	4	0	0	2	3	3	0	0	0	0	1	0	0	1	2	1	2	5	5	4	8	4	0	0	0	0	1	5	4	12	1	3		k__Bacteria; p__Proteobacteria; c__Gammaproteobacteria; o__Legionellales; f__; g__; s__
OTU_1017	3	1	0	6	3	2	1	0	1	5	1	4	2	1	0	0	3	1	2	6	4	8	0	2	0	0	2	3	5	4	2	3		k__Bacteria; p__Proteobacteria; c__Alphaproteobacteria; o__Rhizobiales; f__Hyphomicrobiaceae; g__Hyphomicrobium; s__
OTU_1018	2	0	1	0	1	4	0	0	0	0	3	4	1	2	1	2	0	1	0	1	0	0	0	0	0	0	3	5	1	3	3	3		k__Bacteria; p__Chloroflexi; c__Thermomicrobia; o__Ellin6537; f__; g__; s__
OTU_1019	0	0	0	0	0	0	0	0	0	0	0	21	0	1	1	27	0	0	5	0	0	0	0	0	0	0	1	2	3	0	1	0		k__Bacteria; p__Proteobacteria; c__Alphaproteobacteria; o__Rickettsiales; f__mitochondria
OTU_1020	3	4	2	3	4	6	0	0	0	0	0	0	2	0	1	0	4	3	4	1	5	9	0	0	0	0	4	3	1	0	0	2		k__Bacteria; p__Planctomycetes; c__Phycisphaerae; o__WD2101; f__; g__; s__
OTU_1021	2	1	0	1	1	1	0	0	0	0	11	0	0	1	1	0	1	0	8	2	3	3	0	0	0	0	2	3	14	6	1	1		k__Bacteria; p__Proteobacteria; c__Gammaproteobacteria; o__Legionellales; f__Coxiellaceae; g__Aquicella; s__
OTU_1022	1	0	0	18	8	1	0	0	0	0	0	5	3	13	1	1	0	3	7	3	1	0	0	0	0	0	1	2	0	0	0	1		k__Bacteria; p__Firmicutes; c__Clostridia; o__Clostridiales; f__Peptococcaceae; g__Desulfosporosinus; s__meridiei
OTU_1023	4	0	2	1	2	3	0	0	0	0	2	0	1	0	1	1	4	6	3	0	4	1	4	0	1	0	2	0	5	0	3	1		k__Bacteria; p__Chloroflexi; c__Chloroflexi; o__[Roseiflexales]; f__[Kouleothrixaceae]; g__; s__
OTU_1024	3	0	5	2	6	5	0	0	0	0	3	5	1	33	3	15	2	2	2	6	4	3	0	0	0	0	6	4	2	1	9	9		k__Bacteria; p__Verrucomicrobia; c__[Pedosphaerae]; o__[Pedosphaerales]
OTU_1025	31	20	10	10	16	21	0	0	0	0	103	153	64	144	66	110	74	36	35	34	23	20	0	0	0	0	103	58	89	96	100	95		k__Archaea; p__Crenarchaeota; c__Thaumarchaeota; o__Nitrososphaerales; f__Nitrososphaeraceae; g__Candidatus Nitrososphaera; s__
OTU_1026	0	0	0	9	11	8	0	0	0	0	0	2	0	3	1	4	0	3	0	9	4	2	0	0	0	0	2	2	0	0	0	0		k__Bacteria; p__Verrucomicrobia; c__[Pedosphaerae]; o__[Pedosphaerales]; f__auto67_4W; g__; s__
OTU_1027	0	2	0	2	4	1	0	0	0	0	3	3	1	9	3	3	0	0	2	5	1	1	0	0	0	0	1	0	8	5	1	1		k__Bacteria; p__Planctomycetes; c__Phycisphaerae; o__WD2101; f__; g__; s__
OTU_1028	4	12	11	5	3	2	0	2	0	0	2	1	13	2	0	0	1	2	26	6	4	4	0	0	0	0	0	0	0	0	0	0		k__Bacteria; p__Bacteroidetes; c__Sphingobacteriia; o__Sphingobacteriales; f__Sphingobacteriaceae; g__; s__
OTU_1029	1	0	6	6	0	27	0	0	0	0	0	1	2	3	5	0	9	3	3	2	2	3	1	0	0	0	0	0	3	0	0	1		k__Bacteria; p__Cyanobacteria; c__4C0d-2; o__SM1D11; f__; g__; s__
OTU_1030	0	0	7	3	1	2	0	0	0	0	0	4	5	1	3	9	2	5	11	2	4	3	0	0	0	0	4	3	6	6	6	14		k__Bacteria; p__Firmicutes; c__Bacilli; o__Bacillales; f__Paenibacillaceae; g__Ammoniphilus; s__
OTU_1031	3	8	5	5	4	5	0	0	0	0	6	4	2	1	1	0	0	3	2	5	4	4	2	0	0	0	3	5	1	1	1	3		k__Bacteria; p__Proteobacteria; c__Alphaproteobacteria; o__Caulobacterales; f__Caulobacteraceae
OTU_1032	3	2	3	2	6	3	0	0	0	0	3	4	1	2	2	0	3	2	2	6	2	2	0	0	0	0	2	2	6	7	2	0		k__Bacteria; p__Bacteroidetes; c__Sphingobacteriia; o__Sphingobacteriales; f__; g__; s__
OTU_1033	6	0	0	7	7	5	0	0	0	0	0	1	0	2	1	1	5	0	6	1	3	1	4	0	0	0	0	0	7	2	2	1		k__Bacteria; p__Proteobacteria; c__Betaproteobacteria; o__Burkholderiales; f__Alcaligenaceae; g__; s__
OTU_1034	0	1	0	3	0	1	0	0	0	0	5	0	0	0	3	0	3	4	9	1	0	1	0	0	0	0	2	4	3	8	1	1		k__Bacteria; p__Gemmatimonadetes; c__Gemm-3; o__; f__; g__; s__
OTU_1035	28	17	27	9	12	9	0	0	0	0	8	23	13	7	11	18	15	17	18	12	12	10	0	0	0	0	14	13	8	16	9	18		k__Bacteria; p__Proteobacteria; c__Alphaproteobacteria; o__Rhodospirillales; f__Acetobacteraceae; g__; s__
OTU_1036	122	41	36	35	30	26	1	3	0	3	23	39	20	9	18	15	40	35	39	31	11	11	1	0	1	6	46	15	19	20	7	3		k__Bacteria; p__Proteobacteria; c__Betaproteobacteria; o__Burkholderiales
OTU_1037	5	4	1	6	2	3	0	0	0	0	3	0	4	2	3	3	4	0	2	2	4	3	4	0	0	0	3	5	0	7	0	1		k__Bacteria; p__Planctomycetes; c__Planctomycetia; o__Gemmatales; f__Gemmataceae; g__Gemmata; s__
OTU_1038	6	2	2	3	2	2	4	1	7	3	13	0	18	0	7	0	1	0	4	3	2	1	0	4	9	6	3	0	2	8	2	0		k__Bacteria; p__Proteobacteria; c__Alphaproteobacteria; o__Rhizobiales; f__Brucellaceae; g__Ochrobactrum; s__
OTU_1039	1	0	4	1	4	0	0	0	0	0	0	0	1	11	6	9	4	0	4	2	16	8	0	0	0	0	9	0	4	0	2	4		k__Bacteria; p__Proteobacteria; c__Deltaproteobacteria; o__Myxococcales; f__; g__; s__
OTU_1040	16	3	5	12	6	4	0	0	0	0	9	4	5	5	5	7	9	8	14	15	15	9	0	0	0	0	4	3	1	4	6	10		k__Bacteria; p__Elusimicrobia; c__Elusimicrobia; o__IIb; f__; g__; s__
OTU_1041	0	0	11	4	1	0	0	0	0	0	0	0	11	3	6	0	2	0	0	1	0	2	0	0	0	0	0	1	0	3	0	0		k__Bacteria; p__TM6; c__SJA-4; o__; f__; g__; s__
OTU_1042	0	0	0	0	3	0	0	0	0	0	12	4	0	7	9	5	0	0	0	1	0	0	0	0	0	0	5	2	8	1	0	1		k__Bacteria; p__Proteobacteria; c__Betaproteobacteria; o__A21b; f__UD5; g__; s__
OTU_1043	1	7	1	4	4	4	0	0	0	0	2	3	0	0	2	0	2	2	2	0	2	6	0	0	0	0	7	7	2	2	0	0		k__Bacteria; p__Proteobacteria; c__Alphaproteobacteria; o__Rhodospirillales; f__Rhodospirillaceae
OTU_1044	4	4	0	2	2	1	0	0	0	0	1	1	0	0	1	0	0	2	2	2	20	3	0	0	0	0	0	1	0	2	0	1		k__Bacteria
OTU_1045	3	0	2	1	0	2	0	0	0	0	1	4	11	3	3	6	1	5	2	5	10	4	0	0	0	0	0	4	2	4	8	7		k__Bacteria; p__Gemmatimonadetes; c__Gemmatimonadetes; o__Ellin5290; f__; g__; s__
OTU_1046	3	1	3	4	1	5	0	0	0	0	2	2	3	0	0	2	2	1	1	2	2	2	0	0	0	0	4	2	5	0	0	2		k__Bacteria; p__Proteobacteria; c__Alphaproteobacteria; o__Rhodospirillales; f__Acetobacteraceae; g__Roseomonas; s__
OTU_1047	6	31	34	0	1	1	6	2	0	2	9	1	8	0	0	0	2	3	2	6	2	15	12	0	1	5	7	2	11	0	0	1		k__Bacteria; p__Proteobacteria; c__Gammaproteobacteria; o__Xanthomonadales; f__Xanthomonadaceae; g__Stenotrophomonas
OTU_1048	0	1	0	0	5	0	0	0	0	0	14	7	3	9	11	3	5	3	2	2	1	0	0	0	0	0	6	3	3	6	1	2		k__Bacteria; p__Actinobacteria; c__MB-A2-108; o__0319-7L14; f__; g__; s__
OTU_1049	5	1	1	0	0	0	0	0	0	0	5	2	0	0	1	0	4	4	9	5	0	0	0	0	0	0	0	4	0	4	0	0		k__Bacteria
OTU_1050	1	2	3	3	5	2	0	0	0	0	3	4	2	7	10	4	4	3	2	3	4	2	0	0	0	0	9	5	0	2	8	7		k__Bacteria; p__OD1; c__SM2F11; o__; f__; g__; s__
OTU_1051	1	1	2	0	4	0	0	0	0	0	0	0	5	0	1	0	0	2	1	6	3	0	0	0	0	0	2	4	0	8	4	1		k__Bacteria; p__Chlamydiae; c__Chlamydiia; o__Chlamydiales; f__; g__; s__
OTU_1052	7	0	0	0	4	0	0	0	0	0	0	0	1	2	1	2	23	10	0	0	0	3	0	0	1	0	5	0	9	0	2	0		k__Bacteria; p__Verrucomicrobia; c__Verrucomicrobiae; o__Verrucomicrobiales; f__Verrucomicrobiaceae; g__Luteolibacter; s__
OTU_1053	3	3	0	8	3	0	0	0	0	2	3	1	0	2	1	0	9	0	7	3	2	3	0	0	0	0	3	0	2	3	3	3		k__Bacteria; p__Acidobacteria; c__Acidobacteria-6; o__iii1-15; f__; g__; s__
OTU_1054	6	3	6	7	11	9	0	0	0	0	4	6	10	5	13	18	4	5	4	11	40	20	0	0	0	0	5	11	13	6	23	40		k__Bacteria; p__Gemmatimonadetes; c__Gemmatimonadetes; o__Ellin5290; f__; g__; s__
OTU_1055	0	0	0	4	9	24	0	0	0	0	0	1	0	0	1	1	0	4	0	0	2	0	0	0	0	0	1	0	0	0	0	1		k__Bacteria; p__Proteobacteria; c__Deltaproteobacteria; o__Spirobacillales; f__; g__; s__
OTU_1056	0	0	0	1	0	0	0	0	0	0	0	0	0	0	0	0	0	0	0	0	17	17	0	0	0	3	0	0	0	0	0	1		k__Bacteria; p__Bacteroidetes; c__Sphingobacteriia; o__Sphingobacteriales; f__; g__; s__
OTU_1057	1	3	4	5	2	4	0	0	0	0	1	1	1	0	0	2	8	6	3	0	1	3	0	0	0	0	0	0	0	0	0	0		k__Bacteria; p__Bacteroidetes; c__Cytophagia; o__Cytophagales; f__; g__; s__
OTU_1058	0	3	0	3	3	2	0	0	0	0	2	1	6	4	3	8	0	0	6	1	5	6	0	0	0	0	7	1	7	8	8	3		k__Bacteria; p__Planctomycetes; c__Phycisphaerae; o__WD2101; f__; g__; s__
OTU_1059	0	2	3	0	0	2	0	0	0	0	0	1	6	1	3	2	0	0	0	1	4	3	0	0	1	0	2	2	0	0	4	5		k__Bacteria; p__Chloroflexi; c__Ktedonobacteria; o__JG30-KF-AS9; f__; g__; s__
OTU_1060	0	0	0	3	7	2	0	0	0	0	7	3	0	34	4	14	1	0	1	3	1	0	0	0	0	0	0	0	5	2	6	2		k__Bacteria; p__Chloroflexi; c__Anaerolineae; o__SBR1031; f__oc28; g__; s__
OTU_1061	11	7	7	2	7	5	0	0	0	0	10	4	8	2	4	3	12	14	9	6	3	6	0	0	0	0	16	4	4	7	2	0		k__Bacteria; p__Bacteroidetes; c__[Saprospirae]; o__[Saprospirales]; f__Chitinophagaceae; g__Flavisolibacter; s__
OTU_1062	7	4	2	2	3	1	0	0	0	0	9	7	8	28	20	11	12	3	3	3	4	3	0	0	0	0	4	6	8	12	2	10		k__Bacteria; p__Verrucomicrobia; c__[Pedosphaerae]; o__[Pedosphaerales]; f__; g__; s__
OTU_1063	6	5	5	4	2	4	0	0	0	0	6	2	6	0	4	6	5	6	4	7	5	8	0	0	3	0	1	3	4	4	3	2		k__Bacteria; p__Chloroflexi; c__TK10; o__AKYG885; f__Dolo_23; g__; s__
OTU_1064	5	5	3	2	1	3	0	0	0	0	1	2	2	0	2	0	2	5	2	5	1	0	0	2	0	0	1	3	2	5	2	2		k__Bacteria; p__FBP; c__; o__; f__; g__; s__
OTU_1065	0	0	0	0	1	0	0	0	0	0	3	3	3	7	4	4	1	1	1	4	0	0	0	0	0	0	4	0	5	4	1	0		k__Bacteria; p__Chloroflexi; c__Anaerolineae; o__SBR1031; f__oc28; g__; s__
OTU_1066	4	0	1	10	5	2	0	0	0	0	3	4	0	0	3	0	4	4	3	1	0	3	0	0	0	0	13	4	3	1	0	0		k__Bacteria; p__Bacteroidetes; c__Cytophagia; o__Cytophagales; f__Cytophagaceae; g__; s__
OTU_1067	0	0	0	0	4	11	0	0	0	0	0	0	0	0	19	1	0	0	0	0	0	0	0	0	0	0	0	0	0	0	0	0		k__Bacteria; p__Proteobacteria; c__Alphaproteobacteria
OTU_1068	6	0	0	3	2	1	0	0	0	0	3	1	0	3	4	1	4	2	3	3	4	1	0	0	0	0	5	1	0	3	0	1		k__Bacteria; p__Verrucomicrobia; c__[Pedosphaerae]; o__[Pedosphaerales]; f__; g__; s__
OTU_1069	7	0	2	0	0	2	0	0	0	0	0	1	0	2	5	2	4	35	2	0	0	0	0	0	0	0	1	4	0	2	0	0		k__Bacteria; p__OD1; c__SM2F11; o__; f__; g__; s__
OTU_1070	1	0	0	6	3	1	0	0	0	0	1	1	1	3	3	3	0	0	0	0	3	1	0	0	0	0	4	0	5	3	4	7		k__Bacteria; p__Acidobacteria; c__Acidobacteria-6; o__iii1-15; f__mb2424; g__; s__
OTU_1071	5	6	6	9	4	3	0	0	0	0	7	3	14	4	5	7	2	2	0	9	5	13	0	0	0	0	2	5	2	7	3	5		k__Bacteria; p__Proteobacteria; c__Deltaproteobacteria; o__Myxococcales; f__; g__; s__
OTU_1072	2	1	2	5	3	0	0	0	3	0	3	2	0	6	3	8	1	0	2	0	1	1	0	0	0	0	0	0	4	1	6	3		k__Bacteria; p__Planctomycetes; c__Phycisphaerae; o__WD2101; f__; g__; s__
OTU_1073	0	2	1	3	2	0	0	0	0	0	14	4	4	8	6	14	7	3	6	7	5	4	0	0	0	0	5	4	15	5	2	8		k__Bacteria; p__Actinobacteria; c__Actinobacteria; o__Actinomycetales; f__Nocardioidaceae; g__Kribbella; s__
OTU_1074	2	2	4	9	4	7	0	0	0	0	2	2	2	18	5	9	0	0	1	2	7	4	0	0	0	0	1	2	5	3	3	10		k__Bacteria; p__WS3; c__PRR-12; o__Sediment-1; f__; g__; s__
OTU_1075	4	4	7	8	4	2	0	0	0	0	6	10	7	13	2	10	0	3	2	4	17	6	0	0	0	0	4	11	0	5	4	1		k__Bacteria; p__Planctomycetes; c__Planctomycetia; o__Planctomycetales; f__Planctomycetaceae; g__Planctomyces; s__
OTU_1076	2	5	3	0	2	0	0	0	0	0	2	1	1	2	1	5	0	2	5	2	2	4	0	0	0	0	1	4	3	2	2	3		k__Bacteria; p__Planctomycetes; c__Phycisphaerae; o__WD2101; f__; g__; s__
OTU_1077	4	1	5	0	2	2	0	0	0	0	0	0	0	0	1	0	0	7	4	7	0	2	0	1	0	0	0	1	1	3	0	0		k__Bacteria; p__Proteobacteria; c__Deltaproteobacteria; o__Bdellovibrionales; f__Bdellovibrionaceae; g__Bdellovibrio; s__
OTU_1078	4	1	4	8	5	2	0	0	0	0	9	5	3	15	9	8	4	1	3	0	5	8	0	0	0	0	4	1	2	4	5	5		k__Bacteria; p__Proteobacteria; c__Deltaproteobacteria; o__Myxococcales
OTU_1079	49	22	25	105	231	88	0	1	6	3	16	4	10	49	43	28	59	27	107	46	53	31	20	4	2	3	17	12	23	23	14	24		k__Bacteria; p__Proteobacteria; c__Betaproteobacteria; o__Burkholderiales; f__Comamonadaceae; g__Rubrivivax; s__
OTU_1080	6	5	3	9	8	3	0	0	0	0	6	5	2	0	3	0	2	5	6	7	8	7	2	0	0	0	7	5	7	4	2	5		k__Bacteria; p__Proteobacteria; c__Deltaproteobacteria; o__Myxococcales; f__Haliangiaceae; g__; s__
OTU_1081	6	7	8	4	2	6	0	0	0	0	7	6	2	0	2	4	4	1	7	2	3	3	0	0	0	0	9	8	4	9	5	1		k__Bacteria; p__Proteobacteria; c__Alphaproteobacteria; o__Rhodospirillales; f__Rhodospirillaceae; g__; s__
OTU_1082	4	2	1	7	8	5	0	0	0	0	7	7	6	14	22	17	9	3	5	7	6	1	0	0	0	0	13	6	5	6	11	26		k__Bacteria; p__Proteobacteria; c__Deltaproteobacteria; o__Myxococcales; f__Haliangiaceae; g__; s__
OTU_1083	1	0	0	1	3	8	0	0	1	0	0	0	0	0	3	2	0	0	3	1	6	5	1	2	1	0	2	0	1	2	1	0		k__Bacteria; p__Chloroflexi; c__Chloroflexi; o__[Roseiflexales]; f__; g__; s__
OTU_1084	1	0	0	3	0	0	0	0	2	0	1	3	3	8	1	2	3	0	2	0	0	0	0	0	0	0	6	0	6	3	2	6		k__Bacteria; p__Proteobacteria; c__Deltaproteobacteria; o__Syntrophobacterales; f__Syntrophobacteraceae; g__; s__
OTU_1085	5	1	4	4	3	2	0	0	0	0	1	0	1	3	2	0	4	2	6	3	9	6	0	0	0	0	2	0	0	2	0	0		k__Bacteria; p__Proteobacteria; c__Deltaproteobacteria; o__Myxococcales
OTU_1086	2	0	0	0	5	2	0	0	0	0	3	0	1	0	3	1	2	2	2	0	1	0	0	0	0	0	5	0	9	1	2	0		k__Bacteria; p__Chloroflexi; c__P2-11E; o__; f__; g__; s__
OTU_1087	4	0	0	0	4	2	0	0	0	0	0	0	0	2	13	9	0	0	0	2	0	0	0	0	0	0	1	1	0	8	2	0		k__Bacteria; p__Proteobacteria; c__Gammaproteobacteria
OTU_1088	2	5	1	3	2	2	0	0	0	0	5	0	1	0	1	0	5	3	0	3	4	0	0	0	0	0	1	1	0	0	5	2		k__Bacteria; p__Chloroflexi; c__TK17; o__mle1-48; f__; g__; s__
OTU_1089	5	10	6	5	8	13	0	0	0	0	6	4	7	3	4	1	11	9	3	14	10	6	0	0	0	0	6	8	0	3	3	0		k__Bacteria; p__Proteobacteria; c__Alphaproteobacteria
OTU_1090	2	2	0	3	5	2	0	0	2	0	4	1	0	8	6	2	0	0	1	1	1	1	0	0	0	0	0	2	5	2	0	1		k__Bacteria; p__Planctomycetes; c__Phycisphaerae; o__WD2101; f__; g__; s__
OTU_1091	2	0	0	1	2	0	0	0	0	0	6	0	1	2	6	1	0	0	3	2	2	0	0	0	0	0	4	3	3	4	1	1		k__Bacteria; p__Acidobacteria; c__S035; o__; f__; g__; s__
OTU_1092	10	3	9	4	4	5	0	0	0	0	4	8	23	8	3	7	4	8	8	10	10	6	0	0	0	0	5	10	2	10	9	9		k__Bacteria; p__Acidobacteria; c__Solibacteres; o__Solibacterales; f__Solibacteraceae; g__Candidatus Solibacter; s__
OTU_1093	1	4	0	8	6	5	0	0	0	0	1	0	0	4	1	6	4	0	1	2	2	2	0	0	0	0	0	0	5	2	5	5		k__Bacteria; p__Planctomycetes; c__Phycisphaerae; o__WD2101; f__; g__; s__
OTU_1094	2	0	0	9	14	8	0	0	0	0	0	0	0	2	1	2	1	2	1	2	0	2	0	0	0	0	0	2	0	2	0	0		k__Bacteria; p__Proteobacteria; c__Deltaproteobacteria; o__Myxococcales; f__; g__; s__
OTU_1095	20	8	49	27	42	11	33	47	24	92	10	16	24	10	15	14	13	102	151	50	8	14	38	72	43	18	21	8	17	12	29	23		k__Bacteria; p__Firmicutes; c__Bacilli; o__Bacillales; f__Bacillaceae; g__Bacillus; s__flexus
OTU_1096	0	2	1	1	2	1	0	0	0	0	2	5	8	0	1	2	5	2	0	2	3	3	0	0	0	0	1	3	5	3	6	4		k__Bacteria; p__Proteobacteria; c__Gammaproteobacteria; o__Xanthomonadales; f__Sinobacteraceae; g__; s__
OTU_1097	3	1	0	3	7	1	0	0	0	0	1	2	3	2	3	0	4	4	2	5	4	3	0	0	0	0	1	0	3	0	6	1		k__Bacteria; p__Planctomycetes; c__Planctomycetia; o__Pirellulales; f__Pirellulaceae
OTU_1098	1	0	2	3	3	2	0	0	0	0	2	0	9	1	2	5	2	1	1	3	2	2	0	0	0	0	3	1	2	3	3	0		k__Bacteria; p__Chloroflexi; c__Anaerolineae; o__A31
OTU_1099	5	4	7	6	7	2	0	0	0	0	3	4	7	2	0	0	7	12	4	6	14	12	2	0	0	0	1	5	0	6	6	3		k__Bacteria; p__Proteobacteria; c__Deltaproteobacteria; o__Myxococcales
OTU_1100	0	1	6	0	0	3	0	0	0	0	1	0	5	0	1	1	2	9	3	4	5	3	0	0	0	0	4	2	0	3	0	0		k__Bacteria; p__TM6; c__SJA-4; o__; f__; g__; s__
OTU_1101	5	2	4	0	1	2	0	2	0	0	4	6	0	14	2	6	0	3	3	3	2	1	0	0	0	0	2	3	2	5	5	1		k__Bacteria; p__TM7; c__SC3; o__; f__; g__; s__
OTU_1102	2	24	0	1	6	0	0	0	0	0	1	11	0	0	0	1	1	0	1	7	2	2	0	0	0	0	4	0	0	8	0	6		k__Bacteria; p__Bacteroidetes; c__Flavobacteriia; o__Flavobacteriales; f__Flavobacteriaceae; g__Flavobacterium
OTU_1103	0	0	0	1	3	0	0	0	0	0	3	7	3	5	4	7	2	1	0	3	0	0	0	0	0	0	3	2	6	5	6	5		k__Bacteria; p__Actinobacteria; c__Thermoleophilia; o__Solirubrobacterales; f__; g__; s__
OTU_1104	6	3	7	2	2	1	2	0	0	0	6	2	6	3	3	0	1	4	3	1	5	7	0	0	0	0	4	12	0	4	3	4		k__Bacteria; p__Proteobacteria; c__Alphaproteobacteria; o__Rhodospirillales; f__Acetobacteraceae; g__; s__
OTU_1105	2	2	0	1	2	5	0	0	0	0	0	0	6	0	0	0	1	3	1	0	2	8	0	0	0	0	2	4	0	3	2	0		k__Bacteria; p__Proteobacteria; c__Gammaproteobacteria; o__Legionellales; f__Coxiellaceae; g__; s__
OTU_1106	1	0	0	2	6	1	0	0	0	0	1	0	0	2	1	5	0	0	4	1	2	1	0	0	0	0	0	0	4	3	3	5		k__Bacteria; p__Bacteroidetes; c__[Saprospirae]; o__[Saprospirales]; f__; g__; s__
OTU_1107	0	0	3	4	3	2	0	0	0	0	3	5	3	2	0	5	2	3	5	3	2	2	2	1	0	0	4	0	6	0	2	3		k__Bacteria; p__Proteobacteria; c__Alphaproteobacteria; o__Rhizobiales; f__; g__; s__
OTU_1108	2	1	1	4	2	8	0	0	0	0	2	0	5	1	1	0	5	11	10	4	3	3	0	0	0	0	4	3	0	2	0	2		k__Bacteria; p__Bacteroidetes; c__Sphingobacteriia; o__Sphingobacteriales; f__; g__; s__
OTU_1109	2	1	0	5	6	4	0	0	0	0	10	4	1	1	0	4	4	4	2	2	7	1	0	0	0	0	5	0	11	5	4	9		k__Bacteria; p__Bacteroidetes; c__Sphingobacteriia; o__Sphingobacteriales; f__; g__; s__
OTU_1110	1	1	1	0	0	2	0	0	0	0	1	4	0	1	0	0	2	1	1	6	1	2	0	0	0	0	2	2	1	0	7	3		k__Bacteria; p__Planctomycetes; c__Planctomycetia; o__Pirellulales; f__Pirellulaceae; g__; s__
OTU_1111	2	0	0	0	0	0	0	0	0	0	4	6	0	6	3	3	0	0	0	2	1	0	0	0	0	0	1	0	2	0	5	6		k__Bacteria; p__Proteobacteria; c__Deltaproteobacteria; o__[Entotheonellales]; f__[Entotheonellaceae]; g__; s__
OTU_1112	4	0	2	1	6	24	0	0	0	2	0	0	1	1	0	0	2	0	3	3	0	2	0	0	0	0	0	0	0	0	0	0		k__Bacteria; p__Bacteroidetes; c__[Saprospirae]; o__[Saprospirales]; f__Chitinophagaceae; g__; s__
OTU_1113	4	0	9	0	0	4	0	0	0	0	0	0	1	0	0	1	7	9	0	3	2	1	0	0	0	0	0	0	0	0	0	0		k__Bacteria; p__Bacteroidetes; c__[Saprospirae]; o__[Saprospirales]; f__Chitinophagaceae; g__Lacibacter; s__cauensis
OTU_1114	2	3	4	0	2	5	0	0	0	0	0	2	2	0	3	3	2	2	4	4	3	0	0	0	0	0	3	2	0	1	0	3		k__Bacteria; p__Planctomycetes; c__Planctomycetia; o__Gemmatales; f__Isosphaeraceae; g__; s__
OTU_1115	0	4	1	4	2	5	0	0	0	0	3	6	8	6	4	15	3	1	1	5	9	7	0	0	0	0	1	6	11	3	12	4		k__Bacteria; p__Proteobacteria; c__Gammaproteobacteria; o__; f__; g__; s__
OTU_1116	3	0	3	3	4	2	0	0	0	0	2	1	8	10	0	3	2	2	6	5	15	3	0	1	0	0	4	3	2	6	8	6		k__Bacteria; p__Planctomycetes; c__Planctomycetia; o__Gemmatales; f__Gemmataceae; g__; s__
OTU_1117	5	2	3	2	1	2	0	0	0	0	2	0	0	3	4	1	3	2	2	2	2	1	0	0	0	0	5	0	4	0	8	0		k__Bacteria; p__Actinobacteria; c__Acidimicrobiia; o__Acidimicrobiales; f__EB1017; g__; s__
OTU_1118	14	17	27	14	20	41	0	0	0	0	19	31	51	23	58	25	21	27	9	27	10	8	0	0	0	0	69	60	22	33	20	21		k__Bacteria; p__Bacteroidetes; c__Cytophagia; o__Cytophagales; f__Cytophagaceae; g__; s__
OTU_1119	12	15	4	9	5	7	0	0	0	0	3	6	2	0	4	22	6	8	6	5	7	12	0	0	0	0	5	6	26	5	30	3		k__Bacteria; p__Verrucomicrobia; c__Verrucomicrobiae; o__Verrucomicrobiales; f__Verrucomicrobiaceae; g__Prosthecobacter; s__
OTU_1120	0	0	0	1	2	0	0	0	0	0	3	4	0	3	1	5	0	0	0	0	2	0	0	0	0	0	0	0	5	0	9	6		k__Bacteria; p__Proteobacteria; c__Alphaproteobacteria; o__Rickettsiales; f__mitochondria
OTU_1121	3	2	0	7	3	0	0	0	0	0	7	0	0	3	1	0	2	4	0	5	2	1	0	0	0	0	0	0	0	1	0	0		k__Archaea; p__[Parvarchaeota]; c__[Parvarchaea]; o__YLA114; f__; g__; s__
OTU_1122	2	0	0	2	3	2	0	0	0	0	4	0	0	3	4	1	0	3	5	6	0	1	0	0	0	0	5	1	25	1	3	3		k__Bacteria; p__Bacteroidetes; c__Sphingobacteriia; o__Sphingobacteriales; f__; g__; s__
OTU_1123	2	1	0	4	6	0	0	0	0	0	2	6	0	10	9	5	5	2	13	4	2	2	0	0	0	0	21	1	22	9	6	0		k__Bacteria; p__Bacteroidetes
OTU_1124	3	0	1	5	2	0	0	0	0	0	0	11	19	8	5	10	6	2	2	4	2	7	0	0	0	0	3	1	13	6	4	12		k__Bacteria; p__Tenericutes; c__Mollicutes; o__Anaeroplasmatales; f__Anaeroplasmataceae; g__Asteroleplasma; s__
OTU_1125	10	12	3	4	2	10	0	0	0	0	0	4	6	4	9	2	4	1	2	4	3	2	0	0	0	0	7	4	1	3	2	4		k__Bacteria; p__Gemmatimonadetes; c__Gemmatimonadetes; o__Gemmatimonadales; f__Ellin5301; g__; s__
OTU_1126	2	5	6	2	0	0	0	0	0	0	7	5	13	0	3	8	7	1	1	2	1	6	0	0	0	0	7	12	8	8	14	9		k__Bacteria; p__Proteobacteria; c__Alphaproteobacteria; o__Rickettsiales; f__; g__; s__
OTU_1127	4	5	0	0	4	5	0	0	0	0	3	6	4	4	6	2	2	5	5	8	8	0	0	0	0	0	2	10	7	7	3	0		k__Bacteria; p__Acidobacteria; c__Solibacteres; o__Solibacterales; f__; g__; s__
OTU_1128	2	4	4	2	2	4	0	0	0	0	0	4	2	5	3	3	3	5	1	1	1	0	0	1	0	0	1	4	6	0	0	2		k__Bacteria; p__Planctomycetes; c__Planctomycetia; o__Pirellulales; f__Pirellulaceae; g__Pirellula; s__
OTU_1129	2	0	0	2	2	6	0	0	0	0	1	1	2	1	3	1	19	9	3	3	0	0	0	0	0	0	2	1	4	0	2	2		k__Bacteria; p__Cyanobacteria; c__Nostocophycideae; o__Nostocales; f__Nostocaceae; g__; s__
OTU_1130	4	0	0	2	1	3	0	0	0	0	6	1	0	3	2	0	2	2	2	2	0	0	0	0	0	0	1	0	1	1	0	0		k__Bacteria; p__Planctomycetes; c__vadinHA49; o__p04_C01; f__; g__; s__
OTU_1131	4	9	3	2	0	0	0	0	0	0	2	2	1	0	0	0	1	6	4	0	0	0	0	0	0	0	0	0	0	0	1	1		k__Bacteria; p__Firmicutes; c__Bacilli; o__Bacillales; f__Paenibacillaceae; g__Paenibacillus; s__
OTU_1132	0	6	3	1	5	0	0	1	0	0	4	4	0	3	3	4	2	6	0	2	2	4	0	0	0	0	6	1	0	0	0	1		k__Bacteria; p__Planctomycetes; c__Planctomycetia; o__Gemmatales; f__Gemmataceae; g__; s__
OTU_1133	7	0	6	1	2	6	0	0	0	0	1	0	5	1	6	2	5	8	4	6	8	2	0	0	0	0	0	1	0	1	2	3		k__Bacteria; p__Proteobacteria; c__Deltaproteobacteria; o__FAC87; f__; g__; s__
OTU_1134	0	0	0	1	3	4	0	2	0	0	3	0	3	0	2	0	2	1	4	0	4	3	0	1	0	0	0	1	1	1	3	0		k__Bacteria
OTU_1135	1	1	3	4	3	2	0	0	0	0	1	1	2	1	0	2	3	5	0	3	0	2	0	0	0	0	3	1	0	4	1	1		k__Bacteria; p__Planctomycetes; c__vadinHA49; o__p04_C01; f__; g__; s__
OTU_1136	3	2	0	2	3	2	0	0	0	0	2	2	1	5	2	1	1	0	0	4	0	0	0	0	0	0	4	0	2	0	1	3		k__Bacteria; p__Chloroflexi; c__Anaerolineae; o__A31; f__; g__; s__
OTU_1137	9	4	0	3	2	0	0	0	0	0	2	1	1	3	0	0	0	3	2	0	2	0	0	0	0	0	1	0	1	1	2	3		k__Bacteria; p__Actinobacteria; c__Actinobacteria; o__Actinomycetales; f__Sporichthyaceae; g__Sporichthya; s__
OTU_1138	4	8	12	7	7	16	0	0	0	0	0	0	9	2	3	0	20	15	2	3	6	5	0	0	0	0	1	1	0	2	3	1		k__Bacteria; p__Proteobacteria; c__Deltaproteobacteria; o__Bdellovibrionales; f__Bacteriovoracaceae; g__; s__
OTU_1139	3	2	6	24	3	2	0	0	0	0	0	3	2	2	4	3	0	9	6	3	3	0	0	0	0	0	4	1	5	6	7	4		k__Bacteria; p__Firmicutes; c__Bacilli; o__Bacillales; f__Paenibacillaceae; g__Brevibacillus; s__
OTU_1140	4	6	2	3	2	0	0	0	0	0	3	2	0	1	0	1	4	2	1	2	0	0	0	0	0	0	7	3	6	4	3	0		k__Bacteria; p__Proteobacteria; c__Betaproteobacteria; o__SC-I-84; f__; g__; s__
OTU_1141	3	7	3	3	3	2	0	0	0	0	2	5	1	0	5	1	6	5	6	5	0	1	0	0	0	0	6	6	4	4	4	3		k__Bacteria; p__Proteobacteria; c__Alphaproteobacteria; o__Sphingomonadales; f__Erythrobacteraceae; g__; s__
OTU_1142	8	5	2	0	2	5	0	0	0	0	6	8	0	2	1	2	4	3	1	0	0	0	0	0	0	0	1	3	2	0	3	2		k__Bacteria; p__Bacteroidetes; c__[Saprospirae]; o__[Saprospirales]; f__Chitinophagaceae; g__; s__
OTU_1143	6	2	2	10	3	6	0	0	0	0	5	3	2	9	3	7	6	0	5	9	1	4	0	0	0	0	6	3	5	7	10	3		k__Bacteria; p__Proteobacteria; c__Gammaproteobacteria; o__Thiotrichales; f__Piscirickettsiaceae; g__; s__
OTU_1144	6	2	19	5	1	3	0	0	0	0	3	2	11	46	2	18	0	8	0	6	8	4	0	0	0	0	3	7	5	4	10	4		k__Bacteria; p__Acidobacteria; c__Solibacteres; o__Solibacterales
OTU_1145	2	4	1	6	2	2	0	0	1	0	3	6	1	5	5	6	3	3	6	4	3	4	0	0	0	0	7	7	17	2	8	4		k__Bacteria; p__Acidobacteria; c__Acidobacteria-6; o__iii1-15; f__RB40; g__; s__
OTU_1146	0	0	0	3	1	2	0	0	0	0	14	4	0	7	5	3	0	2	0	3	3	0	0	0	0	0	0	2	2	5	1	3		k__Bacteria; p__Verrucomicrobia; c__[Pedosphaerae]; o__[Pedosphaerales]; f__Ellin515; g__; s__
OTU_1147	1	7	5	1	6	2	0	0	0	0	1	1	2	0	3	3	2	10	6	4	4	2	0	0	0	0	4	3	4	0	6	4		k__Bacteria; p__TM7; c__SC3; o__; f__; g__; s__
OTU_1148	0	2	1	1	3	0	0	0	0	0	2	2	2	0	1	0	0	2	2	0	2	3	0	0	0	0	2	7	5	2	0	1		k__Bacteria; p__Verrucomicrobia; c__[Pedosphaerae]; o__[Pedosphaerales]; f__[Pedosphaeraceae]; g__Pedosphaera; s__
OTU_1149	7	5	9	4	1	5	0	0	0	0	0	6	8	4	3	7	1	4	0	0	4	8	0	0	0	0	0	3	0	4	0	3		k__Bacteria; p__Actinobacteria; c__Actinobacteria; o__Actinomycetales
OTU_1150	18	39	21	90	76	69	0	0	7	0	11	30	14	8	11	5	28	45	67	33	31	29	5	5	1	0	3	7	4	16	6	3		k__Bacteria; p__Proteobacteria; c__Betaproteobacteria; o__Burkholderiales; f__Comamonadaceae
OTU_1151	7	9	1	10	4	7	0	0	0	0	6	5	1	3	2	6	7	3	4	2	4	2	0	0	0	0	5	2	8	5	3	5		k__Bacteria; p__Chloroflexi; c__C0119; o__; f__; g__; s__
OTU_1152	3	0	0	0	1	0	0	0	0	1	1	0	0	2	3	4	1	1	2	0	3	2	0	0	0	0	3	6	3	4	1	0		k__Bacteria; p__Proteobacteria; c__Gammaproteobacteria; o__Legionellales; f__; g__; s__
OTU_1153	2	0	0	3	2	1	0	0	0	0	1	0	0	7	8	8	2	0	0	0	0	1	0	0	0	0	5	0	0	2	5	0		k__Bacteria; p__Elusimicrobia; c__Elusimicrobia
OTU_1154	3	7	4	3	2	3	0	0	0	0	3	4	5	1	3	1	1	4	1	2	2	5	0	0	0	0	5	8	4	2	0	3		k__Bacteria; p__Proteobacteria; c__Deltaproteobacteria
OTU_1155	3	0	0	2	0	1	0	0	0	0	1	3	7	0	2	4	0	0	0	4	2	1	0	0	0	0	3	2	6	2	3	2		k__Bacteria; p__Gemmatimonadetes; c__Gemmatimonadetes; o__N1423WL; f__; g__; s__
OTU_1156	4	3	2	5	3	9	0	0	0	0	0	0	2	0	0	1	4	2	4	1	8	3	0	0	0	0	0	0	0	2	0	0		k__Bacteria; p__Proteobacteria; c__Deltaproteobacteria; o__Bdellovibrionales; f__Bdellovibrionaceae; g__Bdellovibrio; s__
OTU_1157	3	1	2	4	8	6	0	0	0	0	10	5	3	6	9	8	7	4	4	7	2	2	0	0	0	0	4	4	0	8	5	4		k__Archaea; p__[Parvarchaeota]; c__[Parvarchaea]; o__YLA114; f__; g__; s__
OTU_1158	1	0	0	3	3	2	0	0	0	0	0	0	4	2	2	1	1	6	3	3	3	10	0	0	0	0	3	3	4	1	8	4		k__Bacteria; p__Acidobacteria; c__EC1113; o__; f__; g__; s__
OTU_1159	0	0	1	1	3	0	0	0	0	0	10	0	1	27	2	4	0	0	2	0	0	0	0	0	0	0	0	0	0	4	2	0		k__Bacteria; p__Nitrospirae; c__Nitrospira; o__Nitrospirales; f__FW; g__4-29; s__
OTU_1160	0	1	0	2	1	0	0	0	0	0	3	1	3	9	3	6	3	0	0	2	4	0	0	0	0	0	1	0	3	2	1	2		k__Bacteria; p__Chloroflexi; c__Anaerolineae; o__SBR1031; f__oc28; g__; s__
OTU_1161	3	1	2	1	3	0	0	0	0	0	3	0	2	5	1	0	1	2	3	0	0	0	0	0	0	0	3	3	2	2	1	1		k__Bacteria
OTU_1162	5	1	0	2	3	4	0	0	0	0	2	4	0	2	0	0	3	1	2	8	4	0	0	0	0	0	5	1	0	0	0	0		k__Bacteria; p__Proteobacteria; c__Gammaproteobacteria; o__Xanthomonadales; f__Sinobacteraceae; g__; s__
OTU_1163	0	1	1	0	0	1	22	17	0	0	0	0	1	0	0	0	0	0	0	0	0	0	4	0	2	2	0	0	0	0	0	0		k__Bacteria; p__Actinobacteria; c__Actinobacteria; o__Actinomycetales; f__Kineosporiaceae; g__Kineococcus; s__
OTU_1164	2	2	0	0	0	1	0	0	0	0	3	5	5	6	3	1	1	0	0	0	1	0	0	0	0	0	0	0	2	3	4	4		k__Bacteria; p__Proteobacteria; c__Deltaproteobacteria; o__[Entotheonellales]; f__[Entotheonellaceae]; g__; s__
OTU_1165	2	0	0	2	0	3	0	0	0	0	2	2	0	4	2	3	5	0	5	1	0	5	0	0	0	0	11	1	0	10	3	0		k__Bacteria; p__Verrucomicrobia; c__[Pedosphaerae]; o__[Pedosphaerales]; f__Ellin517; g__; s__
OTU_1166	3	7	2	1	2	2	0	0	0	0	6	2	7	6	4	6	8	2	3	4	6	5	1	0	0	0	7	3	6	4	8	9		k__Bacteria; p__Actinobacteria; c__Actinobacteria; o__Actinomycetales; f__Frankiaceae; g__; s__
OTU_1167	6	4	1	2	1	1	0	0	0	2	4	3	3	0	6	1	3	2	6	0	4	2	0	0	0	0	6	1	0	7	4	3		k__Bacteria; p__Chloroflexi; c__TK10; o__B07_WMSP1; f__; g__; s__
OTU_1168	3	7	3	6	5	14	0	0	0	0	6	0	3	0	6	0	12	2	1	3	1	1	1	0	0	0	2	2	1	1	2	1		k__Bacteria; p__Armatimonadetes; c__[Fimbriimonadia]; o__[Fimbriimonadales]; f__[Fimbriimonadaceae]; g__Fimbriimonas; s__
OTU_1169	0	2	1	0	2	2	0	0	0	0	0	1	2	0	1	1	4	4	0	6	4	2	0	0	0	0	0	0	0	0	0	0		k__Bacteria; p__Bacteroidetes; c__Sphingobacteriia; o__Sphingobacteriales; f__; g__; s__
OTU_1170	2	5	0	0	0	1	0	0	0	0	4	3	1	4	6	2	2	4	1	0	2	3	0	0	0	0	3	0	0	1	8	2		k__Bacteria; p__Gemmatimonadetes; c__Gemmatimonadetes; o__; f__; g__; s__
OTU_1171	0	0	3	0	0	0	0	0	0	0	3	0	0	3	1	2	0	0	0	0	2	2	0	0	0	0	1	0	0	0	4	10		k__Bacteria; p__Chloroflexi; c__Anaerolineae; o__SBR1031; f__A4b; g__; s__
OTU_1172	3	1	8	4	4	2	0	0	0	0	0	3	2	1	4	0	7	3	3	1	1	3	0	0	0	0	2	0	0	2	0	0		k__Bacteria; p__[Thermi]; c__Deinococci; o__Deinococcales; f__Deinococcaceae; g__Deinococcus; s__
OTU_1173	0	4	0	9	6	0	0	0	0	0	4	4	1	3	8	2	1	5	1	3	0	0	0	0	0	0	1	3	0	0	0	0		k__Bacteria; p__Chlamydiae; c__Chlamydiia; o__Chlamydiales; f__; g__; s__
OTU_1174	3	2	3	3	9	6	0	0	0	0	10	4	0	2	4	3	4	4	3	1	3	2	0	0	0	0	6	2	0	3	4	0		k__Bacteria; p__Proteobacteria; c__Betaproteobacteria; o__; f__; g__; s__
OTU_1175	0	0	0	3	7	3	0	0	0	0	0	0	0	21	10	9	0	0	2	0	0	0	0	0	0	0	7	0	1	2	2	0		k__Bacteria; p__Chloroflexi; c__Anaerolineae; o__SBR1031; f__A4b; g__; s__
OTU_1176	10	0	0	0	2	6	0	0	0	0	4	6	2	0	3	12	0	0	2	0	4	2	0	0	0	0	2	6	8	7	22	8		k__Bacteria; p__Verrucomicrobia; c__Opitutae; o__Opitutales; f__Opitutaceae; g__Opitutus; s__
OTU_1177	4	1	4	2	3	3	0	0	0	0	3	5	3	7	6	5	4	0	4	3	2	1	0	0	0	0	4	3	1	6	3	1		k__Bacteria; p__Actinobacteria; c__Thermoleophilia; o__Gaiellales; f__Gaiellaceae; g__; s__
OTU_1178	3	2	3	1	2	2	0	0	0	0	0	0	0	3	1	3	3	2	10	8	4	1	0	0	0	0	1	0	0	1	2	3		k__Bacteria; p__Bacteroidetes; c__Sphingobacteriia; o__Sphingobacteriales; f__; g__; s__
OTU_1179	4	5	1	0	4	2	0	0	0	0	3	1	0	1	0	8	3	1	2	5	2	3	0	0	0	0	0	3	10	2	3	2		k__Bacteria; p__Verrucomicrobia; c__Verrucomicrobiae; o__Verrucomicrobiales; f__Verrucomicrobiaceae; g__; s__
OTU_1180	0	0	3	0	0	2	0	0	0	0	0	2	6	1	1	1	0	1	0	1	3	2	0	0	0	1	2	2	0	2	4	0		k__Bacteria; p__Chloroflexi; c__Ktedonobacteria
OTU_1181	4	1	7	9	5	19	0	0	0	0	0	1	10	2	2	0	1	5	1	0	2	5	0	0	0	0	4	4	0	1	3	0		k__Bacteria; p__Acidobacteria; c__Holophagae; o__Holophagales; f__Holophagaceae; g__; s__
OTU_1182	1	2	2	1	4	2	0	0	0	0	0	0	1	0	1	2	14	0	3	1	0	0	0	0	0	0	14	2	2	3	0	0		k__Bacteria; p__Proteobacteria; c__Gammaproteobacteria; o__Legionellales; f__Coxiellaceae; g__Aquicella; s__
OTU_1183	0	0	0	0	0	0	0	0	0	0	0	16	13	0	0	0	0	0	0	0	0	0	0	0	0	0	0	1	0	5	0	0		k__Bacteria
OTU_1184	2	4	2	4	1	1	0	0	0	0	0	1	1	3	0	0	0	1	0	1	4	4	0	0	0	0	4	2	0	0	1	5		k__Bacteria
OTU_1185	23	32	17	21	14	21	0	0	1	0	10	36	18	9	20	15	19	19	10	20	31	43	0	0	0	1	16	30	28	21	11	18		k__Bacteria; p__Proteobacteria; c__Alphaproteobacteria; o__Ellin329; f__; g__; s__
OTU_1186	4	1	3	1	3	2	0	0	0	0	2	2	5	6	2	0	4	2	0	0	0	1	0	0	0	0	1	4	4	4	4	1		k__Bacteria; p__Gemmatimonadetes; c__Gemm-5; o__; f__; g__; s__
OTU_1187	7	11	5	13	9	18	0	0	1	0	7	5	1	17	11	12	8	3	9	3	11	7	0	0	0	0	10	5	17	13	32	21		k__Bacteria; p__Proteobacteria; c__Gammaproteobacteria; o__Xanthomonadales; f__Xanthomonadaceae
OTU_1188	3	2	3	1	3	1	0	0	0	0	3	1	2	0	3	3	2	2	1	2	3	3	0	0	0	0	3	2	2	0	2	2		k__Bacteria; p__Chloroflexi; c__Ktedonobacteria; o__JG30-KF-AS9; f__; g__; s__
OTU_1189	0	0	3	1	0	0	0	0	0	0	3	5	0	4	2	3	2	8	0	1	0	0	0	0	0	0	4	5	0	2	2	1		k__Bacteria; p__OD1; c__SM2F11; o__; f__; g__; s__
OTU_1190	3	2	3	3	3	3	0	0	0	0	3	1	0	3	2	4	0	2	1	3	0	0	0	0	0	0	4	4	3	8	8	6		k__Bacteria; p__Chloroflexi; c__S085; o__; f__; g__; s__
OTU_1191	0	0	2	3	2	3	0	0	0	0	1	0	0	2	0	0	4	2	0	2	4	3	0	0	0	0	2	5	0	1	5	2		k__Bacteria; p__Chlamydiae; c__Chlamydiia; o__Chlamydiales; f__Rhabdochlamydiaceae; g__Candidatus Rhabdochlamydia; s__
OTU_1192	17	1	1	8	2	1	0	0	0	0	0	0	0	0	4	0	5	9	5	0	0	3	0	0	0	0	2	2	1	0	0	2		k__Bacteria; p__Bacteroidetes; c__[Saprospirae]; o__[Saprospirales]; f__Chitinophagaceae; g__Sediminibacterium; s__
OTU_1193	4	7	0	3	1	0	0	0	0	0	5	0	0	4	1	0	2	1	1	3	0	1	0	0	0	0	0	3	1	0	3	4		k__Bacteria; p__Chloroflexi; c__Chloroflexi; o__[Roseiflexales]; f__; g__; s__
OTU_1194	5	4	4	1	2	2	0	0	0	0	2	7	2	3	0	3	4	5	3	5	2	3	0	0	0	0	0	2	0	2	0	2		k__Bacteria; p__Proteobacteria; c__Alphaproteobacteria; o__Rhodospirillales; f__Rhodospirillaceae
OTU_1195	0	0	0	3	1	4	0	0	0	0	1	1	0	4	4	7	0	0	1	3	2	0	0	0	0	0	3	0	0	2	3	2		k__Bacteria; p__OD1; c__ABY1; o__; f__; g__; s__
OTU_1196	0	3	1	1	2	1	0	0	0	0	5	3	1	0	1	2	1	0	3	2	0	0	0	1	0	0	2	0	3	1	0	0		k__Bacteria; p__Proteobacteria; c__Alphaproteobacteria; o__Rhizobiales; f__; g__; s__
OTU_1197	0	3	5	6	2	12	0	0	0	0	0	4	0	3	2	2	0	1	3	0	2	2	0	0	0	0	0	0	1	0	2	0		k__Bacteria; p__Planctomycetes; c__Phycisphaerae; o__WD2101; f__; g__; s__
OTU_1198	3	0	0	0	4	4	0	0	0	0	4	4	3	0	1	3	2	2	3	3	0	1	0	0	0	0	5	2	1	3	6	3		k__Bacteria; p__Bacteroidetes; c__Sphingobacteriia; o__Sphingobacteriales
OTU_1199	3	6	2	0	6	3	0	0	0	0	2	4	13	0	0	0	0	5	1	0	0	4	2	4	3	0	4	0	0	3	2	3		k__Bacteria; p__Actinobacteria; c__Actinobacteria; o__Actinomycetales; f__Nocardioidaceae
OTU_1200	4	11	0	3	2	1	0	0	0	0	6	6	1	0	1	0	3	1	6	4	2	1	0	0	0	0	4	3	3	6	1	5		k__Bacteria; p__Bacteroidetes; c__[Saprospirae]; o__[Saprospirales]; f__Chitinophagaceae; g__; s__
OTU_1201	5	4	3	0	1	0	0	0	0	0	6	3	0	0	0	1	0	0	0	0	2	2	0	0	0	0	0	2	1	0	3	4		k__Bacteria; p__Chloroflexi; c__Ktedonobacteria; o__JG30-KF-AS9; f__; g__; s__
OTU_1202	2	0	0	0	1	0	0	0	0	0	2	0	1	9	1	3	0	0	0	0	0	0	0	0	0	0	5	0	4	1	1	1		k__Bacteria; p__Planctomycetes; c__Planctomycetia; o__Pirellulales; f__Pirellulaceae; g__; s__
OTU_1203	0	10	1	5	1	4	0	0	0	0	0	0	0	1	0	1	6	1	2	1	1	2	0	0	0	0	1	0	0	0	0	0		k__Bacteria; p__Proteobacteria; c__Deltaproteobacteria; o__Myxococcales; f__; g__; s__
OTU_1204	0	1	4	2	4	1	0	0	0	0	0	1	6	2	0	1	0	0	0	0	1	2	0	0	0	0	0	0	7	0	0	9		k__Bacteria; p__Bacteroidetes; c__Cytophagia; o__Cytophagales; f__Cytophagaceae; g__Cytophaga; s__
OTU_1205	2	0	6	28	11	27	0	0	0	0	3	2	1	10	8	0	5	6	44	12	7	6	0	0	0	0	2	8	0	4	3	7		k__Bacteria; p__Proteobacteria; c__Betaproteobacteria; o__Rhodocyclales; f__Rhodocyclaceae
OTU_1206	12	5	4	16	13	13	0	0	0	0	27	13	12	5	48	25	7	23	13	12	4	6	0	0	0	0	48	55	4	14	11	11		k__Bacteria; p__Gemmatimonadetes; c__Gemm-3; o__; f__; g__; s__
OTU_1207	3	2	2	5	0	2	0	0	0	0	5	17	4	6	0	5	1	0	0	2	2	7	0	0	0	0	10	3	12	4	5	3		k__Bacteria; p__Verrucomicrobia; c__[Spartobacteria]; o__[Chthoniobacterales]; f__[Chthoniobacteraceae]; g__; s__
OTU_1208	0	4	0	0	0	0	0	0	0	0	0	0	8	3	0	0	2	2	3	3	2	0	0	0	0	0	5	4	2	4	6	4		k__Bacteria; p__Proteobacteria; c__Gammaproteobacteria; o__Legionellales; f__Coxiellaceae; g__Aquicella; s__
OTU_1209	9	2	3	11	10	3	0	0	0	0	7	5	2	13	3	2	0	3	9	8	6	4	0	0	0	0	7	3	3	9	5	3		k__Bacteria; p__Proteobacteria; c__Deltaproteobacteria; o__Myxococcales; f__; g__; s__
OTU_1210	2	3	5	13	4	2	0	0	0	0	1	3	2	0	0	0	2	0	2	4	2	3	0	0	2	0	0	3	10	3	0	2		k__Bacteria; p__Proteobacteria; c__Gammaproteobacteria; o__Xanthomonadales; f__Xanthomonadaceae
OTU_1211	0	0	0	0	0	24	0	0	0	0	0	0	0	0	0	0	0	0	0	0	0	9	0	0	0	0	0	0	0	0	0	0		k__Bacteria; p__Proteobacteria; c__Gammaproteobacteria; o__Enterobacteriales; f__Enterobacteriaceae; g__Erwinia
OTU_1212	9	0	0	4	2	0	0	0	0	0	1	2	0	2	0	0	7	3	6	0	0	2	0	0	0	0	1	1	0	2	2	1		k__Bacteria; p__Bacteroidetes; c__[Saprospirae]; o__[Saprospirales]; f__Chitinophagaceae
OTU_1213	7	6	0	4	9	3	0	0	0	0	42	13	8	25	33	9	9	10	3	10	0	2	0	0	0	0	19	12	25	24	3	9		k__Bacteria; p__Gemmatimonadetes; c__Gemmatimonadetes; o__N1423WL; f__; g__; s__
OTU_1214	0	3	1	5	3	1	0	0	0	0	0	4	2	20	4	5	2	4	3	1	4	0	0	0	0	1	5	0	8	2	4	2		k__Bacteria; p__Nitrospirae; c__Nitrospira; o__Nitrospirales; f__0319-6A21; g__; s__
OTU_1215	16	0	0	9	17	7	0	0	0	0	3	2	0	3	2	7	9	2	9	7	4	3	0	2	0	3	0	0	0	8	1	0		k__Bacteria; p__Bacteroidetes; c__[Saprospirae]; o__[Saprospirales]; f__Chitinophagaceae; g__; s__
OTU_1216	0	0	0	1	7	3	0	0	0	0	0	0	0	1	0	18	0	0	1	1	0	3	0	0	0	0	0	0	0	3	1	2		k__Bacteria; p__Proteobacteria; c__Alphaproteobacteria; o__Rickettsiales; f__mitochondria
OTU_1217	0	2	1	1	0	0	0	0	0	0	3	3	1	12	2	2	0	0	0	0	0	1	0	0	0	0	2	2	3	4	2	1		k__Bacteria; p__Chloroflexi; c__Anaerolineae; o__GCA004; f__; g__; s__
OTU_1218	0	1	0	0	3	0	0	0	0	0	2	4	3	8	1	4	4	2	3	1	2	3	0	0	0	0	5	3	3	1	1	2		k__Bacteria; p__Armatimonadetes; c__Chthonomonadetes; o__Chthonomonadales; f__Chthonomonadaceae; g__; s__
OTU_1219	3	8	2	3	0	8	1	0	0	0	0	0	0	2	1	0	2	1	0	0	8	4	0	0	0	0	3	0	2	0	0	0		k__Bacteria; p__Proteobacteria; c__Deltaproteobacteria; o__Myxococcales; f__; g__; s__
OTU_1220	0	0	1	2	0	4	0	0	2	2	2	4	3	0	1	0	2	0	1	0	3	2	0	3	2	4	0	3	2	0	0	3		k__Bacteria; p__Proteobacteria; c__Betaproteobacteria; o__Burkholderiales; f__Burkholderiaceae
OTU_1221	4	3	0	5	2	1	0	0	0	0	0	5	2	24	10	8	2	7	4	4	5	2	0	0	0	0	7	7	10	5	3	5		k__Bacteria; p__Bacteroidetes; c__[Saprospirae]; o__[Saprospirales]; f__Chitinophagaceae; g__; s__
OTU_1222	7	0	3	1	0	2	0	0	0	0	4	0	1	0	0	0	6	3	2	3	0	3	0	0	0	0	2	0	2	0	0	2		k__Bacteria; p__Proteobacteria; c__Deltaproteobacteria; o__MIZ46; f__; g__; s__
OTU_1223	4	0	4	4	3	7	0	0	0	0	3	3	0	2	8	7	1	3	4	3	4	1	0	0	0	0	2	2	2	10	3	7		k__Bacteria; p__Elusimicrobia; c__Elusimicrobia; o__MVP-88; f__; g__; s__
OTU_1224	0	2	2	5	0	6	0	0	0	0	0	0	0	0	4	0	0	0	3	3	1	6	0	0	0	0	2	0	0	0	0	0		k__Bacteria; p__Acidobacteria; c__Acidobacteriia; o__Acidobacteriales
OTU_1225	14	6	0	7	3	5	7	9	17	14	4	0	0	1	0	1	12	2	0	1	16	7	13	7	21	9	2	1	0	2	0	5		k__Bacteria; p__Proteobacteria; c__Alphaproteobacteria; o__Rickettsiales; f__mitochondria
OTU_1226	2	1	0	0	2	1	0	0	0	0	2	1	0	2	7	1	3	1	1	0	0	3	0	0	0	0	4	1	5	3	0	0		k__Bacteria; p__Verrucomicrobia; c__[Spartobacteria]; o__[Chthoniobacterales]; f__[Chthoniobacteraceae]; g__DA101; s__
OTU_1227	0	2	0	3	1	3	0	0	0	0	7	0	1	4	3	5	1	1	6	4	0	0	0	2	0	0	9	2	2	2	3	3		k__Bacteria; p__Acidobacteria; c__[Chloracidobacteria]; o__RB41; f__; g__; s__
OTU_1228	0	0	0	0	0	1	0	0	0	0	1	0	7	0	10	0	1	1	2	0	2	7	0	0	0	0	5	4	0	3	0	5		k__Bacteria; p__Proteobacteria; c__Alphaproteobacteria; o__Rickettsiales; f__mitochondria; g__; s__
OTU_1229	5	5	3	5	1	2	0	0	0	0	6	4	2	6	1	6	2	4	4	7	4	5	0	0	0	0	0	5	0	4	3	5		k__Bacteria; p__Actinobacteria; c__Acidimicrobiia; o__Acidimicrobiales; f__EB1017; g__; s__
OTU_1230	0	1	2	1	0	0	0	0	0	0	0	5	5	1	1	3	0	0	2	2	0	0	0	0	0	0	3	7	3	0	2	0		k__Bacteria; p__Proteobacteria; c__Alphaproteobacteria; o__Rhodospirillales; f__Rhodospirillaceae; g__; s__
OTU_1231	1	0	3	0	0	0	0	0	0	0	3	2	0	2	3	1	1	1	0	2	1	2	0	0	0	0	4	2	4	2	3	1		k__Bacteria; p__TM7; c__SC3; o__; f__; g__; s__
OTU_1232	0	5	0	0	2	0	0	0	0	0	0	4	2	1	0	1	4	0	4	0	1	0	0	0	0	0	2	4	6	3	7	0		k__Bacteria; p__Proteobacteria; c__Alphaproteobacteria
OTU_1233	1	0	5	0	1	0	0	0	0	0	0	1	8	0	0	0	2	4	0	3	2	2	0	0	0	0	0	2	0	0	0	0		k__Bacteria; p__Chloroflexi; c__Anaerolineae; o__SBR1031; f__oc28; g__; s__
OTU_1234	0	1	3	0	2	4	0	0	0	0	1	2	0	0	2	1	5	1	1	3	1	2	0	0	0	0	0	5	0	0	0	2		k__Bacteria; p__Planctomycetes; c__Planctomycetia; o__Pirellulales; f__Pirellulaceae; g__; s__
OTU_1235	0	0	0	1	3	0	0	0	0	0	0	3	0	25	3	12	0	0	0	1	2	2	0	0	0	0	0	0	3	0	1	4		k__Bacteria; p__Chloroflexi; c__Anaerolineae; o__CFB-26; f__; g__; s__
OTU_1236	3	2	0	0	3	2	0	0	0	0	8	4	1	3	2	4	6	0	0	2	1	0	0	0	0	0	10	5	5	9	4	6		k__Bacteria; p__Gemmatimonadetes; c__Gemmatimonadetes; o__; f__; g__; s__
OTU_1237	2	1	0	3	1	4	0	0	0	0	1	1	0	0	3	0	0	4	6	6	1	0	0	0	0	0	2	3	0	0	1	0		k__Bacteria; p__Proteobacteria; c__Deltaproteobacteria; o__Bdellovibrionales; f__Bdellovibrionaceae; g__Bdellovibrio; s__
OTU_1238	0	0	0	0	0	2	0	0	0	0	6	0	0	1	1	1	3	1	2	1	0	0	0	0	0	0	2	0	7	2	1	3		k__Bacteria; p__Bacteroidetes; c__[Saprospirae]; o__[Saprospirales]; f__Chitinophagaceae; g__; s__
OTU_1239	6	0	1	0	2	3	0	0	0	0	1	0	1	0	1	2	0	0	0	2	1	0	0	0	0	0	0	1	1	0	4	2		k__Bacteria; p__Chloroflexi; c__C0119; o__; f__; g__; s__
OTU_1240	0	0	0	0	0	0	0	0	0	0	0	0	0	0	0	0	0	0	0	0	20	2	0	0	0	0	0	0	0	0	0	9		k__Bacteria; p__Proteobacteria; c__Betaproteobacteria; o__Neisseriales; f__Neisseriaceae
OTU_1241	4	4	7	1	1	3	0	0	0	0	2	4	2	0	4	3	6	1	3	7	0	3	0	0	0	0	8	3	1	3	6	1		k__Bacteria; p__Proteobacteria; c__Betaproteobacteria; o__; f__; g__; s__
OTU_1242	5	0	1	0	5	1	0	0	0	0	1	0	5	0	3	2	2	2	3	0	2	0	0	0	0	0	5	3	0	0	0	0		k__Bacteria; p__OD1; c__SM2F11; o__; f__; g__; s__
OTU_1243	3	0	0	2	11	5	0	0	0	0	3	0	1	0	3	8	1	2	3	3	5	0	0	0	0	0	2	7	5	2	1	2		k__Bacteria; p__Bacteroidetes; c__[Saprospirae]; o__[Saprospirales]; f__Chitinophagaceae; g__; s__
OTU_1244	6	7	3	7	3	7	0	0	0	0	0	3	2	12	3	0	2	1	8	3	0	3	0	0	0	0	1	2	1	6	0	0		k__Bacteria; p__Bacteroidetes; c__Sphingobacteriia; o__Sphingobacteriales; f__; g__; s__
OTU_1245	5	2	16	5	0	8	0	0	0	0	0	0	0	0	0	0	0	0	2	2	1	5	0	0	0	1	0	0	0	0	0	0		k__Bacteria; p__Chloroflexi; c__Ktedonobacteria; o__Ktedonobacterales; f__Ktedonobacteraceae; g__; s__
OTU_1246	0	2	2	1	10	2	0	0	0	0	1	2	0	0	0	1	0	2	5	2	1	0	0	0	0	0	0	0	0	4	2	2		k__Bacteria; p__Actinobacteria; c__Actinobacteria; o__Actinomycetales; f__Micromonosporaceae; g__Catellatospora; s__
OTU_1247	1	0	2	0	2	8	0	0	0	0	5	6	1	0	3	1	0	3	0	3	2	0	0	0	0	0	0	8	1	2	2	0		k__Bacteria; p__Proteobacteria; c__Gammaproteobacteria; o__Legionellales; f__Coxiellaceae; g__Aquicella; s__
OTU_1248	0	1	0	3	6	4	0	0	0	0	0	0	0	0	2	1	3	2	0	7	1	3	0	0	0	0	1	0	0	5	0	0		k__Bacteria; p__Proteobacteria; c__Alphaproteobacteria
OTU_1249	0	0	0	0	0	0	0	0	0	0	0	2	0	11	3	4	0	0	0	0	1	0	0	0	1	0	1	3	1	4	3	2		k__Bacteria; p__Gemmatimonadetes; c__Gemm-1; o__; f__; g__; s__
OTU_1250	0	2	1	4	2	7	0	0	0	0	2	0	1	0	1	0	2	0	1	0	2	5	0	0	0	0	0	3	1	1	1	2		k__Bacteria; p__Proteobacteria; c__Gammaproteobacteria; o__Legionellales; f__Coxiellaceae; g__; s__
OTU_1251	14	19	20	25	14	11	0	0	0	0	6	9	11	7	9	14	16	12	10	17	10	10	0	0	0	0	13	2	9	7	14	5		k__Bacteria; p__Verrucomicrobia; c__Opitutae; o__Opitutales; f__Opitutaceae
OTU_1252	0	1	0	3	1	0	0	0	0	0	7	2	1	7	3	3	1	2	4	3	3	1	0	0	0	0	11	8	4	5	10	5		k__Bacteria; p__Gemmatimonadetes; c__Gemm-2; o__; f__; g__; s__
OTU_1253	3	1	1	2	4	1	0	0	0	0	3	5	0	3	1	0	0	0	0	3	1	0	0	0	0	0	1	1	5	0	2	0		k__Bacteria; p__Planctomycetes; c__Phycisphaerae; o__WD2101; f__; g__; s__
OTU_1254	1	0	2	2	0	2	0	0	0	0	5	1	1	0	4	2	1	1	2	0	2	2	0	0	0	0	0	0	1	3	2	2		k__Bacteria
OTU_1255	11	2	3	4	2	1	0	0	0	0	9	8	2	0	0	2	2	9	3	11	7	5	0	0	0	0	2	0	0	0	0	5		k__Bacteria; p__Tenericutes; c__Mollicutes; o__Anaeroplasmatales; f__Anaeroplasmataceae; g__Asteroleplasma; s__
OTU_1256	8	7	3	5	12	6	0	0	0	0	10	9	0	11	6	7	10	11	12	15	11	5	0	0	0	0	7	0	10	9	12	9		k__Bacteria; p__Acidobacteria; c__Acidobacteria-6; o__iii1-15; f__; g__; s__
OTU_1257	0	0	0	17	3	0	0	0	0	0	0	0	0	1	0	0	0	0	0	0	6	9	0	0	0	0	0	0	0	0	0	0		k__Bacteria; p__Cyanobacteria
OTU_1258	1	3	4	1	0	2	0	0	0	0	10	1	5	2	0	6	6	4	4	7	0	3	0	0	0	0	6	8	6	8	6	6		k__Bacteria; p__Bacteroidetes; c__[Saprospirae]; o__[Saprospirales]; f__Chitinophagaceae; g__; s__
OTU_1259	0	0	0	0	0	0	0	0	0	0	2	4	0	7	7	3	0	1	2	1	0	1	0	0	0	0	6	4	2	1	0	2		k__Bacteria; p__Gemmatimonadetes; c__Gemmatimonadetes; o__Ellin5290; f__; g__; s__
OTU_1260	1	1	3	2	1	3	0	0	0	0	0	0	0	0	0	0	0	1	4	2	4	2	0	0	0	4	0	1	0	0	2	0		k__Bacteria; p__Actinobacteria; c__Actinobacteria; o__Actinomycetales; f__Nocardiaceae; g__Nocardia; s__
OTU_1261	0	0	0	2	2	0	0	0	0	0	1	0	0	2	4	0	0	0	1	1	0	0	0	0	0	0	1	2	11	8	1	0		k__Bacteria; p__Verrucomicrobia; c__[Spartobacteria]; o__[Chthoniobacterales]; f__[Chthoniobacteraceae]; g__OR-59; s__
OTU_1262	1	2	2	11	3	1	0	0	0	0	0	1	0	2	2	1	0	2	3	1	0	2	0	0	0	0	2	0	0	1	4	0		k__Bacteria; p__Firmicutes; c__Clostridia; o__Clostridiales; f__Clostridiaceae
OTU_1263	0	0	0	2	3	2	0	0	0	0	0	0	0	0	2	0	0	1	1	0	8	13	0	0	0	0	1	0	0	0	0	1		k__Bacteria; p__Bacteroidetes; c__[Saprospirae]; o__[Saprospirales]; f__Chitinophagaceae; g__; s__
OTU_1264	3	0	3	2	0	2	0	0	0	0	1	1	0	5	4	3	2	0	2	2	2	1	0	0	0	0	4	2	2	5	2	4		k__Bacteria; p__Chloroflexi; c__Anaerolineae; o__A31; f__; g__; s__
OTU_1265	4	3	0	3	1	2	1	0	0	0	1	0	4	0	3	1	2	0	1	2	2	1	0	0	0	0	7	0	0	0	1	1		k__Bacteria; p__Gemmatimonadetes; c__Gemmatimonadetes; o__Gemmatimonadales
OTU_1266	3	0	0	3	4	0	0	0	0	0	2	2	0	3	1	1	1	1	5	2	4	2	0	0	0	0	3	0	6	1	4	0		k__Bacteria
OTU_1267	12	7	5	3	10	6	0	0	0	0	9	16	18	3	20	11	4	4	5	6	10	9	0	0	2	0	7	16	21	5	10	10		k__Bacteria; p__Proteobacteria; c__Alphaproteobacteria; o__Ellin329; f__; g__; s__
OTU_1268	1	1	0	2	3	1	0	0	0	0	3	2	0	2	0	1	1	1	1	4	4	5	0	0	0	0	1	0	0	5	3	1		k__Bacteria; p__Bacteroidetes; c__[Saprospirae]; o__[Saprospirales]; f__Chitinophagaceae; g__; s__
OTU_1269	3	1	2	2	3	0	0	0	0	0	1	2	3	2	4	1	12	6	2	8	5	2	0	0	0	0	11	0	9	4	0	0		k__Bacteria; p__Acidobacteria; c__[Chloracidobacteria]; o__RB41; f__; g__; s__
OTU_1270	8	17	20	8	21	12	0	0	0	0	234	96	64	91	36	131	16	7	15	10	8	10	0	0	0	0	15	184	71	115	189	67		k__Bacteria; p__Bacteroidetes; c__Sphingobacteriia; o__Sphingobacteriales; f__Sphingobacteriaceae
OTU_1271	1	1	0	0	0	1	0	0	0	0	3	2	6	0	1	1	0	2	0	0	0	0	0	0	0	1	0	1	3	1	4	3		k__Bacteria; p__Actinobacteria; c__Actinobacteria; o__Actinomycetales; f__Mycobacteriaceae; g__Mycobacterium; s__celatum
OTU_1272	0	3	2	2	2	3	0	0	0	0	1	2	2	0	0	5	2	2	3	1	2	1	0	0	0	0	3	2	1	0	6	2		k__Bacteria; p__Planctomycetes; c__Planctomycetia; o__Pirellulales; f__Pirellulaceae; g__Pirellula; s__
OTU_1273	2	0	0	2	0	2	0	0	0	0	1	0	4	0	0	3	0	1	2	0	4	3	0	0	0	0	0	1	2	1	3	3		k__Bacteria; p__Actinobacteria; c__Actinobacteria; o__Actinomycetales
OTU_1274	1	7	0	4	3	5	0	0	0	0	0	5	1	0	1	0	2	3	1	0	6	3	0	0	0	0	3	1	4	4	2	0		k__Bacteria; p__Bacteroidetes; c__Cytophagia; o__Cytophagales; f__Cytophagaceae; g__Sporocytophaga; s__
OTU_1275	12	7	0	1	1	2	0	0	0	0	0	1	0	0	0	0	0	2	0	0	0	0	0	0	0	0	0	0	0	0	0	0		k__Bacteria; p__OD1; c__ZB2; o__; f__; g__; s__
OTU_1276	1	0	0	4	1	3	0	0	0	0	5	0	1	0	2	2	2	2	5	5	1	0	0	0	0	0	2	0	0	0	0	3		k__Bacteria; p__Chloroflexi; c__Thermomicrobia; o__JG30-KF-CM45; f__; g__; s__
OTU_1277	4	7	3	2	4	3	1	1	4	2	3	1	2	0	1	1	0	5	3	5	6	8	0	0	0	4	0	3	3	2	2	1		k__Bacteria; p__Proteobacteria; c__Alphaproteobacteria; o__Rhizobiales; f__Methylocystaceae; g__; s__
OTU_1278	1	0	3	8	4	2	0	0	0	0	0	0	0	5	2	3	2	0	2	1	10	5	3	0	0	0	1	0	0	0	0	2		k__Bacteria; p__Spirochaetes; c__[Leptospirae]; o__[Leptospirales]; f__Leptospiraceae; g__Turneriella; s__
OTU_1279	3	3	4	3	0	1	0	0	0	0	0	1	2	0	0	0	8	2	1	1	1	0	0	0	0	0	5	0	0	0	0	0		k__Bacteria; p__Proteobacteria; c__Deltaproteobacteria; o__Bdellovibrionales; f__Bacteriovoracaceae
OTU_1280	0	0	0	1	2	5	0	0	0	0	0	0	1	1	8	1	0	0	0	7	0	2	0	0	0	0	0	0	0	5	0	0		k__Bacteria; p__Verrucomicrobia; c__[Pedosphaerae]; o__[Pedosphaerales]
OTU_1281	0	4	3	3	1	1	0	0	0	0	4	2	1	3	0	3	2	3	0	7	4	2	0	0	0	0	2	1	1	1	4	3		k__Bacteria; p__Acidobacteria; c__Acidobacteria-6; o__iii1-15; f__; g__; s__
OTU_1282	5	3	5	4	1	0	0	0	0	0	1	2	7	2	3	0	1	5	2	5	2	0	0	0	0	0	0	2	0	1	1	1		k__Bacteria; p__Proteobacteria; c__Alphaproteobacteria
OTU_1283	4	0	4	3	1	2	0	0	0	0	0	3	3	3	1	0	1	4	0	6	9	3	0	0	0	0	0	0	0	1	0	0		k__Bacteria; p__Cyanobacteria; c__4C0d-2; o__MLE1-12; f__; g__; s__
OTU_1284	3	0	1	3	0	3	0	0	0	0	0	1	1	2	1	2	2	4	0	1	1	3	0	0	0	0	0	0	3	3	1	3		k__Bacteria; p__Chloroflexi; c__Ktedonobacteria; o__JG30-KF-AS9; f__; g__; s__
OTU_1285	2	2	0	0	2	1	0	0	0	0	7	3	1	0	1	0	3	2	0	3	0	0	0	0	0	0	13	0	1	0	4	1		k__Bacteria; p__Actinobacteria; c__Rubrobacteria; o__Rubrobacterales; f__Rubrobacteraceae; g__Rubrobacter; s__
OTU_1286	3	0	0	4	5	5	0	0	0	0	4	1	0	19	3	10	4	2	4	6	3	0	0	0	0	0	1	1	2	11	3	3		k__Bacteria; p__Proteobacteria; c__Deltaproteobacteria; o__Myxococcales; f__Polyangiaceae; g__; s__
OTU_1287	5	5	5	0	6	6	0	0	0	0	3	4	2	0	0	0	2	2	5	2	1	0	0	0	0	0	3	2	3	0	0	1		k__Bacteria; p__Proteobacteria; c__Alphaproteobacteria; o__Rhodospirillales; f__Acetobacteraceae
OTU_1288	1	1	0	0	2	0	0	0	0	0	3	0	1	1	0	0	5	2	5	2	2	0	0	0	0	0	19	2	0	6	2	0		k__Bacteria; p__Proteobacteria; c__Gammaproteobacteria; o__Legionellales; f__Coxiellaceae; g__Aquicella; s__
OTU_1289	1	2	1	1	3	2	0	0	0	0	1	0	3	0	2	0	1	3	4	2	1	3	0	0	0	0	1	1	0	0	0	0		k__Bacteria; p__Armatimonadetes; c__Armatimonadia; o__Armatimonadales; f__Armatimonadaceae; g__; s__
OTU_1290	3	1	4	3	0	2	0	0	2	0	1	0	0	0	0	0	15	9	0	1	2	1	0	0	0	0	4	3	1	0	1	2		k__Bacteria; p__Proteobacteria; c__Deltaproteobacteria; o__Myxococcales; f__0319-6G20; g__; s__
OTU_1291	2	0	0	5	3	4	0	0	0	0	5	2	0	4	1	8	5	1	4	2	2	2	0	0	0	0	4	0	4	5	4	2		k__Bacteria; p__Proteobacteria; c__Deltaproteobacteria; o__Syntrophobacterales; f__Syntrophobacteraceae; g__; s__
OTU_1292	2	0	3	3	2	7	0	0	0	0	3	0	1	0	2	0	4	2	4	1	2	3	0	0	0	0	0	0	0	0	1	3		k__Bacteria; p__Proteobacteria; c__Deltaproteobacteria; o__Myxococcales
OTU_1293	1	1	5	1	2	4	0	0	0	0	3	4	2	3	3	1	4	2	2	6	1	3	0	0	0	0	2	3	4	0	4	0		k__Bacteria; p__Proteobacteria; c__Deltaproteobacteria; o__Bdellovibrionales; f__Bdellovibrionaceae; g__Bdellovibrio; s__
OTU_1294	3	1	0	2	2	0	0	0	0	0	6	0	0	0	1	2	0	4	2	4	5	4	0	0	0	0	1	6	2	6	5	4		k__Bacteria; p__Proteobacteria; c__Gammaproteobacteria; o__Legionellales; f__; g__; s__
OTU_1295	0	7	8	0	1	2	0	0	0	0	1	5	6	4	2	0	0	5	4	2	2	3	0	0	0	0	0	12	3	7	1	3		k__Bacteria; p__Proteobacteria; c__Gammaproteobacteria; o__Legionellales; f__Coxiellaceae; g__Aquicella; s__
OTU_1296	7	1	6	5	2	3	0	0	0	0	4	2	5	2	5	1	8	8	6	2	4	7	0	0	0	0	4	1	6	6	3	4		k__Bacteria; p__Actinobacteria; c__Acidimicrobiia; o__Acidimicrobiales; f__; g__; s__
OTU_1297	0	0	0	4	3	0	0	0	0	0	1	1	1	1	3	2	0	0	0	3	0	1	0	0	2	0	2	1	2	7	3	0		k__Bacteria; p__Elusimicrobia; c__Elusimicrobia; o__MVP-88; f__; g__; s__
OTU_1298	1	2	5	0	1	4	0	0	0	0	2	0	1	0	2	0	1	0	2	3	0	0	0	0	0	0	1	2	0	0	0	4		k__Bacteria; p__Armatimonadetes; c__[Fimbriimonadia]; o__[Fimbriimonadales]; f__[Fimbriimonadaceae]; g__Fimbriimonas; s__
OTU_1299	0	0	7	1	0	2	0	0	0	0	0	2	2	3	3	0	0	1	0	1	2	0	0	0	0	0	3	2	4	8	1	0		k__Bacteria; p__Chloroflexi; c__Anaerolineae; o__A31; f__; g__; s__
OTU_1300	0	1	0	8	0	2	0	0	0	0	0	2	1	0	0	0	20	4	1	1	0	1	1	0	0	0	2	3	3	0	0	1		k__Bacteria; p__Proteobacteria; c__Gammaproteobacteria; o__Xanthomonadales; f__Xanthomonadaceae; g__Lysobacter; s__
OTU_1301	1	7	4	0	3	1	0	0	0	0	2	6	5	0	1	0	3	5	4	6	0	2	0	0	0	0	0	11	3	5	2	6		k__Bacteria; p__Planctomycetes; c__Phycisphaerae; o__WD2101; f__; g__; s__
OTU_1302	0	0	0	0	2	2	0	0	0	0	0	0	0	0	0	0	0	0	16	8	0	4	0	0	0	0	0	0	2	0	1	2		k__Bacteria; p__Proteobacteria; c__Gammaproteobacteria; o__Legionellales; f__Coxiellaceae; g__Rickettsiella; s__
OTU_1303	2	0	2	3	0	0	0	0	0	0	2	4	3	0	0	4	3	2	0	0	1	0	0	0	0	0	0	5	0	3	0	3		k__Bacteria; p__Proteobacteria; c__Deltaproteobacteria; o__Bdellovibrionales; f__Bdellovibrionaceae; g__Bdellovibrio; s__
OTU_1304	1	2	1	0	2	0	0	0	0	0	1	2	0	0	3	0	0	6	2	2	7	2	0	0	0	0	18	4	0	4	0	0		k__Bacteria; p__Proteobacteria; c__Gammaproteobacteria; o__Legionellales
OTU_1305	2	9	7	1	2	2	0	0	0	0	4	2	3	2	1	0	4	4	3	0	4	1	0	0	0	0	0	0	3	3	4	1		k__Bacteria
OTU_1306	4	14	3	7	3	9	0	0	0	5	2	1	5	1	3	2	9	5	1	5	0	7	1	0	0	0	4	2	2	0	1	0		k__Bacteria; p__Proteobacteria; c__Alphaproteobacteria; o__Sphingomonadales; f__Sphingomonadaceae; g__Sphingomonas
OTU_1307	5	3	5	7	9	6	0	0	0	0	5	7	3	4	8	7	10	10	8	4	7	10	1	0	0	0	5	5	10	0	8	8		k__Bacteria; p__Chloroflexi; c__Ellin6529; o__; f__; g__; s__
OTU_1308	2	7	2	7	2	4	0	0	0	0	2	4	3	0	2	3	3	1	3	1	2	2	0	0	0	0	4	8	1	2	2	2		k__Bacteria; p__Planctomycetes; c__Phycisphaerae; o__WD2101; f__; g__; s__
OTU_1309	1	0	0	0	2	2	0	0	0	0	9	0	0	1	2	0	2	0	3	0	2	1	0	0	0	0	1	2	1	2	3	1		k__Bacteria
OTU_1310	5	6	0	1	0	0	0	0	0	0	3	3	4	0	3	1	5	0	3	2	1	5	0	0	0	0	2	12	5	4	3	7		k__Bacteria; p__Gemmatimonadetes; c__Gemmatimonadetes; o__Ellin5290; f__; g__; s__
OTU_1311	0	3	3	1	0	0	0	0	0	0	0	0	3	0	0	0	10	0	0	2	1	3	0	0	0	0	0	5	1	1	0	0		k__Bacteria; p__TM7; c__SC3; o__; f__; g__; s__
OTU_1312	2	5	6	0	3	2	0	0	0	0	1	5	5	1	1	0	2	10	3	5	0	3	0	0	0	0	0	9	0	2	6	1		k__Bacteria; p__Proteobacteria; c__Alphaproteobacteria
OTU_1313	5	8	9	5	4	6	1	0	2	0	8	3	1	3	0	6	6	1	3	3	0	3	1	5	1	0	3	0	0	4	30	2		k__Bacteria; p__Proteobacteria; c__Betaproteobacteria; o__Burkholderiales; f__Oxalobacteraceae; g__Janthinobacterium; s__
OTU_1314	0	2	2	0	0	1	0	0	0	0	0	0	0	14	0	19	0	0	0	0	0	0	0	0	0	0	0	0	0	0	0	0		k__Bacteria; p__Bacteroidetes; c__Flavobacteriia; o__Flavobacteriales; f__Cryomorphaceae; g__Fluviicola; s__
OTU_1315	0	1	1	3	0	2	0	0	0	0	2	4	0	2	0	4	1	1	3	5	5	6	0	0	0	0	2	1	0	3	2	2		k__Bacteria; p__Proteobacteria; c__Alphaproteobacteria; o__Rhizobiales; f__; g__; s__
OTU_1316	0	0	1	0	0	0	0	0	0	0	0	3	3	0	0	0	1	0	1	0	2	2	0	0	0	0	1	1	2	12	1	3		k__Bacteria; p__TM6; c__SJA-4; o__; f__; g__; s__
OTU_1317	0	6	8	2	3	7	0	0	0	2	3	13	16	0	5	1	2	2	5	0	3	7	0	1	0	3	4	8	6	3	3	5		k__Bacteria; p__Proteobacteria; c__Gammaproteobacteria; o__Xanthomonadales; f__Xanthomonadaceae; g__Luteibacter; s__rhizovicinus
OTU_1318	7	9	7	9	3	9	0	0	0	0	19	16	13	9	23	12	13	3	3	8	13	12	0	0	0	0	20	17	10	19	20	12		k__Bacteria; p__Actinobacteria; c__Thermoleophilia; o__Gaiellales; f__Gaiellaceae; g__; s__
OTU_1319	2	0	0	3	5	2	0	0	0	0	1	0	1	0	4	1	0	1	3	2	4	2	0	0	2	0	0	0	0	0	2	0		k__Bacteria; p__Proteobacteria; c__Deltaproteobacteria; o__Myxococcales
OTU_1320	2	3	2	0	0	2	0	0	0	0	0	5	5	4	2	1	0	6	1	1	3	2	0	0	0	0	1	6	4	2	6	6		k__Bacteria; p__Actinobacteria; c__Actinobacteria; o__Actinomycetales
OTU_1321	2	0	0	3	0	0	0	0	0	0	2	4	1	1	2	0	0	0	0	1	0	0	0	0	0	1	0	2	5	2	4	1		k__Bacteria; p__Proteobacteria; c__Alphaproteobacteria; o__Rhizobiales; f__Rhizobiaceae; g__Kaistia; s__
OTU_1322	7	3	0	4	5	1	0	0	0	0	3	2	4	1	0	1	4	1	6	1	2	3	0	0	0	0	9	3	4	6	5	6		k__Bacteria; p__Proteobacteria; c__Alphaproteobacteria; o__Rickettsiales; f__; g__; s__
OTU_1323	0	0	2	0	0	3	0	0	0	2	4	5	6	0	1	0	0	0	0	3	0	0	0	0	0	0	2	3	1	4	2	0		k__Bacteria; p__Chloroflexi; c__C0119; o__; f__; g__; s__
OTU_1324	0	1	2	3	1	1	0	0	0	0	3	1	0	7	2	3	2	0	0	0	3	2	0	0	0	0	2	2	5	4	0	3		k__Bacteria; p__Planctomycetes; c__Phycisphaerae; o__WD2101; f__; g__; s__
OTU_1325	3	0	1	5	2	1	0	0	0	0	13	4	2	6	3	7	4	4	5	4	3	2	0	0	0	0	5	3	6	7	7	2		k__Bacteria; p__Actinobacteria; c__Thermoleophilia; o__Gaiellales; f__Gaiellaceae; g__; s__
OTU_1326	0	3	0	2	2	2	0	0	0	0	0	0	0	0	0	0	2	2	2	0	3	12	0	0	0	0	0	1	0	0	0	0		k__Bacteria; p__Proteobacteria
OTU_1327	7	4	1	20	10	17	0	0	0	0	6	1	0	6	4	0	9	8	14	10	10	9	0	0	0	0	4	0	3	3	3	1		k__Bacteria; p__Proteobacteria; c__Deltaproteobacteria; o__Myxococcales; f__Polyangiaceae; g__; s__
OTU_1328	1	0	0	4	2	2	0	0	0	0	2	0	0	4	1	3	0	2	0	1	0	0	0	0	0	0	1	1	3	0	6	3		k__Bacteria; p__Proteobacteria; c__Betaproteobacteria; o__MND1; f__; g__; s__
OTU_1329	3	2	5	5	5	9	0	0	0	0	5	2	0	0	0	0	2	3	5	5	2	4	0	0	0	0	2	1	0	2	1	0		k__Bacteria; p__Elusimicrobia; c__Elusimicrobia; o__IIb; f__; g__; s__
OTU_1330	0	1	0	1	1	0	0	0	0	0	1	1	2	1	3	0	0	0	2	7	2	4	0	0	0	0	0	1	0	1	3	3		k__Bacteria; p__Proteobacteria; c__Alphaproteobacteria; o__Rhodospirillales; f__Rhodospirillaceae; g__; s__
OTU_1331	1	1	6	2	3	2	0	0	0	0	2	4	6	8	4	6	2	1	3	4	5	0	0	0	0	0	1	1	3	3	5	5		k__Bacteria; p__Elusimicrobia; c__Elusimicrobia; o__IIb; f__; g__; s__
OTU_1332	5	4	0	0	1	0	0	0	0	0	3	3	0	8	1	0	2	0	0	0	2	1	0	0	0	0	0	1	1	0	0	12		k__Bacteria; p__Bacteroidetes; c__Cytophagia; o__Cytophagales; f__Cytophagaceae; g__; s__
OTU_1333	1	0	0	0	2	0	0	0	0	0	2	0	0	2	2	0	0	0	0	1	0	0	0	0	0	0	7	11	0	0	0	3		k__Bacteria; p__Proteobacteria; c__Alphaproteobacteria; o__; f__; g__; s__
OTU_1334	0	0	0	0	0	0	0	0	0	0	0	3	0	0	0	1	0	0	0	1	2	0	0	0	0	0	10	3	2	3	1	2		k__Bacteria
OTU_1335	0	0	0	0	0	0	0	0	0	0	0	0	0	0	14	2	0	1	2	0	0	0	0	0	0	0	1	0	1	1	5	2		k__Bacteria; p__Actinobacteria; c__Actinobacteria; o__Actinomycetales; f__Streptosporangiaceae; g__Streptosporangium; s__
OTU_1336	0	0	0	0	0	0	0	0	0	0	0	2	2	0	0	6	0	0	0	0	0	0	0	0	0	0	0	4	3	0	9	16		k__Bacteria; p__Actinobacteria; c__Thermoleophilia; o__Solirubrobacterales; f__Patulibacteraceae; g__; s__
OTU_1337	0	1	4	1	3	8	0	0	0	0	0	0	0	0	5	2	0	6	2	2	1	1	0	0	0	0	0	0	0	1	0	0		k__Bacteria; p__Armatimonadetes; c__[Fimbriimonadia]; o__[Fimbriimonadales]; f__[Fimbriimonadaceae]; g__Fimbriimonas; s__
OTU_1338	1	0	0	0	0	1	0	0	0	0	3	2	2	3	3	3	2	2	3	0	0	0	0	0	0	0	4	1	12	4	0	0		k__Bacteria; p__Bacteroidetes; c__Cytophagia; o__Cytophagales; f__Cytophagaceae; g__; s__
OTU_1339	1	0	2	2	0	0	0	0	0	0	3	2	2	3	1	3	1	1	0	1	2	0	0	0	2	0	2	2	2	2	1	2		k__Bacteria; p__Chloroflexi; c__Chloroflexi; o__AKIW781; f__; g__; s__
OTU_1340	1	0	0	2	1	0	0	0	0	0	3	1	0	3	2	0	1	0	0	1	2	1	0	0	0	0	6	6	0	4	0	0		k__Bacteria; p__Planctomycetes; c__Planctomycetia; o__Gemmatales; f__Gemmataceae; g__; s__
OTU_1341	0	6	4	1	1	2	0	0	0	0	1	0	2	0	0	3	2	6	1	5	0	0	0	0	0	0	0	6	0	0	2	0		k__Bacteria; p__Actinobacteria; c__Actinobacteria
OTU_1342	0	0	0	0	0	0	0	0	0	0	0	1	3	1	0	15	0	0	0	0	0	0	0	0	0	0	0	0	1	1	10	3		k__Bacteria
OTU_1343	0	3	2	2	0	0	2	0	0	0	2	4	0	0	3	3	2	0	2	1	0	0	0	0	0	0	2	1	3	1	0	0		k__Bacteria; p__Actinobacteria; c__Actinobacteria; o__Actinomycetales; f__Pseudonocardiaceae; g__Actinomycetospora; s__
OTU_1344	2	1	0	1	1	3	0	0	0	0	1	0	1	4	3	0	2	0	6	1	2	3	0	0	0	0	16	0	6	2	4	2		k__Bacteria; p__Gemmatimonadetes; c__Gemmatimonadetes; o__Gemmatimonadales; f__; g__; s__
OTU_1345	0	0	1	0	4	1	0	0	0	0	1	0	5	1	2	5	2	3	2	5	4	8	0	0	0	0	2	3	4	1	0	4		k__Bacteria; p__Proteobacteria; c__Alphaproteobacteria; o__Rhodospirillales; f__Rhodospirillaceae; g__; s__
OTU_1346	0	1	0	0	0	2	0	0	0	0	1	2	2	1	2	2	0	2	1	1	3	2	0	0	0	0	0	2	0	2	0	2		k__Bacteria; p__Proteobacteria; c__TA18; o__PHOS-HD29; f__; g__; s__
OTU_1347	0	0	1	3	1	5	0	0	0	0	2	3	4	9	2	4	4	0	8	0	2	4	0	0	0	0	4	6	0	10	7	6		k__Bacteria; p__Verrucomicrobia; c__[Pedosphaerae]; o__[Pedosphaerales]; f__; g__; s__
OTU_1348	1	1	4	0	0	0	0	0	0	0	0	2	1	0	0	0	1	0	13	0	0	0	0	0	0	0	0	0	2	0	3	0		k__Bacteria; p__Proteobacteria; c__Betaproteobacteria
OTU_1349	4	2	0	3	3	0	0	0	0	0	11	5	6	3	3	7	3	2	2	4	0	1	0	0	0	0	7	2	6	8	5	4		k__Bacteria; p__Actinobacteria; c__Actinobacteria; o__Actinomycetales; f__Nocardioidaceae
OTU_1350	0	0	0	2	3	0	0	0	0	0	0	0	0	2	1	0	2	3	3	0	1	0	0	0	0	0	1	3	1	3	4	0		k__Bacteria
OTU_1351	0	7	6	2	2	1	0	0	0	0	3	1	5	1	3	0	2	4	2	7	3	1	0	0	0	0	1	5	2	3	0	0		k__Bacteria; p__Proteobacteria; c__Deltaproteobacteria; o__Myxococcales; f__; g__; s__
OTU_1352	0	1	1	1	6	4	0	0	0	0	0	0	1	1	1	0	4	5	6	4	4	3	0	0	0	0	5	0	0	1	0	0		k__Bacteria; p__OP3; c__koll11; o__; f__; g__; s__
OTU_1353	2	1	3	1	0	0	0	0	1	0	3	6	2	3	2	4	1	1	2	2	2	0	0	0	0	4	2	0	1	1	0	3		k__Bacteria; p__Planctomycetes; c__Planctomycetia; o__Gemmatales; f__Isosphaeraceae; g__; s__
OTU_1354	0	1	2	0	1	0	0	0	0	0	1	3	2	4	3	3	0	0	0	0	1	3	0	0	0	0	0	1	0	0	1	7		k__Bacteria; p__Proteobacteria; c__Deltaproteobacteria; o__MIZ46; f__; g__; s__
OTU_1355	8	3	1	8	7	4	0	0	0	0	12	3	4	0	5	5	5	5	9	4	12	5	0	0	0	0	6	3	2	11	3	4		k__Bacteria; p__Proteobacteria; c__Deltaproteobacteria; o__Myxococcales; f__Polyangiaceae; g__; s__
OTU_1356	2	0	0	2	0	3	0	0	0	0	1	0	2	2	1	1	4	0	2	1	2	1	0	0	0	0	2	1	2	1	3	5		k__Bacteria; p__Actinobacteria; c__Thermoleophilia; o__Solirubrobacterales; f__; g__; s__
OTU_1357	3	2	2	5	2	4	0	0	2	0	0	1	3	0	1	0	2	3	3	5	6	1	0	1	0	0	1	0	0	1	2	0		k__Bacteria; p__Chloroflexi; c__TK10; o__B07_WMSP1
OTU_1358	1	1	0	1	3	0	3	0	0	0	0	2	1	0	0	0	1	0	0	2	5	1	4	0	0	0	0	0	1	0	0	4		k__Bacteria; p__Proteobacteria; c__Betaproteobacteria; o__Burkholderiales; f__Burkholderiaceae; g__Candidatus Glomeribacter
OTU_1359	1	0	1	1	1	4	0	0	0	0	1	5	4	4	18	5	1	3	1	0	0	0	0	0	0	0	0	9	0	3	0	3		k__Bacteria; p__Proteobacteria; c__Deltaproteobacteria; o__Myxococcales
OTU_1360	4	7	1	2	3	1	0	0	0	0	1	1	0	0	0	0	12	4	2	11	3	3	0	0	0	0	0	1	0	0	0	0		k__Bacteria; p__Bacteroidetes; c__[Saprospirae]; o__[Saprospirales]; f__Chitinophagaceae; g__Niabella; s__
OTU_1361	4	0	1	0	1	0	0	0	0	0	0	1	0	0	0	1	4	2	0	2	0	0	0	0	0	0	3	0	3	3	3	2		k__Bacteria; p__Proteobacteria; c__Deltaproteobacteria; o__Bdellovibrionales; f__Bdellovibrionaceae; g__Bdellovibrio; s__
OTU_1362	0	3	0	1	4	1	0	0	0	0	1	3	0	4	2	0	2	2	0	0	2	1	0	0	0	0	1	1	1	1	2	1		k__Bacteria; p__Gemmatimonadetes; c__Gemm-5; o__; f__; g__; s__
OTU_1363	0	0	0	4	0	2	0	0	0	0	0	0	1	10	4	1	0	0	0	4	0	0	0	0	0	0	2	0	3	2	6	1		k__Bacteria; p__Proteobacteria; c__Betaproteobacteria; o__IS-44; f__; g__; s__
OTU_1364	4	1	0	0	0	0	0	0	0	0	3	0	2	0	0	0	1	1	0	0	0	0	0	0	0	0	3	8	0	3	0	0		k__Bacteria; p__Proteobacteria; c__Alphaproteobacteria
OTU_1365	0	0	0	3	3	4	0	0	0	0	4	0	0	4	0	0	3	0	2	1	0	0	0	0	0	0	2	0	3	2	2	0		k__Bacteria; p__Armatimonadetes; c__[Fimbriimonadia]; o__[Fimbriimonadales]; f__[Fimbriimonadaceae]
OTU_1366	5	0	3	5	1	2	0	0	0	0	2	2	1	18	5	3	0	0	2	5	2	4	0	0	0	0	2	5	1	3	3	4		k__Bacteria; p__Proteobacteria; c__Betaproteobacteria; o__; f__; g__; s__
OTU_1367	8	13	4	13	8	9	1	0	1	0	3	4	6	4	5	4	9	15	3	9	9	15	4	0	0	0	11	7	3	3	2	3		k__Bacteria; p__Planctomycetes; c__Planctomycetia; o__Gemmatales; f__Gemmataceae; g__Gemmata; s__
OTU_1368	14	33	17	7	9	13	0	0	1	0	27	46	26	15	24	13	14	20	12	19	16	15	0	0	0	0	9	18	21	24	18	24		k__Bacteria; p__Acidobacteria; c__Solibacteres; o__Solibacterales; f__Solibacteraceae; g__Candidatus Solibacter; s__
OTU_1369	0	3	0	0	0	2	0	0	0	0	2	0	0	0	1	3	0	0	3	0	1	1	0	0	0	0	2	0	12	0	2	1		k__Bacteria; p__Verrucomicrobia; c__Verrucomicrobiae; o__Verrucomicrobiales; f__Verrucomicrobiaceae; g__; s__
OTU_1370	3	1	9	1	1	2	0	0	0	0	3	4	13	2	3	7	1	6	0	3	4	2	0	0	0	0	1	12	0	1	7	5		k__Bacteria; p__Proteobacteria; c__Alphaproteobacteria; o__Caulobacterales; f__Caulobacteraceae; g__; s__
OTU_1371	2	1	0	1	1	1	0	0	0	0	2	1	1	7	3	1	0	0	0	0	1	3	0	0	0	0	0	0	4	2	2	0		k__Bacteria; p__Gemmatimonadetes; c__Gemm-1; o__; f__; g__; s__
OTU_1372	0	0	0	4	0	1	0	0	0	0	4	0	0	3	3	1	2	0	1	0	3	0	0	0	0	0	0	0	0	10	3	3		k__Bacteria; p__Bacteroidetes; c__[Saprospirae]; o__[Saprospirales]; f__Chitinophagaceae; g__; s__
OTU_1373	3	1	0	0	1	2	0	0	0	0	3	1	0	0	0	3	0	1	1	0	1	1	0	0	0	0	2	1	4	2	3	2		k__Bacteria; p__Proteobacteria; c__Gammaproteobacteria; o__Legionellales; f__Coxiellaceae; g__; s__
OTU_1374	2	0	0	0	1	0	0	0	0	0	4	1	0	2	1	0	2	0	3	1	3	0	0	0	0	0	4	1	5	6	0	0		k__Bacteria; p__Bacteroidetes; c__[Saprospirae]; o__[Saprospirales]; f__Chitinophagaceae; g__; s__
OTU_1375	2	0	2	0	0	0	0	0	0	0	3	1	1	8	4	0	0	0	0	0	0	1	0	0	0	0	0	3	4	2	3	2		k__Bacteria; p__Acidobacteria; c__BPC102; o__B110; f__; g__; s__
OTU_1376	4	1	0	0	0	2	0	0	0	0	1	1	1	0	4	0	2	4	0	1	1	1	0	0	0	0	1	1	0	2	1	0		k__Bacteria; p__Elusimicrobia; c__Elusimicrobia; o__IIb; f__; g__; s__
OTU_1377	1	5	0	0	0	0	0	0	0	0	0	2	4	0	0	0	2	1	2	2	1	2	0	0	0	0	7	2	0	6	2	0		k__Bacteria; p__Chlamydiae; c__Chlamydiia; o__Chlamydiales; f__; g__; s__
OTU_1378	2	0	0	3	3	1	0	0	0	0	0	0	0	0	2	1	4	0	0	1	1	1	0	0	0	0	3	0	3	2	0	2		k__Bacteria; p__Proteobacteria; c__Deltaproteobacteria; o__Myxococcales
OTU_1379	2	1	3	4	0	0	0	0	0	0	3	3	5	0	1	3	2	0	1	0	3	0	0	0	0	0	2	0	0	4	4	3		k__Bacteria; p__Proteobacteria; c__Betaproteobacteria; o__SC-I-84; f__; g__; s__
OTU_1380	0	4	4	0	2	6	0	0	0	0	0	1	0	0	0	0	1	6	2	3	3	4	0	0	0	0	0	0	0	0	0	1		k__Bacteria; p__Bacteroidetes
OTU_1381	3	5	0	3	3	1	0	0	0	0	1	0	0	0	0	0	4	1	0	2	0	1	0	0	0	0	2	0	0	0	0	2		k__Bacteria; p__Proteobacteria; c__Deltaproteobacteria
OTU_1382	0	7	1	3	0	5	0	0	0	0	3	0	3	0	4	0	1	2	2	3	0	6	0	0	0	0	2	0	1	0	0	0		k__Bacteria; p__Proteobacteria; c__Deltaproteobacteria; o__Myxococcales
OTU_1383	2	7	5	3	2	3	0	0	0	0	14	4	11	4	10	10	8	9	8	2	6	4	0	0	0	0	7	9	7	9	10	5		k__Bacteria; p__Actinobacteria; c__Thermoleophilia; o__Gaiellales; f__Gaiellaceae; g__; s__
OTU_1384	2	3	0	0	1	1	0	0	0	0	0	1	0	1	2	0	2	5	2	3	0	0	0	0	0	0	2	2	0	2	3	0		k__Bacteria; p__OD1; c__SM2F11; o__; f__; g__; s__
OTU_1385	7	1	1	0	6	2	0	0	0	0	3	3	5	8	2	3	2	4	4	0	5	3	0	0	0	0	4	0	1	7	4	1		k__Bacteria; p__Proteobacteria; c__Alphaproteobacteria; o__Ellin329; f__; g__; s__
OTU_1386	1	3	0	0	0	0	0	0	0	0	3	3	1	0	0	0	2	2	1	2	0	0	0	0	0	0	0	3	2	5	0	0		k__Bacteria; p__Chlamydiae; c__Chlamydiia; o__Chlamydiales
OTU_1387	0	0	0	1	0	1	0	0	0	0	0	0	0	35	0	0	0	0	0	0	0	0	0	0	0	0	0	0	3	0	0	0		k__Bacteria; p__Chloroflexi; c__Anaerolineae; o__GCA004; f__; g__; s__
OTU_1388	0	2	3	0	1	0	0	0	0	0	0	1	4	0	1	0	0	8	1	6	0	0	0	0	0	0	1	2	0	2	0	1		k__Bacteria; p__Proteobacteria; c__Gammaproteobacteria; o__Legionellales; f__Coxiellaceae; g__Aquicella; s__
OTU_1389	2	1	0	3	7	8	0	0	0	0	2	1	0	1	4	1	2	2	1	1	6	7	0	0	0	0	1	0	3	1	3	3		k__Bacteria; p__Verrucomicrobia; c__[Spartobacteria]; o__[Chthoniobacterales]; f__[Chthoniobacteraceae]; g__OR-59; s__
OTU_1390	2	0	0	0	0	0	0	0	0	0	0	0	2	0	1	1	2	0	0	3	0	0	0	0	0	0	2	3	1	15	0	1		k__Bacteria; p__Proteobacteria; c__Gammaproteobacteria; o__Legionellales; f__Coxiellaceae; g__Aquicella; s__
OTU_1391	1	0	0	0	0	0	0	0	0	0	2	0	7	0	0	6	0	2	0	0	2	0	0	0	0	2	0	1	0	1	0	1		k__Bacteria; p__Planctomycetes; c__Planctomycetia; o__Gemmatales; f__Isosphaeraceae; g__; s__
OTU_1392	8	4	1	3	3	0	0	0	0	0	0	1	0	0	0	0	4	1	3	3	1	0	0	0	0	0	1	2	2	1	0	0		k__Bacteria; p__Proteobacteria; c__Deltaproteobacteria; o__Myxococcales; f__; g__; s__
OTU_1393	4	9	4	5	7	7	0	0	0	0	2	1	2	0	3	1	5	5	6	11	3	6	0	0	0	0	5	5	8	1	7	2		k__Bacteria; p__Chloroflexi
OTU_1394	0	3	4	0	4	4	0	0	0	0	0	2	0	0	2	0	2	5	0	2	3	5	0	0	0	0	0	0	0	0	0	0		k__Bacteria; p__OD1; c__ZB2; o__; f__; g__; s__
OTU_1395	1	4	0	0	0	0	0	0	0	0	1	3	3	0	0	0	2	2	1	0	1	3	0	0	0	0	1	0	0	0	4	6		k__Bacteria; p__Firmicutes; c__Clostridia; o__Clostridiales; f__Peptostreptococcaceae; g__Tepidibacter; s__
OTU_1396	1	2	1	0	1	0	0	0	0	0	2	2	2	0	1	0	0	4	4	2	0	0	0	0	0	0	1	2	0	1	1	1		k__Bacteria
OTU_1397	15	8	3	3	5	1	5	0	0	0	3	1	0	2	0	0	6	3	3	0	2	2	5	1	3	8	2	2	2	0	0	0		k__Bacteria; p__Proteobacteria; c__Alphaproteobacteria; o__Rhizobiales
OTU_1398	0	1	2	5	0	0	0	0	0	0	2	11	3	0	0	0	0	4	3	0	2	0	0	0	0	0	0	4	1	1	0	4		k__Bacteria; p__Proteobacteria; c__Alphaproteobacteria; o__Ellin329; f__; g__; s__
OTU_1399	6	1	0	25	4	4	0	0	0	0	0	0	3	0	0	0	2	1	6	5	2	0	0	0	0	0	0	2	0	0	2	3		k__Bacteria; p__Firmicutes; c__Clostridia; o__Clostridiales; f__Clostridiaceae; g__Clostridium
OTU_1400	2	4	2	0	0	2	0	0	0	0	5	1	0	2	3	1	3	0	2	2	1	0	0	0	0	0	4	0	4	2	3	3		k__Bacteria; p__Actinobacteria; c__Thermoleophilia; o__Solirubrobacterales; f__; g__; s__
OTU_1401	2	2	0	0	0	0	0	0	0	0	0	3	0	0	0	0	1	1	1	1	0	0	0	0	0	0	2	4	2	4	3	1		k__Bacteria; p__Acidobacteria; c__Acidobacteria-5; o__; f__; g__; s__
OTU_1402	2	6	1	2	2	1	1	0	0	0	5	5	4	0	3	0	0	2	3	4	3	2	0	0	0	0	2	1	0	0	6	0		k__Bacteria; p__Actinobacteria; c__Acidimicrobiia; o__Acidimicrobiales; f__EB1017; g__; s__
OTU_1403	0	3	0	3	4	0	0	0	0	0	0	0	0	3	2	6	2	0	1	0	0	2	0	0	0	0	0	0	6	0	0	0		k__Bacteria; p__Verrucomicrobia; c__[Pedosphaerae]; o__[Pedosphaerales]; f__Ellin517; g__; s__
OTU_1404	2	3	0	2	2	2	0	0	0	0	2	1	5	3	5	1	2	0	0	4	2	4	0	0	0	0	8	5	12	2	1	1		k__Bacteria; p__Chlorobi; c__; o__; f__; g__; s__
OTU_1405	3	0	0	4	4	1	0	0	0	0	1	0	0	0	1	6	1	0	3	0	2	0	0	0	0	0	2	0	0	9	2	0		k__Bacteria; p__Chloroflexi; c__Anaerolineae; o__SBR1031; f__oc28; g__; s__
OTU_1406	1	2	0	17	1	2	0	0	0	0	1	1	1	0	0	2	0	1	2	0	1	0	0	0	0	0	2	1	0	0	2	1		k__Bacteria; p__Firmicutes; c__Clostridia; o__Clostridiales; f__Clostridiaceae; g__Clostridium; s__intestinale
OTU_1407	3	1	2	0	4	1	0	0	0	0	3	2	1	0	4	1	5	2	2	4	2	3	0	0	0	0	5	6	1	5	0	3		k__Bacteria; p__Proteobacteria; c__Gammaproteobacteria; o__Legionellales; f__Coxiellaceae; g__; s__
OTU_1408	4	2	5	6	0	4	0	0	0	0	1	0	0	0	5	0	2	1	3	3	2	2	0	0	0	0	1	2	0	0	0	0		k__Bacteria; p__Proteobacteria; c__Deltaproteobacteria; o__Myxococcales
OTU_1409	0	0	0	0	2	3	0	0	0	0	0	0	0	18	2	12	0	0	0	0	3	2	0	0	0	0	0	2	0	2	3	7		k__Bacteria; p__Spirochaetes; c__Spirochaetes; o__Spirochaetales; f__Spirochaetaceae; g__Spirochaeta; s__aurantia
OTU_1410	0	0	0	4	0	1	0	0	0	0	0	0	1	6	2	1	0	0	3	2	4	3	0	0	0	0	0	1	5	1	2	2		k__Bacteria; p__TM6; c__SJA-4; o__; f__; g__; s__
OTU_1411	1	2	3	3	1	3	0	0	0	0	0	2	1	0	3	0	2	4	0	7	4	3	0	0	0	0	2	3	0	1	0	1		k__Bacteria
OTU_1412	1	0	0	4	0	0	0	0	0	0	2	1	0	1	0	1	0	0	1	1	2	0	0	0	0	0	2	0	1	4	4	0		k__Bacteria; p__TM7; c__SC3; o__; f__; g__; s__
OTU_1413	10	10	6	12	10	13	0	0	0	0	20	22	14	7	11	14	17	12	13	10	16	12	0	0	0	0	29	15	11	13	14	15		k__Bacteria; p__Proteobacteria; c__Deltaproteobacteria; o__Myxococcales
OTU_1414	2	0	1	2	3	0	0	0	0	0	3	2	1	9	1	0	0	1	0	0	0	0	0	0	0	0	1	0	3	0	0	1		k__Bacteria; p__Armatimonadetes; c__[Fimbriimonadia]; o__[Fimbriimonadales]; f__[Fimbriimonadaceae]
OTU_1415	1	0	1	3	0	2	0	0	0	0	0	2	0	3	3	0	2	1	3	1	0	0	0	0	0	0	0	2	4	0	0	1		k__Bacteria; p__Acidobacteria; c__Solibacteres; o__Solibacterales; f__Solibacteraceae; g__Candidatus Solibacter; s__
OTU_1416	5	2	2	4	1	4	0	0	0	0	6	7	4	3	1	2	3	4	3	2	5	3	0	0	0	0	5	5	7	7	5	5		k__Bacteria; p__Actinobacteria; c__Acidimicrobiia; o__Acidimicrobiales
OTU_1417	2	1	3	0	3	0	0	0	0	0	0	3	2	5	0	2	0	0	0	2	3	1	0	0	0	0	1	1	0	0	5	9		k__Bacteria; p__Acidobacteria; c__Acidobacteriia; o__Acidobacteriales; f__Koribacteraceae; g__Candidatus Koribacter; s__
OTU_1418	0	1	3	3	3	0	0	0	0	0	1	4	1	1	0	0	4	5	7	3	4	2	1	0	1	0	0	0	3	1	2	0		k__Bacteria; p__Proteobacteria; c__Gammaproteobacteria; o__Xanthomonadales; f__Xanthomonadaceae; g__Pseudoxanthomonas
OTU_1419	3	1	0	10	3	1	0	0	0	0	0	0	0	2	2	1	0	0	7	0	4	2	0	0	0	0	0	0	1	1	0	0		k__Bacteria; p__Proteobacteria; c__Deltaproteobacteria; o__Myxococcales; f__; g__; s__
OTU_1420	1	0	1	5	1	2	0	0	0	0	2	4	2	1	2	4	0	0	7	0	2	2	0	0	0	0	0	1	0	0	0	0		k__Bacteria; p__Firmicutes; c__Clostridia; o__Clostridiales; f__Clostridiaceae
OTU_1421	6	3	2	0	0	0	0	0	0	0	2	1	3	0	1	0	0	1	2	1	4	0	0	0	0	0	5	3	0	0	0	1		k__Bacteria
OTU_1422	0	0	5	28	49	10	0	0	0	0	0	17	0	21	14	0	1	2	1	2	2	3	0	0	0	0	0	6	0	0	0	0		k__Bacteria; p__Verrucomicrobia; c__[Pedosphaerae]; o__[Pedosphaerales]; f__auto67_4W; g__; s__
OTU_1423	0	0	1	2	0	0	0	0	0	0	6	4	0	4	3	2	2	1	0	2	2	3	0	0	0	0	0	0	1	2	1	0		k__Bacteria; p__Verrucomicrobia; c__[Pedosphaerae]; o__[Pedosphaerales]
OTU_1424	2	1	1	0	1	4	0	0	0	0	0	1	3	0	0	0	0	0	0	3	3	1	0	0	0	0	1	1	0	1	0	1		k__Bacteria; p__Armatimonadetes; c__Chthonomonadetes; o__Chthonomonadales; f__Chthonomonadaceae; g__; s__
OTU_1425	0	5	2	3	0	3	0	0	0	0	0	2	5	6	3	3	1	3	4	2	4	3	0	0	0	0	2	3	4	2	1	2		k__Bacteria; p__Proteobacteria; c__Alphaproteobacteria; o__Rhodospirillales; f__Rhodospirillaceae
OTU_1426	3	1	0	4	0	2	0	0	0	0	3	2	0	18	3	4	0	0	1	0	1	2	0	0	0	0	3	0	2	2	0	0		k__Bacteria; p__Verrucomicrobia; c__[Pedosphaerae]; o__[Pedosphaerales]; f__auto67_4W; g__; s__
OTU_1427	1	0	2	1	4	3	0	0	0	0	0	0	1	3	2	3	0	0	0	2	0	1	0	0	0	0	1	0	0	1	0	0		k__Bacteria; p__Chloroflexi; c__Chloroflexi; o__[Roseiflexales]; f__[Kouleothrixaceae]; g__; s__
OTU_1428	3	0	3	10	3	5	0	0	3	0	0	2	4	5	1	3	4	6	1	1	9	14	0	0	0	0	0	1	3	2	2	1		k__Bacteria; p__Proteobacteria; c__Deltaproteobacteria; o__Myxococcales; f__; g__; s__
OTU_1429	3	5	3	0	2	0	0	0	0	0	0	2	2	0	3	3	0	0	2	3	1	0	0	0	0	0	1	6	0	0	2	0		k__Bacteria; p__Planctomycetes; c__Phycisphaerae; o__WD2101; f__; g__; s__
OTU_1430	0	1	0	0	2	2	0	0	0	0	0	1	0	0	1	1	1	1	1	1	0	0	0	0	0	0	1	15	0	4	1	0		k__Bacteria; p__Chlamydiae; c__Chlamydiia; o__Chlamydiales; f__; g__; s__
OTU_1431	0	0	0	2	0	3	0	0	0	0	2	0	0	4	4	2	0	0	0	0	2	5	0	0	0	0	0	1	0	0	1	3		k__Bacteria; p__Proteobacteria; c__Deltaproteobacteria; o__; f__; g__; s__
OTU_1432	27	7	2	10	10	6	0	0	0	0	8	3	2	1	7	2	29	9	6	7	2	6	0	0	0	0	16	6	11	2	4	4		k__Bacteria; p__Bacteroidetes; c__[Saprospirae]; o__[Saprospirales]; f__Chitinophagaceae; g__Flavisolibacter; s__
OTU_1433	3	0	3	4	0	2	0	0	0	0	0	3	1	0	0	8	0	1	2	3	4	2	0	0	0	0	0	3	1	0	7	8		k__Bacteria; p__Acidobacteria; c__iii1-8; o__32-20; f__; g__; s__
OTU_1434	6	0	2	0	2	3	0	0	0	0	1	0	0	0	2	1	0	0	1	0	0	1	0	0	0	0	0	3	0	3	0	3		k__Bacteria; p__TM7; c__SC3; o__; f__; g__; s__
OTU_1435	23	11	10	23	14	13	0	0	1	0	67	100	38	83	47	88	40	30	24	16	22	19	0	0	0	0	52	24	64	57	91	68		k__Archaea; p__Crenarchaeota; c__Thaumarchaeota; o__Nitrososphaerales; f__Nitrososphaeraceae; g__Candidatus Nitrososphaera
OTU_1436	2	2	0	0	1	2	0	0	0	0	2	0	1	1	5	1	2	0	0	2	1	0	0	0	0	0	1	0	3	0	0	1		k__Bacteria; p__Armatimonadetes; c__OPB50; o__; f__; g__; s__
OTU_1437	2	3	1	2	3	0	0	0	0	0	0	1	1	0	2	0	0	0	1	0	0	0	0	0	0	0	0	2	0	4	0	0		k__Bacteria; p__Chloroflexi; c__TK10; o__B07_WMSP1
OTU_1438	1	0	0	4	3	2	0	0	0	0	2	1	1	3	4	1	1	0	0	5	0	4	0	0	0	0	4	0	0	4	2	2		k__Bacteria; p__Proteobacteria; c__Deltaproteobacteria; o__NB1-j; f__NB1-i; g__; s__
OTU_1439	1	0	3	0	2	0	0	0	0	0	2	4	0	0	3	0	0	2	0	3	2	0	0	0	0	0	1	3	0	0	3	1		k__Bacteria
OTU_1440	2	4	13	12	3	10	1	0	0	0	2	3	2	6	2	0	3	1	8	2	5	21	0	0	0	1	0	0	11	0	3	1		k__Bacteria; p__Bacteroidetes; c__[Saprospirae]; o__[Saprospirales]; f__Chitinophagaceae; g__Chitinophaga; s__
OTU_1441	1	6	1	2	3	3	0	0	0	0	3	0	0	0	2	1	2	3	0	3	0	0	0	0	0	0	0	2	1	0	0	0		k__Bacteria; p__Planctomycetes; c__Planctomycetia; o__Planctomycetales; f__Planctomycetaceae; g__Planctomyces; s__
OTU_1442	2	1	0	2	0	0	0	0	0	0	0	1	1	0	2	1	2	0	4	2	0	0	0	0	0	0	0	2	0	1	0	3		k__Bacteria; p__Firmicutes; c__Clostridia; o__OPB54; f__; g__; s__
OTU_1443	2	0	0	0	1	1	0	0	0	0	0	0	0	0	1	0	2	2	3	1	2	3	0	0	0	0	2	0	2	0	1	1		k__Bacteria; p__Proteobacteria; c__Deltaproteobacteria; o__Myxococcales
OTU_1444	1	2	2	0	1	0	0	0	0	0	0	2	0	3	2	1	0	0	0	0	2	0	0	0	0	0	4	0	3	2	0	1		k__Bacteria; p__Nitrospirae; c__Nitrospira; o__Nitrospirales; f__0319-6A21; g__; s__
OTU_1445	0	1	1	0	0	0	0	0	0	0	0	1	0	0	0	0	0	0	2	0	0	2	0	0	0	0	0	7	0	0	3	3		k__Bacteria; p__Gemmatimonadetes; c__Gemmatimonadetes; o__Ellin5290; f__; g__; s__
OTU_1446	0	1	0	1	0	0	0	1	0	0	1	0	0	0	4	0	0	3	0	0	3	5	0	0	0	0	5	1	0	2	0	0		k__Bacteria; p__Chlamydiae; c__Chlamydiia; o__Chlamydiales
OTU_1447	0	2	2	4	0	1	0	0	0	0	2	0	1	0	0	2	0	2	1	0	2	2	0	0	0	0	5	2	3	0	5	0		k__Bacteria; p__Chloroflexi; c__TK10; o__AKYG885; f__5B-12; g__; s__
OTU_1448	0	0	0	1	0	2	0	0	0	0	2	1	1	1	7	1	2	0	0	1	0	0	0	0	0	0	3	0	0	0	0	0		k__Bacteria; p__Proteobacteria; c__TA18; o__PHOS-HD29; f__; g__; s__
OTU_1449	4	0	1	1	3	0	0	0	0	0	9	2	2	22	2	8	0	0	0	0	2	3	0	0	0	0	0	0	1	2	7	9		k__Bacteria; p__Acidobacteria; c__Acidobacteriia; o__Acidobacteriales; f__Koribacteraceae; g__; s__
OTU_1450	0	0	1	0	1	1	1	0	5	3	0	1	3	0	2	9	4	0	3	0	2	3	0	0	3	4	9	4	18	0	0	1		k__Bacteria; p__Actinobacteria; c__Actinobacteria; o__Actinomycetales; f__Micromonosporaceae; g__Actinoplanes; s__
OTU_1451	17	9	22	11	10	7	0	0	0	0	18	18	18	15	8	13	7	12	5	11	16	10	0	0	0	2	17	16	23	17	47	15		k__Bacteria; p__Proteobacteria; c__Alphaproteobacteria; o__Rhizobiales; f__Hyphomicrobiaceae; g__Rhodoplanes; s__
OTU_1452	1	1	4	7	1	5	0	0	2	0	0	5	4	6	2	5	2	0	3	0	0	4	0	0	0	0	2	0	3	2	6	12		k__Bacteria; p__Firmicutes; c__Bacilli; o__Bacillales; f__Alicyclobacillaceae; g__Alicyclobacillus; s__
OTU_1453	2	1	0	3	14	3	0	0	0	0	3	0	0	2	5	1	2	0	0	0	1	0	0	0	0	0	0	0	3	2	0	0		k__Bacteria; p__Acidobacteria; c__Solibacteres; o__Solibacterales; f__; g__; s__
OTU_1454	0	0	0	0	0	0	0	0	0	0	1	3	8	1	0	3	0	0	0	0	0	0	0	0	0	0	2	1	21	2	2	1		k__Bacteria; p__TM7; c__SC3; o__; f__; g__; s__
OTU_1455	2	2	4	4	0	0	0	0	0	0	2	1	1	1	4	2	0	0	3	3	0	2	0	0	0	0	0	0	0	2	0	2		k__Bacteria; p__Proteobacteria; c__Alphaproteobacteria; o__Rhodospirillales; f__Rhodospirillaceae; g__; s__
OTU_1456	2	4	2	0	0	4	0	0	0	0	1	0	3	1	0	0	0	1	0	5	2	1	0	0	0	0	0	0	0	1	2	2		k__Bacteria; p__Armatimonadetes; c__OPB50; o__; f__; g__; s__
OTU_1457	2	3	0	0	0	2	0	0	0	0	1	2	2	0	1	0	0	2	0	0	0	4	0	0	0	0	2	3	0	0	1	0		k__Bacteria; p__Gemmatimonadetes; c__Gemmatimonadetes; o__Ellin5290; f__; g__; s__
OTU_1458	0	0	0	2	8	2	0	0	0	0	0	0	0	5	2	3	0	0	3	0	2	2	0	0	0	0	0	0	0	0	0	0		k__Bacteria; p__Bacteroidetes; c__Cytophagia; o__Cytophagales; f__Cytophagaceae; g__; s__
OTU_1459	2	6	3	1	0	0	0	0	0	0	8	3	1	0	0	3	0	0	0	3	0	0	0	0	0	0	2	3	1	4	2	1		k__Bacteria; p__Actinobacteria; c__Thermoleophilia; o__Solirubrobacterales; f__; g__; s__
OTU_1460	0	0	0	1	1	0	0	0	0	0	2	0	0	6	5	10	0	0	1	0	0	1	0	0	0	0	2	0	4	3	0	0		k__Bacteria; p__Chloroflexi; c__Anaerolineae; o__SBR1031; f__A4b; g__; s__
OTU_1461	2	5	1	5	3	2	0	0	0	0	3	2	0	1	2	4	6	3	3	2	4	4	0	0	0	0	7	7	8	3	3	3		k__Bacteria; p__Proteobacteria; c__Alphaproteobacteria; o__Rhodospirillales; f__Rhodospirillaceae; g__; s__
OTU_1462	0	1	1	0	0	0	0	0	0	0	1	3	1	0	0	0	0	1	1	0	2	0	0	0	0	0	6	1	3	1	2	1		k__Bacteria; p__Verrucomicrobia; c__[Spartobacteria]; o__[Chthoniobacterales]; f__[Chthoniobacteraceae]; g__Ellin506; s__
OTU_1463	0	7	2	0	0	0	0	0	0	0	2	3	3	0	1	0	2	2	1	1	0	1	0	0	0	0	1	3	1	1	1	0		k__Bacteria; p__Proteobacteria; c__Deltaproteobacteria; o__MIZ46; f__; g__; s__
OTU_1464	2	0	1	1	2	0	0	0	0	0	3	0	0	3	3	4	3	2	1	7	2	1	0	0	0	0	5	1	0	4	2	0		k__Bacteria; p__Proteobacteria; c__TA18; o__PHOS-HD29; f__; g__; s__
OTU_1465	1	0	0	0	1	3	0	0	0	0	2	0	0	6	3	3	2	2	3	2	1	0	0	0	0	0	5	0	1	2	4	0		k__Bacteria; p__Proteobacteria; c__TA18; o__PHOS-HD29; f__; g__; s__
OTU_1466	6	2	0	1	2	0	0	0	0	0	2	0	0	0	0	0	0	2	2	0	1	0	0	0	0	0	1	0	2	4	0	0		k__Bacteria; p__Proteobacteria; c__Gammaproteobacteria; o__Legionellales
OTU_1467	3	5	4	10	3	8	0	0	0	0	2	0	0	0	1	1	2	4	1	1	2	3	0	0	0	0	0	3	1	2	1	2		k__Bacteria; p__AD3; c__ABS-6; o__; f__; g__; s__
OTU_1468	4	6	9	3	4	2	2	0	0	0	6	14	22	1	6	3	7	4	3	7	3	11	0	0	0	1	0	12	3	10	3	5		k__Bacteria; p__Proteobacteria; c__Alphaproteobacteria; o__Rhodospirillales; f__Rhodospirillaceae; g__; s__
OTU_1469	0	2	0	1	3	2	0	0	0	0	2	0	4	0	0	0	0	2	0	3	2	2	0	0	0	0	0	3	0	2	2	1		k__Bacteria; p__Chloroflexi; c__Ktedonobacteria; o__JG30-KF-AS9; f__; g__; s__
OTU_1470	3	0	0	0	0	2	0	0	0	0	2	0	0	0	1	1	0	0	4	2	0	2	1	0	0	0	0	1	0	1	0	1		k__Bacteria; p__Actinobacteria; c__Thermoleophilia; o__Solirubrobacterales
OTU_1471	0	2	2	1	0	0	0	0	0	0	0	0	0	5	2	1	4	1	0	3	4	2	0	0	0	0	3	6	0	2	2	0		k__Bacteria; p__Proteobacteria; c__Alphaproteobacteria; o__Rhodospirillales; f__Acetobacteraceae
OTU_1472	4	0	8	3	0	0	0	0	0	0	2	0	6	0	0	2	0	1	0	1	0	0	0	0	3	0	0	2	0	1	0	0		k__Bacteria; p__Planctomycetes; c__Planctomycetia; o__Planctomycetales; f__Planctomycetaceae; g__Planctomyces; s__
OTU_1473	2	0	0	1	3	2	0	0	0	0	0	2	0	0	0	0	1	4	6	6	0	2	0	0	0	0	0	0	0	0	0	0		k__Bacteria; p__Proteobacteria; c__Alphaproteobacteria; o__Rickettsiales; f__; g__; s__
OTU_1474	0	0	0	0	2	0	0	0	0	0	0	0	0	4	0	3	0	0	6	1	4	0	0	0	0	0	0	0	1	0	4	6		k__Bacteria; p__Acidobacteria; c__Solibacteres; o__Solibacterales; f__; g__; s__
OTU_1475	0	0	0	0	0	0	0	0	0	0	0	2	0	0	1	7	0	0	0	0	0	0	0	0	0	0	2	0	6	0	2	3		k__Bacteria
OTU_1476	4	0	1	5	3	4	0	0	0	0	3	0	2	0	0	3	5	1	1	0	4	1	1	0	0	0	1	2	11	2	2	0		k__Bacteria; p__Proteobacteria; c__Deltaproteobacteria; o__Bdellovibrionales; f__Bdellovibrionaceae; g__Bdellovibrio; s__
OTU_1477	1	0	0	0	2	2	0	0	0	0	1	4	5	0	1	0	3	0	0	1	0	0	0	0	0	0	5	2	4	0	2	0		k__Bacteria
OTU_1478	2	0	1	0	4	1	0	0	0	0	0	0	0	0	2	3	2	2	1	0	0	1	0	0	0	0	2	0	0	2	0	0		k__Bacteria; p__Armatimonadetes; c__Chthonomonadetes; o__Chthonomonadales; f__Chthonomonadaceae; g__; s__
OTU_1479	0	0	0	1	2	0	0	0	0	0	1	2	1	4	0	1	4	2	0	0	1	0	0	0	0	0	1	0	4	3	8	3		k__Bacteria; p__Planctomycetes; c__Phycisphaerae; o__WD2101; f__; g__; s__
OTU_1480	1	4	3	4	0	7	0	0	0	0	4	3	0	0	1	2	4	6	0	4	2	1	3	0	0	1	2	4	11	5	4	0		k__Bacteria; p__Acidobacteria; c__Sva0725; o__Sva0725; f__; g__; s__
OTU_1481	4	1	0	0	3	0	0	0	0	0	3	3	1	1	2	2	2	2	2	0	2	0	0	0	0	0	0	0	4	2	2	0		k__Bacteria; p__Acidobacteria; c__Acidobacteria-6; o__iii1-15; f__; g__; s__
OTU_1482	1	0	0	1	0	1	0	0	0	0	0	1	0	6	8	5	0	0	0	3	5	0	0	0	0	0	10	0	3	2	4	7		k__Bacteria; p__Verrucomicrobia; c__Opitutae; o__Opitutales; f__Opitutaceae; g__; s__
OTU_1483	3	1	2	2	3	3	0	0	0	0	0	3	0	2	4	0	1	2	1	3	0	1	0	0	0	0	0	0	0	0	0	1		k__Bacteria; p__Proteobacteria; c__Alphaproteobacteria; o__Rhodospirillales; f__Rhodospirillaceae; g__; s__
OTU_1484	1	4	3	3	2	4	0	0	0	0	1	0	2	0	0	0	3	0	1	4	2	3	0	0	0	0	0	0	0	0	2	0		k__Bacteria; p__OD1; c__ZB2; o__; f__; g__; s__
OTU_1485	3	8	5	0	3	0	0	0	0	0	0	2	1	0	0	2	2	0	2	2	3	5	0	0	0	0	0	1	0	0	0	0		k__Bacteria; p__Proteobacteria; c__Deltaproteobacteria; o__Myxococcales
OTU_1486	0	1	2	0	0	2	0	0	0	0	0	0	3	0	1	1	1	0	0	2	2	0	0	0	0	0	1	1	1	1	3	3		k__Bacteria; p__Proteobacteria; c__Gammaproteobacteria; o__Xanthomonadales; f__Xanthomonadaceae; g__; s__
OTU_1487	4	1	0	1	2	1	0	0	0	0	2	0	1	2	1	0	0	3	0	1	2	1	0	0	0	0	0	3	4	2	3	0		k__Bacteria; p__Bacteroidetes; c__[Saprospirae]; o__[Saprospirales]; f__Chitinophagaceae; g__; s__
OTU_1488	2	0	0	0	1	0	0	0	0	0	1	1	0	1	0	1	2	2	0	1	0	1	0	0	0	0	3	3	1	0	3	2		k__Bacteria; p__Armatimonadetes; c__0319-6E2; o__; f__; g__; s__
OTU_1489	2	0	0	8	17	2	0	0	0	0	3	0	0	9	7	0	3	0	3	2	0	2	0	0	0	0	8	0	1	3	1	0		k__Bacteria; p__Planctomycetes; c__Pla4; o__; f__; g__; s__
OTU_1490	2	4	4	3	1	4	0	0	0	0	2	0	0	0	0	0	0	1	1	3	0	3	0	0	0	0	1	0	0	1	0	0		k__Bacteria; p__Bacteroidetes; c__[Saprospirae]; o__[Saprospirales]; f__Chitinophagaceae; g__; s__
OTU_1491	0	0	0	1	0	0	0	0	0	0	3	3	0	6	0	0	0	1	2	2	1	3	0	0	0	0	0	2	0	0	0	2		k__Bacteria; p__Cyanobacteria; c__4C0d-2; o__MLE1-12; f__; g__; s__
OTU_1492	0	1	0	4	1	0	0	0	0	0	1	0	0	3	5	4	2	0	3	1	1	0	0	0	0	0	0	1	3	4	0	3		k__Bacteria; p__Proteobacteria; c__Deltaproteobacteria; o__Bdellovibrionales; f__Bdellovibrionaceae; g__Bdellovibrio; s__
OTU_1493	1	0	2	3	1	0	0	0	0	0	2	3	0	5	3	4	1	0	1	1	1	2	0	0	0	0	0	1	6	2	3	2		k__Bacteria; p__WS3; c__PRR-12; o__Sediment-1; f__; g__; s__
OTU_1494	0	0	0	3	4	1	0	0	0	0	3	1	2	28	6	4	0	0	0	0	2	1	0	0	0	0	2	1	6	1	0	0		k__Bacteria; p__Proteobacteria
OTU_1495	2	0	3	0	0	0	0	0	0	0	1	0	1	0	0	3	4	7	6	4	0	0	0	0	0	0	2	1	0	3	0	0		k__Bacteria
OTU_1496	2	10	0	0	1	1	0	0	0	0	3	2	3	0	2	0	1	2	0	3	3	1	0	0	0	0	3	6	6	4	1	1		k__Bacteria; p__Planctomycetes; c__Phycisphaerae; o__WD2101; f__; g__; s__
OTU_1497	4	0	3	2	0	2	0	0	0	0	2	2	0	0	4	2	2	0	1	7	4	1	0	0	0	0	4	0	0	5	2	0		k__Bacteria; p__Proteobacteria; c__Gammaproteobacteria; o__Legionellales; f__Coxiellaceae; g__; s__
OTU_1498	2	1	0	3	0	0	0	0	0	0	4	2	2	3	1	1	0	0	1	0	1	0	0	0	0	0	2	2	10	5	13	11		k__Bacteria; p__Verrucomicrobia; c__[Spartobacteria]; o__[Chthoniobacterales]; f__[Chthoniobacteraceae]
OTU_1499	4	3	5	4	5	2	0	0	0	0	5	3	1	5	0	2	4	6	1	11	5	3	0	0	0	0	2	1	0	2	3	2		k__Bacteria; p__Planctomycetes; c__Planctomycetia; o__Gemmatales; f__Gemmataceae; g__; s__
OTU_1500	1	0	0	8	1	6	0	0	6	5	0	0	0	0	1	0	0	0	0	0	1	0	0	0	0	0	0	0	0	0	0	0		k__Bacteria; p__Proteobacteria; c__Alphaproteobacteria; o__Rhizobiales
OTU_1501	0	0	0	3	0	2	0	0	0	0	1	0	3	12	7	5	0	0	2	1	2	3	0	0	0	0	4	2	6	5	1	2		k__Bacteria; p__Proteobacteria; c__Deltaproteobacteria; o__Myxococcales
OTU_1502	2	1	0	1	5	2	0	0	1	0	1	1	0	0	1	0	1	3	1	1	3	3	0	0	0	0	1	1	2	0	0	1		k__Bacteria; p__Armatimonadetes; c__Armatimonadia; o__Armatimonadales; f__Armatimonadaceae; g__; s__
OTU_1503	0	0	0	3	1	0	0	0	0	0	3	1	1	4	2	0	0	1	2	5	1	1	0	0	0	0	2	10	0	3	1	2		k__Bacteria; p__Chlamydiae; c__Chlamydiia; o__Chlamydiales; f__; g__; s__
OTU_1504	4	0	0	2	0	2	0	0	0	0	0	1	2	1	1	2	0	2	0	1	2	7	0	0	0	0	2	0	0	3	0	0		k__Bacteria; p__Elusimicrobia; c__Elusimicrobia; o__MVP-88; f__; g__; s__
OTU_1505	0	0	0	0	0	0	0	0	0	0	0	0	0	0	0	0	1	13	6	3	0	0	0	0	0	0	0	0	0	0	0	0		k__Bacteria; p__Firmicutes; c__Bacilli; o__Bacillales; f__Paenibacillaceae; g__Paenibacillus; s__
OTU_1506	0	0	1	0	1	0	0	0	0	0	0	0	0	1	4	0	2	1	1	0	0	5	0	0	0	0	4	0	0	1	0	0		k__Bacteria; p__Proteobacteria; c__Deltaproteobacteria
OTU_1507	3	2	2	2	3	14	0	0	0	0	1	0	2	2	1	0	1	1	8	3	3	1	0	0	0	0	0	2	0	1	2	2		k__Bacteria; p__Planctomycetes; c__Phycisphaerae; o__CPla-3; f__; g__; s__
OTU_1508	0	0	1	2	2	1	0	0	0	0	0	3	0	4	0	3	0	2	0	3	2	3	0	0	0	0	2	2	1	2	2	3		k__Bacteria; p__Planctomycetes; c__Phycisphaerae; o__WD2101; f__; g__; s__
OTU_1509	6	3	1	1	2	3	0	0	0	0	0	0	0	2	3	0	1	0	3	3	4	3	0	0	0	0	0	2	0	0	0	0		k__Bacteria; p__Planctomycetes; c__BD7-11; o__; f__; g__; s__
OTU_1510	1	0	1	1	0	0	0	0	0	0	2	2	2	3	0	0	5	0	3	0	3	0	0	0	0	0	0	0	0	0	0	1		k__Bacteria; p__Planctomycetes; c__Phycisphaerae; o__Phycisphaerales; f__; g__; s__
OTU_1511	20	23	7	7	14	6	0	0	0	0	32	12	20	7	17	8	15	25	28	23	4	10	0	0	0	0	42	27	10	34	9	9		k__Bacteria; p__Verrucomicrobia; c__[Spartobacteria]; o__[Chthoniobacterales]; f__[Chthoniobacteraceae]; g__DA101; s__
OTU_1512	5	2	0	1	0	7	0	0	0	0	22	18	5	22	28	47	2	1	2	4	8	3	0	0	0	0	7	18	28	23	58	26		k__Bacteria; p__Fibrobacteres; c__Fibrobacteria; o__258ds10; f__; g__; s__
OTU_1513	0	0	0	0	0	0	0	0	0	0	1	4	0	0	0	0	0	0	0	1	0	0	0	0	0	0	5	0	0	12	0	0		k__Bacteria; p__Proteobacteria; c__Alphaproteobacteria; o__Rickettsiales; f__; g__; s__
OTU_1514	1	1	0	2	1	0	0	0	0	0	1	1	0	1	5	6	1	1	0	1	5	0	0	0	0	0	3	3	0	5	6	3		k__Bacteria; p__Gemmatimonadetes; c__Gemmatimonadetes
OTU_1515	0	0	0	0	0	0	0	0	0	0	3	0	0	0	0	2	0	0	0	0	0	0	0	0	0	0	0	0	11	2	9	1		k__Bacteria; p__Proteobacteria; c__Gammaproteobacteria; o__Legionellales; f__; g__; s__
OTU_1516	3	1	2	1	0	7	0	0	0	0	0	0	0	0	0	0	2	0	2	0	2	1	0	0	0	0	1	2	0	0	2	0		k__Bacteria; p__Proteobacteria; c__Alphaproteobacteria; o__; f__; g__; s__
OTU_1517	0	2	2	1	0	2	0	0	0	0	2	0	0	5	0	0	1	3	0	1	0	0	4	0	0	0	1	0	1	1	1	1		k__Bacteria; p__Planctomycetes; c__Planctomycetia; o__Gemmatales; f__Gemmataceae; g__Gemmata; s__
OTU_1518	5	4	5	2	1	3	0	3	0	0	2	2	9	0	3	3	2	4	1	3	2	3	0	0	0	0	6	3	11	1	4	0		k__Bacteria; p__Proteobacteria; c__Deltaproteobacteria; o__MIZ46; f__; g__; s__
OTU_1519	3	1	1	0	6	1	0	0	0	0	2	1	1	0	1	4	2	4	0	2	0	5	0	2	0	0	4	0	3	1	2	1		k__Bacteria; p__Actinobacteria; c__Thermoleophilia; o__Gaiellales; f__; g__; s__
OTU_1520	0	0	0	2	1	0	0	0	0	0	0	1	0	0	3	4	1	1	2	3	0	0	0	0	0	0	3	0	6	4	0	1		k__Bacteria; p__TM7; c__SC3; o__; f__; g__; s__
OTU_1521	0	3	3	0	6	3	0	0	0	0	0	2	1	0	0	0	3	5	4	6	2	0	2	0	0	0	0	0	0	0	0	0		k__Bacteria; p__Proteobacteria; c__Deltaproteobacteria; o__Bdellovibrionales; f__Bdellovibrionaceae; g__Bdellovibrio; s__
OTU_1522	2	1	0	1	0	0	0	0	0	0	1	0	0	0	0	0	2	2	6	3	1	0	0	0	0	0	2	1	0	5	0	0		k__Bacteria; p__Bacteroidetes; c__[Saprospirae]; o__[Saprospirales]; f__Chitinophagaceae; g__Flavisolibacter; s__
OTU_1523	1	0	0	0	2	0	0	0	0	0	9	2	1	4	5	2	7	1	5	3	5	1	0	0	0	0	14	0	5	8	10	1		k__Bacteria; p__Acidobacteria; c__[Chloracidobacteria]; o__DS-100; f__; g__; s__
OTU_1524	37	29	29	12	8	13	0	0	0	0	24	31	31	10	20	21	14	21	12	22	21	15	0	0	0	0	13	22	15	13	23	30		k__Bacteria; p__Acidobacteria; c__Solibacteres; o__Solibacterales; f__Solibacteraceae; g__Candidatus Solibacter; s__
OTU_1525	4	1	1	3	3	3	0	0	0	0	1	5	3	4	0	3	5	1	0	0	2	2	0	0	0	0	2	2	3	2	2	1		k__Bacteria; p__Proteobacteria; c__Alphaproteobacteria; o__Rhodospirillales; f__Rhodospirillaceae; g__; s__
OTU_1526	0	0	0	2	4	2	0	0	0	0	0	0	0	0	3	1	2	2	3	2	2	0	0	0	0	0	2	0	0	0	1	0		k__Bacteria; p__OD1; c__ZB2; o__; f__; g__; s__
OTU_1527	3	1	0	3	0	2	0	0	0	0	2	3	1	2	4	1	0	2	0	2	1	0	0	0	0	0	1	0	3	1	0	2		k__Bacteria; p__Acidobacteria; c__Acidobacteria-6
OTU_1528	2	3	3	0	0	1	0	0	0	0	0	0	3	0	1	0	0	4	0	2	0	1	0	0	0	0	2	0	0	0	1	1		k__Bacteria; p__Elusimicrobia; c__Elusimicrobia; o__IIb; f__; g__; s__
OTU_1529	0	0	0	0	0	0	0	0	6	7	0	0	0	0	0	0	0	0	0	0	0	0	3	5	3	2	0	0	0	0	0	0		k__Bacteria; p__Planctomycetes; c__[Brocadiae]; o__Brocadiales; f__Brocadiaceae; g__Kuenenia; s__stuttgartiensis
OTU_1530	8	1	0	1	1	3	0	0	0	0	3	0	0	3	5	1	0	0	0	0	0	0	0	0	0	0	0	0	0	0	1	0		k__Bacteria
OTU_1531	2	1	5	2	3	4	0	1	0	0	2	0	2	3	2	0	2	2	5	4	3	2	0	0	0	0	0	1	1	3	4	1		k__Bacteria; p__Proteobacteria; c__Alphaproteobacteria; o__Rhodospirillales; f__Rhodospirillaceae; g__; s__
OTU_1532	2	2	2	6	2	0	0	0	0	0	0	3	0	1	0	0	2	3	3	3	7	2	0	0	0	0	4	2	0	7	2	3		k__Bacteria; p__Proteobacteria; c__Deltaproteobacteria; o__Myxococcales; f__; g__; s__
OTU_1533	3	0	0	2	3	3	0	0	0	0	2	1	0	2	4	3	3	2	5	6	4	2	0	0	0	0	2	0	0	2	0	0		k__Bacteria; p__Proteobacteria; c__Betaproteobacteria; o__; f__; g__; s__
OTU_1534	1	0	0	0	1	2	0	0	0	0	1	0	0	8	3	7	0	0	11	6	3	1	0	0	0	0	2	0	0	0	3	2		k__Bacteria; p__Bacteroidetes
OTU_1535	2	0	0	1	0	0	0	0	0	0	2	5	0	1	5	0	1	0	0	0	0	1	0	0	0	0	1	1	5	4	3	0		k__Bacteria; p__Planctomycetes; c__Planctomycetia; o__Gemmatales; f__Gemmataceae; g__; s__
OTU_1536	0	1	0	0	1	1	0	0	0	0	2	0	1	2	3	3	7	1	0	2	5	3	0	0	0	0	2	3	1	2	0	0		k__Bacteria; p__Armatimonadetes; c__0319-6E2; o__; f__; g__; s__
OTU_1537	4	0	0	4	0	1	0	0	0	0	1	2	0	0	3	0	2	0	6	1	0	0	0	0	0	0	1	0	3	1	1	1		k__Bacteria; p__OD1; c__ZB2; o__; f__; g__; s__
OTU_1538	0	1	0	2	1	0	0	0	0	0	2	3	3	0	0	2	0	0	0	1	0	0	0	0	0	0	1	4	1	1	1	0		k__Bacteria; p__Armatimonadetes; c__Armatimonadia; o__Armatimonadales; f__Armatimonadaceae; g__; s__
OTU_1539	8	0	0	0	0	2	0	0	0	0	1	0	2	2	0	0	2	1	1	0	3	0	0	0	0	0	0	0	0	0	0	1		k__Bacteria; p__Tenericutes; c__Mollicutes; o__Anaeroplasmatales; f__Anaeroplasmataceae; g__Asteroleplasma; s__
OTU_1540	1	2	0	2	0	0	0	0	0	0	1	0	0	0	0	1	3	0	2	3	2	0	0	0	0	0	2	3	3	2	0	0		k__Bacteria; p__Proteobacteria; c__Gammaproteobacteria; o__Legionellales; f__Coxiellaceae; g__; s__
OTU_1541	3	1	1	0	4	3	0	0	0	0	4	2	0	0	2	2	1	1	2	2	2	5	0	0	0	0	2	0	0	4	2	4		k__Bacteria; p__Chloroflexi; c__Anaerolineae; o__SBR1031; f__oc28; g__; s__
OTU_1542	8	1	4	0	2	5	0	0	0	0	7	8	10	2	4	2	0	2	3	6	0	6	0	0	0	0	0	12	2	6	0	4		k__Bacteria; p__Elusimicrobia; c__Elusimicrobia; o__FAC88; f__; g__; s__
OTU_1543	0	5	5	0	3	2	0	0	0	0	2	0	2	1	1	0	0	5	1	0	1	2	0	0	0	0	0	6	0	2	6	1		k__Bacteria; p__Acidobacteria; c__Solibacteres; o__Solibacterales; f__Solibacteraceae; g__Candidatus Solibacter; s__
OTU_1544	1	9	1	0	0	2	0	0	0	0	4	0	0	0	0	0	2	0	1	2	0	0	0	0	0	0	1	1	0	2	0	0		k__Bacteria; p__Gemmatimonadetes; c__Gemmatimonadetes; o__Ellin5290; f__; g__; s__
OTU_1545	0	0	0	0	2	0	0	0	0	0	2	5	0	4	2	1	0	0	0	0	0	0	0	0	0	0	0	5	4	1	0	2		k__Bacteria
OTU_1546	0	0	1	2	0	1	0	0	0	0	1	2	1	6	2	0	0	1	0	1	1	0	0	0	0	0	2	0	4	1	4	4		k__Bacteria; p__Planctomycetes; c__Planctomycetia; o__Pirellulales; f__Pirellulaceae; g__; s__
OTU_1547	0	2	2	9	3	3	1	0	0	0	0	0	0	0	0	0	1	0	0	0	1	8	0	0	0	0	0	0	0	0	0	0		k__Bacteria; p__Cyanobacteria; c__Oscillatoriophycideae; o__Oscillatoriales; f__Phormidiaceae; g__Phormidium; s__
OTU_1548	2	0	0	0	0	1	0	0	0	0	1	0	0	0	0	0	1	3	5	3	1	0	0	0	0	0	0	0	2	1	1	0		k__Bacteria; p__Bacteroidetes; c__[Saprospirae]; o__[Saprospirales]; f__; g__; s__
OTU_1549	6	4	7	1	4	12	1	0	0	0	0	0	0	0	0	0	3	4	2	3	2	17	1	0	3	0	0	0	0	0	0	0		k__Bacteria; p__Bacteroidetes; c__Cytophagia; o__Cytophagales; f__Cytophagaceae; g__; s__
OTU_1550	0	0	0	5	0	0	0	0	0	0	0	0	0	1	2	0	2	3	0	0	2	1	0	0	0	0	1	2	0	2	0	1		k__Bacteria; p__Proteobacteria; c__Gammaproteobacteria
OTU_1551	3	1	1	0	1	0	0	0	0	0	0	0	0	0	0	0	4	0	1	5	2	0	0	0	0	0	0	3	0	0	0	2		k__Bacteria; p__Proteobacteria; c__Alphaproteobacteria; o__Rhodospirillales; f__Rhodospirillaceae; g__; s__
OTU_1552	0	0	0	7	2	2	0	0	0	0	0	0	0	2	1	1	0	2	1	3	1	1	0	0	0	0	2	0	1	1	1	0		k__Bacteria; p__Proteobacteria; c__Deltaproteobacteria; o__Syntrophobacterales; f__Syntrophobacteraceae; g__; s__
OTU_1553	0	2	1	0	3	0	0	0	0	0	4	0	0	0	3	0	1	2	0	3	0	0	0	0	0	0	0	0	0	7	0	2		k__Bacteria; p__Chloroflexi; c__Ktedonobacteria
OTU_1554	0	1	1	0	4	2	0	0	0	0	0	3	5	0	2	1	0	0	1	1	0	1	0	0	1	0	0	5	0	3	0	0		k__Bacteria
OTU_1555	2	1	0	7	0	4	0	0	0	0	0	0	0	0	3	2	0	0	0	0	0	2	0	0	0	0	0	1	1	2	0	0		k__Bacteria; p__Verrucomicrobia; c__[Spartobacteria]; o__[Chthoniobacterales]; f__[Chthoniobacteraceae]; g__; s__
OTU_1556	0	0	0	2	12	5	0	0	0	0	0	1	1	4	3	6	0	0	2	1	0	3	0	0	0	0	0	0	0	1	0	0		k__Bacteria; p__Bacteroidetes; c__[Saprospirae]; o__[Saprospirales]; f__Chitinophagaceae; g__; s__
OTU_1557	3	4	0	4	1	5	0	0	0	0	0	0	0	0	0	0	2	1	0	3	0	0	0	0	0	0	1	0	0	0	0	0		k__Bacteria
OTU_1558	5	7	7	7	18	15	0	0	0	0	8	3	4	2	8	9	2	5	6	18	11	17	0	0	0	1	6	5	9	8	12	11		k__Bacteria; p__Planctomycetes; c__Phycisphaerae; o__WD2101; f__; g__; s__
OTU_1559	0	0	0	0	0	0	0	0	0	0	0	0	2	0	0	0	0	2	0	1	1	0	0	0	0	0	1	3	1	7	3	0		k__Bacteria; p__Proteobacteria; c__Gammaproteobacteria; o__Legionellales
OTU_1560	4	5	0	5	1	1	0	3	0	0	4	0	3	0	4	1	1	2	0	2	4	1	0	0	0	0	2	6	0	5	3	4		k__Bacteria; p__Planctomycetes; c__Planctomycetia; o__Gemmatales; f__Gemmataceae; g__Gemmata; s__
OTU_1561	0	1	1	0	0	4	0	0	0	2	4	0	0	0	0	0	0	0	0	0	2	3	0	1	0	0	0	1	0	3	2	0		k__Bacteria
OTU_1562	6	1	1	1	3	8	0	0	0	0	4	1	5	1	5	1	1	2	5	2	5	5	0	0	0	0	1	0	0	2	0	1		k__Bacteria; p__Elusimicrobia; c__Elusimicrobia; o__FAC88; f__; g__; s__
OTU_1563	2	0	0	5	10	4	0	0	0	0	3	4	0	10	5	2	2	2	3	0	3	2	0	0	0	0	2	0	5	2	2	0		k__Bacteria; p__Proteobacteria; c__Alphaproteobacteria; o__Rhodospirillales; f__Rhodospirillaceae; g__; s__
OTU_1564	1	0	1	2	1	2	0	0	3	0	1	0	0	0	0	1	1	3	0	1	4	3	0	0	0	0	0	1	0	0	0	0		k__Bacteria; p__Armatimonadetes; c__[Fimbriimonadia]; o__[Fimbriimonadales]; f__[Fimbriimonadaceae]; g__Fimbriimonas; s__
OTU_1565	2	1	0	1	2	0	0	0	0	0	2	4	2	0	3	7	1	0	0	1	0	0	0	0	0	0	2	2	4	0	0	1		k__Bacteria; p__Actinobacteria; c__Thermoleophilia; o__Solirubrobacterales; f__; g__; s__
OTU_1566	0	0	0	4	1	5	0	0	2	0	2	2	0	12	2	6	1	0	6	1	2	0	0	0	0	0	2	0	0	1	0	1		k__Bacteria; p__Chloroflexi; c__Chloroflexi; o__[Roseiflexales]; f__; g__; s__
OTU_1567	3	1	1	0	0	0	0	0	0	0	2	2	2	3	1	0	7	3	6	0	0	0	0	0	0	0	2	3	3	2	3	0		k__Bacteria; p__Actinobacteria; c__Acidimicrobiia; o__Acidimicrobiales; f__; g__; s__
OTU_1568	0	2	4	0	2	1	0	0	0	0	1	2	5	1	1	2	0	4	0	3	4	1	0	0	0	0	0	2	0	1	0	5		k__Bacteria; p__Proteobacteria; c__Alphaproteobacteria; o__Rhodospirillales; f__Rhodospirillaceae
OTU_1569	0	0	3	2	1	8	0	0	0	0	0	0	2	2	3	1	0	1	0	0	0	0	0	0	0	0	0	0	0	0	1	0		k__Bacteria; p__Cyanobacteria; c__Chloroplast; o__Streptophyta; f__; g__; s__
OTU_1570	3	2	17	6	3	3	0	0	0	0	4	4	9	9	3	7	2	8	4	5	13	8	0	0	0	0	2	14	2	5	9	12		k__Bacteria; p__Elusimicrobia; c__Elusimicrobia; o__FAC88; f__; g__; s__
OTU_1571	0	3	2	7	5	8	0	0	0	0	3	2	0	0	0	1	1	2	1	5	0	0	0	0	0	0	7	1	1	0	0	0		k__Bacteria; p__Proteobacteria; c__Deltaproteobacteria; o__Myxococcales; f__; g__; s__
OTU_1572	0	3	0	1	0	0	0	0	0	0	1	4	0	3	0	1	3	3	1	0	0	2	0	0	0	0	1	0	2	0	0	3		k__Bacteria; p__Bacteroidetes; c__Sphingobacteriia; o__Sphingobacteriales; f__; g__; s__
OTU_1573	0	0	0	0	0	0	0	0	0	0	2	1	0	0	0	9	0	0	0	0	0	0	0	0	0	0	0	0	4	0	6	3		k__Bacteria
OTU_1574	6	2	0	1	3	10	0	0	0	0	0	1	0	1	0	0	5	0	1	2	2	0	0	0	0	0	0	0	0	0	1	0		k__Bacteria; p__Bacteroidetes; c__Cytophagia; o__Cytophagales; f__Cytophagaceae; g__; s__
OTU_1575	0	1	0	0	1	0	0	0	0	0	0	0	0	1	1	3	1	0	1	1	2	3	0	0	0	0	0	1	0	3	5	0		k__Bacteria; p__Proteobacteria; c__Deltaproteobacteria; o__Spirobacillales; f__; g__; s__
OTU_1576	0	1	0	1	2	1	0	0	0	0	4	0	2	0	3	0	3	2	1	1	0	1	0	0	0	0	2	2	3	2	0	0		k__Bacteria; p__Planctomycetes; c__Phycisphaerae; o__WD2101; f__; g__; s__
OTU_1577	2	2	3	2	0	2	0	0	0	0	0	1	1	0	2	2	2	2	0	3	0	0	0	0	0	0	3	2	0	0	0	0		k__Bacteria; p__Proteobacteria; c__Alphaproteobacteria; o__BD7-3; f__; g__; s__
OTU_1578	3	0	0	4	2	2	0	0	0	0	0	0	0	0	0	2	3	1	0	1	3	1	0	0	0	0	4	0	2	0	2	2		k__Bacteria; p__Proteobacteria; c__Deltaproteobacteria; o__MIZ46; f__; g__; s__
OTU_1579	2	0	0	9	10	11	0	0	0	0	0	0	0	0	0	0	0	0	3	2	0	0	0	0	0	0	0	0	0	0	0	0		k__Bacteria; p__Proteobacteria; c__Alphaproteobacteria; o__Rhodospirillales; f__Rhodospirillaceae; g__Azospirillum; s__amazonense
OTU_1580	0	0	1	3	0	9	0	0	0	0	0	0	0	0	1	0	0	2	0	3	0	3	0	0	0	0	0	0	0	0	0	0		k__Bacteria; p__Cyanobacteria; c__Synechococcophycideae; o__Pseudanabaenales; f__Pseudanabaenaceae
OTU_1581	9	14	6	10	7	6	0	0	0	0	2	30	2	12	3	70	14	10	11	7	14	8	0	0	0	0	23	30	17	19	7	18		k__Bacteria; p__Bacteroidetes; c__Sphingobacteriia; o__Sphingobacteriales; f__; g__; s__
OTU_1582	2	0	1	0	2	1	0	0	0	0	2	0	5	7	2	6	0	2	1	0	1	2	0	0	0	0	0	2	3	0	2	4		k__Bacteria; p__Cyanobacteria; c__Chloroplast; o__Chlorophyta; f__Chlamydomonadaceae; g__Chlamydomonas; s__reinhardtii
OTU_1583	0	0	0	0	0	0	0	0	0	0	1	3	2	2	0	8	0	0	0	0	0	0	0	0	0	0	2	1	6	1	4	3		k__Bacteria; p__Proteobacteria; c__Betaproteobacteria; o__Burkholderiales
OTU_1584	3	1	0	1	1	2	0	0	0	0	1	0	0	2	0	0	2	4	2	3	1	0	0	0	0	0	0	0	0	1	0	0		k__Bacteria; p__OD1; c__Mb-NB09; o__; f__; g__; s__
OTU_1585	0	0	1	0	12	1	0	0	0	0	3	0	4	0	0	0	1	0	0	1	2	3	0	0	0	0	2	1	0	1	3	0		k__Bacteria; p__Proteobacteria; c__Gammaproteobacteria; o__Legionellales; f__Coxiellaceae; g__; s__
OTU_1586	1	1	1	0	0	3	0	0	0	0	3	0	1	0	0	0	3	0	2	0	1	1	0	0	0	1	1	0	0	2	2	2		k__Bacteria; p__Proteobacteria; c__Alphaproteobacteria; o__Rhodospirillales; f__Acetobacteraceae; g__; s__
OTU_1587	0	0	0	2	2	0	0	0	0	0	1	3	1	9	1	1	0	0	0	1	5	3	0	0	0	0	1	0	3	2	3	1		k__Bacteria; p__Planctomycetes; c__Planctomycetia; o__Pirellulales; f__Pirellulaceae; g__A17; s__
OTU_1588	0	0	0	1	2	3	0	0	0	0	0	0	0	2	10	0	0	0	0	0	0	0	0	0	0	0	0	3	0	0	0	0		k__Bacteria; p__Planctomycetes; c__Phycisphaerae; o__WD2101; f__; g__; s__
OTU_1589	0	0	0	2	0	0	0	0	0	0	1	1	0	2	1	0	1	0	0	1	2	2	0	0	0	0	1	2	2	2	0	0		k__Bacteria; p__Proteobacteria; c__Deltaproteobacteria; o__Myxococcales; f__Nannocystaceae; g__Nannocystis; s__exedens
OTU_1590	1	1	0	2	0	0	0	0	0	0	4	3	0	2	1	0	0	0	0	1	2	0	0	0	0	0	0	0	0	0	1	2		k__Bacteria; p__Nitrospirae; c__Nitrospira; o__Nitrospirales; f__0319-6A21; g__; s__
OTU_1591	55	46	36	10	25	16	1	4	2	0	129	92	185	73	20	35	42	38	35	20	21	38	1	2	4	2	17	73	28	61	122	72		k__Bacteria; p__Bacteroidetes; c__Sphingobacteriia; o__Sphingobacteriales; f__Sphingobacteriaceae
OTU_1592	0	1	3	0	0	0	0	0	0	0	2	2	5	0	0	0	1	0	0	2	5	0	0	0	0	0	0	1	4	1	0	0		k__Bacteria; p__Proteobacteria; c__Deltaproteobacteria; o__Myxococcales; f__; g__; s__
OTU_1593	7	0	2	5	2	1	0	0	0	0	2	1	2	3	2	8	4	3	4	3	7	0	0	0	0	0	4	3	2	4	2	0		k__Bacteria; p__Proteobacteria; c__Deltaproteobacteria; o__Myxococcales
OTU_1594	12	0	3	0	0	0	0	0	0	0	0	0	1	0	0	0	3	7	6	2	0	0	0	0	0	0	0	1	0	0	0	0		k__Bacteria; p__TM7; c__SC3; o__; f__; g__; s__
OTU_1595	0	0	3	1	4	2	0	0	0	0	0	0	0	8	2	1	0	1	0	2	2	0	0	0	0	0	4	1	0	0	0	0		k__Bacteria; p__Spirochaetes; c__Spirochaetes; o__Spirochaetales; f__Spirochaetaceae
OTU_1596	4	4	4	0	1	1	0	0	0	0	0	3	3	1	4	1	1	3	0	3	2	5	0	0	0	0	3	3	0	3	1	3		k__Bacteria; p__Verrucomicrobia; c__[Spartobacteria]; o__[Chthoniobacterales]; f__[Chthoniobacteraceae]; g__; s__
OTU_1597	5	2	1	1	5	4	0	0	0	0	0	0	5	1	0	0	1	2	0	6	2	2	0	0	0	0	0	1	2	3	1	1		k__Bacteria; p__Armatimonadetes; c__[Fimbriimonadia]; o__[Fimbriimonadales]; f__[Fimbriimonadaceae]; g__Fimbriimonas; s__
OTU_1598	1	1	0	3	0	2	0	0	0	0	2	0	0	4	2	2	0	0	0	6	3	0	0	0	0	0	2	0	0	2	3	1		k__Bacteria; p__Acidobacteria; c__Solibacteres; o__Solibacterales
OTU_1599	2	0	2	9	5	8	0	0	0	0	1	0	0	2	5	0	0	1	29	22	2	3	0	0	0	0	0	3	0	0	2	3		k__Bacteria; p__Proteobacteria; c__Betaproteobacteria; o__Rhodocyclales; f__Rhodocyclaceae
OTU_1600	4	0	1	4	4	1	0	0	0	0	0	0	1	0	0	3	0	1	2	1	4	2	0	0	0	0	0	1	0	0	0	0		k__Bacteria; p__Proteobacteria; c__Deltaproteobacteria; o__Myxococcales; f__Cystobacterineae; g__; s__
OTU_1601	1	1	0	0	0	2	0	0	0	1	0	2	5	2	0	0	0	0	0	0	2	1	0	0	0	0	0	0	4	0	2	3		k__Archaea; p__Euryarchaeota; c__Methanomicrobia; o__Methanocellales; f__Methanocellaceae; g__Methanocella; s__
OTU_1602	2	4	0	3	3	1	0	0	0	0	2	0	1	0	2	4	2	0	2	4	2	2	0	0	0	0	1	0	0	1	1	1		k__Bacteria; p__Planctomycetes; c__Planctomycetia; o__Gemmatales; f__Gemmataceae; g__Gemmata; s__
OTU_1603	0	1	4	10	9	9	0	0	0	0	0	3	2	1	3	3	2	2	3	6	6	5	0	0	0	0	2	9	0	0	0	6		k__Bacteria; p__Proteobacteria; c__Deltaproteobacteria; o__Myxococcales; f__; g__; s__
OTU_1604	0	1	2	3	0	0	0	0	0	0	2	0	0	1	0	1	0	0	0	0	9	3	0	0	0	0	0	0	0	4	0	0		k__Bacteria; p__Bacteroidetes; c__Cytophagia; o__Cytophagales; f__Cytophagaceae; g__Sporocytophaga; s__
OTU_1605	1	1	2	0	0	3	0	0	0	0	1	0	0	0	0	1	0	0	1	3	1	4	4	0	0	0	0	0	0	0	0	0		k__Bacteria; p__Chloroflexi; c__Chloroflexi; o__[Roseiflexales]
OTU_1606	3	1	4	1	1	3	0	2	0	0	0	2	5	0	2	0	1	2	1	2	2	1	0	0	0	0	0	0	0	0	0	0		k__Bacteria; p__Verrucomicrobia; c__[Spartobacteria]; o__[Chthoniobacterales]; f__[Chthoniobacteraceae]; g__; s__
OTU_1607	2	0	0	5	3	4	0	0	0	0	1	0	0	0	2	0	1	0	2	5	2	0	0	0	0	0	0	0	0	2	0	0		k__Bacteria; p__Proteobacteria; c__Deltaproteobacteria; o__Bdellovibrionales; f__Bdellovibrionaceae; g__Bdellovibrio; s__
OTU_1608	4	16	4	0	0	0	0	0	0	0	0	0	2	0	0	0	0	1	0	1	2	0	0	0	0	0	0	0	1	0	0	0		k__Bacteria; p__Proteobacteria; c__Betaproteobacteria; o__Burkholderiales; f__Oxalobacteraceae
OTU_1609	4	0	0	0	0	0	0	0	0	0	0	1	0	0	1	1	3	4	0	1	3	0	0	0	0	0	4	0	0	0	0	0		k__Bacteria; p__Planctomycetes; c__vadinHA49; o__DH61; f__; g__; s__
OTU_1610	0	1	1	2	3	4	0	0	0	0	3	3	1	0	1	0	1	1	0	1	0	1	0	0	0	0	0	2	3	2	3	5		k__Bacteria; p__Armatimonadetes; c__Chthonomonadetes; o__Chthonomonadales; f__Chthonomonadaceae; g__; s__
OTU_1611	4	0	2	0	0	0	0	0	0	0	0	0	4	0	2	1	0	5	0	1	0	2	0	0	0	0	1	9	0	0	0	0		k__Bacteria; p__Bacteroidetes; c__[Saprospirae]; o__[Saprospirales]; f__Chitinophagaceae; g__Flavisolibacter; s__
OTU_1612	3	2	3	7	2	3	0	0	0	0	2	0	1	0	5	0	3	2	0	2	1	2	0	0	0	0	1	0	3	3	2	1		k__Bacteria; p__Acidobacteria; c__Solibacteres; o__Solibacterales
OTU_1613	0	0	0	1	3	2	0	0	0	0	5	0	1	7	10	2	1	1	2	0	0	0	0	0	0	0	13	0	7	4	0	0		k__Bacteria; p__Acidobacteria; c__iii1-8; o__DS-18; f__; g__; s__
OTU_1614	2	4	2	0	0	4	0	0	0	0	0	0	0	2	0	0	0	2	0	3	0	2	0	0	0	0	1	4	1	3	5	3		k__Bacteria; p__Elusimicrobia; c__Elusimicrobia; o__FAC88; f__; g__; s__
OTU_1615	1	0	1	0	0	1	0	0	0	0	1	0	0	2	1	0	0	0	3	2	1	0	0	0	0	0	5	0	4	0	4	0		k__Bacteria; p__Proteobacteria; c__Gammaproteobacteria; o__Legionellales; f__Coxiellaceae; g__Aquicella; s__
OTU_1616	5	1	2	2	1	0	0	0	0	0	0	0	0	0	0	0	2	2	2	2	1	0	0	0	0	0	0	0	0	0	0	0		k__Archaea; p__[Parvarchaeota]; c__[Parvarchaea]; o__YLA114; f__; g__; s__
OTU_1617	3	0	1	0	1	1	0	0	0	0	4	1	2	4	1	1	0	0	3	2	2	0	0	0	0	0	0	0	1	2	2	1		k__Bacteria; p__Chloroflexi; c__Anaerolineae; o__Anaerolineales; f__Anaerolinaceae; g__Anaerolinea; s__
OTU_1618	0	3	0	0	1	2	0	0	0	0	0	0	0	0	0	0	5	0	3	2	0	0	0	0	0	0	5	0	1	1	1	3		k__Bacteria; p__Proteobacteria; c__Deltaproteobacteria; o__Myxococcales; f__Polyangiaceae; g__; s__
OTU_1619	3	4	10	2	0	2	0	0	0	0	1	0	3	3	2	1	7	1	0	0	0	0	0	0	0	0	2	1	1	0	1	1		k__Bacteria; p__Cyanobacteria; c__Synechococcophycideae; o__Pseudanabaenales; f__Pseudanabaenaceae
OTU_1620	0	0	4	0	1	2	0	0	0	0	0	0	1	0	0	0	3	1	1	2	0	1	0	0	0	0	1	0	0	0	0	0		k__Bacteria; p__OD1; c__ZB2; o__; f__; g__; s__
OTU_1621	0	4	2	2	2	4	0	0	0	0	0	0	2	0	0	0	2	4	2	0	0	3	0	0	0	0	0	0	0	1	4	0		k__Bacteria; p__Proteobacteria; c__Deltaproteobacteria; o__Bdellovibrionales; f__Bdellovibrionaceae; g__Bdellovibrio; s__
OTU_1622	0	1	0	10	2	1	0	0	0	0	0	0	0	0	1	0	3	0	5	6	2	0	0	0	0	0	0	0	0	1	0	0		k__Bacteria; p__Proteobacteria; c__Betaproteobacteria; o__Rhodocyclales; f__Rhodocyclaceae
OTU_1623	3	1	0	2	3	2	0	0	0	0	2	0	2	0	1	0	1	1	3	0	0	0	0	0	0	0	0	0	0	0	0	0		k__Bacteria; p__Proteobacteria
OTU_1624	0	1	0	10	3	6	0	0	0	0	1	1	0	0	4	2	1	2	2	0	3	0	0	0	0	0	2	3	2	2	2	2		k__Bacteria; p__Firmicutes; c__Clostridia; o__Clostridiales; f__Clostridiaceae; g__Clostridium
OTU_1625	0	0	1	4	1	0	0	0	0	0	4	2	0	4	4	6	1	0	2	0	0	1	0	0	0	0	0	0	0	1	2	3		k__Bacteria; p__Chloroflexi; c__Anaerolineae; o__A31; f__; g__; s__
OTU_1626	0	0	0	0	0	0	0	0	0	0	0	0	0	26	0	0	0	0	0	0	0	0	0	0	0	0	0	0	0	0	0	0		k__Bacteria; p__Chloroflexi; c__Anaerolineae
OTU_1627	0	0	0	7	0	0	0	0	0	0	0	0	1	6	6	1	1	0	0	1	0	0	0	0	0	0	0	1	1	2	2	1		k__Bacteria; p__Gemmatimonadetes; c__Gemm-1; o__; f__; g__; s__
OTU_1628	3	0	0	1	2	0	0	0	0	0	1	0	0	5	3	5	1	0	6	0	0	0	0	0	0	0	4	0	7	4	5	1		k__Bacteria; p__Bacteroidetes; c__Sphingobacteriia; o__Sphingobacteriales; f__; g__; s__
OTU_1629	0	0	0	0	0	0	0	0	0	0	0	0	0	0	0	0	0	0	1	0	0	0	0	0	0	0	0	0	23	0	0	0		k__Bacteria
OTU_1630	0	1	2	1	1	2	0	0	0	0	0	1	0	0	0	0	3	0	0	3	4	1	0	0	0	0	0	0	0	0	1	0		k__Bacteria
OTU_1631	0	1	2	3	2	0	0	0	0	0	3	1	0	3	0	3	1	0	2	1	0	1	0	0	0	0	4	3	7	5	3	2		k__Bacteria; p__Acidobacteria; c__Acidobacteria-6; o__iii1-15; f__RB40; g__; s__
OTU_1632	3	0	0	0	2	0	0	0	0	0	1	0	0	3	0	0	3	1	2	1	3	2	0	0	0	0	6	1	3	0	3	3		k__Bacteria; p__Verrucomicrobia; c__[Spartobacteria]; o__[Chthoniobacterales]; f__[Chthoniobacteraceae]
OTU_1633	2	0	0	0	0	4	0	0	0	0	5	0	0	0	0	0	0	0	0	4	1	3	0	0	0	0	2	0	0	0	0	2		k__Bacteria; p__Proteobacteria; c__Deltaproteobacteria; o__Bdellovibrionales; f__Bdellovibrionaceae; g__Bdellovibrio; s__bacteriovorus
OTU_1634	4	0	4	4	2	0	0	0	0	0	1	2	0	5	0	0	0	5	2	4	2	0	0	0	0	0	2	1	0	0	1	0		k__Bacteria; p__FCPU426; c__; o__; f__; g__; s__
OTU_1635	2	2	2	2	3	0	0	0	0	2	0	1	0	0	1	2	1	0	0	1	2	0	0	0	0	0	0	0	3	0	1	2		k__Bacteria
OTU_1636	2	0	0	0	0	2	0	0	0	0	0	1	2	4	0	3	3	1	2	2	2	0	0	0	0	0	2	2	0	1	0	0		k__Bacteria; p__Proteobacteria; c__Gammaproteobacteria; o__Xanthomonadales; f__Sinobacteraceae
OTU_1637	4	1	1	0	0	0	12	13	8	18	0	2	0	0	0	0	5	6	11	12	0	0	70	44	22	12	2	0	0	1	0	0		k__Bacteria; p__Proteobacteria; c__Gammaproteobacteria; o__Enterobacteriales; f__Enterobacteriaceae
OTU_1638	1	1	2	17	7	9	0	0	0	0	0	0	1	0	0	4	2	5	3	7	1	6	0	0	0	0	0	0	0	0	2	0		k__Bacteria; p__Proteobacteria; c__Deltaproteobacteria; o__Myxococcales; f__Polyangiaceae; g__; s__
OTU_1639	0	0	0	0	0	1	0	0	0	0	0	0	0	4	2	4	0	0	0	7	1	0	0	0	0	0	0	0	0	0	7	2		k__Bacteria; p__Chloroflexi; c__Anaerolineae; o__CFB-26; f__; g__; s__
OTU_1640	5	0	0	8	2	4	0	0	0	2	1	0	0	3	5	2	0	0	1	4	2	0	1	0	0	0	1	0	2	5	3	2		k__Bacteria; p__Proteobacteria; c__Alphaproteobacteria; o__; f__; g__; s__
OTU_1641	0	0	2	0	2	1	0	0	0	0	0	0	2	0	5	0	14	6	0	0	1	1	0	0	0	0	2	3	0	0	0	3		k__Bacteria; p__Cyanobacteria; c__Synechococcophycideae; o__Pseudanabaenales; f__; g__; s__
OTU_1642	0	0	0	1	4	6	0	0	0	0	0	0	0	1	1	2	2	0	2	0	5	0	0	0	0	0	1	1	3	11	1	0		k__Bacteria; p__Planctomycetes; c__vadinHA49; o__DH61; f__; g__; s__
OTU_1643	0	1	0	0	4	0	0	0	0	0	0	1	1	0	0	2	0	2	2	0	2	3	0	0	0	0	2	3	0	0	2	2		k__Bacteria
OTU_1644	1	5	1	0	2	3	0	0	0	0	0	0	0	0	0	0	7	0	0	0	1	2	0	0	0	0	0	0	0	2	0	0		k__Bacteria; p__Proteobacteria
OTU_1645	0	1	0	3	1	0	0	0	0	0	1	0	2	0	1	0	1	3	0	0	5	3	0	0	0	0	1	1	1	0	2	1		k__Bacteria; p__Planctomycetes; c__Planctomycetia; o__Gemmatales; f__Gemmataceae; g__Gemmata; s__
OTU_1646	3	0	0	3	1	2	0	0	0	0	0	0	0	5	1	0	1	0	1	0	2	1	0	0	0	0	0	0	0	1	0	3		k__Bacteria; p__OD1; c__ZB2; o__; f__; g__; s__
OTU_1647	0	2	0	0	0	0	0	0	0	0	0	0	3	0	0	0	0	2	1	1	2	1	0	0	0	0	0	1	11	0	3	8		k__Bacteria; p__Proteobacteria; c__Deltaproteobacteria; o__Bdellovibrionales; f__Bdellovibrionaceae; g__Bdellovibrio
OTU_1648	6	0	0	2	3	5	0	0	0	0	2	1	0	8	0	3	1	2	0	2	5	0	0	0	0	0	1	0	0	0	0	0		k__Bacteria
OTU_1649	2	4	7	10	7	2	0	0	0	0	2	3	1	1	2	1	6	12	3	1	7	1	0	0	0	0	2	2	1	1	2	0		k__Bacteria; p__Proteobacteria; c__Deltaproteobacteria; o__Bdellovibrionales; f__Bdellovibrionaceae; g__Bdellovibrio
OTU_1650	0	0	0	2	2	4	0	0	0	0	0	1	0	0	0	0	3	5	1	3	1	1	0	0	0	0	0	0	0	0	0	0		k__Bacteria; p__OD1; c__ZB2; o__; f__; g__; s__
OTU_1651	0	3	2	0	0	2	0	0	0	0	2	2	5	0	2	2	2	0	0	4	0	1	0	0	0	0	5	0	2	0	2	2		k__Bacteria; p__Planctomycetes; c__Planctomycetia; o__Gemmatales; f__Isosphaeraceae; g__; s__
OTU_1652	0	0	1	0	1	0	0	0	0	0	2	0	0	0	3	0	1	2	0	3	0	1	0	0	0	0	0	1	0	0	0	0		k__Bacteria; p__Proteobacteria; c__Deltaproteobacteria; o__Bdellovibrionales; f__Bdellovibrionaceae; g__Bdellovibrio; s__
OTU_1653	2	0	0	0	2	1	0	0	0	0	7	0	2	0	1	2	0	0	0	0	1	0	0	0	0	0	0	1	1	0	2	1		k__Bacteria; p__Proteobacteria; c__Deltaproteobacteria; o__Myxococcales; f__; g__; s__
OTU_1654	0	0	0	0	0	2	0	0	0	0	1	5	2	4	1	6	0	0	2	1	0	0	0	0	0	0	0	0	3	2	3	3		k__Archaea; p__Crenarchaeota; c__Thaumarchaeota; o__Nitrososphaerales; f__Nitrososphaeraceae; g__Candidatus Nitrososphaera; s__
OTU_1655	4	0	2	1	2	0	0	0	0	0	0	2	1	3	0	2	1	0	0	1	2	0	0	0	0	0	0	0	2	0	1	0		k__Bacteria; p__Chloroflexi; c__Chloroflexi; o__[Roseiflexales]; f__; g__; s__
OTU_1656	3	4	11	12	9	7	0	0	0	0	0	9	7	5	7	0	9	17	5	3	12	17	0	0	0	0	7	9	0	5	0	1		k__Bacteria; p__Cyanobacteria; c__4C0d-2; o__MLE1-12; f__; g__; s__
OTU_1657	5	0	1	3	6	6	0	0	0	1	3	3	4	11	4	3	3	2	6	4	2	3	0	0	0	0	8	1	5	5	7	6		k__Bacteria; p__Proteobacteria; c__Gammaproteobacteria; o__Xanthomonadales; f__Sinobacteraceae; g__; s__
OTU_1658	2	0	0	4	0	1	0	0	0	0	0	1	0	0	2	0	2	0	3	2	3	4	0	0	0	0	1	0	0	0	2	1		k__Bacteria; p__Proteobacteria; c__Deltaproteobacteria; o__; f__; g__; s__
OTU_1659	4	3	0	2	4	6	0	0	0	0	6	34	14	4	53	11	2	0	0	2	2	3	0	0	1	1	3	32	10	17	13	31		k__Bacteria; p__Verrucomicrobia; c__Opitutae; o__Opitutales; f__Opitutaceae; g__Opitutus; s__
OTU_1660	1	0	0	1	0	0	0	0	0	0	0	3	2	0	1	1	0	1	0	2	0	1	0	0	0	0	0	6	0	0	0	0		k__Bacteria; p__Planctomycetes; c__vadinHA49; o__DH61; f__; g__; s__
OTU_1661	2	0	0	0	3	0	0	0	0	0	2	4	0	8	0	1	0	0	0	0	0	0	0	0	0	0	1	0	4	3	3	3		k__Bacteria; p__Proteobacteria; c__Deltaproteobacteria; o__Syntrophobacterales; f__Syntrophobacteraceae; g__; s__
OTU_1662	32	36	55	40	51	39	0	0	0	0	45	27	35	44	35	49	39	44	34	49	77	65	0	0	0	0	45	40	45	25	32	49		k__Bacteria; p__Acidobacteria; c__Acidobacteria-6; o__iii1-15; f__; g__; s__
OTU_1663	2	0	0	0	3	8	0	0	0	0	0	0	0	0	1	0	0	0	2	2	0	0	0	0	0	0	0	0	0	0	0	0		k__Bacteria; p__Chlamydiae; c__Chlamydiia; o__Chlamydiales
OTU_1664	0	3	3	3	3	8	0	0	0	0	2	1	0	0	3	0	2	0	3	0	1	1	0	0	0	0	4	0	0	0	0	0		k__Bacteria; p__Proteobacteria; c__Gammaproteobacteria; o__Xanthomonadales; f__Xanthomonadaceae; g__Lysobacter; s__
OTU_1665	1	0	0	1	1	2	0	0	0	0	1	0	1	2	1	2	0	1	0	1	0	0	0	0	0	0	2	0	6	2	2	2		k__Bacteria; p__Proteobacteria; c__Deltaproteobacteria; o__Bdellovibrionales; f__Bdellovibrionaceae; g__Bdellovibrio; s__
OTU_1666	0	0	0	0	0	1	0	0	0	0	1	0	0	0	8	0	2	0	1	0	0	0	0	0	0	0	0	0	0	0	0	0		k__Bacteria; p__Proteobacteria; c__Alphaproteobacteria; o__Rickettsiales; f__mitochondria; g__; s__
OTU_1667	1	3	2	0	0	7	0	0	0	0	3	9	0	2	0	4	0	0	0	1	0	1	1	0	0	0	0	3	4	1	3	2		k__Bacteria; p__Proteobacteria; c__Alphaproteobacteria; o__Sphingomonadales; f__Sphingomonadaceae; g__Sphingomonas; s__
OTU_1668	9	1	0	0	1	5	0	0	0	0	0	2	0	0	0	1	2	3	2	0	1	0	0	0	0	0	3	3	1	4	3	0		k__Bacteria; p__Bacteroidetes; c__Cytophagia; o__Cytophagales; f__Cytophagaceae; g__Sporocytophaga; s__
OTU_1669	1	3	0	3	6	2	0	0	0	0	7	4	1	49	11	31	1	0	2	1	5	0	0	0	0	0	4	0	11	3	0	3		k__Bacteria; p__Acidobacteria; c__[Chloracidobacteria]; o__11-24; f__; g__; s__
OTU_1670	3	2	0	1	0	0	0	0	0	0	2	0	0	0	0	0	1	3	2	0	0	0	0	0	0	0	2	6	2	1	1	0		k__Bacteria; p__Proteobacteria; c__Gammaproteobacteria; o__Legionellales; f__Coxiellaceae; g__; s__
OTU_1671	2	1	0	1	0	2	0	0	0	0	0	0	2	0	1	1	4	2	5	0	2	0	0	0	0	0	0	1	0	0	0	3		k__Bacteria; p__Planctomycetes; c__vadinHA49; o__DH61; f__; g__; s__
OTU_1672	0	0	0	3	2	2	0	0	0	0	0	0	0	0	0	0	2	2	5	1	1	0	0	1	4	1	0	1	0	0	0	0		k__Bacteria; p__Proteobacteria; c__Alphaproteobacteria; o__Rhizobiales
OTU_1673	0	1	3	2	0	2	0	0	0	0	0	0	0	0	0	0	4	0	0	0	3	3	0	0	0	0	0	0	0	2	0	2		k__Bacteria; p__Proteobacteria; c__Alphaproteobacteria; o__Rickettsiales; f__; g__; s__
OTU_1674	7	10	3	2	5	4	0	0	0	0	7	4	1	0	5	3	7	5	2	2	5	3	0	0	0	1	11	8	4	5	5	3		k__Bacteria; p__Proteobacteria; c__Alphaproteobacteria; o__Rhodospirillales; f__Rhodospirillaceae; g__; s__
OTU_1675	0	1	0	0	0	0	0	0	0	0	2	1	3	1	3	3	0	0	0	0	0	0	0	0	0	0	0	3	4	1	0	1		k__Bacteria; p__Actinobacteria; c__Actinobacteria; o__Actinomycetales; f__Cellulomonadaceae; g__Cellulomonas
OTU_1676	2	1	0	0	2	0	0	0	0	0	2	1	2	0	6	3	1	4	3	5	0	0	0	0	0	0	1	0	0	8	8	1		k__Bacteria; p__Proteobacteria; c__Gammaproteobacteria; o__Legionellales; f__; g__; s__
OTU_1677	2	0	4	3	0	1	0	0	0	0	0	0	2	0	0	0	0	2	5	2	0	0	0	0	0	0	0	1	0	0	0	0		k__Bacteria; p__Gemmatimonadetes; c__Gemmatimonadetes
OTU_1678	0	1	0	0	0	2	0	0	0	0	2	4	1	1	6	2	0	0	0	0	2	0	0	0	0	0	3	3	3	2	6	4		k__Bacteria; p__Firmicutes; c__Bacilli; o__Bacillales; f__Alicyclobacillaceae; g__Alicyclobacillus; s__
OTU_1679	0	0	0	8	2	0	0	0	0	0	0	0	0	0	0	0	0	0	0	0	0	10	0	0	0	0	0	0	0	0	0	0		k__Bacteria; p__Proteobacteria; c__Betaproteobacteria; o__Procabacteriales; f__Procabacteriaceae; g__; s__
OTU_1680	0	0	5	1	2	2	4	2	0	3	0	0	5	1	1	7	1	0	0	0	5	5	2	4	6	7	0	0	0	0	5	3		k__Bacteria; p__Chloroflexi; c__Ktedonobacteria; o__Ktedonobacterales; f__Ktedonobacteraceae; g__; s__
OTU_1681	2	1	0	5	4	0	0	0	0	0	3	1	0	0	1	0	0	0	2	0	2	1	1	0	0	0	0	0	3	1	1	3		k__Bacteria; p__Proteobacteria; c__Alphaproteobacteria; o__Rhizobiales; f__Bradyrhizobiaceae; g__Balneimonas; s__
OTU_1682	1	0	0	0	0	0	0	0	0	0	2	1	0	1	0	3	2	2	2	4	0	2	0	0	0	0	1	4	4	0	3	0		k__Bacteria; p__FBP; c__; o__; f__; g__; s__
OTU_1683	1	0	0	1	0	2	0	0	0	0	4	0	0	3	1	3	4	2	2	0	0	0	0	0	0	0	2	3	4	0	0	0		k__Bacteria; p__Nitrospirae; c__Nitrospira; o__Nitrospirales; f__0319-6A21; g__; s__
OTU_1684	8	1	0	1	1	0	2	0	0	0	3	6	2	2	1	4	6	2	3	4	4	2	0	0	3	0	4	0	2	1	8	3		k__Bacteria; p__Actinobacteria; c__Thermoleophilia; o__Solirubrobacterales
OTU_1685	0	0	0	0	2	0	0	0	0	0	0	1	1	2	0	0	5	3	6	2	1	0	0	0	0	0	11	0	0	1	0	0		k__Bacteria; p__Proteobacteria; c__Deltaproteobacteria; o__Bdellovibrionales; f__Bdellovibrionaceae; g__Bdellovibrio; s__
OTU_1686	0	3	2	1	0	0	0	0	0	0	1	0	7	0	0	0	0	2	0	0	3	0	0	0	0	0	2	0	0	0	1	0		k__Bacteria
OTU_1687	2	1	2	0	4	1	0	0	0	0	0	0	0	0	0	0	0	3	0	0	3	0	0	0	0	0	2	0	2	1	0	3		k__Bacteria; p__Planctomycetes; c__Phycisphaerae; o__Phycisphaerales; f__; g__; s__
OTU_1688	0	0	0	2	4	2	0	0	0	0	0	3	0	2	3	3	1	0	0	0	0	0	0	0	0	0	0	0	0	0	2	0		k__Bacteria; p__Chloroflexi; c__Chloroflexi; o__[Roseiflexales]; f__[Kouleothrixaceae]; g__; s__
OTU_1689	3	3	2	0	1	2	0	0	0	0	3	3	2	0	0	1	2	5	0	5	0	1	0	0	0	0	1	1	0	2	1	0		k__Bacteria; p__Armatimonadetes; c__0319-6E2; o__; f__; g__; s__
OTU_1690	0	0	0	0	2	4	0	0	0	0	0	0	0	1	6	9	0	1	3	1	2	0	0	0	0	0	1	0	0	2	0	3		k__Bacteria; p__Acidobacteria; c__Holophagae; o__Holophagales; f__Holophagaceae; g__; s__
OTU_1691	4	0	0	0	0	0	0	0	6	0	3	0	0	3	9	2	0	0	0	0	0	0	0	0	0	0	0	0	0	0	0	2		k__Bacteria; p__Proteobacteria; c__Alphaproteobacteria; o__Rickettsiales; f__mitochondria
OTU_1692	3	1	3	0	0	0	0	0	0	0	2	0	1	0	3	0	2	0	3	0	0	0	0	0	0	0	0	2	0	3	0	0		k__Bacteria; p__Cyanobacteria; c__Chloroplast; o__Stramenopiles; f__; g__; s__
OTU_1693	0	1	2	1	0	1	0	0	0	0	0	0	4	0	0	0	1	2	0	2	0	3	0	0	0	0	0	1	0	1	0	0		k__Bacteria; p__Proteobacteria; c__Deltaproteobacteria; o__MIZ46; f__; g__; s__
OTU_1694	8	0	0	0	1	0	0	0	0	0	5	2	3	1	1	1	3	2	2	0	0	1	0	0	0	0	3	4	2	0	3	0		k__Bacteria; p__TM7; c__SC3; o__; f__; g__; s__
OTU_1695	2	3	3	4	1	4	0	0	0	2	6	3	2	1	1	0	14	7	4	5	3	4	0	0	1	0	5	3	3	2	8	5		k__Bacteria; p__Actinobacteria; c__Actinobacteria; o__Actinomycetales; f__Nocardioidaceae; g__; s__
OTU_1696	2	0	0	0	0	0	0	0	0	0	2	0	0	6	2	1	1	1	1	1	2	4	0	0	0	0	0	1	0	1	0	2		k__Bacteria
OTU_1697	0	0	0	0	0	0	0	0	0	0	0	0	0	0	0	0	3	3	0	0	4	14	0	0	0	0	0	0	0	0	0	2		k__Bacteria; p__Proteobacteria; c__Betaproteobacteria; o__Procabacteriales; f__Procabacteriaceae; g__; s__
OTU_1698	2	2	0	1	1	4	0	0	0	0	3	0	1	3	5	0	2	2	2	0	4	3	0	0	0	0	6	0	0	3	0	1		k__Bacteria
OTU_1699	5	0	0	3	4	0	0	0	0	0	0	0	0	0	0	0	0	0	4	1	0	0	0	0	0	0	0	0	0	0	0	0		k__Bacteria; p__Proteobacteria; c__Betaproteobacteria
OTU_1700	0	5	7	0	2	6	0	0	0	0	0	0	1	0	0	0	1	0	2	3	2	2	0	0	0	0	2	1	0	2	0	1		k__Bacteria; p__Bacteroidetes; c__Cytophagia; o__Cytophagales; f__Cytophagaceae
OTU_1701	1	7	3	2	2	2	0	0	0	1	6	2	4	8	4	4	2	4	1	4	4	6	0	2	0	0	7	1	6	3	6	3		k__Bacteria; p__Actinobacteria; c__Actinobacteria; o__Actinomycetales; f__Nakamurellaceae; g__; s__
OTU_1702	2	5	4	1	2	4	0	0	0	0	0	3	3	2	2	0	3	2	5	3	5	1	0	0	0	0	0	5	0	4	0	0		k__Bacteria; p__Proteobacteria; c__Gammaproteobacteria; o__Xanthomonadales; f__Sinobacteraceae; g__Nevskia; s__
OTU_1703	0	0	0	1	3	4	0	0	0	0	0	0	0	4	1	1	0	0	2	0	3	0	0	0	0	0	1	0	0	2	2	1		k__Bacteria; p__Bacteroidetes; c__VC2_1_Bac22; o__; f__; g__; s__
OTU_1704	1	1	0	0	0	0	0	0	0	0	0	3	0	3	3	3	0	0	0	0	0	0	0	0	0	0	1	1	0	0	1	2		k__Bacteria; p__Elusimicrobia; c__Elusimicrobia; o__FAC88; f__; g__; s__
OTU_1705	0	3	1	0	0	0	0	0	0	0	2	0	0	1	0	1	1	0	0	2	0	1	0	0	0	0	0	0	5	0	4	0		k__Bacteria; p__Planctomycetes; c__Planctomycetia; o__Gemmatales; f__Gemmataceae; g__; s__
OTU_1706	0	0	3	1	1	2	218	240	216	200	0	0	0	0	0	0	2	0	1	2	1	0	172	237	237	185	0	0	0	0	0	0		k__Bacteria; p__Proteobacteria; c__Alphaproteobacteria; o__Rickettsiales; f__mitochondria; g__Lupinus; s__luteus
OTU_1707	2	0	2	1	0	0	0	0	0	0	1	5	0	3	1	6	0	1	0	0	0	0	0	4	0	0	3	2	6	0	5	0		k__Bacteria; p__Proteobacteria
OTU_1708	12	19	10	3	1	10	0	0	0	0	3	7	7	0	5	3	9	7	9	10	4	3	0	0	0	0	8	15	22	10	4	2		k__Bacteria; p__Bacteroidetes; c__[Saprospirae]; o__[Saprospirales]; f__Chitinophagaceae; g__Sediminibacterium; s__
OTU_1709	2	3	1	3	6	1	0	0	0	0	0	2	2	3	3	0	2	3	6	2	3	4	0	0	0	0	2	0	0	0	1	1		k__Bacteria; p__OP3; c__PBS-25; o__; f__; g__; s__
OTU_1710	0	0	0	0	0	0	0	0	0	0	2	5	4	0	0	0	0	0	0	0	0	0	0	0	0	0	1	1	0	5	0	0		k__Bacteria; p__Proteobacteria; c__Alphaproteobacteria; o__Rickettsiales; f__Rickettsiaceae; g__Rickettsia; s__
OTU_1711	5	0	0	1	3	3	0	0	0	0	1	2	2	4	1	2	2	4	0	0	1	1	0	0	0	0	9	3	2	2	3	3		k__Bacteria; p__Planctomycetes; c__Phycisphaerae; o__WD2101; f__; g__; s__
OTU_1712	3	0	1	1	0	1	0	0	0	0	0	1	0	1	3	0	0	4	0	2	2	3	0	0	0	0	2	3	1	2	0	2		k__Bacteria; p__Proteobacteria; c__Alphaproteobacteria; o__Rhodospirillales; f__Rhodospirillaceae; g__; s__
OTU_1713	3	6	0	4	4	4	0	0	0	0	0	0	0	1	3	1	1	0	0	2	2	2	0	0	0	1	4	2	2	4	0	2		k__Bacteria; p__Planctomycetes; c__Planctomycetia; o__Gemmatales; f__Gemmataceae; g__Gemmata; s__
OTU_1714	2	0	1	0	0	0	0	0	0	0	1	2	3	16	1	4	0	0	0	1	3	0	0	0	0	0	0	0	0	0	0	0		k__Bacteria; p__Chloroflexi; c__Anaerolineae; o__CFB-26; f__; g__; s__
OTU_1715	0	2	1	0	3	0	0	0	0	0	2	0	1	0	0	0	2	0	1	1	1	0	0	0	0	0	1	0	1	1	4	0		k__Bacteria; p__Chloroflexi; c__Anaerolineae; o__Caldilineales; f__Caldilineaceae; g__; s__
OTU_1716	13	3	3	8	9	17	1	0	0	0	3	2	8	3	11	4	15	10	12	7	2	4	0	0	0	0	5	14	4	7	2	2		k__Bacteria; p__Bacteroidetes; c__[Saprospirae]; o__[Saprospirales]; f__Chitinophagaceae; g__; s__
OTU_1717	5	0	1	0	0	3	0	0	0	0	0	3	0	3	2	0	0	1	0	0	0	3	0	0	0	0	0	0	0	1	0	0		k__Bacteria; p__Proteobacteria; c__Gammaproteobacteria
OTU_1718	0	2	2	3	0	4	0	0	0	0	0	0	5	0	0	1	3	0	0	0	3	2	0	0	0	0	1	0	0	2	1	2		k__Bacteria
OTU_1719	2	0	3	0	0	2	0	0	0	0	1	4	6	2	0	0	1	4	0	2	2	6	0	0	0	0	2	3	4	5	3	4		k__Bacteria; p__Elusimicrobia; c__Elusimicrobia; o__IIb; f__; g__; s__
OTU_1720	0	3	3	3	5	4	0	0	0	0	0	0	1	1	3	0	2	4	1	3	3	1	0	0	0	0	0	0	0	0	1	0		k__Bacteria; p__Proteobacteria; c__Deltaproteobacteria; o__Myxococcales; f__; g__; s__
OTU_1721	0	0	0	1	0	0	0	0	0	0	5	1	1	4	1	0	2	1	0	1	0	0	0	0	0	0	0	0	2	1	0	1		k__Bacteria; p__Chloroflexi; c__Anaerolineae; o__SBR1031; f__oc28; g__; s__
OTU_1722	2	1	3	0	1	2	0	0	0	0	1	1	0	0	3	0	0	0	0	0	0	3	0	0	0	0	0	2	0	0	1	0		k__Bacteria; p__Proteobacteria; c__Deltaproteobacteria; o__FAC87; f__; g__; s__
OTU_1723	0	2	3	2	0	0	0	0	0	0	1	1	0	0	3	0	0	2	1	0	2	0	0	0	0	0	0	4	0	0	2	0		k__Bacteria; p__Proteobacteria; c__Gammaproteobacteria
OTU_1724	3	0	0	0	0	0	0	0	0	0	1	0	0	1	2	0	0	0	2	3	0	0	0	0	0	0	0	1	0	5	1	0		k__Bacteria; p__Proteobacteria; c__TA18; o__CV90; f__; g__; s__
OTU_1725	2	1	0	2	3	2	0	0	0	0	1	1	0	0	0	0	0	0	2	1	0	2	0	0	0	0	4	4	1	0	1	0		k__Bacteria; p__Verrucomicrobia; c__[Spartobacteria]; o__[Chthoniobacterales]; f__[Chthoniobacteraceae]; g__OR-59; s__
OTU_1726	0	4	3	2	2	0	0	0	0	0	0	3	2	0	1	0	2	4	1	1	0	1	0	0	0	0	2	1	0	0	0	1		k__Bacteria; p__OD1; c__ZB2; o__; f__; g__; s__
OTU_1727	0	0	0	2	0	0	0	0	0	0	0	0	0	2	0	3	3	1	0	3	0	0	0	0	0	0	1	2	3	1	1	0		k__Bacteria; p__Chloroflexi; c__Anaerolineae; o__GCA004; f__; g__; s__
OTU_1728	16	2	3	0	0	2	0	0	0	0	1	0	2	2	2	1	2	4	1	4	2	3	0	0	0	0	3	2	0	0	0	0		k__Bacteria; p__Proteobacteria; c__Deltaproteobacteria; o__Myxococcales
OTU_1729	3	1	1	2	3	2	0	0	0	0	1	1	2	3	0	2	3	0	1	3	2	0	0	0	0	0	2	1	3	1	2	0		k__Bacteria
OTU_1730	6	5	2	9	10	4	0	0	0	0	7	4	2	6	6	4	3	5	17	3	8	3	0	1	0	0	7	5	10	11	12	1		k__Bacteria; p__Proteobacteria; c__Betaproteobacteria; o__SC-I-84; f__; g__; s__
OTU_1731	1	0	0	0	0	2	0	0	0	0	2	0	2	0	0	0	0	1	2	2	0	0	0	0	0	0	0	1	2	3	0	1		k__Bacteria; p__Armatimonadetes; c__Chthonomonadetes; o__Chthonomonadales; f__Chthonomonadaceae
OTU_1732	4	2	0	9	3	4	0	0	0	0	4	6	4	10	5	9	9	4	5	6	6	9	0	0	0	1	8	3	10	2	24	11		k__Bacteria; p__Gemmatimonadetes; c__Gemm-1; o__; f__; g__; s__
OTU_1733	2	4	1	0	0	2	0	0	0	0	1	0	0	0	4	0	0	2	3	0	1	0	0	0	0	0	1	1	2	0	0	0		k__Bacteria; p__FBP; c__; o__; f__; g__; s__
OTU_1734	1	0	0	2	3	2	0	0	0	0	5	0	0	0	2	0	0	0	0	0	0	1	0	0	0	0	1	0	2	1	0	0		k__Bacteria; p__Acidobacteria; c__Acidobacteria-6; o__CCU21; f__; g__; s__
OTU_1735	2	0	0	0	0	2	0	0	0	0	2	0	0	1	0	2	1	3	3	2	0	0	0	0	0	0	0	0	0	2	2	0		k__Bacteria; p__Armatimonadetes; c__0319-6E2; o__; f__; g__; s__
OTU_1736	2	4	1	5	3	2	0	0	0	0	2	2	1	1	5	2	1	1	2	3	2	1	0	0	0	0	6	2	3	7	2	0		k__Bacteria; p__Chloroflexi; c__TK10; o__B07_WMSP1
OTU_1737	1	1	5	5	3	4	0	0	0	0	0	0	3	0	1	0	0	0	1	1	0	0	0	0	0	0	0	1	0	1	0	0		k__Bacteria; p__Proteobacteria; c__Alphaproteobacteria; o__Rickettsiales; f__; g__; s__
OTU_1738	3	1	0	3	2	1	0	0	0	0	2	2	0	0	3	2	0	0	1	0	2	3	0	0	0	0	0	1	1	3	0	0		k__Bacteria; p__Proteobacteria; c__Deltaproteobacteria; o__Myxococcales; f__; g__; s__
OTU_1739	1	10	0	0	0	0	0	0	0	0	0	0	0	0	0	0	2	4	0	0	0	0	0	0	2	0	0	0	0	0	0	0		k__Bacteria; p__Proteobacteria; c__Alphaproteobacteria; o__Rickettsiales; f__mitochondria
OTU_1740	0	0	2	0	0	0	0	0	0	0	0	0	0	4	0	0	0	0	1	1	1	0	0	0	0	0	0	2	0	2	2	0		k__Bacteria; p__Proteobacteria; c__Alphaproteobacteria; o__Rickettsiales; f__mitochondria
OTU_1741	0	0	3	2	1	0	0	0	0	0	0	0	3	6	0	4	1	1	0	2	4	2	0	0	0	0	1	0	0	1	8	4		k__Bacteria; p__Actinobacteria; c__Actinobacteria; o__Actinomycetales
OTU_1742	4	0	1	0	0	2	0	0	0	0	0	0	0	0	0	0	0	3	2	7	0	0	0	0	0	0	0	0	0	0	0	0		k__Bacteria
OTU_1743	3	4	1	1	0	0	0	0	0	0	2	3	2	1	0	2	0	2	0	1	0	1	0	0	0	0	0	4	0	4	0	1		k__Bacteria
OTU_1744	0	1	0	1	2	3	0	0	0	0	0	1	2	10	3	6	2	0	0	2	1	0	0	0	0	0	2	4	1	5	2	3		k__Bacteria; p__Chloroflexi; c__Anaerolineae; o__SBR1031; f__oc28; g__; s__
OTU_1745	0	2	0	1	0	1	0	0	0	0	1	0	2	0	0	0	1	0	2	1	0	0	0	0	0	0	2	0	0	2	0	0		k__Bacteria; p__Chloroflexi; c__Thermomicrobia; o__AKYG1722; f__; g__; s__
OTU_1746	30	13	10	8	16	5	0	2	6	0	8	7	8	4	10	3	15	8	10	14	14	24	0	2	1	2	9	3	11	4	4	9		k__Bacteria; p__Proteobacteria; c__Alphaproteobacteria; o__Rhizobiales; f__Hyphomicrobiaceae; g__Rhodoplanes; s__
OTU_1747	61	50	75	21	36	39	5	9	5	5	1	0	1	2	0	2	44	19	27	10	8	20	10	0	5	4	1	0	0	0	0	0		k__Bacteria; p__Proteobacteria; c__Betaproteobacteria; o__Methylophilales; f__Methylophilaceae
OTU_1748	24	41	22	0	6	10	2	0	0	0	16	29	35	3	6	0	28	25	22	22	3	10	0	0	0	0	28	37	10	16	3	4		k__Bacteria; p__Bacteroidetes; c__[Saprospirae]; o__[Saprospirales]; f__Chitinophagaceae
OTU_1749	3	3	2	4	3	1	0	0	0	0	0	0	1	0	1	0	5	2	4	0	2	4	0	0	0	0	0	0	0	0	0	0		k__Bacteria; p__Proteobacteria; c__Deltaproteobacteria; o__Myxococcales; f__; g__; s__
OTU_1750	4	1	5	0	10	9	0	0	0	0	0	0	1	0	0	0	5	0	2	7	0	0	0	0	0	0	0	0	1	0	0	0		k__Bacteria
OTU_1751	0	1	3	0	0	1	0	0	0	0	0	0	1	0	0	2	1	0	1	2	9	2	0	0	0	0	1	1	2	1	3	4		k__Bacteria; p__Elusimicrobia; c__Elusimicrobia; o__IIb; f__; g__; s__
OTU_1752	2	0	0	0	2	0	0	0	0	0	0	3	3	18	2	1	0	0	0	0	3	2	0	0	0	0	1	0	1	2	4	2		k__Bacteria; p__Proteobacteria; c__Alphaproteobacteria; o__Ellin329; f__; g__; s__
OTU_1753	0	1	1	0	0	5	0	0	0	0	0	1	5	1	1	0	3	3	0	3	0	0	0	0	0	0	3	0	0	0	1	0		k__Bacteria; p__Proteobacteria; c__Deltaproteobacteria; o__Bdellovibrionales; f__Bdellovibrionaceae; g__Bdellovibrio
OTU_1754	7	11	3	23	23	15	0	0	0	0	6	4	5	10	14	7	12	8	8	9	17	9	0	0	0	0	27	3	21	13	10	16		k__Bacteria; p__Proteobacteria; c__Alphaproteobacteria; o__Sphingomonadales; f__Sphingomonadaceae; g__Kaistobacter; s__
OTU_1755	2	3	4	6	2	0	0	0	0	0	0	4	0	4	2	6	0	2	4	3	2	1	0	0	0	0	0	3	0	2	1	0		k__Bacteria; p__Elusimicrobia; c__Elusimicrobia; o__IIb; f__; g__; s__
OTU_1756	0	0	0	0	2	0	0	0	0	0	0	1	2	0	0	0	1	4	0	6	1	0	0	0	0	0	0	1	0	0	0	0		k__Bacteria; p__Proteobacteria; c__Deltaproteobacteria; o__MIZ46; f__; g__; s__
OTU_1757	0	3	3	0	5	2	0	0	0	0	2	4	4	0	0	2	0	2	0	0	1	2	0	0	0	0	0	3	0	4	0	0		k__Bacteria; p__FBP; c__; o__; f__; g__; s__
OTU_1758	0	0	0	2	2	1	0	0	0	0	0	0	0	3	3	1	0	0	2	0	0	0	0	0	0	0	2	0	0	1	0	1		k__Bacteria; p__OD1; c__; o__; f__; g__; s__
OTU_1759	12	16	11	5	9	6	0	0	0	0	20	12	24	6	9	7	11	12	6	15	9	9	0	0	0	0	17	18	15	19	25	9		k__Bacteria; p__Actinobacteria; c__Thermoleophilia; o__Gaiellales; f__Gaiellaceae; g__; s__
OTU_1760	0	0	0	2	1	0	0	0	0	0	3	3	2	5	3	1	0	0	0	1	2	2	0	0	0	0	1	0	0	4	2	1		k__Bacteria; p__Planctomycetes; c__Phycisphaerae; o__WD2101; f__; g__; s__
OTU_1761	2	1	0	0	0	0	0	0	0	0	0	0	2	0	0	0	1	2	0	1	0	0	0	0	0	0	0	3	2	2	0	0		k__Bacteria; p__Armatimonadetes; c__[Fimbriimonadia]; o__[Fimbriimonadales]; f__[Fimbriimonadaceae]; g__Fimbriimonas; s__
OTU_1762	0	0	2	1	4	0	0	0	0	0	1	1	8	0	0	0	1	0	0	0	0	0	0	0	0	0	0	0	4	0	0	1		k__Bacteria; p__Bacteroidetes; c__Sphingobacteriia; o__Sphingobacteriales; f__Sphingobacteriaceae
OTU_1763	4	1	2	4	1	0	0	0	0	0	0	1	3	0	1	1	0	1	1	1	4	2	0	0	0	0	0	2	0	2	0	0		k__Bacteria; p__Tenericutes; c__Mollicutes; o__Anaeroplasmatales; f__Anaeroplasmataceae; g__Asteroleplasma; s__
OTU_1764	1	4	5	2	0	3	0	0	0	0	3	5	3	5	1	0	3	2	3	2	2	1	0	0	0	0	2	6	0	3	0	2		k__Bacteria; p__Gemmatimonadetes; c__Gemmatimonadetes; o__Ellin5290; f__; g__; s__
OTU_1765	1	0	0	2	0	2	0	0	0	0	0	0	0	0	0	0	0	0	0	3	3	0	0	0	0	0	0	0	0	2	3	0		k__Bacteria; p__Elusimicrobia; c__Elusimicrobia; o__MVP-88; f__; g__; s__
OTU_1766	0	1	3	4	3	3	0	0	0	0	4	8	6	8	5	4	2	2	1	0	0	0	0	0	0	0	6	7	0	3	2	4		k__Bacteria; p__Firmicutes; c__Clostridia; o__OPB54; f__; g__; s__
OTU_1767	46	37	40	29	32	57	0	0	0	0	20	10	23	6	53	6	46	54	38	35	16	33	0	0	0	2	34	23	11	30	13	10		k__Bacteria; p__Bacteroidetes; c__[Saprospirae]; o__[Saprospirales]; f__Chitinophagaceae; g__Sediminibacterium; s__
OTU_1768	1	0	0	0	0	1	0	0	0	0	0	2	1	2	1	5	0	0	0	1	0	0	0	0	0	0	0	3	0	3	1	6		k__Bacteria; p__Cyanobacteria; c__Chloroplast; o__Chlorophyta; f__Chlamydomonadaceae; g__; s__
OTU_1769	0	0	0	3	2	0	0	0	0	0	0	0	0	4	3	1	2	1	2	0	0	0	0	0	0	0	2	0	2	2	0	0		k__Bacteria; p__Bacteroidetes; c__Sphingobacteriia; o__Sphingobacteriales; f__; g__; s__
OTU_1770	0	0	2	0	0	0	0	0	0	0	0	2	5	0	0	0	0	2	2	3	2	2	0	0	0	0	2	0	2	1	0	1		k__Bacteria; p__Armatimonadetes; c__Chthonomonadetes; o__Chthonomonadales; f__Chthonomonadaceae; g__; s__
OTU_1771	0	0	0	1	1	0	0	0	0	0	0	0	0	2	0	3	0	0	6	0	0	3	0	0	0	0	0	0	0	3	0	1		k__Bacteria; p__Proteobacteria; c__Deltaproteobacteria; o__Desulfuromonadales; f__Geobacteraceae; g__Geobacter; s__
OTU_1772	5	0	0	1	1	0	3	0	0	0	4	2	1	2	0	0	2	0	2	0	2	0	0	0	0	0	0	0	3	2	3	0		k__Bacteria; p__Actinobacteria; c__Thermoleophilia; o__Solirubrobacterales
OTU_1773	0	0	0	3	1	3	0	0	0	0	0	0	2	6	0	0	1	0	1	2	0	0	0	0	0	0	2	0	4	1	0	0		k__Bacteria; p__Armatimonadetes; c__Chthonomonadetes; o__SJA-22; f__; g__; s__
OTU_1774	0	0	0	3	1	1	0	0	0	0	0	0	0	2	1	0	0	0	4	0	1	3	0	0	0	0	3	0	1	0	1	0		k__Bacteria; p__Cyanobacteria; c__4C0d-2; o__MLE1-12; f__; g__; s__
OTU_1775	0	0	2	0	0	1	0	0	0	0	0	1	0	0	8	0	0	2	0	2	1	0	0	0	0	0	0	2	1	1	0	1		k__Bacteria; p__Proteobacteria; c__TA18; o__PHOS-HD29; f__; g__; s__
OTU_1776	0	0	0	1	2	0	0	0	0	1	1	2	0	1	1	2	2	3	0	2	0	2	0	0	0	0	0	0	0	1	2	1		k__Bacteria; p__Chloroflexi; c__Chloroflexi; o__[Roseiflexales]; f__[Kouleothrixaceae]; g__; s__
OTU_1777	5	0	0	0	1	0	0	0	0	0	0	3	0	0	2	4	3	0	1	1	0	0	0	0	0	0	0	6	1	0	6	0		k__Bacteria
OTU_1778	1	0	0	2	3	0	0	0	0	0	0	0	0	0	2	1	4	1	2	1	3	0	0	0	0	0	10	1	4	2	3	1		k__Bacteria; p__Planctomycetes; c__Phycisphaerae; o__WD2101; f__; g__; s__
OTU_1779	0	0	1	0	0	4	0	0	0	0	0	0	0	0	0	0	0	0	0	0	2	9	0	0	0	0	0	0	0	0	0	0		k__Bacteria; p__Proteobacteria; c__Alphaproteobacteria; o__Rickettsiales; f__; g__; s__
OTU_1780	0	0	0	1	2	1	0	0	0	0	0	0	0	2	0	0	0	0	3	0	3	3	0	0	0	0	0	0	3	2	1	2		k__Bacteria; p__WS3; c__PRR-12; o__Sediment-1; f__; g__; s__
OTU_1781	0	0	0	5	1	1	0	0	0	0	0	1	0	24	2	2	0	0	2	0	0	0	0	0	0	0	0	3	6	0	0	0		k__Bacteria; p__Acidobacteria; c__; o__; f__; g__; s__
OTU_1782	0	0	1	4	0	0	0	0	0	0	0	2	0	0	1	0	3	3	1	0	0	0	0	0	0	0	0	1	0	0	0	2		k__Bacteria; p__Armatimonadetes; c__0319-6E2; o__; f__; g__; s__
OTU_1783	0	0	0	3	0	3	0	0	0	0	2	0	0	0	0	0	1	2	3	1	1	2	0	0	0	0	0	0	0	0	0	1		k__Bacteria; p__Proteobacteria; c__Alphaproteobacteria; o__Rickettsiales; f__mitochondria; g__Vermamoeba; s__vermiformis
OTU_1784	0	1	1	1	0	0	0	0	0	0	0	2	0	3	0	0	0	1	1	0	1	1	0	0	0	0	4	17	1	0	0	1		k__Bacteria; p__Proteobacteria; c__Gammaproteobacteria; o__Legionellales; f__Coxiellaceae; g__Aquicella; s__
OTU_1785	4	6	11	8	5	3	0	0	0	0	5	4	8	0	5	5	7	6	10	5	3	6	0	0	0	0	6	5	8	5	7	5		k__Bacteria; p__Actinobacteria; c__Actinobacteria; o__Actinomycetales
OTU_1786	1	2	5	0	0	1	0	0	0	0	0	0	0	0	0	0	1	0	0	1	0	0	0	0	0	0	0	1	0	0	0	0		k__Bacteria
OTU_1787	1	1	3	0	0	0	0	0	0	0	0	5	0	0	0	0	0	0	1	0	0	9	0	0	0	0	0	0	0	0	2	0		k__Bacteria; p__Bacteroidetes; c__Flavobacteriia; o__Flavobacteriales; f__[Weeksellaceae]; g__Elizabethkingia; s__meningoseptica
OTU_1788	1	3	4	17	6	23	0	0	0	0	0	7	0	0	1	2	5	5	3	0	1	3	0	0	0	0	2	0	9	9	0	0		k__Bacteria; p__Bacteroidetes; c__Cytophagia; o__Cytophagales; f__Cytophagaceae; g__; s__
OTU_1789	4	1	0	0	0	3	0	0	0	0	0	0	0	1	2	3	0	0	0	2	0	0	0	0	0	0	2	3	0	0	5	2		k__Bacteria; p__OD1; c__SM2F11; o__; f__; g__; s__
OTU_1790	0	0	0	0	1	0	0	0	0	0	0	2	0	10	0	0	0	0	0	0	0	0	0	0	0	0	0	0	0	3	4	0		k__Bacteria; p__Chloroflexi; c__Anaerolineae; o__SBR1031; f__A4b; g__; s__
OTU_1791	0	1	2	1	1	0	0	0	0	0	1	2	0	2	3	2	2	2	3	1	2	0	1	0	0	0	1	0	3	0	1	0		k__Bacteria; p__Actinobacteria; c__Actinobacteria; o__Actinomycetales; f__Nocardioidaceae; g__; s__
OTU_1792	0	0	2	0	0	1	0	0	0	0	0	0	2	0	0	4	1	0	2	2	1	1	0	0	0	0	1	0	5	1	3	3		k__Bacteria; p__Tenericutes; c__Mollicutes; o__Anaeroplasmatales; f__Anaeroplasmataceae; g__Asteroleplasma; s__
OTU_1793	3	5	5	5	2	3	0	0	0	0	0	0	1	0	1	0	2	2	0	1	0	0	0	0	0	0	0	0	2	0	0	0		k__Bacteria; p__Proteobacteria; c__Deltaproteobacteria
OTU_1794	0	1	0	0	0	0	0	0	0	0	1	0	4	0	1	0	0	0	0	0	3	0	0	0	0	0	0	1	0	0	1	2		k__Bacteria; p__Acidobacteria; c__DA052; o__Ellin6513; f__; g__; s__
OTU_1795	0	2	2	0	2	0	1	0	0	0	0	0	0	0	3	0	0	3	0	4	3	0	0	0	0	0	0	0	0	0	0	0		k__Bacteria; p__Armatimonadetes; c__Chthonomonadetes; o__Chthonomonadales
OTU_1796	0	0	1	1	0	1	0	0	0	0	1	0	0	3	0	1	0	0	0	1	0	1	0	0	0	0	3	0	2	2	1	1		k__Bacteria; p__Actinobacteria; c__Acidimicrobiia; o__Acidimicrobiales; f__AKIW874; g__; s__
OTU_1797	0	0	1	0	3	0	0	0	0	0	0	2	0	0	0	0	1	5	0	1	0	0	0	0	0	0	3	1	0	1	0	0		k__Bacteria
OTU_1798	0	0	0	0	5	0	0	0	0	0	6	1	0	1	2	0	2	0	4	0	0	1	0	0	0	0	3	0	5	2	1	1		k__Bacteria; p__Bacteroidetes; c__[Saprospirae]; o__[Saprospirales]; f__Chitinophagaceae; g__; s__
OTU_1799	2	0	0	1	2	0	0	0	0	0	0	0	0	0	2	4	0	0	0	1	0	0	0	0	0	0	2	0	0	1	1	0		k__Bacteria; p__Proteobacteria; c__TA18; o__CV90; f__; g__; s__
OTU_1800	0	0	0	0	6	1	0	0	0	0	2	0	0	6	3	1	1	0	0	0	0	0	0	0	0	0	0	0	1	1	0	1		k__Bacteria; p__Bacteroidetes; c__[Saprospirae]; o__[Saprospirales]; f__Chitinophagaceae; g__; s__
OTU_1801	6	3	3	0	2	1	0	0	0	0	3	0	1	1	0	0	2	0	0	3	0	1	0	0	0	0	3	0	1	2	2	0		k__Bacteria; p__Planctomycetes; c__Planctomycetia; o__Gemmatales; f__Gemmataceae; g__; s__
OTU_1802	1	0	0	0	1	2	0	0	0	0	2	0	2	1	3	0	0	4	4	2	1	4	0	0	0	0	2	0	0	3	2	0		k__Bacteria; p__Planctomycetes; c__Phycisphaerae; o__WD2101; f__; g__; s__
OTU_1803	0	0	0	0	0	0	0	0	0	0	0	1	1	5	0	0	3	2	3	3	1	3	0	0	0	0	0	1	0	0	2	2		k__Bacteria; p__Acidobacteria; c__[Chloracidobacteria]; o__PK29; f__; g__; s__
OTU_1804	0	0	3	0	0	1	0	0	0	0	1	0	1	1	0	0	0	2	2	0	0	0	0	0	0	0	1	1	0	0	1	1		k__Bacteria; p__Proteobacteria; c__Alphaproteobacteria; o__Rickettsiales; f__mitochondria
OTU_1805	0	0	1	0	0	0	0	0	0	0	0	0	0	0	1	6	0	0	0	0	0	0	0	0	0	0	0	4	0	0	2	0		k__Bacteria; p__Proteobacteria; c__Gammaproteobacteria; o__Legionellales; f__; g__; s__
OTU_1806	0	1	0	0	2	0	0	0	0	0	0	0	0	0	1	0	0	1	5	0	0	0	0	0	0	0	20	0	0	1	0	0		k__Bacteria; p__Bacteroidetes; c__[Saprospirae]; o__[Saprospirales]; f__Chitinophagaceae; g__; s__
OTU_1807	3	5	0	2	0	1	0	0	0	0	1	4	2	0	2	0	2	3	3	3	2	2	0	0	0	0	0	4	4	2	2	1		k__Bacteria; p__Proteobacteria; c__Alphaproteobacteria; o__Caulobacterales; f__Caulobacteraceae; g__; s__
OTU_1808	0	2	0	2	1	1	0	0	0	0	0	0	2	0	0	0	0	0	0	0	2	1	0	0	0	0	0	3	0	0	1	2		k__Bacteria
OTU_1809	6	9	6	15	13	11	0	0	0	0	22	17	10	23	18	17	9	6	12	17	23	20	0	0	0	0	26	19	13	31	15	18		k__Bacteria; p__Planctomycetes; c__Phycisphaerae; o__WD2101; f__; g__; s__
OTU_1810	0	0	0	0	3	0	0	3	0	0	0	0	0	0	8	0	9	0	0	0	0	1	0	0	0	0	0	0	0	0	0	1		k__Bacteria; p__Proteobacteria; c__Betaproteobacteria; o__Neisseriales; f__Neisseriaceae
OTU_1811	0	0	3	4	3	0	0	0	0	0	0	0	0	1	0	0	0	0	0	3	2	0	0	0	0	0	0	0	0	0	0	0		k__Bacteria; p__Proteobacteria; c__Gammaproteobacteria; o__Xanthomonadales; f__Xanthomonadaceae
OTU_1812	4	0	0	0	0	0	0	0	0	0	1	0	0	0	0	0	0	5	0	5	0	0	0	0	0	0	0	0	0	3	0	0		k__Bacteria; p__TM6
OTU_1813	2	2	2	1	0	0	0	0	0	0	4	0	0	4	2	0	2	0	6	3	2	0	0	0	0	0	1	0	0	1	3	0		k__Bacteria; p__Planctomycetes; c__Phycisphaerae; o__CPla-3; f__; g__; s__
OTU_1814	0	1	1	1	2	2	0	0	0	0	0	1	2	3	2	4	1	2	2	3	2	2	0	0	0	0	2	5	1	1	0	5		k__Bacteria; p__Planctomycetes; c__Phycisphaerae; o__Phycisphaerales
OTU_1815	1	0	0	4	3	0	0	0	0	0	4	3	0	7	3	0	0	0	3	0	1	0	0	0	0	0	0	0	5	1	0	0		k__Bacteria; p__Verrucomicrobia; c__[Pedosphaerae]; o__[Pedosphaerales]; f__; g__; s__
OTU_1816	0	0	0	0	3	2	0	0	0	0	3	0	0	24	3	2	1	0	0	0	2	0	0	0	0	0	3	0	3	3	0	0		k__Bacteria; p__Verrucomicrobia; c__[Pedosphaerae]; o__[Pedosphaerales]; f__; g__; s__
OTU_1817	1	0	0	0	0	0	0	0	0	0	0	0	0	0	0	0	0	0	1	0	0	0	0	0	0	0	3	0	17	0	0	0		k__Bacteria; p__Bacteroidetes; c__Sphingobacteriia; o__Sphingobacteriales; f__; g__; s__
OTU_1818	0	0	0	0	0	0	0	0	0	0	0	0	16	0	0	0	0	0	0	0	0	0	0	0	0	0	0	0	1	0	0	0		k__Bacteria
OTU_1819	15	7	6	8	10	12	0	1	0	0	17	32	18	22	20	29	16	7	8	8	12	13	0	0	0	0	9	23	40	23	37	29		k__Bacteria; p__Verrucomicrobia; c__Opitutae; o__Opitutales; f__Opitutaceae; g__Opitutus; s__
OTU_1820	1	0	0	4	1	0	0	0	0	0	0	2	3	4	2	0	0	0	0	0	0	1	0	0	0	0	1	3	0	2	0	0		k__Bacteria; p__Chlamydiae; c__Chlamydiia; o__Chlamydiales
OTU_1821	0	1	7	0	2	0	0	0	0	0	0	0	0	0	0	0	0	2	0	2	2	4	0	0	0	0	0	0	0	0	0	0		k__Bacteria; p__Proteobacteria
OTU_1822	1	0	3	0	1	2	0	0	0	0	1	0	3	1	0	0	6	2	2	2	2	0	0	0	0	0	1	2	0	0	0	1		k__Bacteria
OTU_1823	0	0	1	1	2	2	0	0	0	0	3	0	0	2	0	0	2	2	0	0	0	0	0	1	0	0	3	0	0	0	0	2		k__Bacteria; p__Chloroflexi; c__Anaerolineae; o__Caldilineales; f__Caldilineaceae
OTU_1824	0	0	0	1	1	0	0	0	0	0	2	0	7	1	2	2	2	0	1	5	1	5	0	0	0	0	5	0	0	3	1	1		k__Bacteria; p__Proteobacteria; c__Gammaproteobacteria
OTU_1825	4	1	7	0	0	4	0	0	0	0	0	3	3	2	3	0	2	0	0	1	0	0	0	0	0	0	0	1	0	4	0	0		k__Bacteria; p__Proteobacteria; c__Deltaproteobacteria; o__MIZ46; f__; g__; s__
OTU_1826	4	2	2	0	0	0	0	0	0	0	0	0	0	0	0	0	3	1	2	1	0	2	0	0	0	0	0	0	4	0	0	1		k__Bacteria; p__Verrucomicrobia; c__Verrucomicrobiae; o__Verrucomicrobiales; f__Verrucomicrobiaceae
OTU_1827	3	0	2	3	2	4	0	0	0	0	0	0	1	0	2	0	1	3	1	3	0	0	0	0	0	0	0	1	0	0	2	1		k__Bacteria; p__Proteobacteria; c__Deltaproteobacteria; o__Bdellovibrionales; f__Bdellovibrionaceae; g__Bdellovibrio; s__
OTU_1828	2	1	1	0	3	2	0	0	0	0	10	4	1	3	0	1	6	1	3	3	2	0	0	0	0	1	22	7	1	1	3	0		k__Bacteria; p__Proteobacteria; c__Gammaproteobacteria; o__Legionellales; f__Coxiellaceae; g__Aquicella; s__
OTU_1829	0	0	0	0	0	0	0	0	0	0	1	0	0	0	2	4	0	0	0	0	0	0	0	0	0	0	10	0	4	0	0	0		k__Bacteria; p__Proteobacteria; c__Deltaproteobacteria; o__Myxococcales; f__; g__; s__
OTU_1830	0	1	2	0	0	2	0	0	0	0	0	0	2	0	1	1	0	3	2	0	0	2	0	0	0	0	0	1	0	0	0	0		k__Bacteria; p__Planctomycetes; c__Planctomycetia; o__Gemmatales; f__Gemmataceae; g__; s__
OTU_1831	0	2	2	0	0	0	0	0	0	0	1	0	2	2	0	0	0	0	0	2	5	0	0	0	0	0	1	0	0	2	4	0		k__Bacteria; p__Acidobacteria; c__Acidobacteria-6; o__iii1-15; f__RB40; g__; s__
OTU_1832	2	0	0	10	5	4	0	0	0	0	0	3	1	11	1	5	0	0	2	1	5	3	0	0	0	0	4	2	2	0	0	1		k__Bacteria; p__Proteobacteria; c__Deltaproteobacteria; o__Myxococcales; f__; g__; s__
OTU_1833	0	1	0	0	0	1	0	0	0	0	5	0	1	3	3	5	0	0	3	1	5	2	0	0	0	0	3	1	2	0	4	2		k__Bacteria; p__Chloroflexi; c__Anaerolineae; o__A31; f__; g__; s__
OTU_1834	2	0	0	0	0	1	0	3	0	0	1	0	0	0	0	1	0	0	0	1	1	0	0	0	0	0	0	3	0	2	1	0		k__Bacteria; p__Planctomycetes; c__Planctomycetia; o__Gemmatales; f__Gemmataceae; g__; s__
OTU_1835	0	1	1	0	0	2	0	0	0	0	1	0	0	0	0	0	0	0	1	1	2	3	0	0	0	0	0	0	0	0	0	0		k__Bacteria; p__Proteobacteria; c__Deltaproteobacteria; o__Myxococcales
OTU_1836	0	0	0	0	0	1	0	0	0	0	3	0	0	4	0	2	0	2	1	0	0	0	0	0	0	0	2	0	1	3	1	2		k__Bacteria; p__Chloroflexi; c__Anaerolineae; o__A31; f__S47; g__; s__
OTU_1837	0	0	1	0	0	0	0	0	0	0	0	2	0	2	3	1	1	1	2	3	0	0	0	0	0	0	0	0	4	0	0	0		k__Bacteria; p__Chlorobi; c__BSV26; o__PK329; f__; g__; s__
OTU_1838	0	0	0	0	0	0	0	0	0	0	2	2	1	1	3	7	0	0	0	1	0	0	0	0	0	0	0	0	0	0	3	0		k__Bacteria; p__Cyanobacteria; c__Chloroplast; o__; f__; g__; s__
OTU_1839	0	0	2	3	2	3	0	0	0	0	1	0	0	0	0	1	4	0	2	0	5	0	0	0	0	0	0	0	0	0	0	3		k__Bacteria; p__Proteobacteria; c__Alphaproteobacteria; o__Rickettsiales; f__mitochondria
OTU_1840	4	0	0	2	3	4	0	0	0	0	0	0	0	0	0	1	2	0	2	0	0	2	0	0	0	0	0	0	2	0	1	0		k__Bacteria; p__Proteobacteria; c__Deltaproteobacteria; o__Myxococcales; f__Polyangiaceae; g__; s__
OTU_1841	1	0	1	3	0	1	0	0	0	0	0	1	1	1	0	1	0	1	0	1	0	0	0	0	0	0	2	2	0	2	0	0		k__Bacteria; p__Acidobacteria; c__[Chloracidobacteria]; o__; f__; g__; s__
OTU_1842	0	0	0	1	1	2	0	0	0	0	1	0	2	0	4	0	3	2	0	1	0	0	0	0	0	0	0	2	2	2	0	2		k__Bacteria; p__Actinobacteria; c__Acidimicrobiia; o__Acidimicrobiales; f__EB1017; g__; s__
OTU_1843	2	0	0	0	1	1	0	0	0	0	0	3	5	0	0	2	0	0	0	0	1	2	0	0	0	0	1	0	4	2	0	0		k__Bacteria; p__Actinobacteria; c__Actinobacteria; o__Actinomycetales; f__Nocardiaceae
OTU_1844	0	3	0	0	0	0	0	0	0	0	0	2	0	0	0	0	1	2	0	0	0	2	1	0	0	0	2	0	0	0	3	0		k__Bacteria; p__Chlamydiae; c__Chlamydiia; o__Chlamydiales
OTU_1845	0	2	4	1	0	2	0	0	0	0	0	1	1	0	1	0	0	8	1	2	2	0	0	0	0	0	2	0	0	0	0	1		k__Bacteria; p__Proteobacteria; c__Deltaproteobacteria; o__Bdellovibrionales; f__Bdellovibrionaceae; g__Bdellovibrio; s__
OTU_1846	0	4	4	1	0	0	0	0	0	0	0	3	2	0	0	0	4	2	0	11	4	2	0	0	0	0	0	0	4	0	0	3		k__Bacteria; p__Proteobacteria; c__Gammaproteobacteria; o__Xanthomonadales; f__Xanthomonadaceae; g__; s__
OTU_1847	1	0	0	1	1	1	0	0	0	0	0	2	1	0	0	0	0	2	3	0	0	3	0	0	0	0	0	2	0	0	0	0		k__Bacteria; p__Proteobacteria; c__Alphaproteobacteria; o__Ellin329; f__; g__; s__
OTU_1848	2	0	1	0	1	0	0	0	0	0	2	0	2	35	2	0	0	0	2	0	2	0	0	0	0	0	0	0	1	0	0	0		k__Bacteria; p__Proteobacteria; c__Gammaproteobacteria; o__Alteromonadales; f__211ds20; g__; s__
OTU_1849	0	0	4	3	0	4	0	0	0	0	0	0	0	0	0	0	0	0	0	0	8	1	0	0	0	0	0	0	0	0	1	0		k__Bacteria; p__Proteobacteria; c__Deltaproteobacteria; o__MIZ46; f__; g__; s__
OTU_1850	0	0	0	0	0	0	0	0	0	0	0	0	5	0	0	5	0	0	0	0	0	0	0	0	0	0	2	1	3	1	0	3		k__Bacteria; p__Verrucomicrobia; c__[Spartobacteria]; o__[Chthoniobacterales]; f__[Chthoniobacteraceae]; g__Candidatus Xiphinematobacter; s__
OTU_1851	7	6	4	9	13	19	0	1	3	0	3	5	12	10	20	5	12	2	6	5	6	10	0	0	0	0	23	3	19	5	3	3		k__Bacteria; p__Proteobacteria; c__Alphaproteobacteria; o__Sphingomonadales; f__Sphingomonadaceae; g__Kaistobacter; s__
OTU_1852	0	0	3	1	3	3	0	0	0	0	1	0	3	0	3	2	1	2	0	1	3	4	0	0	0	0	1	3	2	1	2	3		k__Bacteria; p__Actinobacteria; c__Thermoleophilia; o__Gaiellales; f__Gaiellaceae; g__; s__
OTU_1853	0	0	4	0	0	8	0	0	0	0	0	0	0	0	1	0	2	1	0	0	0	5	0	0	0	0	0	0	0	0	0	0		k__Bacteria; p__Verrucomicrobia; c__[Pedosphaerae]
OTU_1854	4	3	2	0	1	1	0	0	0	0	1	0	1	0	5	0	0	1	0	3	1	0	0	0	0	0	4	6	1	0	0	0		k__Bacteria; p__Planctomycetes; c__Phycisphaerae; o__WD2101; f__; g__; s__
OTU_1855	3	1	0	0	0	0	0	0	0	0	2	0	1	0	0	0	0	0	2	0	0	0	0	0	0	0	2	2	2	1	1	0		k__Bacteria; p__Proteobacteria; c__Gammaproteobacteria; o__Legionellales; f__; g__; s__
OTU_1856	0	1	1	0	1	2	0	0	0	0	0	0	0	0	0	0	0	1	0	4	3	2	0	0	0	0	0	0	0	3	0	0		k__Bacteria; p__Proteobacteria; c__Alphaproteobacteria; o__Rhodospirillales; f__Rhodospirillaceae; g__; s__
OTU_1857	2	1	0	2	0	0	0	0	0	0	4	3	1	2	4	3	2	0	0	2	1	0	0	0	0	0	0	0	2	1	6	7		k__Bacteria; p__Acidobacteria; c__iii1-8; o__SJA-36; f__; g__; s__
OTU_1858	0	1	1	0	0	0	0	0	0	0	0	0	0	0	3	0	1	0	0	1	0	5	0	0	0	0	4	0	1	0	0	1		k__Bacteria; p__Proteobacteria; c__Gammaproteobacteria; o__Legionellales; f__Coxiellaceae; g__Aquicella; s__
OTU_1859	0	2	0	0	0	0	0	0	0	0	0	0	1	0	2	2	5	2	0	0	1	1	0	0	0	0	0	1	0	0	0	2		k__Bacteria; p__Cyanobacteria; c__Synechococcophycideae; o__Pseudanabaenales; f__; g__; s__
OTU_1860	0	0	0	0	0	0	0	0	0	0	2	1	0	0	4	2	1	2	2	1	0	2	0	0	0	0	0	1	0	0	0	0		k__Bacteria; p__Planctomycetes; c__Planctomycetia; o__Planctomycetales; f__Planctomycetaceae; g__Planctomyces; s__
OTU_1861	0	0	0	1	1	0	0	0	0	0	0	0	0	2	2	0	0	0	0	2	0	2	0	0	0	0	3	0	0	0	0	0		k__Bacteria; p__Proteobacteria; c__Deltaproteobacteria; o__Myxococcales; f__; g__; s__
OTU_1862	0	0	0	4	0	0	0	0	0	0	0	0	0	2	1	3	0	0	3	0	0	1	0	0	0	0	0	0	0	0	1	2		k__Bacteria; p__Gemmatimonadetes; c__Gemm-1; o__; f__; g__; s__
OTU_1863	8	6	12	2	6	8	0	0	0	0	4	2	1	2	3	1	12	9	12	8	5	0	0	0	0	0	2	2	1	4	6	3		k__Bacteria; p__Proteobacteria; c__Deltaproteobacteria; o__MIZ46; f__; g__; s__
OTU_1864	0	3	2	3	0	1	0	0	0	0	0	3	1	1	1	0	1	2	3	3	2	2	0	0	0	0	0	3	0	1	0	0		k__Bacteria; p__Proteobacteria; c__Gammaproteobacteria; o__Xanthomonadales; f__Sinobacteraceae
OTU_1865	4	0	0	0	0	0	0	0	0	0	3	2	0	0	0	0	0	1	0	2	0	0	0	0	0	0	2	3	0	0	0	0		k__Bacteria; p__TM6; c__SJA-4; o__; f__; g__; s__
OTU_1866	3	1	6	1	0	0	0	0	0	0	2	0	2	0	0	0	0	2	0	2	8	0	0	0	0	0	0	3	0	0	0	0		k__Bacteria; p__Proteobacteria; c__Alphaproteobacteria; o__Rhodospirillales; f__Rhodospirillaceae; g__Telmatospirillum; s__
OTU_1867	0	2	3	3	1	0	0	0	0	0	0	0	1	1	2	0	3	1	0	1	0	1	0	0	0	0	2	0	0	0	0	1		k__Bacteria; p__Proteobacteria; c__Alphaproteobacteria; o__; f__; g__; s__
OTU_1868	0	0	0	4	0	0	0	0	0	0	0	0	0	0	1	0	2	1	0	1	0	0	0	0	0	0	0	0	1	2	8	0		k__Bacteria; p__Bacteroidetes; c__Sphingobacteriia; o__Sphingobacteriales; f__Sphingobacteriaceae; g__Solitalea; s__canadensis
OTU_1869	3	0	0	3	1	2	0	0	0	0	2	2	3	1	2	5	0	0	1	1	5	2	0	0	0	0	0	0	1	0	3	3		k__Bacteria; p__Chloroflexi; c__Anaerolineae; o__SBR1031; f__oc28; g__; s__
OTU_1870	1	3	1	2	1	1	0	0	0	0	3	2	1	2	0	0	0	2	0	1	1	1	0	0	0	0	1	2	2	1	3	4		k__Bacteria; p__Planctomycetes; c__Planctomycetia; o__Gemmatales; f__Gemmataceae; g__; s__
OTU_1871	7	8	6	5	6	4	0	0	0	0	1	4	3	0	1	4	7	3	2	2	10	11	0	0	0	0	2	0	0	1	1	0		k__Bacteria; p__Proteobacteria; c__Deltaproteobacteria; o__Bdellovibrionales; f__Bdellovibrionaceae; g__Bdellovibrio; s__
OTU_1872	1	1	1	0	0	0	0	0	0	0	2	3	0	1	0	0	0	0	0	0	0	0	0	0	0	0	2	0	0	2	0	2		k__Bacteria; p__Proteobacteria; c__Deltaproteobacteria; o__Bdellovibrionales; f__Bdellovibrionaceae; g__Bdellovibrio; s__
OTU_1873	0	0	0	0	0	0	0	0	0	0	1	0	1	0	1	1	1	1	0	2	0	0	0	0	0	0	3	0	0	0	1	0		k__Bacteria; p__Proteobacteria; c__Deltaproteobacteria; o__Bdellovibrionales; f__Bdellovibrionaceae; g__Bdellovibrio; s__
OTU_1874	0	0	0	0	1	0	0	0	0	0	0	0	0	0	1	0	0	0	0	0	3	0	0	0	0	0	0	3	1	0	0	2		k__Bacteria; p__Verrucomicrobia; c__[Spartobacteria]; o__[Chthoniobacterales]; f__[Chthoniobacteraceae]; g__; s__
OTU_1875	0	0	0	0	0	0	0	0	0	0	1	0	6	0	0	2	0	0	0	0	0	0	0	0	0	0	0	1	2	1	3	5		k__Bacteria; p__Proteobacteria; c__Alphaproteobacteria; o__Rickettsiales; f__; g__; s__
OTU_1876	2	0	0	3	0	3	0	0	0	0	1	4	1	0	0	1	0	0	2	3	0	1	0	0	0	0	0	1	0	2	0	1		k__Bacteria; p__Chloroflexi; c__Chloroflexi; o__Chloroflexales
OTU_1877	0	0	0	0	0	0	0	0	0	0	1	0	0	10	6	0	0	0	0	0	0	0	0	0	0	0	0	0	0	0	0	0		k__Bacteria; p__Proteobacteria; c__Alphaproteobacteria; o__Rhodospirillales; f__Rhodospirillaceae
OTU_1878	4	2	3	1	4	2	0	1	0	0	4	2	6	7	5	5	2	1	3	4	9	6	0	0	0	0	7	5	5	1	18	15		k__Bacteria; p__Gemmatimonadetes; c__Gemmatimonadetes; o__Ellin5290; f__; g__; s__
OTU_1879	0	2	0	0	0	0	0	0	0	0	1	0	0	0	0	1	7	0	0	0	0	0	0	0	0	0	1	0	0	0	0	0		k__Bacteria; p__TM6
OTU_1880	0	3	0	4	1	10	0	0	0	0	3	1	0	1	1	0	3	0	1	0	4	2	0	0	0	0	2	0	5	2	5	4		k__Bacteria; p__Planctomycetes; c__Phycisphaerae; o__WD2101; f__; g__; s__
OTU_1881	0	0	0	1	2	0	0	0	0	0	0	0	0	1	1	0	0	0	2	2	3	0	0	0	0	0	2	0	0	0	1	2		k__Bacteria; p__Chloroflexi; c__Anaerolineae; o__CFB-26; f__; g__; s__
OTU_1882	0	0	0	0	0	1	0	0	0	0	2	3	1	0	0	1	0	2	2	0	0	6	0	0	0	0	0	1	0	2	1	2		k__Bacteria; p__Proteobacteria; c__Alphaproteobacteria; o__Rhodospirillales; f__Acetobacteraceae; g__; s__
OTU_1883	4	1	3	0	2	6	0	0	0	0	0	0	0	0	0	3	1	2	0	0	0	0	0	0	0	0	1	1	1	1	0	0		k__Bacteria; p__Proteobacteria; c__Deltaproteobacteria; o__Myxococcales; f__Myxococcaceae; g__; s__
OTU_1884	4	9	6	3	0	2	0	0	0	0	2	4	3	0	4	1	2	3	2	2	0	3	0	0	0	0	1	6	3	6	0	6		k__Bacteria; p__Bacteroidetes; c__[Saprospirae]; o__[Saprospirales]; f__Chitinophagaceae; g__Segetibacter; s__
OTU_1885	2	0	5	1	2	2	0	0	0	0	0	1	0	0	0	0	0	2	1	2	0	0	0	0	0	0	0	0	0	0	0	0		k__Bacteria; p__OD1; c__ZB2; o__; f__; g__; s__
OTU_1886	1	1	3	2	5	1	0	0	0	0	2	3	0	2	1	0	3	1	0	0	2	0	0	0	0	0	4	0	2	0	0	1		k__Bacteria; p__Bacteroidetes; c__Cytophagia; o__Cytophagales; f__Cytophagaceae
OTU_1887	3	0	1	0	2	0	0	0	0	0	3	0	0	2	2	0	2	0	6	1	0	0	0	0	0	0	3	1	1	1	0	0		k__Bacteria; p__Acidobacteria; c__Acidobacteria-6; o__iii1-15; f__; g__; s__
OTU_1888	0	0	0	0	0	0	0	0	0	0	0	4	1	3	2	0	0	0	0	0	0	0	0	0	0	0	0	1	3	0	1	3		k__Bacteria; p__Proteobacteria; c__Alphaproteobacteria; o__Rickettsiales; f__mitochondria
OTU_1889	0	3	4	1	4	4	0	0	0	0	0	4	0	0	0	0	2	1	3	3	7	0	0	0	0	0	0	6	0	1	2	4		k__Bacteria; p__Bacteroidetes; c__Cytophagia; o__Cytophagales
OTU_1890	4	0	2	2	0	2	0	0	0	0	0	0	1	0	0	0	3	4	2	0	0	1	0	0	0	0	2	0	0	0	0	0		k__Bacteria; p__OD1; c__ZB2; o__; f__; g__; s__
OTU_1891	2	1	0	0	2	1	0	0	0	0	1	2	1	0	2	0	1	0	0	2	0	1	0	0	0	0	0	0	0	1	0	2		k__Bacteria; p__Proteobacteria; c__Alphaproteobacteria; o__Rickettsiales; f__mitochondria
OTU_1892	3	3	0	0	0	2	0	0	0	0	0	0	0	0	2	0	0	1	0	0	0	1	0	0	0	0	2	1	0	2	0	0		k__Bacteria; p__Bacteroidetes
OTU_1893	1	0	3	0	1	0	0	0	0	0	0	0	2	3	0	1	0	0	0	0	1	1	0	0	0	0	0	3	0	0	4	0		k__Bacteria; p__Chloroflexi; c__Ktedonobacteria
OTU_1894	0	3	0	2	3	5	0	0	0	0	0	1	2	4	10	1	2	2	2	3	4	3	0	0	0	0	2	1	0	0	0	3		k__Bacteria; p__Chlamydiae; c__Chlamydiia; o__Chlamydiales
OTU_1895	0	0	0	0	2	0	0	0	0	0	2	0	0	4	5	0	2	0	2	0	0	0	0	0	0	0	1	0	1	3	3	0		k__Bacteria; p__WS3; c__PRR-12; o__Sediment-1; f__; g__; s__
OTU_1896	3	29	3	10	4	2	0	0	0	0	1	5	1	3	0	0	29	4	1	4	3	14	0	0	0	0	4	0	0	5	1	0		k__Bacteria; p__TM7; c__TM7-1; o__; f__; g__; s__
OTU_1897	0	0	3	0	0	0	0	0	0	0	0	0	3	0	0	0	0	0	0	0	1	6	0	0	0	0	0	0	0	0	0	1		k__Bacteria; p__TM6; c__SJA-4; o__; f__; g__; s__
OTU_1898	0	1	0	0	1	0	0	0	0	0	3	0	0	1	0	0	0	0	3	0	0	2	0	0	0	0	0	6	0	1	0	0		k__Bacteria; p__Proteobacteria; c__Gammaproteobacteria
OTU_1899	0	0	0	3	2	0	0	0	0	0	4	3	0	4	2	1	0	0	0	0	3	3	0	0	0	0	4	8	0	2	6	5		k__Bacteria; p__Gemmatimonadetes; c__Gemmatimonadetes; o__; f__; g__; s__
OTU_1900	0	2	0	0	0	0	0	0	0	0	2	0	0	1	0	0	0	0	0	0	0	0	0	0	0	0	0	2	0	0	2	3		k__Bacteria
OTU_1901	0	0	3	0	0	2	0	0	0	0	0	0	0	0	0	0	2	4	1	0	3	0	0	0	0	0	0	0	0	0	0	0		k__Bacteria; p__OD1; c__ZB2; o__; f__; g__; s__
OTU_1902	0	0	0	0	2	0	0	0	0	0	0	1	0	0	2	4	0	0	3	0	1	0	0	0	0	0	0	0	0	0	0	0		k__Bacteria; p__WS3; c__PRR-12; o__Sediment-1; f__; g__; s__
OTU_1903	3	1	3	7	4	2	0	0	0	0	3	6	2	6	28	7	0	1	5	7	4	4	0	0	0	0	2	3	4	4	6	3		k__Bacteria; p__Acidobacteria; c__Acidobacteriia; o__Acidobacteriales; f__Koribacteraceae; g__; s__
OTU_1904	0	1	0	0	0	2	0	0	0	0	1	0	0	0	0	3	1	2	0	2	0	4	0	0	0	0	0	0	0	1	0	2		k__Bacteria; p__Armatimonadetes; c__0319-6E2; o__; f__; g__; s__
OTU_1905	0	0	0	0	0	0	0	0	0	0	3	0	0	0	0	0	0	0	0	3	0	0	0	0	0	0	0	0	1	3	2	1		k__Bacteria; p__TM6; c__SJA-4; o__; f__; g__; s__
OTU_1906	0	1	3	0	0	4	0	0	0	0	0	1	1	0	2	0	0	3	0	0	0	0	0	0	0	0	0	1	0	1	0	1		k__Bacteria; p__Chloroflexi; c__Ktedonobacteria; o__TK10; f__; g__; s__
OTU_1907	4	6	0	7	0	0	0	0	0	0	3	10	2	3	4	3	4	7	2	1	2	17	0	0	1	0	5	3	8	4	6	10		k__Bacteria; p__Verrucomicrobia; c__[Spartobacteria]; o__[Chthoniobacterales]; f__[Chthoniobacteraceae]; g__; s__
OTU_1908	0	0	0	2	1	0	0	0	0	0	0	0	3	4	0	1	0	0	0	1	3	0	0	0	0	0	2	0	0	2	3	2		k__Bacteria; p__Bacteroidetes; c__Sphingobacteriia; o__Sphingobacteriales; f__; g__; s__
OTU_1909	0	3	3	0	0	1	0	0	0	0	5	0	1	0	1	0	5	0	2	2	0	0	0	0	0	0	2	2	0	1	0	2		k__Bacteria; p__Proteobacteria; c__Deltaproteobacteria; o__FAC87; f__; g__; s__
OTU_1910	1	2	0	0	0	3	0	0	0	0	1	0	3	0	1	0	2	3	0	0	1	0	0	0	0	0	0	0	0	0	0	0		k__Bacteria; p__OD1; c__ZB2; o__; f__; g__; s__
OTU_1911	1	0	0	2	3	6	0	0	0	0	1	2	0	0	0	1	0	0	2	0	0	3	0	0	0	0	2	2	0	0	0	0		k__Bacteria; p__Proteobacteria; c__Deltaproteobacteria; o__Myxococcales
OTU_1912	0	0	0	2	0	0	0	0	0	0	0	0	0	0	0	0	2	2	2	1	2	2	0	0	0	0	0	0	0	0	0	0		k__Bacteria
OTU_1913	0	1	5	1	1	5	0	0	0	0	2	3	13	7	5	17	0	0	2	0	2	5	0	0	0	0	1	0	6	4	5	1		k__Bacteria; p__Bacteroidetes; c__Sphingobacteriia; o__Sphingobacteriales; f__Sphingobacteriaceae; g__; s__
OTU_1914	0	1	0	5	4	0	0	0	0	0	7	2	0	6	1	3	2	0	0	2	2	0	0	0	0	0	2	3	1	3	2	3		k__Bacteria; p__Proteobacteria; c__Deltaproteobacteria; o__Syntrophobacterales; f__Syntrophobacteraceae; g__; s__
OTU_1915	4	3	6	14	2	0	1	0	0	0	0	6	6	3	2	0	1	2	3	3	8	20	0	0	0	0	5	5	0	0	1	3		k__Bacteria; p__Bacteroidetes; c__[Saprospirae]; o__[Saprospirales]; f__Chitinophagaceae; g__; s__
OTU_1916	0	0	0	3	2	2	0	0	0	0	12	0	0	4	1	2	0	0	1	0	2	1	0	0	0	0	1	0	1	3	0	1		k__Bacteria; p__Chloroflexi; c__Anaerolineae; o__CFB-26; f__; g__; s__
OTU_1917	0	2	2	0	2	2	0	0	0	0	0	0	0	0	0	3	3	2	0	1	0	0	0	0	0	0	1	0	1	0	0	0		k__Bacteria; p__FBP; c__; o__; f__; g__; s__
OTU_1918	0	0	0	0	0	0	0	0	0	0	0	0	0	0	0	0	2	0	2	2	0	0	0	0	0	0	0	0	17	0	0	0		k__Bacteria; p__TM7; c__SC3; o__; f__; g__; s__
OTU_1919	1	0	0	9	8	4	0	0	0	0	0	0	1	2	0	0	0	0	3	2	3	0	3	0	0	0	0	0	0	0	1	0		k__Bacteria
OTU_1920	1	0	0	0	0	0	0	0	0	0	2	4	2	3	3	3	0	0	2	4	1	0	0	0	0	0	1	0	4	3	1	0		k__Bacteria; p__Chloroflexi; c__Anaerolineae; o__WCHB1-50; f__; g__; s__
OTU_1921	0	0	0	0	0	0	0	0	0	0	0	1	0	2	3	1	0	0	0	0	0	2	0	0	0	0	0	2	1	3	2	3		k__Bacteria; p__Acidobacteria; c__TM1; o__; f__; g__; s__
OTU_1922	0	0	2	5	3	2	0	0	0	0	1	0	0	0	0	0	9	5	3	3	1	4	0	0	0	0	2	0	2	3	0	0		k__Bacteria; p__Proteobacteria; c__Gammaproteobacteria; o__Xanthomonadales; f__Xanthomonadaceae; g__Dokdonella; s__
OTU_1923	3	0	6	3	5	3	0	0	0	0	2	1	2	4	3	2	1	5	3	2	3	6	0	0	0	0	1	3	0	4	8	4		k__Bacteria; p__Elusimicrobia; c__Elusimicrobia; o__FAC88; f__; g__; s__
OTU_1924	0	0	0	3	0	0	0	0	0	0	3	1	0	2	0	0	0	0	0	0	1	0	0	0	0	0	0	0	1	3	0	0		k__Bacteria; p__Proteobacteria; c__Gammaproteobacteria; o__Legionellales
OTU_1925	0	0	0	0	0	1	0	0	0	0	0	0	0	2	0	1	0	0	2	0	2	2	0	0	0	0	0	0	0	5	0	0		k__Bacteria; p__Chlorobi; c__SJA-28; o__; f__; g__; s__
OTU_1926	2	0	0	1	1	1	1	0	0	0	1	0	1	0	0	0	0	5	0	0	1	1	0	0	0	0	2	0	1	3	0	0		k__Bacteria; p__Armatimonadetes; c__Armatimonadia; o__Armatimonadales; f__Armatimonadaceae; g__; s__
OTU_1927	0	1	3	1	2	0	0	0	0	0	1	3	0	0	0	0	0	2	2	1	0	2	0	0	0	0	2	2	0	1	2	0		k__Bacteria; p__Proteobacteria; c__Deltaproteobacteria; o__Bdellovibrionales; f__Bdellovibrionaceae; g__Bdellovibrio; s__
OTU_1928	0	0	1	0	0	2	0	0	0	0	1	0	2	0	0	0	0	0	0	0	0	3	0	0	0	0	0	0	0	3	3	0		k__Bacteria; p__Chloroflexi; c__Ellin6529; o__; f__; g__; s__
OTU_1929	1	0	0	0	0	1	0	0	0	0	8	1	0	10	0	3	0	0	0	3	1	0	0	0	0	0	1	0	0	0	0	1		k__Bacteria; p__Proteobacteria; c__Deltaproteobacteria; o__Myxococcales
OTU_1930	0	2	2	0	2	0	0	0	0	0	1	0	0	0	0	3	0	0	0	1	0	0	0	0	4	0	0	0	0	0	0	2		k__Bacteria; p__Proteobacteria; c__Alphaproteobacteria; o__Rhizobiales
OTU_1931	0	0	1	1	0	5	0	0	0	0	0	0	0	0	1	0	0	0	0	0	0	0	0	0	0	0	0	1	0	0	0	0		k__Bacteria; p__Bacteroidetes; c__Cytophagia; o__Cytophagales
OTU_1932	3	1	2	2	2	0	0	0	0	0	0	1	0	0	0	0	0	3	0	1	0	0	0	0	0	0	0	0	0	0	0	0		k__Bacteria; p__OD1; c__ZB2; o__; f__; g__; s__
OTU_1933	0	1	0	0	0	0	0	0	0	0	0	3	0	1	0	0	0	2	0	1	0	0	0	0	0	0	1	0	2	0	0	0		k__Bacteria
OTU_1934	1	2	0	2	1	2	0	0	0	0	0	0	0	0	0	0	3	2	0	1	3	0	0	0	0	0	3	0	0	0	1	0		k__Bacteria; p__Bacteroidetes; c__Sphingobacteriia; o__Sphingobacteriales; f__; g__; s__
OTU_1935	1	0	1	4	0	1	0	0	0	0	2	0	1	1	1	2	1	2	0	1	1	0	0	0	0	0	1	0	1	0	3	1		k__Bacteria; p__Chloroflexi
OTU_1936	5	0	0	0	0	2	0	0	0	0	3	0	0	0	0	1	2	3	0	3	0	2	0	0	0	0	0	1	0	3	0	0		k__Bacteria; p__Bacteroidetes
OTU_1937	0	1	0	0	1	0	0	0	0	0	0	0	1	0	1	0	0	0	2	0	4	1	0	0	0	0	1	3	0	0	2	0		k__Bacteria; p__Planctomycetes; c__Phycisphaerae; o__Phycisphaerales; f__Phycisphaeraceae; g__; s__
OTU_1938	0	3	0	2	1	0	4	4	0	0	1	1	2	0	0	0	3	6	1	0	0	0	0	3	0	0	0	0	2	0	0	0		k__Bacteria; p__Bacteroidetes; c__Cytophagia; o__Cytophagales; f__Cytophagaceae; g__Hymenobacter; s__
OTU_1939	0	5	0	4	0	1	0	0	0	0	0	0	0	0	0	0	1	2	0	1	0	1	0	0	0	0	2	2	0	0	1	1		k__Bacteria; p__Planctomycetes; c__Planctomycetia; o__Gemmatales; f__Isosphaeraceae; g__; s__
OTU_1940	2	1	0	0	7	4	0	0	0	0	3	0	0	0	1	0	0	0	2	0	0	3	0	0	0	0	0	0	0	0	0	0		k__Bacteria; p__OD1; c__ZB2; o__; f__; g__; s__
OTU_1941	4	4	0	1	2	0	0	0	0	0	3	1	0	0	1	0	1	0	2	4	0	0	0	0	0	0	1	0	3	4	0	0		k__Bacteria; p__Proteobacteria; c__Alphaproteobacteria; o__Rhizobiales; f__; g__; s__
OTU_1942	3	0	0	8	2	3	0	0	0	0	0	0	0	0	0	1	0	0	0	3	0	0	0	0	0	0	0	0	0	0	0	1		k__Bacteria; p__Acidobacteria; c__[Chloracidobacteria]; o__; f__; g__; s__
OTU_1943	7	2	2	10	2	4	0	0	0	0	12	12	6	10	7	23	17	6	12	5	5	7	0	0	0	0	12	8	11	14	13	13		k__Archaea; p__Crenarchaeota; c__Thaumarchaeota; o__Nitrososphaerales; f__Nitrososphaeraceae; g__Candidatus Nitrososphaera; s__gargensis
OTU_1944	3	0	0	3	0	3	0	0	0	0	2	0	0	4	3	8	2	1	0	2	3	2	0	0	0	0	0	0	3	2	0	2		k__Bacteria; p__Armatimonadetes; c__[Fimbriimonadia]; o__[Fimbriimonadales]; f__[Fimbriimonadaceae]
OTU_1945	0	3	0	0	0	3	0	0	0	0	0	0	2	1	0	2	0	1	2	0	2	0	0	0	0	0	0	0	0	0	3	0		k__Bacteria; p__Armatimonadetes; c__0319-6E2; o__; f__; g__; s__
OTU_1946	3	0	4	0	0	0	0	0	0	0	0	0	0	3	1	0	1	1	0	1	4	3	0	0	0	0	1	0	0	1	0	0		k__Bacteria; p__OD1; c__SM2F11; o__; f__; g__; s__
OTU_1947	0	0	0	2	0	4	0	0	0	0	0	0	1	0	4	0	1	0	0	0	1	1	0	0	0	0	0	2	0	0	0	0		k__Bacteria; p__Proteobacteria; c__Gammaproteobacteria; o__Legionellales
OTU_1948	0	0	0	0	1	0	0	0	0	0	3	0	0	7	1	0	0	0	0	0	1	1	0	0	0	0	2	0	2	0	0	0		k__Bacteria; p__Chlorobi; c__SJA-28; o__; f__; g__; s__
OTU_1949	2	0	0	2	3	1	0	0	0	0	0	0	0	0	0	0	0	0	2	2	1	3	0	0	0	0	2	0	1	0	3	0		k__Bacteria; p__WS2; c__SHA-109; o__; f__; g__; s__
OTU_1950	4	1	0	5	0	3	0	0	0	0	2	6	1	4	1	2	4	5	3	1	0	2	0	0	0	0	1	2	1	3	0	0		k__Bacteria; p__Bacteroidetes; c__[Saprospirae]; o__[Saprospirales]; f__Chitinophagaceae; g__; s__
OTU_1951	0	1	0	0	0	0	0	0	0	0	0	0	0	0	0	0	0	0	0	0	8	6	0	0	0	0	0	0	0	0	0	0		k__Bacteria; p__Proteobacteria
OTU_1952	0	0	0	0	0	0	0	0	0	0	1	2	0	0	0	0	0	1	0	1	0	0	0	0	0	0	2	1	0	2	3	0		k__Bacteria; p__Proteobacteria; c__Deltaproteobacteria; o__Bdellovibrionales; f__Bdellovibrionaceae; g__Bdellovibrio; s__bacteriovorus
OTU_1953	0	1	5	0	4	0	0	0	0	0	0	0	1	0	0	0	1	0	0	1	0	0	0	0	0	0	0	2	0	1	0	0		k__Bacteria
OTU_1954	0	0	0	0	1	2	0	0	0	0	1	0	2	0	0	0	0	0	0	1	0	0	0	0	0	0	0	6	3	4	5	3		k__Bacteria; p__Verrucomicrobia; c__[Spartobacteria]; o__[Chthoniobacterales]; f__[Chthoniobacteraceae]; g__Candidatus Xiphinematobacter; s__
OTU_1955	0	0	2	0	0	0	2	0	0	0	0	1	0	0	2	0	0	7	0	0	0	0	0	0	0	0	0	0	2	0	2	0		k__Bacteria; p__Proteobacteria; c__Alphaproteobacteria; o__Caulobacterales; f__Caulobacteraceae
OTU_1956	29	14	26	12	13	6	0	0	0	0	9	12	18	7	14	9	13	14	15	14	13	7	0	0	0	0	20	25	23	13	22	11		k__Bacteria; p__Proteobacteria; c__Alphaproteobacteria; o__Sphingomonadales; f__Sphingomonadaceae
OTU_1957	0	9	0	0	0	0	0	0	1	0	0	2	0	0	0	0	0	0	0	0	0	0	0	0	0	0	2	0	2	0	0	0		k__Bacteria; p__Verrucomicrobia; c__Opitutae; o__Opitutales; f__Opitutaceae; g__Opitutus; s__
OTU_1958	11	7	1	5	7	11	0	0	0	0	12	5	4	2	4	12	8	7	17	7	10	4	0	0	0	3	11	5	13	12	14	10		k__Bacteria; p__Actinobacteria; c__Thermoleophilia; o__Solirubrobacterales; f__Solirubrobacteraceae; g__; s__
OTU_1959	0	0	0	8	1	2	0	0	0	0	0	0	0	0	0	1	0	1	0	0	0	3	0	0	0	0	0	0	0	2	1	0		k__Bacteria; p__Firmicutes; c__Clostridia; o__Clostridiales; f__Clostridiaceae; g__Caloramator; s__
OTU_1960	0	0	2	0	0	0	0	0	0	0	0	0	1	0	0	0	0	0	0	0	4	2	0	0	0	0	0	1	0	0	4	3		k__Bacteria; p__TM7; c__SC3; o__; f__; g__; s__
OTU_1961	0	0	0	4	3	5	0	0	0	0	1	1	2	0	4	1	3	0	1	4	4	4	0	0	0	0	2	1	5	2	6	3		k__Bacteria; p__Gemmatimonadetes; c__Gemmatimonadetes; o__N1423WL; f__; g__; s__
OTU_1962	0	1	0	4	0	2	0	0	0	0	3	1	0	0	0	0	0	0	0	1	2	3	0	0	0	0	3	0	2	1	0	1		k__Bacteria
OTU_1963	3	2	1	0	1	4	0	0	0	0	0	0	0	0	0	0	1	1	0	0	0	0	0	0	0	0	0	0	2	2	0	0		k__Bacteria; p__Proteobacteria
OTU_1964	1	0	0	0	0	0	0	0	0	0	1	0	2	0	0	0	0	0	6	3	0	0	0	0	0	0	1	0	4	0	0	0		k__Bacteria; p__Gemmatimonadetes; c__Gemmatimonadetes; o__N1423WL; f__; g__; s__
OTU_1965	5	1	1	2	0	4	2	0	0	0	0	0	1	0	0	0	2	1	3	3	0	2	4	18	1	0	0	0	0	0	0	0		k__Bacteria; p__Proteobacteria; c__Gammaproteobacteria; o__Pseudomonadales; f__Pseudomonadaceae
OTU_1966	3	0	0	2	1	0	0	0	0	0	0	2	0	0	1	2	1	1	0	1	0	0	0	0	0	0	0	3	0	0	0	4		k__Bacteria; p__Chlamydiae; c__Chlamydiia; o__Chlamydiales; f__Rhabdochlamydiaceae; g__Candidatus Rhabdochlamydia; s__
OTU_1967	3	2	5	0	0	2	0	0	0	0	3	5	3	11	3	13	3	4	0	0	4	1	0	0	0	0	2	5	0	1	2	4		k__Bacteria; p__Verrucomicrobia; c__[Pedosphaerae]; o__[Pedosphaerales]; f__; g__; s__
OTU_1968	6	1	0	3	2	0	0	0	0	0	0	2	0	4	5	0	2	0	0	0	1	0	0	0	0	0	2	4	2	2	0	0		k__Bacteria; p__WS3; c__PRR-12; o__Sediment-1; f__; g__; s__
OTU_1969	0	0	0	4	1	0	0	0	0	0	0	2	0	0	7	0	0	0	3	0	0	0	0	0	0	0	0	0	3	0	0	2		k__Bacteria; p__Proteobacteria; c__Gammaproteobacteria; o__Legionellales; f__Coxiellaceae; g__Aquicella; s__
OTU_1970	2	0	0	0	2	2	0	0	0	0	0	0	0	3	0	0	0	0	5	1	3	1	0	0	0	0	1	0	0	0	0	0		k__Bacteria; p__OP3; c__PBS-25; o__; f__; g__; s__
OTU_1971	0	2	1	0	0	2	0	0	0	0	0	2	3	2	1	0	0	3	2	1	0	0	0	0	0	0	0	3	0	2	1	3		k__Bacteria; p__Planctomycetes; c__Phycisphaerae; o__WD2101; f__; g__; s__
OTU_1972	0	0	0	0	1	0	0	0	0	0	1	2	0	0	1	1	0	1	0	0	2	0	0	0	0	0	0	0	3	0	1	0		k__Bacteria; p__Acidobacteria; c__S035; o__; f__; g__; s__
OTU_1973	0	1	0	0	0	0	0	0	0	0	0	0	0	0	0	0	2	5	0	1	0	0	0	0	0	0	1	1	0	0	0	0		k__Bacteria; p__Chlamydiae; c__Chlamydiia; o__Chlamydiales; f__; g__; s__
OTU_1974	1	0	0	0	2	0	0	0	0	0	1	4	1	0	2	2	0	4	0	1	0	0	0	0	0	0	0	2	2	0	0	3		k__Bacteria; p__OD1; c__ZB2; o__; f__; g__; s__
OTU_1975	0	0	2	0	0	0	0	0	0	0	1	0	0	0	0	3	0	0	1	1	0	0	0	0	0	0	2	2	0	0	8	2		k__Bacteria; p__TM7; c__SC3; o__; f__; g__; s__
OTU_1976	0	1	1	0	2	0	0	0	0	0	0	1	1	0	0	0	2	3	0	3	0	0	0	0	0	0	2	0	0	0	0	0		k__Bacteria; p__Chlamydiae; c__Chlamydiia
OTU_1977	3	4	1	0	1	2	0	0	0	0	0	0	0	0	2	0	0	0	0	0	0	0	0	0	0	0	3	0	0	0	0	0		k__Bacteria; p__Proteobacteria; c__Deltaproteobacteria; o__MIZ46; f__; g__; s__
OTU_1978	2	1	1	3	2	1	0	0	0	0	3	0	1	1	3	2	1	1	2	1	4	2	0	0	0	0	1	0	2	1	4	3		k__Bacteria; p__Proteobacteria; c__Deltaproteobacteria; o__Myxococcales
OTU_1979	0	0	0	0	3	1	0	0	0	0	0	0	0	0	1	8	2	0	0	0	0	0	0	0	0	0	1	0	3	5	2	2		k__Bacteria; p__Acidobacteria; c__Sva0725; o__Sva0725; f__; g__; s__
OTU_1980	1	0	0	2	2	0	0	0	0	0	0	2	0	3	0	5	1	1	0	0	0	0	0	0	0	0	1	1	3	2	3	6		k__Bacteria; p__Gemmatimonadetes; c__Gemm-1; o__; f__; g__; s__
OTU_1981	0	0	0	0	0	0	0	0	0	0	1	1	0	1	0	0	0	0	0	0	0	0	0	0	0	0	5	5	2	0	0	0		k__Bacteria; p__Proteobacteria; c__Gammaproteobacteria; o__Legionellales
OTU_1982	0	0	0	0	0	4	0	0	0	0	0	0	0	7	4	1	0	1	2	0	3	3	0	0	0	0	2	0	0	1	3	0		k__Bacteria; p__Acidobacteria; c__Holophagae; o__Holophagales; f__Holophagaceae
OTU_1983	2	2	6	9	5	7	0	0	0	0	6	12	25	38	13	48	4	13	5	6	19	14	0	0	0	0	15	12	16	16	20	25		k__Bacteria; p__Verrucomicrobia; c__[Spartobacteria]; o__[Chthoniobacterales]; f__[Chthoniobacteraceae]; g__DA101; s__
OTU_1984	0	2	0	1	1	0	0	0	0	0	3	4	0	4	3	1	0	1	2	0	0	2	0	0	0	0	2	3	1	0	0	0		k__Bacteria; p__Gemmatimonadetes; c__Gemmatimonadetes; o__N1423WL; f__; g__; s__
OTU_1985	0	0	0	0	0	12	0	0	0	0	0	0	0	0	4	0	0	1	2	0	0	0	0	0	0	0	0	0	0	0	0	0		k__Bacteria; p__Cyanobacteria; c__Nostocophycideae; o__Nostocales; f__Nostocaceae; g__; s__
OTU_1986	0	0	0	0	0	0	0	0	0	0	3	1	0	0	0	0	0	3	0	0	0	0	0	0	0	0	5	4	1	0	0	0		k__Bacteria; p__Proteobacteria; c__Gammaproteobacteria; o__Legionellales; f__; g__; s__
OTU_1987	0	0	7	0	0	0	0	0	0	0	0	0	0	0	0	0	0	8	2	0	1	1	0	0	0	0	0	0	0	0	0	0		k__Bacteria; p__Chloroflexi
OTU_1988	1	0	0	0	1	2	0	0	0	0	0	0	0	0	4	0	2	0	2	1	0	1	0	0	0	0	4	0	2	1	0	0		k__Bacteria; p__Armatimonadetes; c__0319-6E2; o__; f__; g__; s__
OTU_1989	1	4	0	4	3	4	0	0	0	0	0	0	1	0	0	0	1	6	3	6	10	7	0	0	0	0	0	0	0	0	0	0		k__Bacteria; p__Proteobacteria
OTU_1990	0	0	0	2	0	1	0	0	0	0	0	0	0	0	0	0	4	0	6	0	0	0	0	0	0	0	2	0	0	0	0	1		k__Bacteria; p__Planctomycetes; c__Phycisphaerae; o__WD2101; f__; g__; s__
OTU_1991	3	2	3	4	3	2	0	0	0	0	2	0	1	0	1	0	2	2	2	2	2	2	0	0	0	0	0	1	0	0	0	1		k__Bacteria; p__Proteobacteria; c__Deltaproteobacteria; o__Myxococcales
OTU_1992	0	0	4	1	1	2	0	0	0	0	2	0	0	3	2	0	0	0	2	0	0	1	0	0	0	0	2	1	0	1	0	0		k__Bacteria; p__Proteobacteria; c__Gammaproteobacteria; o__Legionellales; f__; g__; s__
OTU_1993	0	0	4	0	0	0	0	0	0	0	0	0	0	0	0	0	2	3	3	2	0	1	0	0	0	0	0	0	0	0	0	0		k__Bacteria; p__OD1; c__ZB2; o__; f__; g__; s__
OTU_1994	0	0	0	0	1	0	0	0	0	0	2	0	0	7	1	0	0	0	2	0	1	0	0	0	0	0	1	0	3	2	0	0		k__Bacteria; p__Acidobacteria; c__[Chloracidobacteria]; o__; f__; g__; s__
OTU_1995	0	0	0	0	0	0	0	0	0	0	0	0	0	2	1	1	0	0	3	1	0	1	0	0	0	0	0	0	0	1	3	0		k__Bacteria; p__Verrucomicrobia; c__[Spartobacteria]; o__[Chthoniobacterales]; f__[Chthoniobacteraceae]
OTU_1996	0	0	2	29	3	1	0	0	0	0	0	0	1	2	3	2	2	2	4	2	2	1	0	0	0	0	0	0	0	3	1	1		k__Bacteria; p__Firmicutes; c__Clostridia; o__Clostridiales; f__Veillonellaceae; g__Sporomusa; s__
OTU_1997	1	0	2	0	0	1	0	0	0	0	0	0	3	1	1	0	3	0	0	0	1	3	0	0	0	0	0	0	0	0	0	3		k__Bacteria; p__Cyanobacteria; c__Chloroplast; o__Chlorophyta; f__Chlamydomonadaceae
[truncated: 4,909 more rows]
