# Supplementary material for: Effects of an EPSPS-transgenic soybean line ZUTS31 on root-associated bacterial communities during field growth
Source: PLoS One. 2018 Feb 6;13(2):e0192008. doi: 10.1371/journal.pone.0192008 (PMC5800644; doi:10.1371/journal.pone.0192008)
Supplement: S6 Table — (XLS) [file pone.0192008.s019.xls]

## Sheet: OTUs for biom at pod-setting
S6 Table. OTUs table for biom of surrounding soil, rhizospheric soil and roots of Z31 and HC3 at the seed-filling stage.
# Constructed from biom file
#OTU ID	HC3DRh1	HC3DRh2	HC3DRh3	HC3DRh4	HC3DRh5	HC3DRh6	HC3DRt1	HC3DRt2	HC3DRt3	HC3DRt4	HC3DRt5	HC3DRt6	HC3DSO1	HC3DSO2	HC3DSO3	HC3DSO4	HC3DSO5	HC3DSO6	Z31DRh1	Z31DRh2	Z31DRh3	Z31DRh4r	Z31DRh5	Z31DRh6r	Z31DRt1	Z31DRt2	Z31DRt3	Z31DRt4	Z31DRt5	Z31DRt6	Z31DSO1r	Z31DSO2	Z31DSO3	Z31DSO4	Z31DSO5	Z31DSO6		Taxonomy
OTU_1	6	5	8	16	25	16	9410	9797	13053	13833	9992	14253	17	96	149	55	154	36	7	12	8	20	4	46	12511	12076	7052	12586	11163	10678	70	22	93	83	26	38		k__Bacteria; p__Cyanobacteria; c__Chloroplast; o__Streptophyta; f__; g__; s__
OTU_2	92	42	73	70	69	53	4702	5585	2968	3226	5924	2581	101	59	95	18	24	7	56	24	127	306	84	153	1218	4751	4049	4922	2556	5723	9	14	28	38	7	21		k__Bacteria; p__Proteobacteria; c__Gammaproteobacteria; o__Enterobacteriales; f__Enterobacteriaceae
OTU_3	3	1	2	3	1	5	1184	2076	2594	4471	1501	4799	2	5	1	2	1	0	4	3	2	5	0	9	2281	1850	1048	2909	2186	2185	31	5	0	0	0	1		k__Bacteria; p__Proteobacteria; c__Alphaproteobacteria; o__Rickettsiales; f__mitochondria; g__Lupinus; s__luteus
OTU_4	252	112	253	70	141	97	2126	2162	526	703	4091	501	181	141	192	68	172	77	236	115	204	495	624	158	1396	467	6513	428	4208	584	142	117	248	95	185	112		k__Bacteria; p__Proteobacteria; c__Alphaproteobacteria; o__Rhizobiales; f__Bradyrhizobiaceae; g__Bradyrhizobium; s__
OTU_5	575	507	615	507	328	566	17	22	18	35	19	26	308	290	488	399	327	604	825	415	1249	653	371	269	36	28	37	27	37	37	716	327	358	420	300	212		k__Bacteria; p__Proteobacteria; c__Alphaproteobacteria; o__Sphingomonadales; f__Sphingomonadaceae; g__Kaistobacter; s__
OTU_6	146	27	11	7	4	57	3110	1555	1265	101	731	137	209	46	34	47	6	34	22	14	33	29	5	54	223	421	855	235	111	415	3	90	75	43	46	198		k__Bacteria; p__Proteobacteria; c__Gammaproteobacteria; o__Pseudomonadales; f__Pseudomonadaceae
OTU_7	170	246	193	343	202	258	253	476	299	271	325	283	67	99	71	54	86	94	260	187	551	738	283	242	722	541	638	583	485	478	87	70	144	75	74	71		k__Bacteria; p__Proteobacteria; c__Betaproteobacteria; o__Burkholderiales; f__Comamonadaceae
OTU_8	11	17	16	15	16	33	304	602	643	303	519	318	93	109	80	41	177	51	15	12	27	24	6	27	1288	612	730	264	415	188	33	48	263	167	124	164		k__Bacteria; p__Actinobacteria; c__Actinobacteria; o__Actinomycetales; f__Micrococcaceae; g__Arthrobacter
OTU_9	609	169	181	99	184	70	23	28	133	36	28	31	476	398	297	306	96	469	170	65	146	449	152	153	68	55	63	26	43	85	100	269	857	195	1595	1331		k__Bacteria; p__Bacteroidetes; c__Sphingobacteriia; o__Sphingobacteriales; f__Sphingobacteriaceae; g__; s__
OTU_10	229	192	390	335	322	398	11	6	8	11	4	5	459	259	430	577	312	293	298	247	165	133	186	203	4	2	3	3	5	3	323	333	266	374	401	346		k__Bacteria; p__Acidobacteria; c__[Chloracidobacteria]; o__RB41; f__Ellin6075; g__; s__
OTU_11	237	216	158	155	213	190	50	108	391	156	71	126	90	51	108	55	40	56	226	119	504	593	633	154	157	95	234	72	161	140	48	44	81	48	41	67		k__Bacteria; p__Proteobacteria; c__Betaproteobacteria; o__Burkholderiales; f__Oxalobacteraceae; g__Ralstonia; s__
OTU_12	989	479	196	36	20	16	6	7	21	0	4	1	501	76	135	4	8	173	219	28	1129	982	135	28	3	2	17	6	7	6	35	9	176	128	179	53		k__Bacteria; p__Bacteroidetes; c__Sphingobacteriia; o__Sphingobacteriales; f__Sphingobacteriaceae; g__; s__
OTU_13	257	239	342	316	417	435	1	4	3	5	7	8	265	274	248	260	357	341	342	300	262	193	238	194	3	3	2	2	5	3	293	307	209	432	330	232		k__Bacteria; p__Bacteroidetes; c__[Saprospirae]; o__[Saprospirales]; f__Chitinophagaceae; g__Flavisolibacter; s__
OTU_14	253	332	298	292	302	539	1	0	3	3	3	3	214	224	238	283	239	471	252	304	351	204	266	414	1	2	2	4	1	2	307	255	219	286	228	312		k__Bacteria; p__Planctomycetes; c__Phycisphaerae; o__WD2101; f__; g__; s__
OTU_15	193	192	521	355	208	298	2	2	0	1	0	0	269	186	477	662	303	378	111	182	99	93	246	192	2	2	0	3	2	1	137	182	232	321	163	390		k__Bacteria; p__Acidobacteria; c__Acidobacteriia; o__Acidobacteriales; f__Koribacteraceae; g__; s__
OTU_16	200	190	243	295	129	224	1	0	5	1	2	4	353	240	407	388	306	325	152	145	150	137	146	98	5	1	2	0	2	2	247	217	364	397	291	236		k__Bacteria; p__Acidobacteria; c__Acidobacteriia; o__Acidobacteriales; f__Koribacteraceae; g__; s__
OTU_17	90	6	1366	602	3	706	0	0	0	0	0	0	134	10	635	956	16	271	1	12	4	2	24	28	0	0	0	0	0	0	4	2	8	87	16	90		k__Archaea; p__Crenarchaeota; c__Thaumarchaeota; o__Cenarchaeales; f__SAGMA-X; g__; s__
OTU_18	13	52	228	19	10	3	9	1	17	2	4	2	4	6	3	8	9	14	64	18	42	1847	497	118	22	4	73	8	3	31	8	2	27	13	6	3		k__Bacteria; p__Bacteroidetes; c__[Saprospirae]; o__[Saprospirales]; f__Chitinophagaceae; g__Chitinophaga; s__
OTU_19	169	184	187	245	164	222	3	4	4	1	2	5	242	216	221	191	225	199	173	236	240	127	202	145	6	1	7	4	4	6	310	232	200	196	228	135		k__Bacteria; p__Proteobacteria; c__Betaproteobacteria; o__; f__; g__; s__
OTU_20	230	252	398	382	91	248	0	0	0	2	0	0	403	231	658	931	248	361	101	133	132	266	160	245	4	0	0	0	0	0	318	309	410	338	192	330		k__Bacteria; p__Acidobacteria; c__Acidobacteriia; o__Acidobacteriales; f__Koribacteraceae; g__Candidatus Koribacter; s__
OTU_21	379	186	65	120	147	118	21	19	8	18	20	20	50	60	58	33	50	186	404	127	802	263	187	76	9	7	21	33	30	33	54	50	156	112	55	51		k__Bacteria; p__Verrucomicrobia; c__[Spartobacteria]; o__[Chthoniobacterales]; f__[Chthoniobacteraceae]; g__Chthoniobacter; s__
OTU_22	107	91	363	263	162	251	1	0	1	0	3	1	150	116	481	574	234	334	68	42	68	59	138	126	1	0	2	2	2	1	149	67	181	249	115	297		k__Bacteria; p__Acidobacteria; c__Acidobacteriia; o__Acidobacteriales; f__Koribacteraceae; g__; s__
OTU_23	209	172	86	103	51	52	2	0	0	0	1	0	346	325	109	138	277	105	125	552	81	81	204	45	2	1	0	0	1	0	430	664	411	357	520	126		k__Bacteria; p__Acidobacteria; c__[Chloracidobacteria]; o__RB41; f__; g__; s__
OTU_24	79	290	13	115	308	83	41	61	71	62	59	62	33	60	11	4	22	14	116	77	115	108	85	161	60	63	61	54	86	48	32	24	20	50	16	15		k__Bacteria; p__Proteobacteria; c__Gammaproteobacteria; o__Pseudomonadales; f__Pseudomonadaceae; g__Pseudomonas; s__nitroreducens
OTU_25	98	115	108	131	76	145	1	1	0	1	0	1	73	122	133	69	160	146	131	165	208	104	105	36	0	0	2	2	0	4	170	101	164	203	187	82		k__Bacteria; p__Verrucomicrobia; c__[Spartobacteria]; o__[Chthoniobacterales]; f__[Chthoniobacteraceae]; g__DA101; s__
OTU_26	208	121	206	167	294	196	1	7	5	2	4	2	6	13	5	8	15	25	121	221	272	155	328	226	10	8	30	19	8	15	12	11	24	17	2	39		k__Bacteria; p__Actinobacteria; c__Actinobacteria; o__Actinomycetales; f__Streptomycetaceae; g__Streptomyces
OTU_27	97	95	95	125	84	106	60	75	93	113	72	89	59	70	36	52	48	74	203	96	153	130	112	97	70	64	67	109	52	101	67	83	69	67	68	49		k__Bacteria; p__Proteobacteria; c__Alphaproteobacteria; o__Caulobacterales; f__Caulobacteraceae; g__Phenylobacterium; s__
OTU_28	391	516	221	351	553	416	0	0	6	2	3	4	95	86	71	89	64	229	200	369	180	178	305	291	0	0	3	2	4	2	76	145	24	122	122	94		k__Bacteria; p__Bacteroidetes; c__Cytophagia; o__Cytophagales; f__Cytophagaceae; g__; s__
OTU_29	176	37	44	141	59	66	162	85	273	42	7	44	24	93	32	3	5	8	876	9	33	60	626	28	468	51	36	16	125	4	10	15	23	40	12	8		k__Bacteria; p__Bacteroidetes; c__Flavobacteriia; o__Flavobacteriales; f__[Weeksellaceae]; g__Chryseobacterium; s__
OTU_30	84	98	92	118	85	96	0	1	0	0	1	0	139	158	135	120	104	61	103	180	57	80	160	54	0	0	0	1	0	0	123	150	77	119	117	86		k__Bacteria; p__Nitrospirae; c__Nitrospira; o__Nitrospirales; f__Nitrospiraceae; g__Nitrospira; s__
OTU_31	89	168	16	35	196	39	327	22	124	4	4	9	24	69	19	96	5	3	79	47	27	43	314	43	46	41	4	16	30	1	12	26	23	29	22	8		k__Bacteria; p__Bacteroidetes; c__Flavobacteriia; o__Flavobacteriales; f__Flavobacteriaceae; g__Flavobacterium; s__succinicans
OTU_32	74	74	121	151	118	160	0	0	1	0	0	0	202	164	198	209	188	128	38	85	44	62	77	94	3	0	0	0	0	0	126	110	105	196	85	149		k__Archaea; p__Crenarchaeota; c__Thaumarchaeota; o__Nitrososphaerales; f__Nitrososphaeraceae; g__Candidatus Nitrososphaera; s__gargensis
OTU_33	9	16	11	61	13	12	90	151	195	129	115	127	10	25	17	6	10	18	38	14	39	81	11	27	422	259	229	147	157	243	13	11	31	10	38	14		k__Bacteria; p__Proteobacteria; c__Alphaproteobacteria; o__Rhizobiales; f__Rhizobiaceae; g__Rhizobium
OTU_34	92	84	63	150	97	101	5	3	7	4	3	3	31	49	115	21	165	58	61	83	109	68	262	170	9	6	0	1	10	2	33	55	41	60	33	50		k__Bacteria; p__Proteobacteria; c__Betaproteobacteria; o__Burkholderiales; f__Oxalobacteraceae
OTU_35	53	116	18	32	28	17	2	1	1	0	0	1	147	289	75	31	330	24	42	412	41	30	126	6	0	1	0	0	1	0	81	189	205	214	225	52		k__Archaea; p__Crenarchaeota; c__Thaumarchaeota; o__Nitrososphaerales; f__Nitrososphaeraceae; g__Candidatus Nitrososphaera; s__SCA1170
OTU_36	102	106	232	193	132	188	0	1	0	1	0	0	126	102	222	301	211	228	90	69	84	50	101	126	0	0	1	1	0	2	126	112	161	190	111	302		k__Bacteria; p__Acidobacteria; c__Acidobacteriia; o__Acidobacteriales; f__Koribacteraceae; g__Candidatus Koribacter; s__
OTU_37	180	81	222	188	114	206	45	41	95	74	42	93	58	39	96	86	38	142	122	95	186	113	153	236	92	35	85	63	62	165	60	47	54	68	23	85		k__Bacteria; p__Proteobacteria; c__Betaproteobacteria; o__Burkholderiales; f__Burkholderiaceae; g__Burkholderia; s__
OTU_38	144	136	22	47	69	45	0	0	2	0	0	0	165	183	42	49	153	57	128	647	88	102	151	62	4	2	0	1	2	0	531	601	202	163	349	77		k__Bacteria; p__Acidobacteria; c__[Chloracidobacteria]; o__RB41; f__; g__; s__
OTU_39	391	286	50	15	41	47	202	76	139	21	5	34	12	88	25	6	28	19	57	30	43	162	88	47	73	11	17	111	9	19	12	15	65	12	26	11		k__Bacteria; p__Proteobacteria; c__Betaproteobacteria; o__Burkholderiales; f__Comamonadaceae; g__Comamonas; s__
OTU_40	51	78	76	98	30	83	2	0	0	2	0	2	95	59	71	162	75	169	27	46	50	45	49	81	0	0	1	0	0	1	78	58	58	71	51	108		k__Bacteria; p__Gemmatimonadetes; c__Gemmatimonadetes; o__Ellin5290; f__; g__; s__
OTU_41	122	178	168	133	94	197	3	6	4	2	4	3	182	259	167	152	350	175	124	318	159	81	182	77	5	3	8	5	4	2	162	199	241	261	339	236		k__Bacteria; p__Verrucomicrobia; c__[Spartobacteria]; o__[Chthoniobacterales]; f__[Chthoniobacteraceae]; g__DA101; s__
OTU_42	72	32	11	11	197	54	16	44	21	31	45	23	4	12	3	4	9	14	145	80	75	90	43	144	63	84	71	43	58	66	40	13	12	10	8	6		k__Bacteria; p__Proteobacteria; c__Alphaproteobacteria; o__Sphingomonadales; f__Sphingomonadaceae; g__Sphingomonas; s__wittichii
OTU_43	197	1	104	7	349	82	0	0	2	0	0	0	25	17	28	66	179	15	0	0	12	0	106	188	0	0	2	0	0	0	0	0	7	19	1	17		k__Bacteria; p__Proteobacteria; c__Betaproteobacteria; o__Burkholderiales; f__Burkholderiaceae
OTU_44	89	104	59	57	399	177	3	9	3	20	16	28	10	33	21	5	26	10	589	81	49	162	97	130	3	2	4	12	34	8	60	15	28	17	12	24		k__Bacteria; p__Proteobacteria; c__Gammaproteobacteria
OTU_45	59	22	193	20	2	29	225	18	249	42	11	36	79	40	28	69	11	2	116	20	126	25	7	172	130	26	297	163	8	28	4	29	13	42	3	28		k__Bacteria; p__Bacteroidetes; c__Flavobacteriia; o__Flavobacteriales; f__[Weeksellaceae]; g__Chryseobacterium; s__
OTU_46	6	4	27	2	2	1	76	46	275	68	64	46	2	4	14	2	0	1	3	0	8	1	0	1	153	235	48	100	8	129	0	0	0	2	3	7		k__Bacteria; p__Proteobacteria; c__Gammaproteobacteria; o__Pseudomonadales; f__Moraxellaceae; g__Acinetobacter; s__rhizosphaerae
OTU_47	163	159	229	136	213	206	1	1	3	1	1	2	241	201	222	251	217	335	178	303	279	151	223	211	1	0	2	0	0	2	376	276	158	276	165	249		k__Bacteria; p__Proteobacteria; c__Betaproteobacteria; o__Ellin6067; f__; g__; s__
OTU_48	80	104	83	89	61	75	0	0	0	0	0	0	93	54	73	112	66	47	43	77	53	39	51	82	2	0	0	0	0	0	129	42	40	105	42	57		k__Bacteria; p__Acidobacteria; c__iii1-8; o__DS-18; f__; g__; s__
OTU_49	19	28	11	33	39	27	36	69	69	102	87	106	93	163	97	27	110	72	32	43	25	33	27	72	126	105	247	84	131	129	33	72	140	42	53	87		k__Bacteria; p__Actinobacteria; c__Actinobacteria; o__Actinomycetales; f__Streptomycetaceae; g__Streptomyces; s__mirabilis
OTU_50	34	47	35	37	21	39	0	0	0	0	0	0	86	63	44	89	152	52	11	68	20	28	69	24	3	0	0	0	3	0	41	132	121	69	173	72		k__Bacteria; p__Chloroflexi; c__Anaerolineae; o__A31; f__; g__; s__
OTU_51	84	82	86	91	90	111	1	3	2	3	1	1	149	106	143	143	163	251	78	87	139	77	86	157	1	2	2	0	6	7	165	114	123	167	109	224		k__Bacteria; p__Proteobacteria; c__Betaproteobacteria; o__SC-I-84; f__; g__; s__
OTU_52	17	15	47	51	40	52	34	64	32	65	105	46	12	7	19	15	31	13	20	20	73	31	17	32	60	101	147	135	94	198	11	11	25	11	12	6		k__Bacteria; p__Proteobacteria; c__Betaproteobacteria; o__Burkholderiales; f__Burkholderiaceae; g__Burkholderia; s__
OTU_53	171	82	31	59	76	148	40	28	35	32	22	30	41	41	24	3	8	16	246	117	213	235	77	53	55	17	80	65	41	59	30	28	53	55	10	9		k__Bacteria; p__Proteobacteria; c__Betaproteobacteria; o__Burkholderiales; f__Oxalobacteraceae; g__Cupriavidus; s__
OTU_54	63	45	127	100	83	104	0	2	0	1	2	5	45	37	87	112	45	78	62	30	64	73	36	73	0	0	0	2	0	4	44	9	34	71	27	48		k__Bacteria; p__Acidobacteria; c__Acidobacteriia; o__Acidobacteriales; f__Koribacteraceae; g__Candidatus Koribacter; s__versatilis
OTU_55	30	24	35	69	31	60	8	17	25	12	7	7	89	75	98	101	103	79	26	43	39	26	74	37	43	10	38	19	21	14	18	89	102	73	63	106		k__Bacteria; p__Firmicutes; c__Bacilli; o__Bacillales; f__Planococcaceae
OTU_56	76	90	100	65	115	103	30	47	8	16	41	19	27	61	38	18	57	51	217	71	99	61	67	140	7	16	31	29	42	63	29	34	56	37	27	26		k__Bacteria; p__Bacteroidetes; c__[Saprospirae]; o__[Saprospirales]; f__Chitinophagaceae
OTU_57	67	34	113	49	36	69	1	1	1	0	0	0	127	94	136	224	44	157	27	88	35	32	31	15	0	0	0	0	2	5	63	91	65	87	82	49		k__Bacteria; p__Actinobacteria; c__Thermoleophilia; o__Gaiellales; f__Gaiellaceae; g__; s__
OTU_58	59	80	69	69	72	101	12	9	10	9	10	9	53	27	51	51	22	85	114	79	127	96	82	178	8	3	9	32	9	22	79	51	37	66	23	76		k__Bacteria; p__Proteobacteria; c__Gammaproteobacteria; o__Xanthomonadales; f__Xanthomonadaceae; g__; s__
OTU_59	417	167	54	73	308	175	147	68	122	36	28	28	272	146	92	110	56	67	304	98	304	357	200	113	187	89	154	32	96	43	87	172	371	111	279	316		k__Bacteria; p__Proteobacteria; c__Betaproteobacteria; o__Burkholderiales; f__Comamonadaceae
OTU_60	81	56	95	40	64	94	0	0	0	1	1	0	67	31	96	105	61	90	46	42	60	62	33	44	0	0	2	0	0	0	45	31	53	66	39	56		k__Bacteria; p__Acidobacteria; c__Acidobacteriia; o__Acidobacteriales; f__Koribacteraceae; g__; s__
OTU_61	125	55	123	310	44	194	0	0	1	0	0	0	30	7	20	25	17	169	42	39	74	76	59	68	0	0	1	0	0	0	3	8	5	15	19	32		k__Bacteria; p__Bacteroidetes; c__Cytophagia; o__Cytophagales; f__Cytophagaceae; g__; s__
OTU_62	577	63	13	4	1	5	315	46	208	3	2	7	249	100	60	3	1	4	176	0	70	39	5	64	278	33	66	141	21	32	12	1	123	29	24	24		k__Bacteria; p__Bacteroidetes; c__Sphingobacteriia; o__Sphingobacteriales; f__Sphingobacteriaceae; g__Sphingobacterium; s__multivorum
OTU_63	3	4	0	2	12	1	19	181	6	26	193	35	1	2	0	6	2	4	3	3	10	14	5	2	284	165	152	95	77	131	1	2	3	2	9	2		k__Bacteria; p__Proteobacteria; c__Alphaproteobacteria; o__Rhizobiales; f__Rhizobiaceae; g__Agrobacterium; s__vitis
OTU_64	39	23	37	44	22	31	0	2	2	0	0	1	178	226	139	148	239	82	15	58	16	20	34	19	0	0	1	1	0	0	54	108	187	137	119	91		k__Archaea; p__Crenarchaeota; c__Thaumarchaeota; o__Nitrososphaerales; f__Nitrososphaeraceae; g__Candidatus Nitrososphaera; s__
OTU_65	13	22	39	24	9	24	177	118	60	75	87	53	14	25	33	21	31	29	40	37	30	25	16	27	46	66	154	143	56	71	15	33	30	12	13	44		k__Bacteria; p__Actinobacteria; c__Actinobacteria; o__Actinomycetales; f__Micromonosporaceae; g__; s__
OTU_66	94	90	114	97	94	111	0	0	1	1	0	1	81	41	115	123	56	180	70	68	104	82	59	78	0	0	0	2	4	0	112	52	58	90	39	62		k__Bacteria; p__Acidobacteria; c__Acidobacteriia; o__Acidobacteriales; f__Acidobacteriaceae; g__; s__
OTU_67	24	45	34	19	57	26	0	0	0	1	0	0	86	83	59	69	66	78	29	58	40	40	27	31	0	0	0	0	0	0	50	73	51	90	87	39		k__Bacteria; p__Gemmatimonadetes; c__Gemmatimonadetes; o__Gemmatimonadales; f__; g__; s__
OTU_68	70	60	125	78	36	63	1	1	1	2	1	1	79	53	106	107	45	121	77	67	118	57	73	24	3	3	3	0	2	0	76	71	53	88	36	53		k__Bacteria; p__Proteobacteria; c__Alphaproteobacteria; o__Sphingomonadales; f__Sphingomonadaceae; g__Kaistobacter; s__
OTU_69	25	17	1	8	21	12	101	122	88	31	57	35	9	26	8	8	11	5	15	13	45	38	43	21	155	233	111	264	95	162	13	7	19	6	15	8		k__Bacteria; p__Proteobacteria; c__Alphaproteobacteria; o__Rhizobiales; f__Rhizobiaceae; g__Agrobacterium; s__
OTU_70	24	26	28	50	11	18	1	0	1	0	0	0	68	94	75	96	51	36	15	59	23	14	27	12	2	0	0	0	1	0	56	139	100	76	142	62		k__Bacteria; p__Proteobacteria; c__Deltaproteobacteria; o__Syntrophobacterales; f__Syntrophobacteraceae; g__; s__
OTU_71	54	75	66	41	20	30	2	0	0	1	0	0	97	69	76	98	35	64	27	29	32	33	18	19	0	0	0	1	0	0	44	60	60	89	69	51		k__Bacteria; p__Verrucomicrobia; c__[Pedosphaerae]; o__[Pedosphaerales]; f__; g__; s__
OTU_72	18	6	8	81	9	15	2	0	0	0	4	1	67	22	65	185	66	84	93	3	1	3	20	256	1	0	2	7	4	14	3	2	3	49	18	141		k__Bacteria; p__Cyanobacteria; c__; o__; f__; g__; s__
OTU_73	52	36	115	68	34	57	0	1	0	0	1	0	60	40	129	143	56	111	34	39	26	18	34	44	0	1	0	0	0	1	40	64	44	82	51	94		k__Bacteria; p__Verrucomicrobia; c__[Pedosphaerae]; o__[Pedosphaerales]; f__; g__; s__
OTU_74	81	30	30	29	64	45	1	4	2	4	4	4	66	7	8	2	11	49	58	38	115	286	45	31	1	0	7	7	21	6	0	3	20	38	8	11		k__Bacteria; p__Bacteroidetes; c__[Saprospirae]; o__[Saprospirales]; f__Chitinophagaceae
OTU_75	83	53	15	21	76	33	38	56	51	44	36	37	11	11	5	1	9	17	177	31	75	68	57	63	111	145	55	53	85	38	21	22	25	16	7	12		k__Bacteria; p__Proteobacteria; c__Alphaproteobacteria; o__Sphingomonadales; f__Sphingomonadaceae
OTU_76	82	47	43	78	169	85	3	2	2	2	1	1	82	50	55	57	74	43	102	79	116	75	50	75	0	4	3	1	0	3	81	69	45	64	78	55		k__Bacteria; p__Acidobacteria; c__[Chloracidobacteria]; o__RB41; f__Ellin6075; g__; s__
OTU_77	62	28	37	44	30	34	0	0	0	0	0	0	81	68	121	62	63	39	37	47	26	22	15	40	3	0	0	0	0	0	24	83	81	77	89	59		k__Bacteria; p__Proteobacteria; c__Betaproteobacteria; o__Nitrosomonadales; f__Nitrosomonadaceae
OTU_78	131	133	249	218	149	194	2	7	4	4	6	5	84	68	169	179	86	184	150	88	118	88	95	98	3	2	5	3	6	6	110	68	87	120	61	95		k__Bacteria; p__Acidobacteria; c__Acidobacteriia; o__Acidobacteriales; f__Acidobacteriaceae; g__; s__
OTU_79	46	44	129	125	20	79	0	0	1	2	0	0	56	38	99	41	35	62	34	38	22	15	21	66	0	0	0	0	0	2	398	35	47	36	20	53		k__Bacteria; p__Bacteroidetes; c__Cytophagia; o__Cytophagales; f__Cytophagaceae; g__; s__
OTU_80	27	35	7	7	2	0	1	19	42	17	0	11	1	16	4	5	0	3	22	0	72	254	76	27	54	3	41	5	12	35	13	0	32	3	6	14		k__Bacteria; p__Proteobacteria; c__Alphaproteobacteria; o__Sphingomonadales; f__Sphingomonadaceae; g__Novosphingobium; s__
OTU_81	44	36	15	46	137	88	8	20	9	9	37	9	60	49	43	23	180	60	61	48	32	55	32	49	10	15	8	8	15	12	30	109	93	68	115	115		k__Bacteria; p__Chloroflexi; c__Anaerolineae; o__SBR1031; f__A4b; g__; s__
OTU_82	61	104	20	22	34	87	6	11	5	7	7	5	29	100	25	14	44	30	31	32	29	68	160	87	7	4	17	12	10	9	22	23	101	33	27	83		k__Bacteria; p__Actinobacteria; c__Actinobacteria; o__Actinomycetales; f__Frankiaceae; g__; s__
OTU_83	62	86	81	63	143	105	2	1	1	2	3	4	94	55	62	43	64	78	76	79	74	69	54	97	0	0	3	2	4	3	153	59	61	65	48	45		k__Bacteria; p__Acidobacteria; c__Solibacteres; o__Solibacterales; f__Solibacteraceae; g__Candidatus Solibacter; s__
OTU_84	34	39	17	17	75	63	16	43	26	37	32	42	112	137	56	32	102	60	32	48	58	28	34	62	92	28	85	34	62	35	32	76	122	84	104	124		k__Bacteria; p__Actinobacteria; c__Actinobacteria; o__Actinomycetales; f__Intrasporangiaceae
OTU_85	37	41	62	92	35	42	0	1	1	0	1	2	33	24	28	34	28	39	49	66	60	34	61	28	0	0	2	0	0	1	67	52	41	45	44	19		k__Bacteria; p__Acidobacteria; c__Acidobacteriia; o__Acidobacteriales; f__Koribacteraceae; g__Candidatus Koribacter; s__
OTU_86	90	49	99	135	68	77	16	9	11	16	12	8	183	112	165	170	196	242	44	78	57	65	55	64	8	9	15	13	6	14	46	177	178	183	191	357		k__Bacteria; p__Chloroflexi; c__Anaerolineae; o__SBR1031; f__A4b; g__; s__
OTU_87	44	9	34	0	29	68	5	2	0	2	3	1	54	16	8	3	12	8	20	214	59	49	13	12	3	12	4	3	1	0	29	131	44	43	50	42		k__Bacteria; p__Actinobacteria; c__Actinobacteria; o__Actinomycetales; f__Nocardioidaceae; g__Aeromicrobium; s__
OTU_88	37	52	45	41	49	54	1	1	1	1	0	0	65	56	69	77	73	51	27	32	26	22	36	38	0	0	0	0	0	0	56	39	52	68	63	84		k__Bacteria; p__Planctomycetes; c__Phycisphaerae; o__WD2101; f__; g__; s__
OTU_89	29	42	42	62	62	62	0	2	1	3	1	4	50	74	47	40	77	71	54	41	58	62	42	46	0	0	0	1	1	2	74	77	65	90	106	63		k__Bacteria; p__Verrucomicrobia; c__[Pedosphaerae]; o__[Pedosphaerales]; f__Ellin517; g__; s__
OTU_90	93	43	31	19	47	25	179	24	323	9	13	19	72	61	46	13	17	22	84	36	48	58	44	43	81	21	27	67	35	11	57	50	45	32	44	37		k__Bacteria; p__Proteobacteria; c__Betaproteobacteria; o__Burkholderiales; f__Comamonadaceae
OTU_91	24	37	9	16	38	27	0	1	0	1	0	0	56	46	28	37	40	64	31	45	38	20	30	23	0	0	1	0	0	0	46	62	37	57	58	55		k__Bacteria; p__Gemmatimonadetes; c__Gemm-1; o__; f__; g__; s__
OTU_92	71	103	108	49	60	85	0	0	0	1	0	0	117	79	120	105	92	109	38	101	49	52	35	72	0	0	0	0	2	0	96	74	71	134	71	91		k__Bacteria; p__Acidobacteria; c__Solibacteres; o__Solibacterales; f__; g__; s__
OTU_93	98	77	68	103	413	232	2	2	2	0	2	1	97	98	71	70	124	50	152	152	140	84	120	143	3	1	2	2	2	2	135	122	86	124	153	113		k__Bacteria; p__Acidobacteria; c__[Chloracidobacteria]; o__RB41; f__Ellin6075; g__; s__
OTU_94	30	39	30	29	47	36	0	0	0	0	0	0	62	47	48	42	61	80	29	27	55	32	14	25	0	0	0	0	0	0	48	41	48	67	34	21		k__Bacteria; p__Gemmatimonadetes; c__Gemmatimonadetes; o__Gemmatimonadales; f__; g__; s__
OTU_95	22	50	75	90	43	30	1	1	4	1	0	1	14	29	10	13	21	52	27	37	75	26	40	52	2	0	2	4	2	1	18	19	13	50	12	37		k__Bacteria; p__Bacteroidetes; c__[Saprospirae]; o__[Saprospirales]; f__Chitinophagaceae
OTU_96	89	107	77	45	70	90	2	7	2	2	4	3	57	82	76	81	40	110	58	46	69	69	30	51	4	0	2	4	0	7	28	28	41	56	63	88		k__Bacteria; p__Bacteroidetes; c__Sphingobacteriia; o__Sphingobacteriales; f__Sphingobacteriaceae; g__; s__
OTU_97	21	143	5	19	82	19	18	8	20	7	15	8	4	11	17	6	18	55	220	18	11	118	59	173	70	5	8	4	15	25	9	2	48	15	9	11		k__Bacteria; p__Bacteroidetes; c__[Saprospirae]; o__[Saprospirales]; f__Chitinophagaceae; g__Chitinophaga; s__
OTU_98	84	94	144	70	57	57	5	2	0	3	2	3	40	40	37	26	46	44	87	129	120	47	48	44	0	0	1	0	1	7	42	80	39	36	30	33		k__Bacteria; p__Proteobacteria; c__Deltaproteobacteria; o__Myxococcales; f__Haliangiaceae; g__; s__
OTU_99	38	37	30	54	54	35	1	0	0	0	0	1	50	40	39	40	41	50	44	56	64	21	42	27	1	1	0	0	0	1	103	61	35	54	41	37		k__Bacteria; p__Gemmatimonadetes; c__Gemmatimonadetes; o__Gemmatimonadales; f__Ellin5301; g__; s__
OTU_100	21	14	17	24	20	31	0	0	0	1	0	0	54	43	47	62	50	43	11	20	12	13	22	13	0	0	1	0	0	1	18	41	41	49	68	74		k__Bacteria; p__Chloroflexi; c__Anaerolineae; o__WCHB1-50; f__; g__; s__
OTU_101	46	28	64	48	32	45	0	0	0	0	0	0	51	42	69	74	57	58	25	22	19	22	22	30	0	0	0	1	1	0	42	20	50	79	36	39		k__Bacteria; p__Acidobacteria; c__Acidobacteriia; o__Acidobacteriales; f__Koribacteraceae; g__; s__
OTU_102	31	16	47	58	7	34	0	0	0	0	0	0	51	17	74	82	45	82	5	16	6	11	25	40	0	0	0	0	0	0	23	16	26	49	22	81		k__Bacteria; p__Acidobacteria; c__Solibacteres; o__Solibacterales
OTU_103	25	27	52	44	6	39	0	0	0	1	0	0	78	32	70	83	40	52	8	43	14	6	30	24	0	1	0	0	0	0	56	54	57	42	33	56		k__Bacteria; p__Acidobacteria; c__Solibacteres; o__Solibacterales; f__; g__; s__
OTU_104	12	58	9	85	24	34	0	1	0	3	2	1	4	25	7	10	6	3	6	19	60	121	36	41	1	1	0	3	1	1	16	20	12	31	7	21		k__Bacteria; p__Bacteroidetes; c__[Saprospirae]; o__[Saprospirales]; f__Chitinophagaceae; g__; s__
OTU_105	0	0	0	1	0	1	20	3	7	1	7	0	74	58	98	72	48	16	2	1	0	1	0	0	18	3	7	4	8	11	28	14	127	70	33	37		k__Bacteria; p__Actinobacteria; c__Actinobacteria; o__Actinomycetales; f__Nocardiaceae; g__Rhodococcus; s__
OTU_106	23	54	8	17	40	34	0	0	0	0	2	0	34	54	23	15	45	28	33	82	38	52	26	29	0	0	0	0	0	0	116	49	47	38	62	13		k__Bacteria; p__Acidobacteria; c__Solibacteres; o__Solibacterales; f__; g__; s__
OTU_107	30	20	15	25	18	17	1	0	1	0	2	0	42	36	24	21	71	19	24	43	16	24	28	10	3	2	0	0	0	2	64	58	54	49	85	19		k__Bacteria; p__Acidobacteria; c__[Chloracidobacteria]; o__11-24; f__; g__; s__
OTU_108	14	15	12	17	25	18	1	0	0	1	0	3	50	32	26	41	75	24	7	19	12	28	22	27	0	0	0	1	0	0	23	57	51	40	80	67		k__Bacteria; p__Chloroflexi; c__Anaerolineae; o__SBR1031; f__oc28; g__; s__
OTU_109	54	77	82	70	117	187	0	0	2	1	0	2	71	60	66	46	115	92	55	123	60	60	82	71	0	0	2	1	0	1	135	104	66	153	100	133		k__Bacteria; p__Bacteroidetes; c__[Saprospirae]; o__[Saprospirales]; f__Chitinophagaceae; g__; s__
OTU_110	56	43	19	9	26	15	0	0	0	0	0	0	78	96	39	40	86	27	10	84	28	17	19	21	0	0	0	0	0	0	65	103	89	101	116	49		k__Bacteria; p__Verrucomicrobia; c__[Pedosphaerae]; o__[Pedosphaerales]; f__Ellin517; g__; s__
OTU_111	11	30	2	4	88	28	0	0	0	0	0	0	8	42	14	1	41	16	27	36	64	37	47	56	0	0	1	2	1	0	80	59	34	36	46	48		k__Bacteria; p__Bacteroidetes; c__[Saprospirae]; o__[Saprospirales]; f__Chitinophagaceae; g__; s__
OTU_112	60	50	60	82	73	63	3	3	0	2	3	1	45	23	47	44	36	47	76	41	54	71	47	97	2	1	1	1	4	6	102	43	44	36	23	53		k__Bacteria; p__Proteobacteria; c__Alphaproteobacteria; o__Ellin329; f__; g__; s__
OTU_113	5	17	0	0	0	1	3	5	13	1	1	2	110	68	136	79	5	2	29	0	2	12	8	18	8	1	1	4	0	1	48	115	63	60	36	26		k__Bacteria; p__Bacteroidetes; c__Sphingobacteriia; o__Sphingobacteriales; f__Sphingobacteriaceae; g__Pedobacter; s__
OTU_114	13	8	6	11	9	5	33	36	13	18	12	15	5	20	2	1	2	2	24	12	6	173	34	11	42	72	12	43	19	14	1	9	3	6	10	2		k__Bacteria; p__Proteobacteria; c__Alphaproteobacteria; o__Caulobacterales; f__Caulobacteraceae; g__Caulobacter; s__
OTU_115	28	25	33	56	43	47	0	1	1	0	0	0	15	27	37	16	40	36	23	46	39	25	32	31	0	1	0	0	0	0	27	28	41	50	49	55		k__Bacteria; p__Bacteroidetes; c__[Saprospirae]; o__[Saprospirales]; f__Chitinophagaceae; g__; s__
OTU_116	33	43	73	60	34	66	0	0	0	0	0	1	56	35	46	74	49	73	22	49	32	27	49	18	2	0	0	0	0	0	47	49	23	43	31	54		k__Bacteria; p__Proteobacteria; c__Betaproteobacteria; o__MND1; f__; g__; s__
OTU_117	37	50	8	9	31	36	0	0	1	1	0	0	45	60	12	5	32	12	35	84	51	26	39	38	0	2	0	0	0	0	75	48	27	38	57	21		k__Bacteria; p__Planctomycetes; c__Phycisphaerae; o__WD2101; f__; g__; s__
OTU_118	31	59	25	77	37	42	2	12	1	5	6	3	32	36	30	27	34	41	17	29	18	19	22	18	1	2	5	4	9	9	16	15	20	23	19	15		k__Bacteria; p__Bacteroidetes; c__[Saprospirae]; o__[Saprospirales]; f__Chitinophagaceae; g__; s__
OTU_119	85	32	97	120	64	87	9	15	6	9	17	13	21	33	51	32	55	113	68	59	74	114	87	85	0	8	9	11	26	39	47	49	53	40	22	29		k__Bacteria; p__Bacteroidetes; c__[Saprospirae]; o__[Saprospirales]; f__Chitinophagaceae; g__Niastella; s__
OTU_120	3	34	28	22	25	35	21	38	52	16	55	27	9	20	10	3	12	4	15	9	25	44	155	11	84	7	33	69	46	21	5	4	13	7	19	3		k__Bacteria; p__Proteobacteria; c__Betaproteobacteria; o__Rhodocyclales; f__Rhodocyclaceae
OTU_121	20	40	16	22	18	16	0	0	1	0	0	0	86	83	12	17	55	23	26	120	31	22	67	17	1	0	1	0	0	0	120	160	50	34	93	29		k__Bacteria; p__Acidobacteria; c__Acidobacteria-6; o__iii1-15; f__; g__; s__
OTU_122	43	45	47	43	32	38	0	1	0	0	1	1	34	35	30	22	38	37	35	33	46	48	40	31	1	0	2	4	0	3	33	24	31	36	22	32		k__Bacteria; p__Acidobacteria; c__Solibacteres; o__Solibacterales; f__Solibacteraceae; g__Candidatus Solibacter; s__
OTU_123	11	0	0	0	1	3	0	0	0	0	1	0	9	2	0	3	16	4	99	1	0	0	16	346	1	1	0	1	1	3	8	0	2	5	3	28		k__Bacteria; p__Cyanobacteria; c__Oscillatoriophycideae; o__Oscillatoriales; f__Phormidiaceae; g__Phormidium; s__
OTU_124	43	50	36	41	27	47	0	0	1	0	0	0	33	56	37	35	42	31	62	129	66	27	53	20	0	1	0	0	1	0	216	80	35	75	76	60		k__Bacteria; p__Verrucomicrobia; c__[Spartobacteria]; o__[Chthoniobacterales]; f__[Chthoniobacteraceae]; g__DA101; s__
OTU_125	23	17	50	34	24	26	0	0	0	0	0	0	47	21	45	67	39	66	13	15	29	12	23	22	0	0	0	0	0	0	34	24	30	57	12	48		k__Bacteria; p__Gemmatimonadetes; c__Gemmatimonadetes; o__; f__; g__; s__
OTU_126	13	37	12	2	3	6	146	91	164	4	8	11	4	19	8	4	2	5	21	4	52	15	5	24	61	43	62	147	19	25	0	2	8	6	6	12		k__Bacteria; p__Proteobacteria; c__Gammaproteobacteria; o__Xanthomonadales; f__Xanthomonadaceae; g__Stenotrophomonas; s__
OTU_127	13	290	2	1	1	0	2	16	0	0	0	2	222	74	63	7	4	14	13	8	9	25	10	0	8	0	0	0	0	0	31	95	246	35	19	94		k__Bacteria; p__Bacteroidetes; c__[Saprospirae]; o__[Saprospirales]; f__Chitinophagaceae; g__Chitinophaga
OTU_128	22	761	4	4	118	48	0	2	0	0	0	0	11	594	6	1	25	5	41	97	36	15	71	53	0	0	0	0	2	1	58	70	32	50	33	29		k__Bacteria; p__Bacteroidetes; c__Flavobacteriia; o__Flavobacteriales; f__Flavobacteriaceae; g__Flavobacterium; s__succinicans
OTU_129	12	39	10	8	59	27	9	26	6	4	23	8	15	47	17	10	56	25	35	29	18	20	31	27	13	10	18	12	22	15	26	12	27	23	30	16		k__Bacteria; p__Chloroflexi; c__Chloroflexi; o__[Roseiflexales]; f__[Kouleothrixaceae]; g__; s__
OTU_130	17	8	75	77	20	32	0	0	0	0	0	0	10	8	73	83	20	57	14	7	11	12	29	55	0	0	0	0	0	0	22	8	19	27	7	56		k__Bacteria; p__Acidobacteria; c__Acidobacteriia; o__Acidobacteriales; f__Koribacteraceae; g__; s__
OTU_131	28	70	1	0	6	1	5	0	0	0	0	0	3	2	1	0	1	0	45	1	0	152	212	11	0	1	0	1	1	6	1	3	0	0	0	3		k__Bacteria; p__Verrucomicrobia; c__Verrucomicrobiae; o__Verrucomicrobiales; f__Verrucomicrobiaceae; g__Prosthecobacter; s__debontii
OTU_132	14	12	31	23	38	29	1	2	5	6	5	5	18	18	81	25	22	28	64	9	30	24	11	27	3	4	5	6	1	4	23	13	31	24	20	48		k__Bacteria; p__Verrucomicrobia; c__Opitutae; o__Opitutales; f__Opitutaceae; g__Opitutus; s__
OTU_133	15	9	7	4	158	32	2	5	0	0	2	1	26	30	14	4	31	2	11	77	15	7	36	15	0	1	1	3	5	0	8	28	15	38	14	25		k__Bacteria; p__Actinobacteria; c__Thermoleophilia; o__Solirubrobacterales; f__; g__; s__
OTU_134	23	9	66	65	4	23	0	0	0	0	0	0	38	40	30	46	21	43	8	18	4	9	27	7	0	1	0	0	0	0	21	49	33	29	50	32		k__Bacteria; p__Proteobacteria; c__Deltaproteobacteria; o__Myxococcales; f__Myxococcaceae; g__; s__
OTU_135	65	85	69	45	60	57	0	3	0	0	2	0	63	69	60	55	54	100	68	79	111	50	73	69	3	2	0	3	2	1	123	67	56	81	66	67		k__Bacteria; p__Proteobacteria; c__Betaproteobacteria; o__SC-I-84; f__; g__; s__
OTU_136	23	16	32	39	12	31	0	0	0	0	1	0	24	11	39	52	27	35	14	17	29	23	16	37	0	0	0	0	0	0	52	11	18	28	3	27		k__Bacteria; p__Proteobacteria; c__Alphaproteobacteria; o__Ellin329; f__; g__; s__
OTU_137	13	31	15	27	12	17	0	0	0	0	0	0	34	17	26	12	61	32	11	2	29	64	4	40	0	0	0	0	0	0	7	8	57	71	12	21		k__Bacteria; p__Acidobacteria; c__Acidobacteriia; o__Acidobacteriales; f__Koribacteraceae; g__Candidatus Koribacter; s__
OTU_138	25	32	82	67	27	71	0	0	0	0	0	0	15	10	64	87	54	77	17	2	28	16	32	90	0	0	0	0	0	0	23	2	22	33	11	95		k__Bacteria; p__Planctomycetes; c__Phycisphaerae; o__WD2101; f__; g__; s__
OTU_139	30	24	51	53	12	28	10	9	7	8	8	7	37	32	59	50	42	45	42	41	37	40	20	37	2	9	11	12	5	6	40	55	53	33	36	35		k__Bacteria; p__Proteobacteria; c__Gammaproteobacteria; o__Xanthomonadales; f__Sinobacteraceae; g__; s__
OTU_140	0	1	0	3	1	6	8	80	16	45	129	52	0	0	1	0	3	3	1	1	8	15	5	2	51	39	54	39	42	30	1	0	4	1	1	0		k__Bacteria; p__Proteobacteria; c__Alphaproteobacteria; o__Rhizobiales
OTU_141	143	81	25	85	109	238	9	12	16	31	11	38	36	42	24	3	13	12	177	37	327	183	55	61	18	11	36	32	41	22	36	29	54	45	8	20		k__Bacteria; p__Proteobacteria; c__Betaproteobacteria; o__Burkholderiales; f__Oxalobacteraceae; g__Cupriavidus; s__
OTU_142	38	49	66	66	73	67	13	16	19	17	11	17	36	37	51	36	43	41	76	40	77	62	37	78	14	10	13	17	14	24	106	28	13	35	19	45		k__Bacteria; p__Proteobacteria; c__Gammaproteobacteria; o__Xanthomonadales; f__Xanthomonadaceae; g__; s__
OTU_143	51	63	92	82	26	77	1	0	0	0	0	2	68	87	84	117	91	118	16	53	30	16	66	72	0	0	1	0	1	0	63	71	67	78	69	166		k__Bacteria; p__Verrucomicrobia; c__[Pedosphaerae]; o__[Pedosphaerales]; f__Ellin515; g__; s__
OTU_144	25	7	50	46	11	19	0	0	0	0	0	0	18	9	59	84	13	64	8	2	8	8	5	18	0	0	0	0	0	0	18	8	22	33	10	61		k__Bacteria; p__Planctomycetes; c__Phycisphaerae; o__WD2101; f__; g__; s__
OTU_145	98	86	262	318	73	174	0	0	0	1	0	1	69	49	207	309	82	148	40	33	48	51	75	98	3	0	0	0	1	2	28	14	44	78	22	157		k__Bacteria; p__Acidobacteria; c__Acidobacteriia; o__Acidobacteriales; f__Koribacteraceae; g__Candidatus Koribacter; s__
OTU_146	30	25	23	27	35	25	1	1	0	0	1	0	47	26	48	57	43	29	17	5	10	11	15	18	0	0	3	0	0	0	24	8	26	32	24	24		k__Bacteria; p__Armatimonadetes; c__[Fimbriimonadia]; o__[Fimbriimonadales]; f__[Fimbriimonadaceae]; g__Fimbriimonas; s__
OTU_147	20	12	3	25	3	8	0	0	0	0	0	0	19	35	15	17	59	9	16	71	10	39	35	6	0	0	0	0	0	0	48	128	57	25	49	19		k__Bacteria; p__Acidobacteria; c__[Chloracidobacteria]; o__11-24; f__; g__; s__
OTU_148	19	16	26	9	30	20	0	2	3	1	1	1	39	13	25	15	39	37	3	10	10	10	15	21	0	0	2	2	0	1	5	4	14	36	28	144		k__Bacteria; p__Chloroflexi; c__Anaerolineae; o__SBR1031; f__oc28; g__; s__
OTU_149	28	28	32	27	20	29	1	0	0	0	0	1	22	33	34	31	28	39	37	33	56	34	24	14	0	1	1	1	2	1	46	34	30	37	27	24		k__Bacteria; p__Proteobacteria; c__Alphaproteobacteria; o__Sphingomonadales; f__Sphingomonadaceae; g__Kaistobacter; s__
OTU_150	15	33	13	17	36	18	2	11	5	2	4	6	2	15	11	3	12	9	22	26	17	20	14	47	3	4	11	8	4	6	34	10	9	11	6	13		k__Bacteria; p__Planctomycetes; c__Planctomycetia; o__Planctomycetales; f__Planctomycetaceae; g__Planctomyces; s__
OTU_151	83	19	10	29	66	31	0	0	1	0	1	3	38	8	11	5	6	4	58	47	23	36	57	29	1	1	0	0	2	2	5	10	17	5	11	3		k__Bacteria; p__Proteobacteria; c__Betaproteobacteria
OTU_152	15	30	20	36	9	15	0	0	0	0	0	0	25	26	12	37	31	30	16	64	28	12	48	20	0	0	0	0	0	0	58	81	40	38	39	50		k__Bacteria; p__Nitrospirae; c__Nitrospira; o__Nitrospirales; f__0319-6A21; g__; s__
OTU_153	47	36	21	40	103	51	0	1	0	2	8	2	11	11	10	10	9	21	24	11	14	19	36	32	3	1	0	4	3	6	6	3	8	16	10	8		k__Bacteria; p__Proteobacteria; c__Betaproteobacteria; o__Methylophilales
OTU_154	23	20	31	8	150	80	0	0	0	2	0	0	18	10	19	44	35	39	13	2	2	4	2	7	0	0	0	0	0	0	9	1	8	19	0	10		k__Bacteria; p__Armatimonadetes; c__[Fimbriimonadia]; o__[Fimbriimonadales]; f__[Fimbriimonadaceae]
OTU_155	17	19	24	25	13	16	6	5	0	0	1	3	34	48	40	15	58	6	25	47	16	17	14	12	3	1	0	4	0	0	77	83	51	22	49	54		k__Bacteria; p__Proteobacteria; c__Gammaproteobacteria; o__Xanthomonadales; f__Sinobacteraceae; g__; s__
OTU_156	36	28	35	27	26	23	0	0	0	0	0	0	49	45	45	35	39	35	27	45	40	26	21	21	0	0	0	0	0	0	55	53	37	49	36	39		k__Bacteria; p__Planctomycetes; c__Phycisphaerae; o__WD2101; f__; g__; s__
OTU_157	46	49	43	37	52	52	1	2	3	1	4	2	17	25	34	25	33	28	48	41	50	43	43	54	2	2	2	4	1	2	82	27	31	28	30	16		k__Bacteria; p__Armatimonadetes; c__Chthonomonadetes; o__Chthonomonadales; f__Chthonomonadaceae; g__; s__
OTU_158	19	15	11	9	22	19	8	14	8	9	12	12	50	89	53	18	74	40	15	14	21	17	15	26	6	7	20	9	17	9	25	34	75	56	39	48		k__Bacteria; p__Actinobacteria; c__Actinobacteria; o__Actinomycetales; f__Nocardioidaceae; g__Nocardioides; s__
OTU_159	30	52	34	36	55	52	3	5	2	2	1	4	33	34	33	23	36	37	37	29	41	50	16	42	0	0	1	4	0	5	18	15	20	28	29	18		k__Bacteria; p__Acidobacteria; c__Solibacteres; o__Solibacterales
OTU_160	33	46	54	38	42	58	0	1	1	1	1	0	34	28	36	26	33	34	30	19	29	29	12	21	1	0	0	2	2	1	37	18	29	39	36	19		k__Bacteria; p__Armatimonadetes; c__Chthonomonadetes; o__Chthonomonadales; f__Chthonomonadaceae; g__; s__
OTU_161	14	13	43	31	21	24	0	2	2	0	0	0	13	6	28	26	25	16	18	15	17	18	20	35	2	0	0	1	0	1	27	12	9	16	9	36		k__Bacteria; p__Chloroflexi; c__Ktedonobacteria; o__JG30-KF-AS9; f__; g__; s__
OTU_162	44	35	37	29	32	36	5	5	0	2	3	0	60	55	50	43	59	48	22	29	29	21	10	30	5	1	8	4	4	4	32	41	32	46	26	72		k__Bacteria; p__Actinobacteria; c__Thermoleophilia; o__Gaiellales; f__Gaiellaceae; g__; s__
OTU_163	15	14	13	12	1	8	0	0	0	0	0	0	34	34	24	26	42	13	4	34	10	7	17	10	0	0	0	0	0	0	38	54	56	30	39	18		k__Bacteria; p__Proteobacteria; c__Deltaproteobacteria; o__Syntrophobacterales; f__Syntrophobacteraceae; g__; s__
OTU_164	17	15	47	31	49	42	0	0	1	0	0	3	24	26	39	48	30	49	25	18	15	17	19	19	0	0	0	0	0	0	22	15	11	28	30	25		k__Bacteria; p__Acidobacteria; c__Solibacteres; o__Solibacterales; f__Solibacteraceae; g__Candidatus Solibacter; s__
OTU_165	44	25	14	15	27	23	34	46	36	27	23	37	19	17	18	6	9	13	45	30	50	32	27	40	95	40	49	43	37	50	21	30	42	13	12	18		k__Bacteria; p__Proteobacteria; c__Alphaproteobacteria; o__Rhizobiales; f__Phyllobacteriaceae; g__Mesorhizobium; s__
OTU_166	27	161	84	62	244	130	0	0	9	18	0	14	42	40	11	17	16	55	4	12	2	8	31	72	0	0	0	12	0	2	15	14	8	24	73	43		k__Bacteria; p__Proteobacteria; c__Betaproteobacteria; o__Neisseriales; f__Neisseriaceae
OTU_167	25	13	85	22	3	12	0	0	0	0	1	0	27	11	63	23	20	22	0	31	4	4	0	1	0	0	0	1	0	0	1	24	10	47	41	1		k__Bacteria; p__Chlamydiae; c__Chlamydiia; o__Chlamydiales
OTU_168	21	16	50	35	19	26	0	1	2	1	0	0	29	23	46	23	22	50	15	9	21	14	12	14	5	2	2	0	1	1	17	13	17	29	15	24		k__Bacteria; p__Proteobacteria; c__Alphaproteobacteria; o__Rhizobiales; f__Hyphomicrobiaceae; g__Rhodoplanes; s__
OTU_169	45	51	31	82	15	32	1	0	0	0	0	3	51	79	35	30	87	44	56	89	23	19	125	189	0	0	0	0	0	0	70	111	56	75	65	60		k__Bacteria; p__Bacteroidetes; c__[Saprospirae]; o__[Saprospirales]; f__Chitinophagaceae; g__; s__
OTU_170	27	25	37	36	32	41	0	1	1	1	1	0	12	13	23	13	23	39	22	16	17	8	31	23	0	1	0	0	1	1	19	6	8	13	9	33		k__Bacteria; p__Chloroflexi; c__Ktedonobacteria; o__JG30-KF-AS9; f__; g__; s__
OTU_171	4	7	12	7	4	9	17	2	0	0	1	3	42	96	81	92	48	101	5	6	9	7	4	8	3	1	0	3	1	0	115	115	138	82	68	68		k__Bacteria; p__Proteobacteria; c__Betaproteobacteria; o__Burkholderiales; f__Oxalobacteraceae; g__Janthinobacterium; s__
OTU_172	13	31	9	14	97	27	0	0	0	0	1	0	18	41	6	5	73	43	5	43	16	9	33	27	0	2	1	0	0	0	10	7	31	19	32	82		k__Bacteria; p__Chloroflexi; c__Anaerolineae; o__SBR1031; f__oc28; g__; s__
OTU_173	1	104	3	1	47	4	1	1	0	4	1	0	1	18	4	3	2	0	42	22	7	2	15	171	0	0	0	0	5	1	0	2	1	5	0	1		k__Bacteria; p__Proteobacteria; c__Gammaproteobacteria; o__Xanthomonadales; f__Xanthomonadaceae; g__Dokdonella; s__
OTU_174	0	0	21	201	0	46	0	0	0	0	0	1	2	1	34	41	4	16	0	0	0	0	8	10	0	0	0	0	0	0	1	0	3	2	1	74		k__Bacteria; p__Acidobacteria; c__DA052; o__Ellin6513; f__; g__; s__
OTU_175	2	2	25	29	3	18	0	0	0	0	0	0	6	3	14	13	36	26	0	0	0	0	16	44	0	0	0	0	0	1	0	0	5	3	3	211		k__Bacteria; p__Chloroflexi; c__Anaerolineae; o__SBR1031; f__A4b; g__; s__
OTU_176	19	10	10	11	98	27	2	1	1	3	6	0	9	11	2	3	12	1	44	13	11	13	20	45	0	6	4	4	3	6	6	11	18	6	9	8		k__Bacteria; p__Acidobacteria; c__[Chloracidobacteria]; o__RB41; f__Ellin6075; g__; s__
OTU_177	77	16	5	1	21	1	19	2	2	1	1	0	7	1	0	0	0	2	92	13	14	12	7	97	4	1	0	2	0	1	2	4	5	14	1	0		k__Bacteria; p__Bacteroidetes; c__[Saprospirae]; o__[Saprospirales]; f__Chitinophagaceae; g__Niabella; s__
OTU_178	15	11	20	38	16	20	0	0	0	0	1	0	38	38	33	31	42	32	13	17	18	17	27	18	0	0	0	0	2	0	25	36	34	45	30	31		k__Bacteria; p__Planctomycetes; c__Phycisphaerae; o__WD2101; f__; g__; s__
OTU_179	7	11	30	15	23	24	0	3	0	1	0	3	18	9	32	51	41	36	1	1	3	9	4	22	1	0	0	0	0	0	1	1	10	17	15	93		k__Bacteria; p__Chloroflexi; c__Anaerolineae; o__SBR1031; f__oc28; g__; s__
OTU_180	12	13	7	11	23	8	7	11	3	5	5	1	12	13	15	6	13	9	31	31	15	39	15	22	8	8	17	4	6	7	41	18	16	8	13	6		k__Bacteria; p__Proteobacteria; c__Alphaproteobacteria; o__Rhodospirillales; f__Rhodospirillaceae; g__; s__
OTU_181	42	107	81	40	33	95	0	0	0	0	0	0	3	4	12	5	6	19	4	1	23	35	5	22	0	0	0	1	0	1	12	0	5	16	1	12		k__Bacteria; p__Bacteroidetes; c__Cytophagia; o__Cytophagales; f__Cytophagaceae; g__; s__
OTU_182	7	12	14	17	40	28	1	0	0	0	0	0	10	11	9	6	14	13	21	20	17	13	19	16	0	0	1	1	2	0	19	14	23	27	24	11		k__Bacteria; p__Proteobacteria; c__Gammaproteobacteria; o__Legionellales; f__Coxiellaceae; g__; s__
OTU_183	37	16	31	13	15	20	0	0	0	2	0	1	17	17	22	21	16	26	27	29	20	15	29	22	2	1	1	3	0	0	18	15	16	25	15	28		k__Bacteria; p__Proteobacteria; c__Alphaproteobacteria; o__Rhodospirillales; f__Rhodospirillaceae; g__; s__
OTU_184	17	20	5	12	9	11	0	0	0	0	0	0	37	29	11	11	24	20	17	31	22	14	14	11	0	0	1	0	0	0	73	50	17	11	37	7		k__Bacteria; p__Gemmatimonadetes; c__Gemmatimonadetes
OTU_185	45	23	79	90	6	63	0	0	0	0	0	0	78	36	89	108	64	81	3	66	32	16	53	64	0	0	0	0	0	1	51	78	62	58	31	129		k__Bacteria; p__Acidobacteria; c__Solibacteres; o__Solibacterales; f__; g__; s__
OTU_186	15	12	10	6	53	26	2	7	2	4	5	2	5	5	8	11	11	12	41	9	43	31	8	28	1	1	9	6	8	7	16	10	3	8	7	8		k__Bacteria; p__Proteobacteria; c__Gammaproteobacteria; o__Xanthomonadales; f__Xanthomonadaceae
OTU_187	17	25	57	32	23	21	0	0	0	2	0	2	11	16	12	6	11	11	20	22	43	21	9	28	2	4	1	2	2	3	17	26	13	42	11	36		k__Bacteria; p__Bacteroidetes; c__[Saprospirae]; o__[Saprospirales]; f__Chitinophagaceae
OTU_188	5	7	2	5	4	6	0	0	0	0	0	0	65	30	10	23	37	14	6	17	1	5	12	2	0	0	0	2	0	0	17	72	36	17	85	23		k__Bacteria; p__Chloroflexi; c__Anaerolineae; o__GCA004; f__; g__; s__
OTU_189	43	28	38	44	109	33	1	3	1	0	1	1	29	32	40	34	39	61	155	55	31	24	30	51	0	2	0	2	5	1	24	58	47	38	41	69		k__Bacteria; p__Proteobacteria; c__Deltaproteobacteria; o__Myxococcales; f__; g__; s__
OTU_190	16	11	8	15	47	27	4	3	6	15	3	26	3	3	4	5	0	11	59	13	48	95	22	110	6	1	4	4	6	14	30	6	10	3	3	8		k__Bacteria; p__Proteobacteria; c__Gammaproteobacteria; o__Xanthomonadales; f__Xanthomonadaceae
OTU_191	34	29	37	44	33	45	1	0	0	0	1	0	12	16	27	19	31	34	31	17	48	32	16	39	0	0	0	0	1	0	26	3	23	32	15	33		k__Bacteria; p__Planctomycetes; c__Phycisphaerae; o__WD2101; f__; g__; s__
OTU_192	4	15	2	3	16	14	0	2	0	4	0	1	3	6	1	2	1	6	23	12	8	216	5	25	3	2	0	0	0	1	4	11	72	5	5	0		k__Bacteria; p__Bacteroidetes; c__[Saprospirae]; o__[Saprospirales]; f__Chitinophagaceae; g__; s__
OTU_193	24	21	26	31	13	19	0	0	0	0	0	0	44	40	20	40	35	28	27	70	28	25	32	16	2	0	0	0	0	0	94	61	34	39	44	10		k__Bacteria; p__Acidobacteria; c__iii1-8; o__DS-18; f__; g__; s__
OTU_194	31	12	10	9	40	27	1	2	2	0	1	1	15	5	5	9	11	14	33	22	9	16	16	34	1	4	0	2	2	3	9	7	8	12	9	25		k__Bacteria; p__Bacteroidetes; c__[Saprospirae]; o__[Saprospirales]; f__Chitinophagaceae; g__; s__
OTU_195	28	18	68	73	17	34	0	0	2	1	2	0	17	12	71	59	24	45	11	30	26	13	21	13	0	0	0	0	2	1	19	11	17	24	15	31		k__Bacteria; p__Verrucomicrobia; c__Opitutae; o__Opitutales; f__Opitutaceae; g__Opitutus; s__
OTU_196	19	8	19	32	18	14	0	0	0	0	0	0	31	18	47	43	21	55	9	3	25	9	3	8	0	0	0	0	0	0	15	9	21	28	12	12		k__Bacteria; p__Gemmatimonadetes; c__Gemmatimonadetes; o__Gemmatimonadales
OTU_197	0	1	0	6	3	0	9	27	12	24	27	39	1	1	0	0	0	1	7	0	5	10	2	1	92	35	73	46	38	31	0	2	0	1	1	2		k__Bacteria; p__Proteobacteria; c__Alphaproteobacteria; o__Rhodospirillales; f__Rhodospirillaceae; g__Azospirillum; s__
OTU_198	78	34	56	41	24	34	5	10	4	8	5	7	32	18	23	43	13	46	24	27	49	45	18	26	9	6	8	7	9	14	12	18	10	31	18	23		k__Bacteria; p__Proteobacteria; c__Alphaproteobacteria; o__Caulobacterales; f__Caulobacteraceae
OTU_199	17	24	35	25	4	19	0	0	0	1	0	0	31	17	19	29	16	21	10	36	20	14	21	19	0	0	0	0	0	0	25	27	12	24	15	17		k__Bacteria; p__Acidobacteria; c__Acidobacteria-6; o__iii1-15; f__; g__; s__
OTU_200	25	9	7	5	6	8	41	19	42	16	12	23	3	6	8	0	4	0	65	6	52	22	7	28	30	12	67	23	21	28	0	4	5	5	3	0		k__Bacteria; p__Proteobacteria; c__Alphaproteobacteria; o__Rhizobiales; f__Xanthobacteraceae; g__Labrys; s__
OTU_201	5	7	7	83	21	39	0	0	0	0	0	4	10	6	11	16	21	28	5	3	28	14	46	20	0	0	0	0	0	1	2	3	6	27	6	24		k__Bacteria; p__Bacteroidetes; c__[Saprospirae]; o__[Saprospirales]; f__Chitinophagaceae; g__Flavisolibacter; s__
OTU_202	17	29	5	11	27	17	21	37	14	18	19	22	12	17	20	7	10	11	44	12	15	18	15	55	40	30	69	58	30	71	17	15	18	8	4	12		k__Bacteria; p__Actinobacteria; c__Actinobacteria; o__Actinomycetales; f__Mycobacteriaceae; g__Mycobacterium; s__
OTU_203	31	34	21	33	59	39	1	0	2	1	3	0	21	25	18	7	22	30	48	29	48	42	20	47	0	1	0	2	4	1	53	26	27	23	29	31		k__Bacteria; p__Proteobacteria; c__Betaproteobacteria; o__; f__; g__; s__
OTU_204	35	10	52	76	7	21	1	0	0	0	0	0	15	8	18	13	9	18	20	7	19	8	21	6	0	0	0	0	0	0	12	10	5	12	6	22		k__Bacteria; p__Gemmatimonadetes; c__Gemmatimonadetes; o__Ellin5290; f__; g__; s__
OTU_205	33	35	24	7	63	43	0	0	0	0	0	0	55	49	19	12	57	28	29	47	37	32	38	50	0	0	0	0	0	0	91	40	40	66	45	50		k__Bacteria; p__Verrucomicrobia; c__[Pedosphaerae]; o__[Pedosphaerales]
OTU_206	14	46	12	12	29	49	0	0	0	0	0	0	27	78	22	20	140	44	8	16	18	10	43	47	1	0	0	1	0	0	57	22	51	42	38	134		k__Bacteria; p__Verrucomicrobia; c__[Pedosphaerae]; o__[Pedosphaerales]; f__Ellin515; g__; s__
OTU_207	24	19	37	34	31	38	0	0	0	0	0	0	17	7	25	46	12	40	9	4	25	12	13	24	1	0	0	0	0	0	22	5	11	25	4	16		k__Bacteria; p__Acidobacteria; c__Acidobacteriia; o__Acidobacteriales; f__Acidobacteriaceae; g__; s__
OTU_208	22	18	7	7	25	17	0	0	0	0	0	0	34	66	21	27	50	17	28	99	26	19	22	11	0	0	0	0	0	0	61	69	41	29	84	28		k__Bacteria; p__Acidobacteria; c__[Chloracidobacteria]; o__11-24; f__; g__; s__
OTU_209	42	15	34	17	4	26	2	0	0	0	1	1	15	6	19	12	4	13	13	19	8	15	7	12	1	0	1	0	2	1	8	18	10	15	7	31		k__Bacteria; p__Bacteroidetes; c__Sphingobacteriia; o__Sphingobacteriales; f__; g__; s__
OTU_210	9	5	23	13	9	13	2	2	2	3	6	1	21	18	26	14	33	22	8	6	16	6	7	6	5	5	4	3	2	7	17	5	28	17	21	26		k__Bacteria; p__Chloroflexi; c__C0119; o__; f__; g__; s__
OTU_211	23	20	16	25	13	13	0	1	0	0	0	0	41	56	28	48	53	34	17	24	20	12	30	18	1	0	0	0	2	0	35	38	52	38	40	36		k__Bacteria; p__Verrucomicrobia; c__[Pedosphaerae]; o__[Pedosphaerales]; f__; g__; s__
OTU_212	11	10	9	10	28	21	1	1	3	5	12	3	15	25	27	11	42	21	15	8	12	10	17	29	2	4	11	7	16	7	18	17	19	19	20	33		k__Bacteria; p__Chloroflexi; c__Chloroflexi; o__[Roseiflexales]; f__[Kouleothrixaceae]; g__; s__
OTU_213	29	8	16	29	32	17	0	0	0	0	0	1	80	24	30	41	56	18	34	5	10	8	52	130	0	0	0	0	1	1	11	23	13	97	63	32		k__Bacteria; p__Cyanobacteria; c__Chloroplast; o__Stramenopiles; f__; g__; s__
OTU_214	16	12	16	21	33	30	0	0	0	3	0	0	4	6	12	8	18	24	29	16	21	9	29	32	0	0	0	1	1	0	33	8	11	9	10	14		k__Bacteria; p__Chloroflexi; c__Ktedonobacteria; o__JG30-KF-AS9; f__; g__; s__
OTU_215	28	25	15	14	21	29	0	0	0	0	0	0	5	18	9	6	20	17	20	53	36	15	41	54	0	0	0	1	0	0	69	26	18	25	20	16		k__Bacteria; p__Planctomycetes; c__Phycisphaerae; o__WD2101; f__; g__; s__
OTU_216	6	8	0	7	4	0	0	5	1	5	0	1	3	60	6	68	11	5	5	3	46	43	4	1	2	1	2	0	4	1	5	60	96	2	87	32		k__Bacteria; p__Bacteroidetes; c__Sphingobacteriia; o__Sphingobacteriales; f__Sphingobacteriaceae; g__; s__
OTU_217	10	32	5	15	31	22	1	1	0	1	3	0	11	12	4	6	8	13	34	9	45	27	14	55	2	0	0	3	3	5	12	10	10	20	10	11		k__Bacteria; p__Planctomycetes; c__Phycisphaerae; o__WD2101; f__; g__; s__
OTU_218	29	33	25	18	26	31	0	0	1	0	0	0	46	21	29	29	27	18	32	37	39	19	16	20	0	0	0	0	0	0	45	50	25	21	23	12		k__Bacteria; p__Gemmatimonadetes; c__Gemmatimonadetes; o__Ellin5290; f__; g__; s__
OTU_219	19	20	33	11	8	19	6	18	26	11	5	19	15	14	25	22	10	22	21	23	11	33	17	23	7	9	11	19	11	13	16	32	11	9	8	15		k__Bacteria; p__Proteobacteria; c__Alphaproteobacteria; o__Rhodospirillales; f__Rhodospirillaceae; g__; s__
OTU_220	36	29	48	27	28	23	0	3	2	2	3	4	38	38	61	35	40	53	25	23	30	21	16	19	2	2	5	3	3	5	20	13	33	43	26	38		k__Bacteria; p__Actinobacteria; c__Thermoleophilia; o__Gaiellales; f__Gaiellaceae; g__; s__
OTU_221	4	103	8	2	6	5	3	1	0	1	0	1	1	2	5	1	4	9	0	0	7	44	18	13	0	0	0	0	0	3	1	0	96	13	0	21		k__Bacteria; p__Bacteroidetes; c__[Saprospirae]; o__[Saprospirales]; f__Chitinophagaceae; g__Chitinophaga; s__
OTU_222	23	8	36	21	25	34	0	0	0	0	0	0	21	5	22	53	11	27	12	15	20	10	17	24	3	0	0	0	0	0	16	5	6	18	7	15		k__Bacteria; p__Acidobacteria; c__Acidobacteriia; o__Acidobacteriales; f__Koribacteraceae; g__Candidatus Koribacter; s__
OTU_223	2	2	3	2	52	1	2	9	0	0	0	1	1	1	0	0	2	1	14	1	1	4	6	135	2	0	3	0	2	0	0	0	1	0	2	4		k__Bacteria; p__Bacteroidetes; c__[Saprospirae]; o__[Saprospirales]; f__Chitinophagaceae
OTU_224	11	13	37	26	11	19	0	0	0	0	0	0	18	10	27	46	18	35	5	3	8	6	10	9	0	0	0	0	0	1	5	5	11	17	15	24		k__Bacteria; p__Verrucomicrobia; c__[Pedosphaerae]; o__[Pedosphaerales]; f__Ellin517; g__; s__
OTU_225	5	7	3	12	9	13	0	1	2	0	3	0	40	35	24	23	33	13	13	7	11	7	13	16	4	1	0	5	1	1	25	22	24	12	16	16		k__Bacteria; p__Proteobacteria; c__Deltaproteobacteria; o__Myxococcales; f__Myxococcaceae
OTU_226	21	15	18	13	24	20	0	0	0	0	0	0	17	18	15	20	22	17	23	23	9	9	22	16	0	0	1	0	0	0	40	20	17	17	21	14		k__Bacteria; p__Acidobacteria; c__Acidobacteriia; o__Acidobacteriales; f__Koribacteraceae
OTU_227	18	12	3	3	12	6	6	9	2	4	1	4	18	19	15	9	21	13	10	16	72	27	5	8	4	7	37	13	14	4	7	10	17	9	9	11		k__Bacteria; p__Actinobacteria; c__Actinobacteria; o__Actinomycetales; f__Nocardioidaceae
OTU_228	9	13	3	6	16	12	0	0	0	0	0	0	19	18	8	8	14	8	8	39	23	13	11	12	0	0	0	0	0	0	96	27	19	15	22	8		k__Bacteria; p__Gemmatimonadetes; c__Gemmatimonadetes; o__N1423WL; f__; g__; s__
OTU_229	5	7	6	3	12	15	1	3	0	0	1	1	6	18	2	1	29	16	21	9	17	18	17	26	0	0	3	3	3	0	2	0	24	29	13	12		k__Bacteria; p__Proteobacteria; c__Gammaproteobacteria; o__Legionellales; f__Coxiellaceae; g__; s__
OTU_230	5	4	8	14	2	2	1	0	0	1	2	1	33	27	41	49	35	22	4	7	6	3	3	7	1	0	2	0	2	1	6	17	41	26	33	39		k__Bacteria; p__Cyanobacteria; c__Chloroplast; o__Chlorophyta; f__; g__; s__
OTU_231	22	26	23	28	26	31	1	2	5	5	2	4	18	7	13	10	18	20	29	21	18	19	22	21	1	1	2	2	2	1	17	18	7	15	17	7		k__Bacteria; p__Proteobacteria; c__Alphaproteobacteria
OTU_232	30	38	10	17	36	31	0	0	0	0	0	0	42	55	27	25	60	30	34	63	53	29	26	30	1	0	3	0	0	0	77	66	55	39	56	29		k__Bacteria; p__Proteobacteria; c__Betaproteobacteria; o__; f__; g__; s__
OTU_233	26	20	40	41	61	43	0	3	1	0	1	2	33	20	45	32	33	23	29	11	20	17	13	9	0	0	0	0	0	1	13	8	18	35	26	19		k__Bacteria; p__Acidobacteria; c__Acidobacteriia; o__Acidobacteriales; f__Koribacteraceae; g__Candidatus Koribacter; s__
OTU_234	133	84	37	46	60	33	45	13	29	29	15	34	36	25	16	17	30	37	41	25	53	72	42	59	46	50	30	31	25	25	18	21	21	36	23	24		k__Bacteria; p__Proteobacteria; c__Betaproteobacteria; o__Burkholderiales; f__Oxalobacteraceae
OTU_235	35	29	48	76	58	38	5	18	6	9	10	9	24	26	14	21	35	23	60	179	33	36	201	53	3	13	11	2	10	9	29	103	24	16	22	18		k__Bacteria; p__Bacteroidetes; c__[Saprospirae]; o__[Saprospirales]; f__Chitinophagaceae; g__Niastella; s__
OTU_236	25	15	25	18	9	19	0	0	0	0	0	0	19	9	22	22	13	31	13	6	28	15	13	16	0	0	0	0	0	1	19	14	15	15	6	11		k__Bacteria; p__Proteobacteria; c__Alphaproteobacteria; o__Ellin329; f__; g__; s__
OTU_237	6	12	4	5	19	15	0	0	0	0	0	0	33	24	10	10	21	16	10	18	14	11	10	9	0	0	0	0	0	0	15	25	35	29	36	17		k__Bacteria; p__Gemmatimonadetes; c__Gemmatimonadetes
OTU_238	15	12	18	17	17	19	1	0	0	0	0	0	16	5	16	13	16	31	9	7	16	16	13	25	0	0	0	1	2	1	15	6	6	21	10	21		k__Bacteria; p__Planctomycetes; c__Phycisphaerae; o__WD2101; f__; g__; s__
OTU_239	12	21	21	19	16	24	0	1	0	2	2	2	5	13	19	19	19	19	15	19	10	17	13	31	0	1	3	0	3	1	16	10	12	11	10	30		k__Bacteria; p__Chloroflexi; c__Anaerolineae; o__SBR1031; f__A4b; g__; s__
OTU_240	15	11	14	11	8	7	0	1	1	0	0	0	35	54	16	28	40	13	6	17	8	9	23	8	0	1	0	0	0	0	31	65	43	36	52	21		k__Bacteria; p__Verrucomicrobia; c__[Pedosphaerae]; o__[Pedosphaerales]; f__; g__; s__
OTU_241	27	27	35	27	131	51	0	0	1	0	0	0	35	21	38	48	28	34	47	31	56	38	42	46	0	2	0	0	0	2	17	38	41	50	21	37		k__Bacteria; p__Verrucomicrobia; c__[Pedosphaerae]; o__[Pedosphaerales]; f__; g__; s__
OTU_242	14	10	2	1	16	3	34	20	30	11	6	9	4	7	2	0	3	0	13	4	16	21	6	7	32	35	37	29	26	18	5	3	8	6	5	1		k__Bacteria; p__Proteobacteria; c__Alphaproteobacteria; o__Rhizobiales
OTU_243	3	10	4	9	39	13	0	0	2	1	1	0	15	35	18	10	20	8	11	12	22	10	10	136	0	1	0	0	3	0	60	63	22	24	17	39		k__Bacteria; p__Proteobacteria; c__Gammaproteobacteria; o__Xanthomonadales; f__Xanthomonadaceae; g__Luteimonas; s__
OTU_244	15	33	27	23	38	49	0	0	1	2	0	0	11	14	8	11	12	12	57	34	2	9	2	6	1	0	0	0	0	0	11	29	6	5	0	1		k__Bacteria; p__Bacteroidetes; c__[Saprospirae]; o__[Saprospirales]; f__Chitinophagaceae
OTU_245	1	5	1	1	26	2	0	4	0	3	0	3	2	3	0	0	1	2	7	0	0	2	316	0	0	4	0	2	0	1	0	0	0	2	5	0		k__Bacteria; p__Bacteroidetes; c__[Saprospirae]; o__[Saprospirales]; f__Chitinophagaceae; g__Filimonas; s__lacunae
OTU_246	7	12	4	8	12	11	2	2	1	0	3	0	23	39	10	8	39	11	5	42	18	13	18	10	3	1	0	2	2	0	22	29	37	15	26	10		k__Bacteria; p__Chloroflexi; c__Chloroflexi; o__[Roseiflexales]; f__[Kouleothrixaceae]; g__; s__
OTU_247	25	20	19	23	15	19	0	1	0	0	1	1	94	96	71	57	104	45	13	29	10	9	14	15	4	0	1	1	3	0	18	48	82	63	61	52		k__Archaea; p__Crenarchaeota; c__Thaumarchaeota; o__Nitrososphaerales; f__Nitrososphaeraceae; g__Candidatus Nitrososphaera
OTU_248	13	23	9	9	13	20	0	0	0	0	0	3	11	17	5	6	18	20	13	20	33	18	24	18	0	0	2	0	0	0	24	17	15	39	22	14		k__Bacteria; p__Proteobacteria; c__Betaproteobacteria; o__SC-I-84; f__; g__; s__
OTU_249	10	10	5	5	2	5	0	0	0	1	1	0	27	32	4	12	23	4	7	25	9	5	9	2	1	1	0	0	0	0	29	50	21	19	42	3		k__Bacteria; p__Acidobacteria; c__S035; o__; f__; g__; s__
OTU_250	17	16	18	19	35	24	2	0	0	1	2	2	15	8	10	13	13	22	19	17	19	19	11	38	0	0	1	2	2	4	18	5	12	11	6	21		k__Bacteria; p__Armatimonadetes; c__Chthonomonadetes; o__SJA-22; f__; g__; s__
OTU_251	13	14	49	24	15	20	0	0	0	0	0	0	16	16	30	25	16	29	8	24	9	5	16	4	2	0	0	0	0	0	7	10	17	15	22	9		k__Bacteria; p__Actinobacteria; c__Thermoleophilia; o__Gaiellales; f__Gaiellaceae; g__; s__
OTU_252	33	39	34	28	25	11	0	0	1	3	0	0	34	18	28	9	22	10	9	67	10	15	26	24	0	0	0	0	1	0	38	47	19	38	26	33		k__Bacteria; p__Bacteroidetes; c__Cytophagia; o__Cytophagales; f__Cytophagaceae; g__; s__
OTU_253	31	34	36	38	22	22	1	0	0	0	0	0	29	23	12	19	27	7	12	55	26	14	23	14	0	0	0	0	0	0	24	28	16	21	13	35		k__Bacteria; p__Proteobacteria; c__Deltaproteobacteria; o__Myxococcales
OTU_254	106	32	32	36	64	40	0	3	4	1	8	2	18	10	23	9	14	71	25	31	27	59	33	29	2	4	3	2	8	2	1	13	23	27	10	24		k__Bacteria; p__Bacteroidetes; c__[Saprospirae]; o__[Saprospirales]; f__Chitinophagaceae
OTU_255	16	20	6	10	15	10	1	0	0	0	0	0	36	32	7	19	26	17	27	46	26	10	14	9	2	0	0	0	0	0	61	39	14	34	36	5		k__Bacteria; p__Gemmatimonadetes; c__Gemmatimonadetes; o__Gemmatimonadales; f__Ellin5301; g__; s__
OTU_256	23	15	6	12	15	11	0	0	0	0	1	0	12	35	6	8	27	5	19	23	24	17	9	10	0	0	0	0	0	0	33	27	26	16	43	11		k__Bacteria; p__Acidobacteria; c__Solibacteres; o__Solibacterales; f__; g__; s__
OTU_257	55	19	8	40	52	7	27	34	148	22	55	26	21	18	18	2	9	11	108	12	43	48	64	27	132	111	40	59	66	39	18	33	20	16	26	16		k__Bacteria; p__Proteobacteria; c__Alphaproteobacteria; o__Sphingomonadales; f__Sphingomonadaceae; g__Novosphingobium; s__
OTU_258	11	46	7	13	35	12	1	1	0	1	1	4	3	3	3	7	4	7	32	10	23	33	9	22	2	1	3	0	2	3	20	5	13	15	6	0		k__Bacteria; p__Bacteroidetes; c__[Saprospirae]; o__[Saprospirales]; f__Chitinophagaceae
OTU_259	18	18	21	20	21	23	0	1	0	2	0	0	31	24	29	23	32	16	19	35	18	10	13	20	2	0	0	0	1	0	34	21	18	16	22	15		k__Bacteria; p__Planctomycetes; c__Planctomycetia; o__Pirellulales; f__Pirellulaceae; g__Pirellula; s__
OTU_260	3	62	0	1	15	4	0	1	0	0	0	1	1	15	1	1	1	1	32	2	6	7	136	30	0	0	0	0	0	0	4	3	1	9	1	0		k__Bacteria; p__Bacteroidetes; c__Flavobacteriia; o__Flavobacteriales; f__Flavobacteriaceae; g__Flavobacterium; s__columnare
OTU_261	9	17	35	23	11	36	0	0	0	0	0	0	21	20	47	24	11	37	4	19	17	8	9	9	0	0	0	0	0	0	9	23	9	15	34	14		k__Bacteria; p__Gemmatimonadetes; c__Gemm-1; o__; f__; g__; s__
OTU_262	10	7	25	19	12	25	0	0	0	2	0	0	16	13	18	13	23	21	6	8	9	6	20	9	1	0	0	0	0	0	8	6	14	13	6	29		k__Bacteria; p__Proteobacteria; c__Deltaproteobacteria; o__Myxococcales
OTU_263	85	121	40	93	134	76	30	23	35	10	17	14	52	111	35	22	79	50	135	157	128	96	161	79	33	41	21	29	20	15	137	105	78	68	85	39		k__Bacteria; p__Proteobacteria; c__Betaproteobacteria; o__Burkholderiales; f__Comamonadaceae; g__Methylibium; s__
OTU_264	25	28	50	45	24	41	0	0	0	0	0	0	25	23	30	30	26	35	25	26	23	20	11	33	0	0	0	0	0	0	37	19	26	45	30	35		k__Bacteria; p__Planctomycetes; c__Phycisphaerae; o__WD2101; f__; g__; s__
OTU_265	0	0	1	0	0	0	0	0	0	0	0	0	1	3	3	0	1	0	18	1	0	0	0	155	0	1	0	0	0	0	1	2	0	0	1	0		k__Bacteria; p__Proteobacteria; c__Gammaproteobacteria; o__Xanthomonadales; f__Xanthomonadaceae; g__Dokdonella; s__
OTU_266	8	16	14	38	13	36	0	0	0	0	0	0	8	22	4	4	21	7	8	23	10	8	6	4	0	0	0	0	0	0	65	25	18	25	9	7		k__Bacteria; p__Bacteroidetes; c__[Saprospirae]; o__[Saprospirales]; f__Chitinophagaceae; g__; s__
OTU_267	14	10	17	16	18	15	0	0	0	0	0	2	26	14	18	20	15	25	10	19	15	5	15	17	0	0	1	0	0	0	18	15	13	30	13	30		k__Bacteria; p__Verrucomicrobia; c__[Pedosphaerae]; o__[Pedosphaerales]; f__; g__; s__
OTU_268	15	7	31	18	1	14	0	0	0	0	1	0	26	23	36	45	22	28	4	20	5	4	13	6	0	0	0	0	0	0	15	34	48	51	23	20		k__Bacteria; p__Verrucomicrobia; c__[Pedosphaerae]; o__[Pedosphaerales]
OTU_269	21	15	41	25	8	26	0	0	0	0	0	0	27	6	23	20	15	17	7	27	12	10	18	17	0	0	0	0	0	0	17	11	14	22	9	22		k__Bacteria; p__Verrucomicrobia; c__Opitutae; o__Opitutales; f__Opitutaceae; g__Opitutus; s__
OTU_270	7	2	3	10	6	2	2	1	0	1	0	0	24	24	33	29	46	13	3	4	4	3	7	5	0	0	6	3	3	2	1	11	32	12	17	40		k__Bacteria; p__Firmicutes; c__Bacilli; o__Bacillales; f__Bacillaceae; g__Bacillus; s__cereus
OTU_271	11	69	1	1	24	3	2	1	4	2	0	5	5	14	6	23	1	0	56	1	0	47	7	3	5	0	1	1	0	0	1	7	1	7	0	9		k__Bacteria; p__Bacteroidetes; c__Sphingobacteriia; o__Sphingobacteriales; f__Sphingobacteriaceae; g__Pedobacter; s__
OTU_272	10	19	20	17	7	9	10	9	3	2	3	3	21	26	18	27	21	10	10	27	3	16	8	6	5	13	3	1	4	3	10	42	27	10	13	13		k__Bacteria; p__Proteobacteria; c__Gammaproteobacteria; o__Xanthomonadales; f__Sinobacteraceae; g__Steroidobacter; s__
OTU_273	25	30	2	5	11	12	0	0	0	0	0	0	31	36	6	3	30	13	9	36	22	13	6	7	0	0	0	0	0	0	32	37	42	31	65	8		k__Bacteria; p__Planctomycetes; c__Phycisphaerae; o__WD2101; f__; g__; s__
OTU_274	32	84	115	73	52	53	3	2	4	12	8	8	22	20	36	73	25	103	46	37	40	47	37	44	1	3	6	4	5	8	17	23	41	37	9	16		k__Bacteria; p__Bacteroidetes; c__[Saprospirae]; o__[Saprospirales]; f__Chitinophagaceae; g__; s__
OTU_275	5	4	10	11	9	10	2	2	0	0	1	0	17	18	18	19	23	21	5	9	9	7	4	8	0	0	0	2	2	2	11	9	10	23	9	23		k__Bacteria
OTU_276	38	12	8	8	24	12	23	19	15	11	8	20	17	24	12	9	11	15	58	14	36	43	34	27	33	41	22	19	15	12	25	46	44	22	19	13		k__Bacteria; p__Proteobacteria; c__Alphaproteobacteria; o__Sphingomonadales; f__Sphingomonadaceae; g__Sphingomonas; s__
OTU_277	11	27	6	11	19	15	0	2	0	0	0	0	33	30	10	14	27	25	22	31	24	17	16	6	1	0	1	0	0	0	67	39	29	30	38	19		k__Bacteria; p__Proteobacteria; c__Betaproteobacteria; o__SC-I-84; f__; g__; s__
OTU_278	30	23	45	24	19	20	7	6	5	2	8	2	21	31	29	20	39	20	25	30	29	21	18	28	6	4	9	8	8	4	45	35	27	23	16	17		k__Bacteria; p__Proteobacteria; c__Alphaproteobacteria; o__Rhizobiales; f__Hyphomicrobiaceae; g__Rhodoplanes; s__
OTU_279	20	4	3	17	0	1	2	14	33	27	5	44	32	24	38	57	10	6	6	2	10	9	3	2	6	0	96	8	24	2	17	19	22	5	19	14		k__Bacteria; p__Proteobacteria; c__Alphaproteobacteria; o__Rickettsiales; f__mitochondria; g__Pythium; s__ultimum
OTU_280	8	10	8	10	11	10	2	4	3	1	5	1	18	22	13	10	21	15	12	23	10	4	10	6	0	2	2	2	0	0	32	20	18	12	19	14		k__Bacteria; p__Acidobacteria; c__[Chloracidobacteria]; o__DS-100; f__; g__; s__
OTU_281	19	31	53	63	61	38	0	0	0	2	2	3	22	51	170	51	74	87	40	15	17	26	33	28	0	1	0	2	1	1	32	28	37	38	29	32		k__Bacteria; p__Bacteroidetes; c__Cytophagia; o__Cytophagales; f__Cytophagaceae; g__; s__
OTU_282	14	24	6	7	1	2	0	0	0	0	0	0	15	16	5	0	15	5	10	47	22	4	57	6	0	0	0	0	0	0	26	17	8	11	15	15		k__Bacteria; p__WS3; c__PRR-12; o__Sediment-1; f__PRR-10; g__; s__
OTU_283	11	4	8	6	6	8	0	0	2	0	0	0	54	36	21	29	38	18	5	12	10	6	5	4	0	0	0	0	0	0	9	57	35	30	67	18		k__Bacteria; p__Chloroflexi; c__Anaerolineae; o__GCA004; f__; g__; s__
OTU_284	20	44	47	25	29	34	0	0	0	0	0	0	27	15	28	47	30	37	13	23	16	17	23	33	2	0	0	0	0	0	27	14	24	24	13	45		k__Bacteria; p__Acidobacteria; c__Acidobacteriia; o__Acidobacteriales; f__Koribacteraceae
OTU_285	17	4	38	22	13	23	0	0	0	0	2	1	24	7	24	33	12	57	16	12	11	5	15	8	0	0	0	0	0	0	9	11	18	30	12	35		k__Bacteria; p__Gemmatimonadetes; c__Gemmatimonadetes; o__; f__; g__; s__
OTU_286	7	7	13	8	13	12	0	0	1	0	0	1	6	9	8	0	6	2	15	10	16	10	12	23	0	0	1	0	0	2	27	6	5	6	2	5		k__Bacteria; p__Planctomycetes; c__Phycisphaerae; o__CPla-3; f__; g__; s__
OTU_287	9	17	21	15	17	19	0	0	0	0	0	0	15	2	10	11	6	16	7	9	9	7	9	17	0	0	0	0	0	0	15	5	6	15	3	26		k__Bacteria; p__Proteobacteria; c__Deltaproteobacteria; o__Myxococcales
OTU_288	15	11	2	0	9	7	33	12	12	3	3	6	3	9	2	0	0	2	22	8	22	17	5	54	11	40	10	4	6	13	5	4	13	4	1	16		k__Bacteria; p__Proteobacteria; c__Betaproteobacteria; o__Burkholderiales; f__Alcaligenaceae; g__Achromobacter; s__
OTU_289	9	5	51	37	15	23	0	0	0	0	0	0	21	11	60	40	17	75	13	23	7	5	3	4	0	0	0	0	0	0	10	20	18	60	8	19		k__Bacteria; p__Bacteroidetes; c__[Saprospirae]; o__[Saprospirales]; f__Chitinophagaceae; g__; s__
OTU_290	21	12	35	34	4	24	0	0	0	1	1	1	25	16	56	47	16	36	8	14	16	13	9	12	3	0	1	1	1	1	14	14	27	30	10	34		k__Bacteria; p__Acidobacteria; c__Solibacteres; o__Solibacterales; f__Solibacteraceae; g__; s__
OTU_291	4	15	5	6	17	9	1	2	1	0	0	1	9	20	5	4	12	5	31	28	21	14	18	14	0	1	0	1	0	1	43	37	17	8	26	2		k__Bacteria; p__Proteobacteria; c__Betaproteobacteria; o__SC-I-84; f__; g__; s__
OTU_292	9	15	2	1	13	5	0	0	0	0	0	0	12	35	5	2	27	3	7	33	12	9	16	8	0	0	0	0	0	0	37	34	37	13	28	5		k__Bacteria; p__Verrucomicrobia; c__[Pedosphaerae]; o__[Pedosphaerales]; f__; g__; s__
OTU_293	25	27	20	30	14	29	0	0	1	0	0	0	55	46	9	17	43	12	17	91	37	23	31	30	0	0	1	0	0	0	123	112	59	27	60	32		k__Bacteria; p__Acidobacteria; c__Acidobacteria-6; o__iii1-15; f__; g__; s__
OTU_294	21	18	10	8	16	15	0	2	1	0	0	1	23	17	9	13	28	13	10	37	12	19	21	13	0	0	0	2	1	0	39	20	33	19	23	25		k__Bacteria; p__Armatimonadetes; c__Chthonomonadetes; o__SJA-22; f__; g__; s__
OTU_295	3	1	15	84	0	28	0	0	2	2	0	0	19	1	20	20	7	14	0	0	2	0	13	14	0	0	0	0	0	1	5	0	6	11	5	19		k__Bacteria; p__Proteobacteria; c__Alphaproteobacteria; o__Rhodospirillales; f__Rhodospirillaceae; g__; s__
OTU_296	17	24	92	31	2	18	0	0	0	0	0	0	18	2	48	26	5	19	13	26	7	4	4	25	2	0	0	0	0	1	12	9	3	12	5	12		k__Bacteria; p__Proteobacteria; c__Gammaproteobacteria
OTU_297	5	8	9	8	13	24	0	0	0	0	0	0	11	6	15	29	25	30	1	2	4	5	8	27	0	0	0	0	0	0	6	1	11	12	6	25		k__Bacteria; p__Acidobacteria; c__Solibacteres; o__Solibacterales; f__; g__; s__
OTU_298	60	54	23	31	35	38	2	7	15	17	16	14	76	64	52	55	20	69	23	22	33	48	16	41	7	4	10	17	16	14	29	104	261	74	63	53		k__Bacteria; p__Bacteroidetes; c__Sphingobacteriia; o__Sphingobacteriales; f__Sphingobacteriaceae
OTU_299	6	11	4	7	29	8	7	11	3	4	17	5	13	35	16	5	43	8	22	13	18	11	26	28	3	8	8	15	20	19	12	15	31	16	30	40		k__Bacteria; p__Chloroflexi; c__Chloroflexi; o__[Roseiflexales]; f__[Kouleothrixaceae]; g__; s__
OTU_300	13	17	12	20	12	11	0	1	0	0	0	0	9	22	9	9	11	8	13	25	15	10	17	9	0	0	0	0	0	0	24	20	16	14	17	8		k__Bacteria; p__Proteobacteria; c__Alphaproteobacteria; o__Rhodospirillales; f__Rhodospirillaceae; g__; s__
OTU_301	9	19	9	6	9	15	6	3	7	5	3	10	5	9	4	3	4	13	18	9	22	16	11	20	3	4	2	6	1	9	11	10	9	5	3	2		k__Bacteria; p__Proteobacteria; c__Alphaproteobacteria; o__Caulobacterales; f__Caulobacteraceae; g__; s__
OTU_302	28	19	46	44	15	32	1	0	0	0	0	0	26	18	41	24	36	40	8	21	21	13	12	24	0	0	0	0	0	0	20	13	20	33	13	45		k__Bacteria; p__Planctomycetes; c__Phycisphaerae; o__WD2101; f__; g__; s__
OTU_303	5	1	19	21	3	7	0	0	1	0	0	0	33	12	21	30	29	20	1	12	6	2	5	6	0	1	0	2	0	0	4	21	17	23	23	43		k__Bacteria; p__Chloroflexi; c__Anaerolineae; o__SBR1031; f__oc28; g__; s__
OTU_304	21	27	15	30	30	16	2	4	5	9	7	7	6	2	6	4	5	13	15	4	11	57	8	21	3	0	6	3	6	11	3	4	3	5	0	5		k__Bacteria; p__Proteobacteria; c__Alphaproteobacteria; o__Rhodospirillales; f__Rhodospirillaceae; g__; s__
OTU_305	22	7	65	52	4	27	0	0	1	0	0	2	35	22	88	76	23	71	9	19	9	4	11	8	0	0	0	0	0	0	22	41	31	79	24	29		k__Bacteria; p__Bacteroidetes; c__[Saprospirae]; o__[Saprospirales]; f__Chitinophagaceae
OTU_306	54	22	1	1	25	10	0	1	0	0	0	0	10	2	2	3	4	7	7	4	80	82	8	5	0	0	0	0	0	0	2	0	15	0	8	2		k__Bacteria; p__Verrucomicrobia; c__Opitutae; o__Opitutales; f__Opitutaceae; g__Opitutus; s__
OTU_307	20	28	24	20	13	28	0	1	0	0	0	1	24	17	21	13	11	11	13	33	33	9	37	14	0	0	0	0	0	0	60	35	16	13	22	21		k__Bacteria; p__Gemmatimonadetes; c__Gemmatimonadetes; o__Ellin5290; f__; g__; s__
OTU_308	21	21	18	3	13	15	0	0	0	0	2	0	16	11	5	5	15	17	6	30	10	8	16	4	0	0	0	0	0	0	10	9	15	24	15	14		k__Bacteria; p__Proteobacteria; c__Deltaproteobacteria; o__Myxococcales; f__Haliangiaceae; g__; s__
OTU_309	6	98	0	1	105	8	0	0	0	0	2	0	1	18	0	0	1	0	1	7	16	13	9	5	0	1	0	0	1	0	0	2	2	0	7	0		k__Bacteria; p__Bacteroidetes; c__[Saprospirae]; o__[Saprospirales]; f__Chitinophagaceae; g__; s__
OTU_310	20	16	19	18	3	9	0	1	0	2	0	0	15	8	6	11	12	11	13	31	6	8	23	8	0	0	0	0	0	0	0	9	12	10	5	38		k__Bacteria; p__Actinobacteria; c__Actinobacteria; o__Actinomycetales; f__Micromonosporaceae; g__; s__
OTU_311	44	2	5	6	0	6	4	1	25	5	0	8	3	3	9	3	4	0	4	1	10	13	0	7	25	1	6	5	1	11	2	0	4	9	0	8		k__Bacteria; p__Bacteroidetes; c__Flavobacteriia; o__Flavobacteriales; f__[Weeksellaceae]; g__Elizabethkingia; s__meningoseptica
OTU_312	12	18	14	7	9	19	2	0	3	2	3	1	62	44	28	23	39	32	10	28	15	16	21	15	4	1	2	3	2	0	20	33	26	30	41	44		k__Bacteria; p__Actinobacteria; c__Thermoleophilia; o__Gaiellales; f__Gaiellaceae; g__; s__
OTU_313	24	24	8	7	33	29	17	23	33	22	11	25	13	10	8	0	2	8	33	16	14	22	42	35	44	32	11	27	31	33	19	11	17	5	6	5		k__Bacteria; p__Proteobacteria; c__Alphaproteobacteria; o__Sphingomonadales; f__Sphingomonadaceae
OTU_314	25	26	14	21	31	22	0	0	0	1	0	0	18	21	14	7	23	28	13	18	17	24	25	27	1	0	0	0	0	0	27	10	19	22	13	11		k__Bacteria; p__Acidobacteria; c__Solibacteres; o__Solibacterales; f__; g__; s__
OTU_315	14	27	22	41	16	25	0	0	0	1	1	2	18	15	13	20	24	25	25	18	22	17	22	29	2	0	0	0	2	0	24	24	15	17	21	31		k__Bacteria; p__Proteobacteria; c__Deltaproteobacteria; o__Myxococcales
OTU_316	6	7	7	4	13	8	0	0	0	0	0	0	17	9	4	9	21	3	10	43	13	4	11	8	0	0	0	0	0	1	15	29	10	12	52	8		k__Bacteria; p__Acidobacteria; c__[Chloracidobacteria]; o__RB41; f__Ellin6075; g__; s__
OTU_317	7	4	16	17	2	10	0	0	0	0	0	0	20	11	23	40	12	16	3	4	1	4	4	5	0	0	0	0	0	0	3	10	13	22	3	35		k__Bacteria; p__Chloroflexi; c__Anaerolineae; o__SBR1031; f__oc28; g__; s__
OTU_318	7	8	3	7	14	19	0	3	0	0	1	0	19	11	3	5	9	15	18	11	17	10	11	10	0	1	0	0	0	0	7	3	5	7	13	11		k__Bacteria; p__Proteobacteria; c__Gammaproteobacteria; o__Xanthomonadales; f__Xanthomonadaceae
OTU_319	1	0	0	0	17	1	0	0	0	1	11	1	10	0	1	0	50	4	5	1	4	17	23	31	0	0	0	0	6	0	2	2	0	1	0	34		k__Bacteria; p__Cyanobacteria; c__Oscillatoriophycideae; o__Oscillatoriales; f__Phormidiaceae; g__Phormidium; s__
OTU_320	28	17	11	9	62	7	1	2	3	6	5	9	3	4	3	1	2	14	17	9	17	29	11	67	11	1	8	5	6	4	2	5	2	15	1	3		k__Bacteria; p__Bacteroidetes; c__[Saprospirae]; o__[Saprospirales]; f__Chitinophagaceae; g__; s__
OTU_321	7	9	1	4	0	4	0	0	0	0	0	0	16	12	4	5	14	5	11	18	4	12	15	2	0	0	0	0	0	0	32	32	18	5	30	7		k__Bacteria; p__Acidobacteria; c__iii1-8; o__32-20; f__; g__; s__
OTU_322	11	9	26	24	13	24	5	0	0	1	0	1	39	33	40	27	37	22	15	18	8	7	15	14	1	3	1	4	1	0	12	27	26	14	24	31		k__Bacteria; p__Actinobacteria; c__Actinobacteria; o__Actinomycetales; f__Micromonosporaceae; g__Dactylosporangium; s__
OTU_323	15	10	2	6	44	10	5	9	0	2	3	0	6	6	5	1	4	1	20	17	40	20	3	22	1	3	16	11	4	6	1	1	15	4	4	9		k__Bacteria; p__Actinobacteria; c__Actinobacteria; o__Actinomycetales; f__Pseudonocardiaceae
OTU_324	10	13	14	12	11	19	8	8	9	10	6	11	19	5	13	9	5	13	20	16	21	17	10	14	4	6	12	13	4	12	12	5	6	15	5	15		k__Bacteria; p__Proteobacteria; c__Alphaproteobacteria; o__Caulobacterales; f__Caulobacteraceae; g__; s__
OTU_325	9	0	0	0	0	0	0	5	12	7	0	4	0	2	0	0	0	0	5	3	0	0	0	0	9	179	0	0	0	0	2	14	0	0	0	2		k__Bacteria; p__Proteobacteria; c__Gammaproteobacteria; o__Aeromonadales; f__Aeromonadaceae; g__; s__
OTU_326	13	9	36	25	5	19	2	0	0	0	2	0	21	13	18	15	15	17	15	16	10	5	12	14	0	4	0	0	0	0	22	17	12	21	17	29		k__Bacteria; p__Proteobacteria; c__Deltaproteobacteria; o__Myxococcales; f__; g__; s__
OTU_327	10	12	5	6	12	13	5	16	6	11	11	12	45	55	53	20	68	41	10	22	12	12	7	14	11	7	19	6	18	4	16	33	100	61	42	39		k__Bacteria; p__Actinobacteria; c__Actinobacteria; o__Actinomycetales; f__Nocardioidaceae; g__; s__
OTU_328	10	11	23	23	18	7	2	4	7	16	8	19	6	8	6	5	8	14	15	8	30	67	9	30	24	10	13	7	10	25	29	0	10	6	3	12		k__Bacteria; p__Proteobacteria; c__Gammaproteobacteria; o__Xanthomonadales; f__Xanthomonadaceae
OTU_329	11	0	31	42	26	5	0	0	0	0	0	1	2	2	5	0	2	0	6	6	26	16	17	26	0	0	0	0	2	1	0	2	2	1	0	2		k__Bacteria; p__Actinobacteria; c__Actinobacteria; o__Actinomycetales; f__Pseudonocardiaceae; g__Amycolatopsis; s__
OTU_330	10	9	2	6	18	13	0	0	0	0	0	0	17	7	5	2	11	8	14	9	22	8	8	4	0	0	0	0	0	0	8	11	3	16	13	7		k__Bacteria; p__Proteobacteria; c__Deltaproteobacteria; o__Myxococcales; f__; g__; s__
OTU_331	15	22	11	20	16	13	0	0	0	0	0	0	22	13	11	13	19	13	13	32	23	10	22	24	0	0	0	0	0	0	35	18	21	20	18	21		k__Bacteria; p__Planctomycetes; c__Phycisphaerae; o__WD2101; f__; g__; s__
OTU_332	4	31	12	12	49	22	0	4	3	0	0	1	0	1	1	0	2	2	3	1	1	15	18	16	0	0	0	2	0	1	0	0	1	4	3	6		k__Bacteria; p__Proteobacteria; c__Betaproteobacteria; o__Rhodocyclales; f__Rhodocyclaceae; g__Zoogloea; s__
OTU_333	7	12	15	18	9	8	0	0	0	0	0	0	15	8	10	24	17	20	6	6	6	8	10	9	0	0	0	0	0	0	8	8	10	18	10	9		k__Bacteria; p__Planctomycetes; c__Phycisphaerae; o__WD2101; f__; g__; s__
OTU_334	39	50	9	25	21	20	1	8	2	4	1	3	12	25	17	8	10	22	55	33	98	32	32	21	1	2	2	5	6	2	13	18	15	13	10	8		k__Bacteria; p__Verrucomicrobia; c__[Spartobacteria]; o__[Chthoniobacterales]; f__[Chthoniobacteraceae]; g__Chthoniobacter; s__
OTU_335	13	4	16	19	3	5	0	1	0	0	0	0	32	11	42	27	23	15	6	0	1	3	7	6	0	0	1	0	0	0	11	9	14	20	9	26		k__Bacteria; p__Chloroflexi; c__Ktedonobacteria; o__Ktedonobacterales; f__Ktedonobacteraceae; g__; s__
OTU_336	9	12	3	15	25	20	1	6	1	0	5	0	7	20	6	7	20	14	23	19	16	10	20	12	2	4	8	1	5	2	30	15	16	3	26	15		k__Bacteria; p__Acidobacteria; c__[Chloracidobacteria]; o__DS-100; f__; g__; s__
OTU_337	3	14	5	6	14	4	7	6	2	7	4	4	12	22	17	14	4	5	8	12	9	7	4	15	3	7	14	12	10	10	11	14	14	7	2	8		k__Bacteria; p__Actinobacteria; c__Thermoleophilia; o__Solirubrobacterales; f__; g__; s__
OTU_338	13	2	8	7	5	18	4	0	1	3	1	1	7	7	5	5	12	2	10	8	12	5	5	14	4	3	0	1	2	1	4	4	7	15	1	18		k__Bacteria; p__Actinobacteria; c__Thermoleophilia; o__Solirubrobacterales; f__Conexibacteraceae
OTU_339	4	4	3	10	7	1	0	0	0	0	0	0	7	22	7	4	20	1	11	36	10	10	16	6	0	2	0	0	0	0	47	59	10	5	15	12		k__Bacteria; p__Proteobacteria; c__Gammaproteobacteria; o__Xanthomonadales; f__Sinobacteraceae; g__Steroidobacter; s__
OTU_340	7	6	44	8	1	9	0	0	0	0	0	0	14	9	28	18	15	12	0	4	1	0	2	3	0	0	0	0	0	0	11	13	17	16	15	19		k__Bacteria; p__Proteobacteria; c__Gammaproteobacteria; o__Xanthomonadales; f__Sinobacteraceae; g__Steroidobacter; s__
OTU_341	3	2	13	4	13	18	2	1	3	6	7	5	1	1	8	5	14	14	3	0	5	3	8	10	1	2	7	6	9	14	4	0	6	8	3	25		k__Bacteria; p__Chloroflexi; c__Chloroflexi; o__[Roseiflexales]; f__[Kouleothrixaceae]; g__; s__
OTU_342	5	4	10	6	5	8	0	0	0	1	0	1	16	10	24	5	22	12	6	5	9	4	5	8	1	3	3	0	2	1	14	19	7	10	15	18		k__Bacteria; p__Actinobacteria; c__Actinobacteria; o__Actinomycetales; f__Pseudonocardiaceae; g__Amycolatopsis; s__
OTU_343	3	0	3	18	32	35	0	1	0	6	2	3	1	13	1	4	3	19	16	0	1	29	61	4	0	0	1	0	1	0	10	3	5	3	2	2		k__Bacteria; p__Bacteroidetes; c__[Saprospirae]; o__[Saprospirales]; f__Chitinophagaceae; g__; s__
OTU_344	56	15	11	8	50	20	1	3	3	2	2	6	8	4	7	8	24	13	7	9	3	4	17	14	11	0	3	2	7	1	4	6	7	13	9	27		k__Bacteria; p__Proteobacteria; c__Betaproteobacteria; o__Rhodocyclales; f__Rhodocyclaceae; g__Dechloromonas; s__
OTU_345	15	23	16	20	12	24	0	0	2	0	0	0	17	22	13	24	18	14	12	26	10	23	14	25	0	0	0	0	0	0	19	18	23	16	16	13		k__Bacteria; p__Nitrospirae; c__Nitrospira; o__Nitrospirales; f__Nitrospiraceae; g__; s__
OTU_346	25	9	2	1	3	0	0	0	0	0	0	0	26	35	3	1	19	2	1	22	7	3	14	1	0	0	0	0	0	0	35	29	14	21	26	3		k__Bacteria; p__Verrucomicrobia; c__[Pedosphaerae]; o__[Pedosphaerales]
OTU_347	2	5	16	18	13	10	0	0	0	0	0	0	13	7	16	32	18	19	1	1	6	3	7	7	0	0	0	0	0	0	3	0	12	14	3	30		k__Bacteria; p__Chloroflexi; c__Anaerolineae; o__SBR1031; f__oc28; g__; s__
OTU_348	13	2	12	79	6	32	9	3	8	6	7	6	0	0	5	7	7	1	5	32	25	5	14	66	3	2	6	10	13	14	0	1	0	1	3	8		k__Bacteria; p__Chloroflexi; c__Ktedonobacteria; o__Ktedonobacterales; f__Ktedonobacteraceae; g__; s__
OTU_349	21	40	53	36	14	19	2	10	3	3	5	2	22	19	36	18	38	16	26	22	20	8	19	23	3	4	3	8	2	4	22	24	17	19	20	22		k__Bacteria; p__Acidobacteria; c__Sva0725; o__Sva0725; f__; g__; s__
OTU_350	20	23	26	30	7	11	0	0	2	0	0	0	34	19	31	36	21	15	5	16	4	4	15	8	0	0	0	1	0	0	12	21	23	12	15	15		k__Bacteria; p__Bacteroidetes; c__[Saprospirae]; o__[Saprospirales]; f__Chitinophagaceae; g__; s__
OTU_351	10	6	9	6	26	21	0	0	0	4	0	0	20	9	13	8	8	13	17	15	26	13	16	17	0	0	0	2	0	0	20	9	5	25	10	9		k__Bacteria; p__Proteobacteria; c__Betaproteobacteria; o__A21b; f__UD5; g__; s__
OTU_352	4	8	11	13	6	12	2	1	1	0	2	1	12	11	10	13	12	8	5	6	4	0	8	0	6	4	5	2	5	3	0	15	8	8	17	7		k__Bacteria; p__Proteobacteria; c__Gammaproteobacteria; o__Oceanospirillales; f__Halomonadaceae; g__Halomonas; s__
OTU_353	11	3	35	56	1	14	0	0	0	0	0	0	16	8	17	23	9	8	1	13	4	3	15	2	0	0	0	0	0	1	11	2	10	9	3	8		k__Bacteria; p__Acidobacteria; c__DA052; o__Ellin6513; f__; g__; s__
OTU_354	7	9	10	12	7	18	0	0	0	0	0	0	6	8	6	8	9	13	7	6	8	6	11	8	0	3	0	0	1	0	27	9	9	9	5	15		k__Bacteria; p__Acidobacteria; c__Acidobacteria-6; o__iii1-15; f__; g__; s__
OTU_355	4	11	1	2	2	1	0	0	0	0	0	0	11	15	5	6	10	5	7	21	13	2	10	2	0	0	0	0	0	0	31	31	8	11	15	2		k__Bacteria; p__Gemmatimonadetes; c__Gemmatimonadetes; o__Ellin5290; f__; g__; s__
OTU_356	5	7	22	20	11	17	0	0	0	0	1	1	9	9	12	6	8	11	10	12	9	7	11	6	0	0	0	1	0	0	6	7	9	16	6	13		k__Bacteria; p__Proteobacteria; c__Deltaproteobacteria; o__Myxococcales; f__; g__; s__
OTU_357	7	7	7	6	24	11	0	0	0	0	0	1	4	3	7	6	8	3	7	10	7	1	15	18	0	0	0	0	0	1	8	5	12	9	9	8		k__Bacteria; p__Verrucomicrobia; c__[Pedosphaerae]; o__[Pedosphaerales]; f__; g__; s__
OTU_358	9	6	4	1	21	12	3	0	0	0	0	0	6	18	2	4	9	4	22	13	20	16	11	30	0	0	0	1	0	2	12	10	9	15	11	5		k__Bacteria; p__Verrucomicrobia; c__[Spartobacteria]; o__[Chthoniobacterales]; f__[Chthoniobacteraceae]; g__; s__
OTU_359	1	0	1	0	0	0	17	18	34	8	5	4	19	8	21	11	2	1	2	0	1	0	0	1	113	22	20	16	5	8	5	4	25	12	9	6		k__Bacteria; p__Actinobacteria; c__Actinobacteria; o__Actinomycetales; f__Micrococcaceae
OTU_360	5	12	14	9	1	5	1	0	0	0	0	0	11	10	19	19	9	4	1	18	2	1	6	2	0	0	0	0	0	0	9	23	10	11	10	8		k__Bacteria; p__Chlorobi; c__; o__; f__; g__; s__
OTU_361	64	93	120	93	79	131	0	0	0	2	0	1	106	68	108	174	84	172	34	73	69	60	59	128	0	1	0	5	0	1	106	65	56	82	58	124		k__Bacteria; p__Acidobacteria; c__Solibacteres; o__Solibacterales; f__Solibacteraceae; g__Candidatus Solibacter; s__
OTU_362	14	23	5	9	23	20	0	0	0	0	0	0	12	20	11	8	21	13	11	31	27	20	8	24	1	0	0	0	0	0	60	22	10	14	21	14		k__Bacteria; p__Proteobacteria; c__Betaproteobacteria; o__SC-I-84; f__; g__; s__
OTU_363	10	34	1	11	37	12	0	0	0	0	1	0	7	15	2	0	8	11	37	50	8	10	21	17	0	0	0	0	2	1	25	20	2	8	2	10		k__Bacteria; p__Bacteroidetes; c__Cytophagia; o__Cytophagales; f__Cytophagaceae; g__; s__
OTU_364	10	16	3	11	13	11	0	0	0	0	0	0	12	21	8	6	8	4	9	15	8	12	8	8	0	0	0	0	0	0	21	15	6	0	12	2		k__Bacteria; p__Nitrospirae; c__Nitrospira; o__Nitrospirales; f__Nitrospiraceae; g__Nitrospira; s__
OTU_365	15	12	20	16	8	15	0	0	0	0	0	0	15	16	20	27	11	14	12	16	12	10	10	15	1	0	0	0	0	0	24	17	10	19	15	20		k__Bacteria; p__Proteobacteria; c__Alphaproteobacteria; o__Rhodospirillales; f__Rhodospirillaceae; g__; s__
OTU_366	6	12	4	11	11	12	11	9	4	16	17	12	25	21	32	10	19	16	11	7	10	7	2	13	14	15	14	12	16	22	9	15	15	10	9	16		k__Bacteria; p__Actinobacteria; c__Actinobacteria; o__Actinomycetales; f__Micromonosporaceae
OTU_367	5	13	3	1	12	18	0	0	0	0	0	0	0	9	0	0	1	0	33	20	27	15	3	7	0	7	0	1	0	0	9	24	4	15	1	0		k__Bacteria; p__Bacteroidetes; c__[Saprospirae]; o__[Saprospirales]; f__Chitinophagaceae; g__Flavihumibacter; s__
OTU_368	7	11	13	8	9	16	0	0	0	2	0	0	7	10	9	4	4	12	9	12	7	5	5	12	0	0	1	1	0	0	19	9	11	4	6	8		k__Bacteria; p__Proteobacteria; c__Alphaproteobacteria; o__Rhodospirillales; f__Acetobacteraceae; g__; s__
OTU_369	17	20	13	13	10	19	1	4	2	0	0	0	42	42	25	21	37	28	9	50	14	17	12	8	5	1	1	0	1	0	28	45	28	33	34	24		k__Bacteria; p__Actinobacteria; c__Thermoleophilia; o__Gaiellales; f__Gaiellaceae; g__; s__
OTU_370	7	9	5	12	6	8	0	0	0	0	0	0	4	4	3	2	5	2	9	14	11	11	6	14	0	0	0	0	0	0	27	1	6	5	2	10		k__Bacteria; p__Planctomycetes; c__Phycisphaerae; o__Phycisphaerales; f__; g__; s__
OTU_371	3	5	1	1	20	5	0	0	0	0	0	0	3	2	0	0	13	3	17	14	12	5	8	12	0	0	0	0	0	0	6	15	3	34	3	6		k__Bacteria; p__Bacteroidetes; c__Sphingobacteriia; o__Sphingobacteriales; f__; g__; s__
OTU_372	5	10	1	2	7	2	2	3	1	1	0	0	18	28	12	9	17	9	7	17	4	3	8	4	2	2	2	1	2	0	15	9	23	17	19	15		k__Bacteria; p__Actinobacteria; c__Thermoleophilia; o__Solirubrobacterales; f__Solirubrobacteraceae
OTU_373	3	45	6	3	4	14	0	1	0	0	1	2	1	7	2	1	4	13	0	0	4	31	9	9	0	0	0	1	0	0	0	0	1	0	1	0		k__Bacteria; p__Verrucomicrobia; c__[Pedosphaerae]; o__[Pedosphaerales]; f__auto67_4W; g__; s__
OTU_374	8	16	15	14	5	9	0	0	0	0	0	0	14	12	19	26	8	15	3	4	4	4	7	9	0	0	0	0	0	0	15	3	8	13	8	12		k__Bacteria; p__Gemmatimonadetes; c__Gemmatimonadetes; o__KD8-87; f__; g__; s__
OTU_375	17	10	6	3	10	9	1	1	1	1	2	2	3	1	4	4	0	6	13	6	18	26	8	15	4	0	4	6	2	6	3	6	5	4	2	2		k__Bacteria; p__Acidobacteria; c__Acidobacteriia; o__Acidobacteriales; f__Acidobacteriaceae; g__Terriglobus; s__
OTU_376	11	17	0	0	0	0	4	1	1	0	1	0	0	2	0	3	0	0	29	0	2	42	0	2	0	0	0	18	0	0	3	0	3	6	2	0		k__Bacteria; p__Bacteroidetes; c__Flavobacteriia; o__Flavobacteriales; f__Flavobacteriaceae; g__Flavobacterium; s__
OTU_377	17	55	2	17	38	32	0	1	0	0	1	0	13	27	2	1	12	6	90	61	33	15	34	33	2	1	1	0	0	1	29	28	20	20	23	10		k__Bacteria; p__Verrucomicrobia; c__[Spartobacteria]; o__[Chthoniobacterales]; f__[Chthoniobacteraceae]; g__; s__
OTU_378	24	3	14	12	11	9	0	0	0	0	0	0	9	2	6	5	4	7	7	13	7	15	6	8	0	0	0	0	0	0	2	4	2	6	3	5		k__Bacteria; p__Bacteroidetes; c__Sphingobacteriia; o__Sphingobacteriales; f__; g__; s__
OTU_379	8	35	6	4	30	26	0	0	0	0	0	0	4	5	2	2	1	5	33	5	15	11	1	16	0	0	0	0	0	0	3	0	0	2	4	0		k__Bacteria; p__Verrucomicrobia; c__Opitutae; o__Opitutales; f__Opitutaceae; g__; s__
OTU_380	3	9	2	5	13	12	0	0	0	0	0	0	3	8	0	1	8	1	17	35	11	9	9	13	0	0	1	0	0	1	20	20	13	15	16	7		k__Bacteria; p__Bacteroidetes; c__[Saprospirae]; o__[Saprospirales]; f__Chitinophagaceae; g__; s__
OTU_381	9	14	13	14	13	10	0	0	0	0	0	0	11	15	13	7	10	7	4	22	7	6	11	6	0	0	0	0	0	0	19	10	6	7	10	14		k__Bacteria; p__Gemmatimonadetes; c__Gemmatimonadetes
OTU_382	1	4	1	3	3	5	7	7	6	6	9	7	6	5	2	3	8	4	4	2	6	4	3	9	7	12	17	11	10	23	0	0	3	7	5	10		k__Bacteria; p__Proteobacteria; c__Alphaproteobacteria; o__Rhizobiales; f__Methylobacteriaceae; g__Methylobacterium; s__
OTU_383	5	16	2	0	40	3	0	0	0	1	0	0	3	1	0	0	1	2	22	1	3	15	37	4	0	0	0	0	1	0	1	4	3	0	0	0		k__Bacteria; p__Bacteroidetes; c__Cytophagia; o__Cytophagales
OTU_384	54	14	19	6	0	26	1	0	2	0	0	0	6	15	6	2	1	0	31	10	13	50	7	1	3	1	0	0	0	1	0	2	3	3	3	3		k__Bacteria; p__Firmicutes; c__Bacilli; o__Bacillales; f__Paenibacillaceae; g__Paenibacillus; s__
OTU_385	6	7	21	15	0	8	0	0	3	1	0	1	11	7	19	9	11	16	0	0	2	3	11	3	0	0	0	0	2	0	5	0	5	3	14	8		k__Bacteria; p__Proteobacteria; c__Gammaproteobacteria; o__Legionellales; f__; g__; s__
OTU_386	9	12	1	2	16	12	0	0	0	0	0	0	4	15	1	1	7	1	7	11	14	11	11	10	0	1	0	0	0	0	41	7	9	6	6	5		k__Bacteria; p__Acidobacteria; c__Solibacteres; o__Solibacterales; f__; g__; s__
OTU_387	3	9	2	4	2	1	0	0	0	0	0	0	25	12	2	7	17	4	7	8	5	4	3	1	0	0	0	0	0	0	11	27	12	14	35	6		k__Bacteria; p__Chloroflexi; c__Anaerolineae; o__SBR1031; f__oc28; g__; s__
OTU_388	3	7	0	3	1	0	0	0	0	0	0	0	29	19	7	2	20	1	1	7	0	2	3	3	0	0	0	0	0	0	7	21	16	10	47	8		k__Bacteria; p__Chloroflexi; c__Anaerolineae; o__GCA004; f__; g__; s__
OTU_389	5	15	0	0	67	0	55	6	5	0	1	0	1	7	1	0	1	0	42	4	2	3	0	6	12	53	6	8	2	1	0	5	2	1	1	0		k__Bacteria; p__Proteobacteria; c__Gammaproteobacteria; o__Xanthomonadales; f__Xanthomonadaceae; g__Pseudoxanthomonas
OTU_390	2	4	9	16	2	4	0	0	0	0	0	0	10	8	12	22	19	4	1	8	2	1	18	10	0	0	0	0	0	0	9	10	10	12	13	40		k__Bacteria; p__Chloroflexi; c__Anaerolineae; o__SBR1031; f__oc28; g__; s__
OTU_391	27	32	63	30	33	32	0	0	0	0	0	0	75	64	63	104	51	57	11	37	20	15	19	32	0	0	0	0	0	0	57	73	47	85	55	77		k__Bacteria; p__Verrucomicrobia; c__[Pedosphaerae]; o__[Pedosphaerales]; f__Ellin517; g__; s__
OTU_392	8	18	7	13	4	6	0	0	0	0	0	0	15	27	6	3	18	5	1	8	3	2	13	7	0	0	0	0	0	0	6	19	13	11	24	29		k__Bacteria; p__Chloroflexi; c__Anaerolineae; o__H39; f__; g__; s__
OTU_393	4	9	15	2	4	6	0	0	0	0	0	0	10	12	6	9	6	10	1	15	12	2	4	2	0	0	0	0	0	0	9	13	9	11	6	7		k__Bacteria; p__Gemmatimonadetes; c__Gemm-5; o__; f__; g__; s__
OTU_394	8	8	6	3	10	4	0	0	0	0	0	0	13	10	8	1	7	10	11	3	11	10	1	3	0	0	0	0	0	0	12	10	10	15	11	4		k__Bacteria; p__Verrucomicrobia; c__[Pedosphaerae]; o__[Pedosphaerales]; f__Ellin517; g__; s__
OTU_395	12	10	21	13	12	11	0	2	0	1	0	0	2	0	6	5	3	7	5	2	14	8	4	11	0	0	1	1	0	1	6	3	2	7	0	2		k__Bacteria; p__WPS-2; c__; o__; f__; g__; s__
OTU_396	16	19	10	21	3	5	0	0	0	1	0	0	30	34	23	27	23	21	21	42	9	7	12	3	0	0	0	3	0	0	68	55	23	34	62	14		k__Bacteria; p__Bacteroidetes; c__[Saprospirae]; o__[Saprospirales]; f__Chitinophagaceae; g__; s__
OTU_397	0	13	2	217	11	2	0	1	0	0	0	0	2	2	0	7	2	0	26	3	0	0	9	6	0	0	0	0	0	0	0	0	0	2	0	0		k__Bacteria; p__Verrucomicrobia; c__Opitutae; o__Opitutales; f__Opitutaceae; g__Opitutus; s__
OTU_398	7	19	9	5	17	8	0	0	0	0	0	0	1	7	1	0	18	10	3	13	9	7	8	7	0	0	0	0	0	0	5	1	6	9	0	5		k__Bacteria; p__Proteobacteria; c__Deltaproteobacteria; o__Myxococcales; f__; g__; s__
OTU_399	5	16	3	5	14	8	0	0	0	0	0	0	19	18	3	3	12	13	12	17	15	13	6	5	0	0	0	0	0	0	26	13	20	11	26	6		k__Bacteria; p__Acidobacteria; c__Solibacteres; o__Solibacterales; f__; g__; s__
OTU_400	14	10	10	12	17	10	0	1	0	1	0	0	11	10	10	7	11	11	25	11	21	12	7	24	0	0	0	1	2	0	18	9	12	17	13	15		k__Bacteria; p__Planctomycetes; c__Phycisphaerae; o__WD2101; f__; g__; s__
OTU_401	12	4	15	17	7	9	0	0	2	0	0	0	15	9	23	16	11	13	6	6	8	3	5	4	0	0	0	0	0	0	5	5	8	8	6	11		k__Bacteria; p__Proteobacteria; c__Deltaproteobacteria; o__Myxococcales; f__; g__; s__
OTU_402	6	14	5	4	15	10	0	0	0	1	0	3	10	12	13	3	25	12	4	10	7	4	1	5	0	0	0	0	0	0	6	11	22	14	13	11		k__Bacteria; p__Bacteroidetes; c__[Saprospirae]; o__[Saprospirales]; f__Chitinophagaceae; g__Segetibacter; s__
OTU_403	5	7	2	9	17	4	0	2	2	0	0	1	2	0	1	3	0	5	0	4	7	32	2	18	0	0	0	0	6	0	0	0	3	4	1	0		k__Bacteria; p__Bacteroidetes; c__[Saprospirae]; o__[Saprospirales]; f__Chitinophagaceae
OTU_404	4	4	3	5	31	12	0	0	0	0	0	0	0	3	13	5	3	19	12	4	10	11	11	14	0	0	0	0	0	0	3	10	4	5	10	5		k__Bacteria; p__Verrucomicrobia; c__[Pedosphaerae]; o__[Pedosphaerales]; f__auto67_4W; g__; s__
OTU_405	8	7	20	11	6	11	0	0	0	0	0	0	3	7	7	9	8	15	2	3	6	7	9	9	0	0	0	0	0	0	6	4	4	8	5	5		k__Bacteria; p__Proteobacteria; c__Alphaproteobacteria; o__Rhodospirillales; f__Rhodospirillaceae; g__; s__
OTU_406	3	7	1	3	12	6	0	0	0	0	1	0	13	10	8	4	12	9	3	10	8	4	2	3	0	0	0	0	1	0	3	11	10	10	13	9		k__Bacteria; p__Chloroflexi; c__C0119; o__; f__; g__; s__
OTU_407	6	33	5	1	3	1	7	0	1	0	0	0	0	3	0	0	1	0	24	0	0	23	22	6	0	0	0	0	1	0	4	0	0	5	0	0		k__Bacteria; p__Bacteroidetes; c__Flavobacteriia; o__Flavobacteriales; f__Cryomorphaceae; g__Fluviicola; s__
OTU_408	2	1	19	11	6	9	0	0	0	0	0	0	6	5	16	31	11	13	8	6	10	2	11	8	0	0	0	0	0	0	6	2	9	10	5	32		k__Bacteria; p__Verrucomicrobia; c__[Spartobacteria]; o__[Chthoniobacterales]; f__[Chthoniobacteraceae]; g__DA101; s__
OTU_409	11	12	18	21	13	19	0	1	2	1	2	0	15	22	11	3	19	9	12	25	12	8	26	19	0	0	0	1	0	0	12	17	10	7	6	18		k__Bacteria; p__Bacteroidetes; c__Cytophagia; o__Cytophagales; f__Cytophagaceae; g__; s__
OTU_410	3	11	11	9	12	9	0	0	0	0	0	0	6	9	15	9	7	6	0	9	8	3	5	6	0	0	2	0	0	0	2	1	4	9	10	2		k__Bacteria; p__Proteobacteria; c__Gammaproteobacteria; o__Legionellales; f__Coxiellaceae; g__; s__
OTU_411	5	13	1	3	11	8	0	0	0	0	0	0	22	30	4	11	19	8	18	31	8	3	9	16	2	0	2	0	1	0	32	75	21	23	39	12		k__Bacteria; p__Acidobacteria; c__[Chloracidobacteria]; o__RB41; f__Ellin6075; g__; s__
OTU_412	3	4	20	9	1	14	0	0	0	0	0	0	16	2	22	18	3	34	0	4	0	1	1	3	0	0	0	0	0	0	2	2	3	22	1	8		k__Bacteria; p__Proteobacteria; c__Gammaproteobacteria; o__Legionellales; f__Coxiellaceae; g__; s__
OTU_413	10	11	5	5	14	12	2	0	1	1	1	0	10	7	5	3	9	7	8	3	8	8	8	13	0	1	2	0	1	3	5	4	6	8	3	3		k__Bacteria; p__Acidobacteria; c__Solibacteres; o__Solibacterales; f__; g__; s__
OTU_414	0	0	0	0	0	1	1	0	0	0	0	0	26	21	33	9	4	6	0	0	0	1	0	1	0	0	0	0	0	0	11	20	50	12	63	24		k__Bacteria; p__Firmicutes; c__Bacilli; o__Bacillales; f__Paenibacillaceae; g__Paenibacillus; s__
OTU_415	10	5	37	19	1	19	0	0	0	0	0	0	6	10	28	32	21	37	5	4	8	6	8	14	0	0	0	0	0	0	9	4	16	22	6	33		k__Bacteria; p__Planctomycetes; c__Phycisphaerae; o__WD2101; f__; g__; s__
OTU_416	0	3	3	0	2	0	86	8	5	0	1	6	7	17	2	5	4	0	1	0	20	22	2	1	4	9	52	24	1	2	4	3	7	1	5	7		k__Bacteria; p__Proteobacteria; c__Gammaproteobacteria; o__Pseudomonadales; f__Moraxellaceae; g__Acinetobacter; s__johnsonii
OTU_417	21	29	26	12	27	47	2	1	2	0	2	4	9	14	16	9	18	16	13	22	33	30	17	18	4	0	1	1	1	3	19	8	13	17	13	23		k__Bacteria; p__Armatimonadetes; c__Chthonomonadetes; o__Chthonomonadales; f__Chthonomonadaceae; g__; s__
OTU_418	9	3	8	8	18	8	0	0	0	0	0	0	5	5	12	10	8	11	19	8	4	3	6	3	0	0	0	0	0	1	3	9	3	10	8	10		k__Bacteria; p__Proteobacteria; c__Deltaproteobacteria; o__Myxococcales; f__Haliangiaceae; g__; s__
OTU_419	5	11	3	0	31	8	0	0	0	0	0	0	15	21	6	2	2	2	28	8	6	6	8	9	0	0	1	0	3	0	28	23	6	10	12	4		k__Bacteria; p__Proteobacteria; c__Gammaproteobacteria; o__Xanthomonadales; f__Xanthomonadaceae
OTU_420	2	2	17	6	1	9	0	0	0	0	0	0	5	9	11	29	4	30	1	3	8	2	2	2	0	0	0	0	0	0	1	4	4	21	3	6		k__Bacteria; p__Gemmatimonadetes; c__Gemmatimonadetes; o__Ellin5290; f__; g__; s__
OTU_421	0	1	1	2	0	4	3	2	7	3	2	4	39	35	27	5	17	46	1	4	2	1	0	4	7	2	34	2	5	2	11	21	82	32	36	25		k__Bacteria; p__Actinobacteria; c__Actinobacteria; o__Actinomycetales; f__Streptomycetaceae; g__; s__
OTU_422	14	19	14	19	5	16	0	0	0	0	0	0	17	26	7	13	16	10	22	26	14	10	14	10	0	0	0	2	0	1	50	30	13	9	15	14		k__Bacteria; p__Acidobacteria; c__iii1-8; o__32-20; f__; g__; s__
OTU_423	4	9	3	1	10	7	0	0	0	0	0	0	11	34	2	3	31	8	1	22	13	1	22	2	0	0	0	0	0	0	13	5	21	16	28	20		k__Bacteria; p__Chloroflexi; c__Anaerolineae; o__CFB-26; f__; g__; s__
OTU_424	12	12	8	8	11	10	0	0	0	0	0	0	25	15	8	9	7	13	13	12	6	3	7	6	0	0	0	0	0	0	9	18	5	15	10	7		k__Bacteria; p__Verrucomicrobia; c__[Pedosphaerae]; o__[Pedosphaerales]; f__; g__; s__
OTU_425	6	4	2	6	9	6	2	1	1	3	0	1	24	16	13	6	17	4	4	5	3	2	3	3	3	0	4	0	0	1	6	10	10	6	6	10		k__Bacteria; p__Actinobacteria; c__Actinobacteria; o__Actinomycetales; f__Geodermatophilaceae; g__; s__
OTU_426	14	19	4	2	10	1	21	3	4	0	0	0	4	15	5	2	0	1	38	1	3	15	8	23	3	11	0	3	2	0	4	3	2	4	0	2		k__Bacteria; p__Bacteroidetes; c__[Saprospirae]; o__[Saprospirales]; f__Chitinophagaceae; g__Niabella; s__
OTU_427	3	0	3	2	3	3	0	1	0	1	1	0	2	0	1	0	0	3	3	0	14	73	0	6	0	0	0	1	0	1	0	2	0	1	1	2		k__Bacteria; p__Proteobacteria; c__Gammaproteobacteria; o__Legionellales; f__Coxiellaceae; g__Aquicella; s__
OTU_428	7	3	4	12	7	8	0	0	0	2	0	0	10	11	12	7	10	9	11	3	6	9	7	9	0	4	1	0	0	0	11	4	8	8	6	20		k__Bacteria; p__Acidobacteria; c__Solibacteres; o__Solibacterales; f__; g__; s__
OTU_429	28	12	6	17	11	23	1	2	0	0	1	0	7	6	13	7	15	14	28	10	66	31	17	17	1	0	0	1	1	2	15	0	12	9	14	8		k__Bacteria; p__Verrucomicrobia; c__[Spartobacteria]; o__[Chthoniobacterales]; f__[Chthoniobacteraceae]
OTU_430	18	8	12	15	14	13	0	0	0	0	0	0	27	28	18	16	22	25	26	16	35	13	8	5	0	0	0	0	0	0	41	38	15	32	22	13		k__Bacteria; p__Gemmatimonadetes; c__Gemmatimonadetes; o__Gemmatimonadales; f__Ellin5301; g__; s__
OTU_431	1	2	42	4	0	14	0	0	1	0	1	0	1	0	12	5	2	5	3	0	4	1	5	9	0	0	0	1	0	1	5	0	3	10	0	6		k__Bacteria; p__Acidobacteria; c__Sva0725; o__Sva0725; f__; g__; s__
OTU_432	6	5	10	4	3	4	2	5	4	4	4	5	7	4	9	4	2	8	7	10	4	1	6	6	3	6	2	4	6	8	1	4	6	7	2	8		k__Bacteria; p__Chloroflexi; c__Chloroflexi; o__[Roseiflexales]; f__[Kouleothrixaceae]; g__; s__
OTU_433	4	3	10	30	6	10	0	0	2	4	0	0	2	4	11	23	21	9	9	0	2	1	3	15	0	0	1	0	1	1	2	1	3	6	2	19		k__Bacteria; p__Chloroflexi; c__Anaerolineae
OTU_434	12	6	24	10	0	9	0	0	0	0	0	0	5	4	13	24	2	8	4	6	1	1	3	2	0	0	0	0	0	0	6	2	4	7	1	4		k__Bacteria; p__Gemmatimonadetes; c__Gemmatimonadetes; o__Ellin5290; f__; g__; s__
OTU_435	3	1	4	11	5	4	0	0	0	0	0	0	11	13	22	7	2	8	15	11	16	7	5	1	0	0	0	0	0	0	18	4	9	12	17	5		k__Bacteria; p__Gemmatimonadetes; c__Gemm-3; o__; f__; g__; s__
OTU_436	14	11	25	15	7	14	0	0	0	0	0	0	32	20	32	30	21	28	7	28	12	4	13	4	0	0	0	0	0	0	22	30	19	50	15	14		k__Bacteria; p__Bacteroidetes; c__[Saprospirae]; o__[Saprospirales]; f__Chitinophagaceae; g__; s__
OTU_437	3	3	22	12	4	13	0	0	0	0	0	0	0	0	5	1	5	3	1	1	0	6	5	27	0	0	0	0	0	0	0	0	3	1	1	24		k__Bacteria; p__Chloroflexi; c__Ktedonobacteria; o__; f__; g__; s__
OTU_438	11	9	12	15	4	3	0	0	0	1	0	0	7	8	13	4	7	4	8	15	16	9	10	15	0	0	0	0	0	0	56	15	14	8	5	6		k__Bacteria; p__Proteobacteria; c__Alphaproteobacteria; o__Ellin329; f__; g__; s__
OTU_439	13	28	2	10	8	6	0	0	0	0	1	0	15	24	3	3	10	6	8	34	18	9	25	7	0	0	0	0	0	3	36	13	10	9	30	3		k__Bacteria; p__Acidobacteria; c__[Chloracidobacteria]; o__PK29; f__; g__; s__
OTU_440	4	6	4	27	0	7	0	0	0	0	0	0	6	2	3	6	7	5	2	4	7	1	22	6	0	0	0	0	0	0	9	6	4	7	1	16		k__Bacteria; p__Planctomycetes; c__OM190; o__CL500-15; f__; g__; s__
OTU_441	9	10	7	7	9	11	0	0	0	1	1	0	4	5	3	4	8	10	8	4	10	7	9	16	0	1	0	0	0	0	8	2	6	9	5	9		k__Bacteria; p__Planctomycetes; c__Phycisphaerae; o__WD2101; f__; g__; s__
OTU_442	12	20	0	1	25	2	0	0	1	0	0	0	1	5	4	1	1	1	32	5	4	7	6	29	0	0	0	1	0	0	4	3	3	5	1	0		k__Bacteria; p__Proteobacteria; c__Deltaproteobacteria; o__Myxococcales; f__; g__; s__
OTU_443	6	17	8	8	8	9	0	0	0	0	1	0	9	11	6	7	13	9	6	9	8	8	5	20	0	0	0	1	0	0	36	10	9	4	9	4		k__Bacteria; p__Acidobacteria; c__Solibacteres; o__Solibacterales; f__Solibacteraceae; g__Candidatus Solibacter; s__
OTU_444	14	5	1	0	63	2	0	0	0	0	0	0	2	1	0	0	2	0	13	1	2	5	1	67	0	0	0	1	2	0	0	1	6	0	2	2		k__Bacteria; p__Bacteroidetes; c__Sphingobacteriia; o__Sphingobacteriales; f__; g__; s__
OTU_445	6	8	5	5	7	4	0	0	0	0	0	0	19	40	4	3	14	3	9	36	6	7	12	5	3	0	0	0	0	0	19	30	17	12	26	4		k__Bacteria; p__Acidobacteria; c__Acidobacteria-6; o__iii1-15; f__; g__; s__
OTU_446	18	1	7	1	20	11	0	0	0	3	2	3	1	2	3	1	8	5	13	1	6	8	3	1	0	0	0	0	1	0	21	0	2	2	0	0		k__Bacteria; p__Proteobacteria; c__Gammaproteobacteria; o__; f__; g__; s__
OTU_447	4	3	28	21	17	23	0	0	0	0	0	0	1	3	22	42	5	13	1	1	2	0	5	3	0	0	0	0	0	0	2	0	0	0	0	0		k__Bacteria; p__Proteobacteria; c__Alphaproteobacteria; o__; f__; g__; s__
OTU_448	42	22	1	0	5	0	2	5	2	0	0	0	5	10	3	0	0	0	13	1	0	6	0	3	7	1	6	0	0	2	1	0	5	0	0	8		k__Bacteria; p__Bacteroidetes; c__Flavobacteriia; o__Flavobacteriales; f__Flavobacteriaceae
OTU_449	87	15	13	2	0	3	0	1	0	0	0	0	16	1	6	0	0	0	12	18	19	19	4	0	0	0	0	0	0	0	0	0	4	2	1	0		k__Bacteria; p__Firmicutes; c__Bacilli; o__Bacillales; f__Paenibacillaceae; g__Paenibacillus
OTU_450	7	4	0	5	11	5	0	1	0	2	2	0	7	2	2	5	4	3	10	7	5	7	3	15	0	0	0	0	2	1	12	4	5	3	6	2		k__Bacteria; p__Armatimonadetes; c__0319-6E2; o__; f__; g__; s__
OTU_451	7	13	2	6	12	18	0	0	0	0	2	0	7	9	6	6	4	5	8	7	5	10	3	2	1	0	1	0	2	0	2	5	1	1	11	0		k__Bacteria; p__Proteobacteria; c__Betaproteobacteria; o__Methylophilales; f__Methylophilaceae
OTU_452	9	17	4	9	21	13	0	0	0	1	1	1	11	7	3	2	8	8	18	20	18	14	14	28	0	0	0	0	0	0	19	8	6	7	15	12		k__Bacteria; p__Planctomycetes; c__Phycisphaerae; o__WD2101; f__; g__; s__
OTU_453	0	24	1	0	22	9	0	0	0	3	0	0	0	9	0	0	3	6	1	0	1	1	11	13	0	0	0	0	0	0	2	1	0	4	66	0		k__Bacteria; p__Bacteroidetes; c__[Saprospirae]; o__[Saprospirales]; f__Chitinophagaceae; g__; s__
OTU_454	6	0	0	0	0	0	0	0	0	0	0	0	6	1	0	0	0	0	2	0	0	0	9	77	0	0	0	1	1	4	0	0	0	2	0	22		k__Bacteria; p__Cyanobacteria; c__; o__; f__; g__; s__
OTU_455	71	25	26	33	69	45	4	0	9	2	0	2	25	13	32	15	19	10	34	24	16	18	15	12	7	1	2	4	0	5	4	25	21	24	17	14		k__Bacteria; p__Proteobacteria; c__Betaproteobacteria; o__Methylophilales; f__Methylophilaceae; g__; s__
OTU_456	21	41	131	140	54	61	0	1	2	2	1	0	39	39	125	128	75	107	21	18	33	27	48	69	0	0	2	1	0	1	61	15	48	65	35	146		k__Bacteria; p__Acidobacteria; c__Acidobacteriia; o__Acidobacteriales; f__Koribacteraceae; g__Candidatus Koribacter; s__
OTU_457	2	0	22	34	6	5	0	0	0	0	0	0	2	0	21	29	6	12	2	0	2	2	1	3	0	0	0	0	0	0	3	0	2	4	1	11		k__Bacteria; p__Gemmatimonadetes; c__Gemmatimonadetes; o__; f__; g__; s__
OTU_458	3	4	9	10	4	15	0	0	0	1	0	0	7	2	13	12	5	9	1	3	6	6	3	2	0	0	0	0	0	0	5	0	2	14	6	1		k__Bacteria; p__Armatimonadetes; c__Chthonomonadetes; o__Chthonomonadales; f__Chthonomonadaceae; g__; s__
OTU_459	5	2	2	3	2	5	0	0	0	0	0	0	8	15	12	7	12	14	6	11	2	0	5	2	1	0	1	0	0	0	8	16	6	8	6	8		k__Bacteria; p__Actinobacteria; c__Thermoleophilia; o__Gaiellales; f__Gaiellaceae; g__; s__
OTU_460	0	7	7	6	73	41	0	0	0	0	0	0	0	1	2	5	11	19	0	4	3	3	5	12	0	0	0	0	0	0	12	0	2	0	2	12		k__Bacteria; p__Verrucomicrobia; c__[Pedosphaerae]; o__[Pedosphaerales]; f__auto67_4W; g__; s__
OTU_461	15	14	19	11	10	13	2	0	0	0	2	0	7	5	9	7	8	12	10	11	12	8	12	15	0	0	0	0	0	0	23	4	5	12	6	11		k__Bacteria; p__Proteobacteria; c__Alphaproteobacteria
OTU_462	4	4	0	2	6	5	0	0	0	0	0	0	4	7	2	7	5	7	9	12	9	6	1	3	0	0	0	0	0	0	26	15	5	5	9	5		k__Bacteria; p__Gemmatimonadetes; c__Gemmatimonadetes; o__N1423WL; f__; g__; s__
OTU_463	10	12	6	2	1	2	6	3	2	3	0	1	2	5	4	0	2	2	10	0	12	14	5	11	0	2	0	0	4	0	1	0	0	0	0	0		k__Bacteria; p__Bacteroidetes; c__Cytophagia; o__Cytophagales; f__Cytophagaceae; g__Siphonobacter; s__aquaeclarae
OTU_464	2	8	9	11	3	4	1	6	2	0	0	1	14	8	9	7	8	5	2	6	4	4	5	3	4	4	4	1	2	2	1	12	8	6	11	17		k__Bacteria; p__Firmicutes; c__Bacilli; o__Bacillales; f__Planococcaceae
OTU_465	2	0	22	11	0	7	0	0	0	0	0	0	11	1	21	27	3	5	0	5	2	0	5	0	0	0	0	0	0	0	0	2	3	6	2	5		k__Bacteria; p__Proteobacteria
OTU_466	5	6	0	0	9	6	0	1	0	0	0	0	11	19	3	1	16	5	4	13	4	4	10	4	0	0	0	0	0	0	19	11	13	12	22	4		k__Bacteria; p__Bacteroidetes; c__Sphingobacteriia; o__Sphingobacteriales; f__; g__; s__
OTU_467	6	13	7	4	3	4	0	0	0	0	0	0	8	5	3	6	8	3	3	8	6	3	11	5	0	0	0	0	0	0	6	7	1	6	9	10		k__Bacteria; p__Actinobacteria; c__Acidimicrobiia; o__Acidimicrobiales
OTU_468	6	3	13	8	3	8	0	0	0	0	0	0	11	5	41	21	10	19	4	3	6	2	2	2	0	0	0	0	0	0	7	6	23	7	9	7		k__Bacteria; p__Acidobacteria; c__Acidobacteriia; o__Acidobacteriales; f__Acidobacteriaceae; g__; s__
OTU_469	6	5	6	3	5	4	0	0	0	0	0	0	15	7	7	5	13	6	8	8	5	4	3	5	0	0	1	0	1	0	13	10	8	5	9	5		k__Bacteria; p__Proteobacteria; c__Gammaproteobacteria; o__Xanthomonadales; f__Sinobacteraceae; g__Steroidobacter; s__
OTU_470	15	4	20	2	0	0	62	0	0	1	0	4	7	8	0	2	0	0	10	5	15	5	5	10	0	2	1	0	0	0	0	1	5	0	0	4		k__Bacteria; p__Bacteroidetes; c__[Saprospirae]; o__[Saprospirales]; f__Chitinophagaceae; g__; s__
OTU_471	4	9	3	2	2	3	0	0	0	0	0	0	6	16	9	12	15	13	1	5	0	1	20	3	0	0	0	1	0	0	6	5	10	6	2	7		k__Bacteria; p__Actinobacteria; c__Actinobacteria; o__Actinomycetales; f__Micromonosporaceae; g__; s__
OTU_472	9	15	17	6	13	18	0	0	0	0	0	0	9	8	10	9	16	5	10	11	8	13	9	16	0	0	0	2	4	0	0	3	4	6	3	14		k__Bacteria; p__Chloroflexi; c__TK10; o__AKYG885; f__Dolo_23; g__; s__
OTU_473	4	4	2	4	2	1	0	0	0	0	0	0	8	9	7	3	11	4	3	7	1	0	5	7	0	0	0	0	0	0	7	18	9	11	22	20		k__Bacteria; p__Chloroflexi; c__Anaerolineae; o__SBR1031; f__oc28; g__; s__
OTU_474	5	11	8	12	14	10	1	3	1	1	2	0	9	5	7	4	4	11	8	7	22	8	3	8	0	1	2	0	0	1	8	5	5	14	8	8		k__Bacteria; p__Planctomycetes; c__Phycisphaerae; o__WD2101; f__; g__; s__
OTU_475	3	2	19	24	1	9	2	3	1	0	0	0	5	10	19	31	5	17	2	5	4	4	7	9	0	2	0	0	3	0	2	10	10	10	3	16		k__Bacteria; p__Proteobacteria; c__Alphaproteobacteria; o__Rhizobiales; f__Hyphomicrobiaceae; g__Rhodoplanes; s__
OTU_476	13	15	0	0	1	2	4	1	0	0	0	0	5	5	1	2	1	0	22	4	12	10	8	18	0	0	0	1	0	3	0	0	0	4	0	0		k__Bacteria; p__Bacteroidetes; c__[Saprospirae]; o__[Saprospirales]; f__Chitinophagaceae
OTU_477	3	13	10	9	1	10	0	0	0	0	0	0	8	8	8	11	9	8	4	5	5	0	5	10	0	0	0	0	0	0	7	6	4	7	7	9		k__Bacteria; p__Acidobacteria
OTU_478	7	16	19	20	10	12	1	2	0	1	2	1	24	30	20	25	18	45	5	9	6	8	10	7	0	1	3	1	1	1	11	21	24	16	16	36		k__Bacteria; p__Actinobacteria; c__Actinobacteria; o__Actinomycetales; f__Micromonosporaceae; g__; s__
OTU_479	0	6	2	0	65	37	1	0	0	0	0	1	0	1	2	0	4	1	13	5	8	9	3	22	2	0	0	1	0	0	0	4	2	8	6	6		k__Bacteria; p__Verrucomicrobia; c__Verrucomicrobiae; o__Verrucomicrobiales; f__Verrucomicrobiaceae; g__Luteolibacter; s__
OTU_480	9	6	5	3	12	9	0	1	0	0	0	0	11	10	4	2	8	4	5	11	3	5	7	17	0	1	1	1	0	0	4	4	8	3	9	7		k__Bacteria; p__Armatimonadetes; c__Chthonomonadetes; o__SJA-22; f__; g__; s__
OTU_481	8	9	7	5	3	4	1	1	0	0	0	0	8	7	3	4	6	4	3	12	6	2	6	10	0	0	0	0	0	0	6	7	8	8	3	8		k__Bacteria; p__Acidobacteria; c__Acidobacteria-6; o__iii1-15; f__; g__; s__
OTU_482	12	21	33	30	20	23	0	0	0	1	0	0	10	17	11	8	14	8	9	30	8	8	21	19	0	0	0	1	0	0	10	18	11	25	13	27		k__Bacteria; p__Planctomycetes; c__BD7-11; o__; f__; g__; s__
OTU_483	9	38	1	6	19	7	10	4	2	1	4	3	2	9	1	0	3	0	114	17	6	3	35	32	0	6	4	0	2	1	5	12	0	3	1	2		k__Bacteria; p__Verrucomicrobia; c__Verrucomicrobiae; o__Verrucomicrobiales; f__Verrucomicrobiaceae; g__Luteolibacter; s__
OTU_484	0	4	1	7	5	4	1	1	19	38	20	43	0	4	10	17	16	19	0	0	4	1	3	4	3	1	7	6	4	51	0	0	3	1	0	14		k__Bacteria; p__Chloroflexi; c__Ktedonobacteria; o__Ktedonobacterales; f__Ktedonobacteraceae; g__; s__
OTU_485	10	7	12	26	2	13	0	3	0	0	0	1	12	8	13	9	19	14	5	8	5	4	11	9	0	0	0	3	0	0	3	10	14	13	16	22		k__Bacteria; p__Proteobacteria; c__Deltaproteobacteria; o__Myxococcales; f__; g__; s__
OTU_486	3	61	0	0	0	4	0	3	0	0	0	1	0	39	0	6	5	5	0	0	0	0	4	0	1	0	0	1	0	0	0	0	0	4	16	2		k__Bacteria; p__Proteobacteria; c__Gammaproteobacteria; o__Legionellales; f__Coxiellaceae; g__Aquicella; s__
OTU_487	12	13	21	12	3	16	28	33	20	10	19	5	10	11	12	10	12	8	22	23	18	18	14	14	19	19	15	19	16	7	21	12	13	10	7	14		k__Bacteria; p__Proteobacteria; c__Alphaproteobacteria; o__Rhizobiales; f__Hyphomicrobiaceae; g__Rhodoplanes; s__
OTU_488	11	16	14	16	7	10	0	1	1	2	0	1	9	12	8	4	12	7	4	21	14	7	20	7	0	0	1	1	1	0	14	12	16	15	8	12		k__Bacteria; p__Chloroflexi; c__Ellin6529; o__; f__; g__; s__
OTU_489	6	10	10	5	0	5	0	2	0	0	0	3	8	6	4	1	7	7	3	2	5	6	0	1	0	0	0	0	0	0	4	0	3	10	12	3		k__Bacteria; p__Proteobacteria; c__Gammaproteobacteria; o__Legionellales; f__Coxiellaceae; g__Aquicella; s__
OTU_490	7	1	1	3	3	4	1	3	1	1	0	0	6	16	9	8	19	9	4	10	4	5	7	6	2	1	2	1	0	0	8	17	13	10	6	13		k__Bacteria; p__Actinobacteria; c__Thermoleophilia; o__Solirubrobacterales; f__; g__; s__
OTU_491	10	13	2	11	16	4	1	4	0	3	1	1	22	15	7	7	3	25	5	6	8	10	0	0	0	0	0	0	2	0	5	1	2	6	6	0		k__Bacteria; p__Chlamydiae; c__Chlamydiia; o__Chlamydiales
OTU_492	5	4	5	10	4	13	2	0	0	0	0	1	6	4	6	1	6	15	0	1	1	1	11	1	0	0	0	0	0	0	1	1	10	12	6	5		k__Bacteria; p__Proteobacteria; c__Deltaproteobacteria; o__Myxococcales; f__; g__; s__
OTU_493	3	1	5	3	3	2	0	0	0	0	1	0	9	5	9	13	29	9	0	1	2	0	3	3	0	0	0	0	0	0	1	12	11	8	12	10		k__Bacteria; p__Chloroflexi; c__Anaerolineae; o__GCA004; f__; g__; s__
OTU_494	3	11	3	3	9	7	0	1	0	1	0	0	2	8	6	2	5	4	16	8	13	11	8	25	2	13	2	0	0	2	9	6	5	8	13	7		k__Bacteria; p__Proteobacteria; c__Gammaproteobacteria; o__Xanthomonadales; f__Xanthomonadaceae
OTU_495	3	9	4	3	5	8	0	0	0	0	0	0	13	6	10	17	6	6	1	6	7	3	5	5	0	0	1	0	0	0	4	8	3	7	3	14		k__Bacteria; p__Acidobacteria; c__Acidobacteria-5; o__; f__; g__; s__
OTU_496	0	0	13	1	123	0	0	0	0	3	0	0	0	0	0	0	0	0	1	1	3	0	4	8	4	0	0	0	1	0	0	0	1	1	0	0		k__Bacteria; p__Bacteroidetes; c__Sphingobacteriia; o__Sphingobacteriales; f__Sphingobacteriaceae
OTU_497	7	3	6	7	6	11	2	1	1	3	1	1	12	10	13	9	21	10	1	3	8	7	4	8	2	1	2	1	1	2	4	3	13	15	9	10		k__Bacteria; p__Chloroflexi; c__C0119; o__; f__; g__; s__
OTU_498	3	2	4	3	5	3	3	5	0	1	1	1	5	15	4	5	12	7	3	7	1	2	3	4	4	2	0	0	1	1	6	5	5	6	9	15		k__Bacteria; p__Actinobacteria; c__Thermoleophilia; o__Solirubrobacterales; f__Patulibacteraceae; g__; s__
OTU_499	2	0	0	1	1	5	0	0	0	2	0	2	0	1	1	0	0	10	0	7	1	59	2	1	0	0	0	0	0	0	0	6	0	0	1	0		k__Bacteria; p__Bacteroidetes; c__Sphingobacteriia; o__Sphingobacteriales; f__; g__; s__
OTU_500	6	2	14	9	10	19	0	0	0	0	0	0	1	6	8	0	13	7	6	1	6	4	9	4	0	0	0	0	0	1	2	1	8	12	7	9		k__Bacteria; p__Bacteroidetes; c__[Saprospirae]; o__[Saprospirales]; f__Chitinophagaceae; g__Flavisolibacter; s__
OTU_501	8	4	11	8	9	9	0	0	0	0	0	0	5	7	3	1	3	5	14	17	14	9	12	7	2	1	2	0	0	0	8	13	14	8	7	3		k__Bacteria; p__Planctomycetes; c__Phycisphaerae; o__WD2101; f__; g__; s__
OTU_502	0	0	15	14	0	3	0	0	0	0	0	0	0	0	15	45	6	10	0	2	4	0	3	0	0	0	0	0	0	0	0	0	5	5	3	2		k__Bacteria; p__Chlamydiae; c__Chlamydiia; o__Chlamydiales
OTU_503	4	4	11	8	1	5	0	0	0	0	0	0	4	11	13	19	12	9	2	15	1	1	7	6	0	0	0	0	0	0	6	12	10	14	9	12		k__Bacteria; p__Planctomycetes; c__Phycisphaerae; o__WD2101; f__; g__; s__
OTU_504	2	6	9	12	1	0	0	0	5	4	0	1	1	2	5	7	2	10	0	6	2	8	2	2	3	2	2	1	0	1	2	0	7	4	8	0		k__Bacteria; p__Chlamydiae; c__Chlamydiia; o__Chlamydiales; f__; g__; s__
OTU_505	3	12	5	8	10	4	0	0	0	0	0	0	7	15	5	9	4	8	11	6	9	7	2	2	0	0	0	1	0	0	13	8	5	12	13	10		k__Bacteria; p__Gemmatimonadetes; c__Gemmatimonadetes; o__Gemmatimonadales; f__; g__; s__
OTU_506	4	10	5	6	3	6	1	1	0	0	0	0	3	5	3	2	6	8	10	4	6	6	2	3	0	0	0	0	0	1	2	3	5	5	6	1		k__Bacteria; p__Proteobacteria; c__Alphaproteobacteria; o__Rhodospirillales; f__Rhodospirillaceae; g__; s__
OTU_507	4	9	3	6	4	4	0	0	0	1	1	0	19	11	8	7	15	13	7	8	3	3	4	4	0	2	0	1	1	1	10	15	19	6	12	8		k__Bacteria; p__Actinobacteria; c__Actinobacteria; o__Actinomycetales; f__Micromonosporaceae
OTU_508	0	7	1	0	0	14	0	4	0	0	0	0	0	6	2	0	0	1	1	7	29	2	0	24	0	0	2	0	0	0	0	0	2	0	1	0		k__Bacteria; p__Bacteroidetes; c__Sphingobacteriia; o__Sphingobacteriales; f__Sphingobacteriaceae; g__Solitalea; s__canadensis
OTU_509	13	3	6	4	3	7	0	0	0	0	0	0	12	5	5	3	15	2	5	12	4	1	7	1	2	0	0	0	0	0	11	22	5	16	23	14		k__Bacteria; p__Bacteroidetes; c__Sphingobacteriia; o__Sphingobacteriales; f__; g__; s__
OTU_510	4	5	6	2	6	11	0	0	0	0	0	0	3	10	12	3	13	16	0	8	2	1	0	1	0	0	0	0	0	0	4	4	0	11	13	13		k__Bacteria; p__Proteobacteria; c__Gammaproteobacteria; o__Legionellales; f__Coxiellaceae; g__Aquicella; s__
OTU_511	7	0	7	6	6	5	0	0	0	0	0	0	5	3	7	3	5	10	10	5	14	7	9	3	0	0	0	0	0	0	2	6	3	7	4	3		k__Bacteria; p__Proteobacteria; c__Deltaproteobacteria; o__Myxococcales; f__; g__; s__
OTU_512	3	4	21	12	9	6	1	1	0	3	1	2	7	9	21	20	20	24	3	3	5	5	14	19	0	0	3	1	3	3	1	3	4	6	4	37		k__Bacteria; p__Actinobacteria; c__Actinobacteria; o__Actinomycetales
OTU_513	5	9	3	3	1	3	0	0	0	0	0	0	5	5	1	6	8	6	0	6	6	2	7	2	0	0	0	0	0	0	4	5	4	10	4	8		k__Bacteria; p__Planctomycetes; c__Planctomycetia; o__Planctomycetales; f__Planctomycetaceae; g__Planctomyces; s__
OTU_514	4	5	2	7	4	5	1	2	0	2	3	0	7	10	4	4	8	5	3	2	1	1	4	8	4	0	2	0	2	0	7	7	14	4	3	4		k__Bacteria; p__Proteobacteria
OTU_515	4	11	7	3	6	7	8	2	5	2	4	2	3	2	5	1	5	6	4	3	4	12	4	1	0	1	2	2	2	1	2	2	6	4	3	0		k__Bacteria; p__Armatimonadetes; c__Armatimonadia; o__Armatimonadales; f__Armatimonadaceae; g__; s__
OTU_516	0	0	1	7	2	5	0	1	0	1	8	7	16	8	3	2	10	8	0	0	0	0	5	2	0	0	0	0	48	0	0	2	0	12	0	1		k__Bacteria; p__Cyanobacteria; c__Nostocophycideae; o__Nostocales; f__Nostocaceae
OTU_517	3	6	1	1	7	2	3	6	1	2	4	4	0	0	1	0	3	4	10	1	10	5	3	6	0	5	8	3	5	7	1	2	0	0	0	3		k__Bacteria; p__Armatimonadetes; c__Armatimonadia; o__Armatimonadales; f__Armatimonadaceae; g__; s__
OTU_518	3	6	1	1	10	4	4	11	3	3	1	11	5	7	9	5	6	6	6	4	4	5	4	7	1	3	4	7	2	3	4	6	8	4	1	6		k__Bacteria; p__Actinobacteria; c__Actinobacteria; o__Actinomycetales; f__Microbacteriaceae
OTU_519	6	4	6	7	14	15	0	0	0	0	0	0	7	16	11	15	20	7	9	4	8	6	11	14	0	0	0	0	1	0	13	5	8	6	6	25		k__Bacteria; p__Planctomycetes; c__Planctomycetia; o__Pirellulales; f__Pirellulaceae; g__Pirellula; s__
OTU_520	5	0	6	18	0	16	0	0	0	0	0	0	9	1	11	15	7	11	0	2	0	0	6	4	0	0	0	0	0	0	0	0	3	4	0	28		k__Bacteria; p__Chloroflexi; c__Anaerolineae; o__SBR1031; f__oc28; g__; s__
OTU_521	6	4	10	11	3	8	0	0	0	0	0	0	3	3	4	10	6	4	0	1	0	2	3	4	0	0	0	0	0	0	0	2	6	7	7	24		k__Bacteria; p__Chloroflexi; c__Anaerolineae; o__SBR1031; f__oc28; g__; s__
OTU_522	4	0	6	11	0	2	0	0	0	0	0	0	17	3	7	5	21	7	0	3	0	0	4	0	0	2	0	0	0	0	1	4	9	6	10	8		k__Bacteria; p__Chloroflexi; c__Anaerolineae; o__SBR1031; f__A4b; g__; s__
OTU_523	11	20	6	5	15	12	0	0	0	0	0	0	9	16	6	5	8	7	2	7	6	2	2	9	1	0	0	0	0	0	11	6	3	9	8	7		k__Bacteria; p__Acidobacteria; c__Acidobacteriia; o__Acidobacteriales; f__Koribacteraceae
OTU_524	8	10	1	3	6	8	0	0	0	0	0	0	7	12	1	4	11	5	7	8	10	4	5	5	0	0	0	0	0	0	16	12	8	10	17	3		k__Bacteria; p__Chloroflexi; c__Anaerolineae; o__SHA-20; f__; g__; s__
OTU_525	2	0	0	3	22	2	0	0	0	0	0	0	0	0	0	0	1	2	79	1	1	3	2	1	0	0	0	0	0	0	4	0	0	0	0	2		k__Bacteria; p__Bacteroidetes
OTU_526	6	8	6	4	5	10	3	4	2	0	0	0	21	30	14	12	30	22	13	11	10	8	9	16	1	0	0	2	2	0	17	10	21	24	10	20		k__Bacteria; p__Actinobacteria; c__Actinobacteria; o__Actinomycetales
OTU_527	4	5	3	2	6	6	0	0	0	0	0	0	5	12	5	6	7	3	8	6	3	3	3	3	0	0	0	0	0	0	8	15	11	5	8	4		k__Bacteria; p__Chloroflexi; c__Anaerolineae; o__Anaerolineales; f__Anaerolinaceae; g__; s__
OTU_528	6	15	0	0	8	2	0	0	0	0	0	0	0	2	0	0	0	0	4	4	11	1	0	0	0	0	0	0	0	0	65	0	1	1	0	0		k__Bacteria; p__Proteobacteria; c__Betaproteobacteria; o__Neisseriales; f__Neisseriaceae
OTU_529	11	19	3	2	5	1	1	0	1	0	0	0	12	27	3	3	21	4	14	37	16	6	8	4	3	3	1	2	1	0	22	27	15	7	8	7		k__Bacteria; p__Chloroflexi; c__Ellin6529; o__; f__; g__; s__
OTU_530	34	17	52	82	10	35	0	0	0	0	1	0	40	33	37	58	63	46	15	43	18	12	52	37	0	0	0	0	0	1	22	54	54	60	52	85		k__Bacteria; p__Verrucomicrobia; c__[Pedosphaerae]; o__[Pedosphaerales]; f__Ellin515; g__; s__
OTU_531	5	0	0	0	0	0	0	0	0	0	0	0	2	2	3	1	0	0	92	0	1	0	4	0	2	1	0	0	0	0	0	2	3	2	0	0		k__Bacteria; p__Proteobacteria; c__Deltaproteobacteria; o__Myxococcales; f__Nannocystaceae; g__Nannocystis; s__exedens
OTU_532	3	4	4	1	5	2	0	2	0	0	0	2	2	7	1	2	3	1	10	8	8	11	1	3	0	0	0	1	0	0	8	7	5	2	1	4		k__Bacteria; p__Proteobacteria; c__Alphaproteobacteria; o__Rhodospirillales; f__Rhodospirillaceae; g__; s__
OTU_533	3	9	2	12	2	8	0	0	0	0	0	0	3	4	4	2	5	4	3	13	8	2	5	3	0	0	0	0	0	0	5	2	5	7	6	4		k__Bacteria; p__Proteobacteria; c__Deltaproteobacteria; o__Myxococcales
OTU_534	9	8	7	20	20	4	1	1	2	2	0	3	11	15	17	21	7	24	15	10	15	39	7	16	0	0	0	0	0	0	13	35	56	14	6	7		k__Bacteria; p__Bacteroidetes; c__Sphingobacteriia; o__Sphingobacteriales; f__Sphingobacteriaceae; g__; s__
OTU_535	7	4	14	11	7	8	0	0	0	0	0	0	11	3	4	2	2	8	6	1	5	1	2	2	0	0	0	0	0	0	3	3	5	5	5	6		k__Bacteria; p__Proteobacteria; c__Deltaproteobacteria; o__Myxococcales; f__; g__; s__
OTU_536	5	4	5	6	12	6	1	0	1	0	3	0	4	7	5	9	15	5	3	4	2	4	7	9	0	0	0	0	1	0	9	4	8	6	10	9		k__Bacteria; p__Chloroflexi; c__Anaerolineae; o__Caldilineales; f__Caldilineaceae
OTU_537	3	3	3	0	2	1	0	2	0	0	0	0	7	12	3	4	8	2	2	12	5	2	7	2	0	0	0	0	0	0	8	17	5	9	9	7		k__Bacteria; p__Actinobacteria; c__Thermoleophilia; o__Gaiellales; f__Gaiellaceae; g__; s__
OTU_538	4	9	3	2	1	1	0	0	0	0	0	0	4	10	5	2	11	0	2	9	6	1	5	1	0	0	0	0	0	0	1	14	11	7	11	7		k__Bacteria; p__Chlorobi; c__; o__; f__; g__; s__
OTU_539	29	11	2	3	23	2	16	4	4	2	1	1	8	6	3	0	1	0	29	6	39	17	61	9	17	5	5	5	11	2	0	0	1	2	5	2		k__Bacteria; p__Bacteroidetes; c__Cytophagia; o__Cytophagales; f__Cytophagaceae; g__Dyadobacter; s__
OTU_540	5	15	4	12	0	7	0	0	0	0	0	1	4	15	2	5	21	5	11	15	8	1	21	7	0	0	0	0	0	0	15	18	13	5	12	20		k__Bacteria; p__WS3; c__PRR-12; o__Sediment-1; f__; g__; s__
OTU_541	10	4	12	9	2	10	0	0	0	0	0	0	2	8	5	1	18	7	4	9	6	2	11	6	0	0	0	0	0	0	8	4	10	18	13	27		k__Bacteria; p__Chloroflexi; c__Anaerolineae; o__SBR1031; f__oc28; g__; s__
OTU_542	9	5	10	18	6	9	0	0	0	1	0	0	7	2	9	11	5	12	7	3	10	7	4	8	1	0	0	0	0	1	4	0	4	8	3	2		k__Bacteria; p__WPS-2; c__; o__; f__; g__; s__
OTU_543	10	17	24	19	9	17	0	0	0	0	0	0	12	13	17	24	9	15	6	12	11	5	14	13	0	0	0	0	0	0	20	14	16	9	13	22		k__Bacteria; p__Acidobacteria; c__Acidobacteriia; o__Acidobacteriales; f__Koribacteraceae; g__Candidatus Koribacter; s__
OTU_544	2	3	5	7	9	7	0	0	1	0	0	0	2	0	4	2	8	12	15	3	8	6	9	18	0	0	0	1	0	0	3	3	2	2	6	10		k__Bacteria; p__Chloroflexi; c__Ktedonobacteria; o__JG30-KF-AS9; f__; g__; s__
OTU_545	1	1	2	5	6	2	0	0	0	0	0	0	5	3	6	10	9	8	0	3	1	2	3	5	0	0	0	0	0	0	2	1	3	5	3	17		k__Bacteria; p__Armatimonadetes; c__[Fimbriimonadia]; o__[Fimbriimonadales]; f__[Fimbriimonadaceae]; g__Fimbriimonas; s__
OTU_546	8	6	0	13	1	6	0	0	0	0	0	0	10	15	5	9	11	1	6	95	8	10	13	4	0	0	0	0	0	0	44	51	18	15	31	6		k__Bacteria; p__Acidobacteria; c__[Chloracidobacteria]; o__RB41; f__; g__; s__
OTU_547	7	4	4	3	3	2	2	24	1	0	9	2	3	9	6	3	9	7	5	13	5	3	5	5	3	29	43	6	5	1	11	15	10	3	2	4		k__Bacteria; p__Actinobacteria; c__Actinobacteria; o__Actinomycetales; f__Micromonosporaceae
OTU_548	1	1	3	5	3	6	3	7	1	0	1	0	9	7	4	9	8	5	5	6	4	3	5	5	1	2	1	1	6	0	5	9	7	7	10	4		k__Bacteria; p__Acidobacteria; c__Acidobacteria-6; o__iii1-15; f__; g__; s__
OTU_549	10	17	8	10	5	17	0	0	0	0	0	0	16	20	13	11	19	16	4	19	19	8	9	7	2	0	0	0	0	0	29	15	15	24	31	11		k__Bacteria; p__Planctomycetes; c__Phycisphaerae; o__WD2101; f__; g__; s__
OTU_550	12	6	10	12	13	10	0	0	0	0	2	0	9	5	6	6	7	10	14	10	13	7	9	8	0	0	0	0	0	0	8	3	4	12	9	12		k__Bacteria; p__Proteobacteria; c__Deltaproteobacteria; o__Myxococcales; f__Haliangiaceae; g__; s__
OTU_551	3	1	3	3	8	5	0	0	0	0	0	0	9	3	5	5	8	12	3	1	4	3	2	0	0	0	0	0	0	0	2	6	5	8	2	1		k__Bacteria; p__Gemmatimonadetes; c__Gemmatimonadetes; o__N1423WL; f__; g__; s__
OTU_552	5	0	12	8	0	0	0	0	3	1	0	0	0	0	11	6	2	0	2	1	0	9	0	0	0	0	2	0	0	0	14	3	6	11	0	1		k__Bacteria; p__Proteobacteria; c__Gammaproteobacteria; o__Legionellales; f__; g__; s__
OTU_553	10	5	22	7	2	6	0	0	1	0	0	0	4	2	15	5	4	6	6	6	1	1	6	7	0	0	0	0	0	0	2	8	3	1	5	5		k__Bacteria; p__Proteobacteria; c__Gammaproteobacteria; o__; f__; g__; s__
OTU_554	36	15	0	0	38	2	1	0	0	0	0	0	0	1	0	0	1	0	1	0	0	3	0	6	0	0	0	0	0	0	0	0	0	0	0	0		k__Bacteria; p__Bacteroidetes; c__Sphingobacteriia; o__Sphingobacteriales; f__; g__; s__
OTU_555	6	5	10	7	3	5	2	0	0	2	0	0	3	8	14	1	12	8	3	1	9	9	7	4	0	2	0	4	0	0	2	5	15	19	9	8		k__Bacteria; p__Proteobacteria; c__Gammaproteobacteria; o__Legionellales; f__Coxiellaceae; g__Aquicella; s__
OTU_556	3	2	6	4	3	3	0	0	0	0	0	0	4	1	4	12	6	9	5	5	10	6	5	4	0	0	0	0	0	0	6	5	3	10	3	10		k__Bacteria; p__Gemmatimonadetes; c__Gemmatimonadetes; o__Ellin5290; f__; g__; s__
OTU_557	8	4	4	2	0	3	0	0	0	0	0	0	7	9	3	7	8	5	0	4	1	3	5	1	0	0	0	1	0	0	3	9	13	10	10	8		k__Bacteria; p__Armatimonadetes; c__[Fimbriimonadia]; o__[Fimbriimonadales]; f__[Fimbriimonadaceae]; g__Fimbriimonas; s__
OTU_558	6	4	6	7	2	2	0	0	0	0	0	0	10	11	4	5	11	3	4	13	3	4	6	1	0	0	0	0	0	0	12	23	10	6	6	1		k__Bacteria; p__Acidobacteria; c__Acidobacteria-5; o__; f__; g__; s__
OTU_559	3	4	3	0	16	9	2	5	3	2	6	4	2	2	1	1	1	6	5	5	8	10	1	3	5	0	6	8	2	2	1	2	5	0	0	1		k__Bacteria; p__Armatimonadetes; c__Armatimonadia; o__Armatimonadales; f__Armatimonadaceae; g__; s__
OTU_560	2	4	1	7	1	1	0	0	0	0	0	0	12	29	3	7	23	3	4	15	1	4	1	1	8	0	0	0	0	0	6	29	19	12	39	10		k__Archaea; p__Crenarchaeota; c__Thaumarchaeota; o__Nitrososphaerales; f__Nitrososphaeraceae; g__Candidatus Nitrososphaera; s__
OTU_561	3	3	5	50	3	3	0	0	1	1	0	0	4	7	17	8	7	4	1	1	3	1	3	2	2	0	0	0	2	4	2	2	9	5	1	7		k__Bacteria; p__Firmicutes; c__Clostridia; o__Clostridiales; f__Clostridiaceae; g__Clostridium; s__butyricum
OTU_562	5	4	7	3	2	7	0	0	0	0	0	0	2	3	1	11	1	13	5	4	8	6	5	5	0	0	0	0	0	0	1	7	1	12	3	4		k__Bacteria; p__Gemmatimonadetes; c__Gemmatimonadetes
OTU_563	2	0	0	3	0	1	0	0	0	0	0	0	11	10	1	2	19	2	0	11	2	5	7	0	0	0	0	0	0	0	4	57	15	2	20	4		k__Bacteria; p__Acidobacteria; c__[Chloracidobacteria]; o__11-24; f__; g__; s__
OTU_564	6	5	13	13	1	9	0	0	0	1	0	0	12	5	12	9	2	19	4	6	6	5	2	4	0	0	0	0	1	0	6	2	9	10	3	4		k__Bacteria; p__Planctomycetes; c__Phycisphaerae; o__WD2101; f__; g__; s__
OTU_565	1	13	8	14	0	12	0	0	0	1	0	0	10	9	23	9	4	5	10	6	12	9	7	3	0	0	0	1	0	0	9	4	19	27	12	12		k__Bacteria; p__Proteobacteria; c__Gammaproteobacteria; o__Legionellales; f__Coxiellaceae; g__; s__
OTU_566	2	4	5	3	10	5	0	1	0	0	0	0	7	7	2	3	19	4	3	11	2	1	1	2	0	1	0	0	0	0	4	10	5	8	20	10		k__Bacteria; p__Proteobacteria; c__Deltaproteobacteria; o__Myxococcales; f__Myxococcaceae; g__Anaeromyxobacter; s__
OTU_567	1	1	18	8	0	15	0	0	0	0	0	0	2	8	10	12	2	2	0	3	0	3	0	1	0	0	0	0	0	0	0	5	1	6	1	2		k__Bacteria; p__OP3; c__PBS-25; o__; f__; g__; s__
OTU_568	8	3	7	17	0	1	0	0	0	0	0	0	18	7	11	4	0	10	0	0	3	3	7	1	0	0	0	1	0	4	1	23	12	32	5	6		k__Bacteria; p__Proteobacteria; c__Gammaproteobacteria; o__Legionellales
OTU_569	5	48	0	0	0	0	1	0	0	0	0	0	1	10	0	0	0	0	34	0	0	0	1	0	0	1	0	1	0	0	0	0	0	0	0	0		k__Bacteria; p__Bacteroidetes; c__[Saprospirae]; o__[Saprospirales]; f__Chitinophagaceae
OTU_570	3	2	3	3	6	8	0	0	0	0	0	0	3	5	2	0	7	1	5	6	5	2	8	0	0	0	0	0	0	0	3	2	6	19	9	2		k__Bacteria; p__Bacteroidetes; c__Sphingobacteriia; o__Sphingobacteriales; f__; g__; s__
OTU_571	55	0	2	1	1	1	3	0	0	0	1	0	3	2	1	3	2	1	1	5	6	6	0	2	1	0	0	0	0	0	0	1	7	3	2	0		k__Bacteria; p__Proteobacteria; c__Deltaproteobacteria; o__Myxococcales; f__0319-6G20; g__; s__
OTU_572	20	19	7	18	21	13	0	4	2	1	0	0	27	60	12	15	38	14	15	28	25	23	13	18	0	0	2	0	2	0	37	58	43	28	63	18		k__Bacteria; p__Verrucomicrobia; c__[Pedosphaerae]; o__[Pedosphaerales]; f__Ellin517; g__; s__
OTU_573	25	17	11	19	46	27	0	3	0	0	3	3	10	13	13	18	19	19	42	12	26	30	20	27	3	0	1	1	1	2	15	10	16	29	15	11		k__Bacteria; p__Bacteroidetes; c__[Saprospirae]; o__[Saprospirales]; f__Chitinophagaceae; g__Sediminibacterium; s__
OTU_574	3	0	1	1	1	0	1	1	0	0	0	0	12	10	2	0	34	2	0	13	8	1	9	1	1	2	0	0	0	2	3	29	20	15	27	12		k__Bacteria; p__Chloroflexi; c__Anaerolineae; o__SBR1031; f__A4b; g__; s__
OTU_575	1	0	0	2	1	1	7	9	12	1	4	3	3	0	4	1	4	0	0	0	6	3	3	1	23	7	12	3	5	2	1	2	3	0	3	8		k__Bacteria; p__Firmicutes; c__Bacilli; o__Bacillales; f__Paenibacillaceae; g__Paenibacillus
OTU_576	0	3	9	11	4	4	0	0	2	0	0	0	5	5	3	8	1	28	0	5	0	0	2	2	0	1	0	0	0	0	2	18	3	2	4	4		k__Bacteria; p__Bacteroidetes; c__Cytophagia; o__Cytophagales; f__Cytophagaceae; g__; s__
OTU_577	6	0	1	2	1	1	0	0	0	1	1	0	0	0	0	0	0	0	8	0	2	31	5	0	0	0	0	1	0	3	0	0	0	1	0	0		k__Bacteria
OTU_578	8	8	6	13	5	5	0	0	0	0	0	0	5	10	3	6	9	7	6	10	7	8	7	13	2	0	0	0	0	0	13	11	12	5	4	7		k__Bacteria; p__Chloroflexi; c__TK10; o__B07_WMSP1
OTU_579	10	6	19	17	2	7	0	1	0	0	0	2	10	4	9	13	3	15	9	13	9	9	8	2	0	0	0	1	0	0	5	2	0	4	2	0		k__Bacteria; p__Proteobacteria; c__Alphaproteobacteria; o__Rhodospirillales; f__Rhodospirillaceae; g__; s__
OTU_580	12	8	12	15	4	8	0	0	0	1	0	0	9	1	9	13	5	10	7	3	8	6	9	10	0	0	0	1	0	0	8	5	3	4	2	9		k__Bacteria; p__Proteobacteria; c__Alphaproteobacteria; o__Rhodospirillales; f__Rhodospirillaceae; g__; s__
OTU_581	2	6	3	2	1	1	0	0	0	0	0	0	11	6	4	4	8	0	0	4	2	1	2	2	0	0	0	0	0	0	3	5	9	2	19	13		k__Bacteria; p__Chloroflexi; c__Anaerolineae; o__SBR1031; f__oc28; g__; s__
OTU_582	6	5	9	2	8	6	1	0	0	0	0	0	7	5	7	4	26	2	3	4	1	2	2	5	0	0	0	0	1	0	1	0	6	5	1	18		k__Bacteria; p__Chloroflexi; c__Ktedonobacteria
OTU_583	9	7	0	4	6	1	0	0	0	0	0	0	3	3	0	0	1	2	7	5	22	22	8	2	0	0	0	0	0	0	8	3	0	0	1	2		k__Bacteria; p__Bacteroidetes; c__Cytophagia; o__Cytophagales
OTU_584	2	3	0	6	23	2	1	0	0	0	0	0	2	6	1	0	4	2	3	14	4	5	3	2	1	2	1	0	3	0	0	3	5	2	2	3		k__Bacteria; p__Verrucomicrobia; c__[Spartobacteria]; o__[Chthoniobacterales]; f__[Chthoniobacteraceae]; g__; s__
OTU_585	4	4	6	6	2	14	0	0	0	0	0	2	0	7	2	2	4	1	3	8	7	3	5	6	0	0	0	0	0	0	4	15	2	2	0	1		k__Bacteria; p__Bacteroidetes; c__[Saprospirae]; o__[Saprospirales]; f__Chitinophagaceae; g__Flavisolibacter; s__
OTU_586	0	0	0	1	0	0	0	0	0	0	0	0	2	0	4	1	0	0	0	0	0	0	0	0	0	0	0	0	0	0	26	95	5	15	2	0		k__Bacteria; p__Bacteroidetes; c__Sphingobacteriia; o__Sphingobacteriales; f__Sphingobacteriaceae; g__; s__
OTU_587	2	0	0	4	0	1	5	0	2	0	0	0	17	6	10	7	25	0	1	0	0	0	0	1	0	0	0	0	0	0	0	10	12	4	12	0		k__Bacteria; p__Proteobacteria; c__Deltaproteobacteria; o__Myxococcales; f__Cystobacteraceae; g__Cystobacter; s__
OTU_588	5	5	2	16	1	5	0	0	0	0	0	0	3	5	2	5	6	3	0	10	6	2	7	7	0	0	2	0	0	0	5	8	7	4	12	7		k__Bacteria; p__Chloroflexi; c__Anaerolineae; o__SBR1031; f__A4b; g__; s__
OTU_589	2	7	1	3	1	3	1	1	0	0	0	1	4	8	4	1	3	9	6	5	1	2	3	4	0	0	0	2	0	0	1	0	8	6	4	4		k__Bacteria; p__Proteobacteria; c__Gammaproteobacteria; o__Legionellales; f__; g__; s__
OTU_590	0	0	3	2	3	5	2	6	3	2	3	1	4	2	4	1	8	2	3	1	4	2	3	5	0	0	5	5	0	0	2	2	1	3	2	4		k__Bacteria
OTU_591	0	3	2	128	5	36	283	182	24	569	319	617	2	29	0	5	3	0	19	0	0	1	11	16	226	314	289	280	662	601	0	0	3	0	0	0		k__Bacteria; p__Proteobacteria; c__Gammaproteobacteria; o__Enterobacteriales; f__Enterobacteriaceae; g__Enterobacter; s__
OTU_592	3	5	3	2	3	1	0	0	0	0	0	0	8	8	3	5	9	2	7	11	8	5	8	3	0	0	0	0	0	0	14	17	13	12	10	5		k__Bacteria; p__Planctomycetes; c__Phycisphaerae; o__WD2101; f__; g__; s__
OTU_593	8	2	16	18	3	10	0	0	0	0	0	0	6	2	11	16	3	11	2	3	1	1	3	7	0	0	0	0	0	0	1	2	5	2	3	16		k__Bacteria; p__Verrucomicrobia; c__[Pedosphaerae]; o__[Pedosphaerales]; f__; g__; s__
OTU_594	8	8	15	23	9	16	0	0	0	0	0	0	8	5	9	18	9	17	3	8	8	3	10	11	0	0	0	0	0	0	16	7	10	12	8	10		k__Bacteria; p__Acidobacteria; c__Acidobacteria-6; o__CCU21; f__; g__; s__
OTU_595	5	1	10	11	9	6	0	0	0	0	0	0	4	3	7	15	6	16	1	2	8	2	5	1	0	0	0	0	0	0	2	2	6	6	7	3		k__Bacteria; p__Gemmatimonadetes; c__Gemmatimonadetes; o__Gemmatimonadales; f__; g__; s__
OTU_596	2	0	0	3	3	5	0	1	0	0	0	0	4	3	9	9	4	11	0	3	1	1	2	1	2	0	0	0	1	1	1	2	9	10	2	4		k__Bacteria
OTU_597	6	0	0	6	10	7	0	0	0	0	0	0	6	3	0	4	4	4	7	8	2	4	3	4	0	3	0	0	0	2	0	2	2	6	1	2		k__Bacteria; p__Bacteroidetes; c__[Saprospirae]; o__[Saprospirales]; f__Chitinophagaceae; g__; s__
OTU_598	0	0	5	17	0	2	0	0	0	0	0	0	2	1	33	11	0	0	0	0	0	0	0	1	0	0	0	0	0	0	0	0	1	5	0	4		k__Bacteria; p__Proteobacteria; c__Gammaproteobacteria; o__Legionellales
OTU_599	8	6	5	13	4	4	1	0	0	0	0	0	6	5	4	6	4	3	5	13	10	3	14	4	0	0	1	0	0	0	44	12	5	5	7	7		k__Bacteria; p__Proteobacteria; c__Gammaproteobacteria; o__HTCC2188; f__HTCC2089; g__; s__
OTU_600	2	3	9	3	11	2	0	0	0	0	0	0	5	8	1	1	9	8	2	0	1	0	7	7	0	0	0	0	0	0	1	2	2	2	3	4		k__Bacteria; p__Proteobacteria; c__TA18; o__PHOS-HD29; f__; g__; s__
OTU_601	2	5	7	6	4	4	1	0	0	0	0	0	4	5	5	11	4	8	2	4	4	3	2	2	1	0	0	0	1	0	14	2	5	7	1	2		k__Bacteria; p__Gemmatimonadetes; c__Gemmatimonadetes; o__Ellin5290; f__; g__; s__
OTU_602	0	0	70	0	0	0	0	0	0	0	0	0	0	5	1	0	0	0	0	0	0	0	0	0	0	0	0	0	0	0	0	0	0	0	0	0		k__Bacteria; p__Bacteroidetes; c__Sphingobacteriia; o__Sphingobacteriales; f__; g__; s__
OTU_603	7	5	5	3	6	1	1	1	0	0	0	2	2	0	2	1	0	4	19	4	2	4	5	5	0	0	1	5	1	5	0	1	1	3	0	1		k__Bacteria; p__Proteobacteria; c__Deltaproteobacteria; o__Myxococcales; f__Cystobacterineae; g__; s__
OTU_604	4	2	1	2	18	3	0	2	0	0	0	2	0	1	0	1	1	0	5	2	2	2	3	7	0	2	2	1	8	2	0	0	3	4	2	0		k__Bacteria; p__Bacteroidetes; c__Cytophagia; o__Cytophagales; f__Cytophagaceae; g__Spirosoma; s__
OTU_605	3	4	5	4	4	7	0	0	0	0	0	0	5	3	9	7	3	8	4	3	1	4	2	5	0	0	0	0	0	0	7	1	6	3	1	9		k__Bacteria; p__Proteobacteria; c__Alphaproteobacteria; o__Rhodospirillales; f__Rhodospirillaceae
OTU_606	3	5	6	7	8	4	0	0	0	0	0	0	3	4	3	5	5	3	3	5	3	1	9	3	0	0	0	0	0	0	3	1	3	4	3	3		k__Bacteria; p__Planctomycetes; c__vadinHA49; o__DH61; f__; g__; s__
OTU_607	1	3	10	12	0	1	0	0	0	0	0	0	9	4	11	11	6	9	3	3	1	3	3	3	0	0	0	0	0	0	2	9	6	2	3	4		k__Bacteria; p__Gemmatimonadetes; c__Gemmatimonadetes; o__Ellin5290; f__; g__; s__
OTU_608	2	8	2	0	6	4	2	5	0	0	4	1	2	5	1	0	3	0	2	3	8	3	0	5	3	6	6	2	2	1	6	5	3	4	2	0		k__Bacteria; p__Planctomycetes; c__Planctomycetia; o__Planctomycetales; f__Planctomycetaceae; g__Planctomyces; s__
OTU_609	1	8	4	7	11	8	0	0	0	0	0	0	4	8	7	6	11	5	5	4	13	5	7	10	0	0	0	0	0	0	10	2	5	6	6	6		k__Bacteria; p__Acidobacteria; c__Solibacteres; o__Solibacterales; f__; g__; s__
OTU_610	1	4	2	2	4	3	1	2	0	0	0	0	7	9	4	1	6	3	15	24	6	1	1	6	0	2	1	2	2	1	27	5	9	5	6	9		k__Bacteria; p__Proteobacteria; c__Deltaproteobacteria; o__Myxococcales; f__; g__; s__
OTU_611	1	5	5	2	5	10	0	0	0	0	0	0	8	1	11	9	4	6	7	1	1	1	5	3	0	0	0	0	0	0	4	3	1	8	2	0		k__Bacteria; p__Cyanobacteria; c__4C0d-2; o__MLE1-12; f__; g__; s__
OTU_612	5	1	8	6	7	6	0	0	4	5	2	7	7	3	9	1	6	8	1	2	5	8	1	2	2	1	1	7	3	3	5	3	8	6	10	4		k__Bacteria
OTU_613	0	0	0	0	0	0	0	0	0	0	0	0	13	5	53	24	0	2	0	0	0	0	0	0	0	0	0	0	0	0	0	4	9	1	2	3		k__Bacteria; p__Firmicutes; c__Bacilli; o__Bacillales; f__Paenibacillaceae; g__Paenibacillus; s__
OTU_614	10	13	12	12	7	16	0	0	0	1	0	0	7	4	7	8	9	10	11	15	11	7	13	9	0	0	0	0	0	0	8	3	3	7	6	9		k__Bacteria; p__Verrucomicrobia; c__Opitutae; o__Opitutales; f__Opitutaceae; g__Opitutus; s__
OTU_615	16	6	6	15	10	9	2	0	2	1	4	0	19	31	17	7	15	12	8	19	6	5	10	9	0	1	2	3	3	5	3	17	24	11	13	12		k__Bacteria; p__Proteobacteria; c__Deltaproteobacteria; o__Myxococcales; f__Polyangiaceae
OTU_616	0	0	0	0	1	28	0	0	0	0	0	0	0	0	0	0	0	67	0	0	0	0	1	5	0	0	0	0	0	0	0	0	0	0	0	0		k__Bacteria; p__Bacteroidetes; c__Cytophagia; o__Cytophagales; f__Cytophagaceae; g__; s__
OTU_617	5	5	3	5	6	6	0	0	0	0	0	0	2	1	3	1	4	8	13	5	11	9	6	4	0	0	2	0	0	0	2	2	6	4	6	0		k__Bacteria; p__Proteobacteria; c__Deltaproteobacteria; o__Myxococcales
OTU_618	0	1	4	9	5	12	0	0	0	3	0	2	1	0	4	1	3	5	0	0	4	1	4	21	0	0	0	0	0	0	2	0	1	2	0	4		k__Bacteria; p__Armatimonadetes; c__Chthonomonadetes; o__Chthonomonadales; f__Chthonomonadaceae; g__; s__
OTU_619	0	0	7	20	4	3	0	0	0	0	0	0	0	0	7	12	0	10	0	4	0	0	3	3	0	0	0	0	0	0	2	0	3	4	0	22		k__Bacteria; p__Acidobacteria; c__DA052; o__Ellin6513; f__; g__; s__
OTU_620	2	9	2	1	3	5	4	4	2	1	2	4	6	5	0	0	4	2	5	2	5	2	4	3	6	4	5	2	4	4	2	1	1	0	0	2		k__Bacteria; p__Proteobacteria; c__Alphaproteobacteria; o__Rhizobiales; f__; g__; s__
OTU_621	9	4	15	25	3	9	0	0	1	0	0	1	6	3	12	6	6	7	1	5	4	3	15	7	0	0	0	0	0	0	5	3	4	1	1	9		k__Bacteria; p__Acidobacteria; c__Solibacteres; o__Solibacterales; f__; g__; s__
OTU_622	13	4	24	20	0	13	0	0	0	0	0	0	12	11	16	26	14	13	3	13	5	3	12	10	0	0	0	0	0	0	18	16	13	20	13	23		k__Bacteria; p__Elusimicrobia; c__Elusimicrobia; o__FAC88; f__; g__; s__
OTU_623	11	12	10	8	4	10	0	0	0	0	0	0	15	9	6	7	15	12	3	16	9	9	13	27	0	0	0	0	0	0	17	22	15	16	16	10		k__Bacteria; p__Acidobacteria; c__Solibacteres; o__Solibacterales; f__Solibacteraceae; g__Candidatus Solibacter; s__
OTU_624	5	32	1	1	7	0	1	0	0	0	2	1	1	4	1	0	2	0	8	3	3	11	9	10	0	0	0	1	1	3	0	0	2	0	4	1		k__Bacteria; p__Firmicutes; c__Bacilli; o__Bacillales; f__Paenibacillaceae; g__Cohnella; s__
OTU_625	4	11	4	6	9	14	0	1	0	0	0	0	9	9	2	3	8	14	13	12	26	7	9	13	0	0	0	0	1	0	20	9	9	8	12	4		k__Bacteria; p__Planctomycetes; c__Phycisphaerae; o__WD2101; f__; g__; s__
OTU_626	3	21	0	1	10	5	5	0	0	0	0	0	2	7	2	0	0	0	46	4	1	4	21	8	1	1	2	0	1	0	0	2	1	2	1	1		k__Bacteria; p__Verrucomicrobia; c__Verrucomicrobiae; o__Verrucomicrobiales; f__Verrucomicrobiaceae; g__Luteolibacter; s__
OTU_627	2	5	2	2	1	1	0	0	0	0	0	0	1	4	2	7	5	6	0	1	4	2	20	1	0	0	0	0	0	0	6	2	6	4	3	5		k__Bacteria; p__Gemmatimonadetes; c__Gemmatimonadetes; o__; f__; g__; s__
OTU_628	2	4	1	2	1	1	0	0	0	0	0	0	7	6	4	0	4	1	3	3	3	2	3	1	0	0	0	0	0	0	13	17	9	5	7	2		k__Bacteria; p__Proteobacteria; c__Betaproteobacteria; o__A21b; f__EB1003; g__; s__
OTU_629	2	1	9	3	3	7	0	0	0	3	0	1	2	5	27	15	5	10	3	7	1	1	2	5	0	1	0	0	0	0	6	7	3	4	5	6		k__Bacteria; p__Proteobacteria; c__Betaproteobacteria; o__Rhodocyclales; f__Rhodocyclaceae; g__Uliginosibacterium; s__
OTU_630	0	5	4	1	12	15	0	0	0	0	0	0	6	5	2	3	5	7	8	4	3	7	6	5	0	0	0	0	0	0	3	1	1	0	5	6		k__Bacteria; p__TM7; c__SC3; o__; f__; g__; s__
OTU_631	1	6	1	0	6	4	0	0	0	0	0	0	2	6	1	3	4	1	8	11	4	2	2	2	0	0	0	0	0	0	19	14	3	5	3	1		k__Bacteria; p__Proteobacteria; c__Deltaproteobacteria; o__Myxococcales; f__Haliangiaceae; g__; s__
OTU_632	2	2	2	1	23	7	0	0	0	0	0	0	3	2	2	0	5	5	8	2	4	9	3	5	0	0	0	0	0	0	4	0	2	1	3	1		k__Bacteria; p__Planctomycetes; c__Phycisphaerae; o__WD2101; f__; g__; s__
OTU_633	7	4	5	3	8	5	0	0	2	0	0	0	3	4	0	0	1	5	9	3	5	3	3	10	0	0	0	0	0	0	5	8	3	2	2	4		k__Bacteria; p__Armatimonadetes; c__0319-6E2; o__; f__; g__; s__
OTU_634	8	9	15	9	6	7	1	0	0	0	0	1	14	13	13	10	11	8	3	11	4	8	11	6	0	2	1	0	0	1	11	19	13	10	16	20		k__Bacteria; p__Actinobacteria; c__Actinobacteria; o__Actinomycetales; f__Micromonosporaceae; g__Pilimelia; s__
OTU_635	2	6	0	0	8	3	0	1	0	0	0	0	0	0	0	0	1	0	11	3	5	14	6	7	0	0	0	0	0	0	2	1	0	0	0	0		k__Bacteria
OTU_636	1	1	2	1	0	0	0	0	0	0	1	0	3	7	1	2	2	1	3	9	2	3	2	0	0	0	0	0	0	0	14	25	4	5	12	0		k__Bacteria; p__Acidobacteria; c__[Chloracidobacteria]; o__RB41; f__; g__; s__
OTU_637	6	7	5	6	7	12	0	0	0	0	1	1	14	5	6	7	8	18	6	5	17	8	3	9	0	0	0	0	0	0	7	6	5	11	9	8		k__Bacteria; p__Planctomycetes; c__Phycisphaerae; o__WD2101; f__; g__; s__
OTU_638	2	2	0	3	6	4	3	2	3	5	3	6	1	2	0	1	2	4	0	0	1	1	3	1	5	1	2	2	1	3	0	0	0	2	0	2		k__Bacteria; p__Armatimonadetes; c__[Fimbriimonadia]; o__[Fimbriimonadales]; f__[Fimbriimonadaceae]; g__Fimbriimonas; s__
OTU_639	6	7	5	8	2	2	0	2	0	0	0	0	7	11	3	5	6	3	6	11	4	2	9	3	0	2	0	1	2	0	9	11	11	6	13	3		k__Bacteria; p__Gemmatimonadetes; c__Gemm-1; o__; f__; g__; s__
OTU_640	15	12	8	7	28	14	0	1	0	0	4	0	7	13	13	4	7	4	8	9	7	15	9	16	0	0	0	0	0	0	20	5	8	8	9	8		k__Bacteria; p__Armatimonadetes; c__Chthonomonadetes; o__Chthonomonadales; f__Chthonomonadaceae; g__; s__
OTU_641	8	8	5	5	10	8	0	1	0	0	0	0	3	3	3	1	4	2	16	19	4	6	7	8	0	0	0	1	0	0	2	2	4	4	1	2		k__Bacteria; p__Proteobacteria; c__Deltaproteobacteria; o__Myxococcales; f__; g__; s__
OTU_642	4	2	4	2	6	5	0	1	0	0	0	1	4	2	2	0	2	3	3	5	4	4	8	4	0	0	0	1	0	0	0	3	3	5	2	1		k__Bacteria; p__Proteobacteria; c__Deltaproteobacteria; o__Myxococcales; f__Polyangiaceae; g__; s__
OTU_643	6	2	13	16	0	6	0	0	0	0	0	0	3	5	11	9	2	13	1	9	0	0	5	17	0	0	1	0	0	0	0	1	2	5	0	11		k__Bacteria; p__Proteobacteria; c__Alphaproteobacteria; o__Ellin329; f__; g__; s__
OTU_644	16	9	14	2	3	8	0	1	1	0	0	0	6	6	10	6	8	5	5	2	4	3	3	5	0	0	0	1	0	1	7	7	3	4	3	5		k__Bacteria; p__Bacteroidetes; c__[Saprospirae]; o__[Saprospirales]; f__Chitinophagaceae; g__; s__
OTU_645	2	4	5	3	9	3	0	0	0	0	0	0	11	13	13	8	4	8	5	3	4	3	1	2	0	0	0	0	0	0	18	8	6	19	10	5		k__Bacteria; p__Proteobacteria; c__Deltaproteobacteria; o__Myxococcales; f__; g__; s__
OTU_646	2	2	2	1	2	2	0	0	0	0	0	0	6	12	4	5	6	4	5	3	3	1	2	2	0	0	0	0	0	0	8	7	8	8	6	0		k__Bacteria; p__Gemmatimonadetes; c__Gemmatimonadetes; o__; f__; g__; s__
OTU_647	20	12	12	15	11	15	0	0	0	0	0	0	2	2	3	2	4	9	12	8	16	12	7	5	0	0	2	1	0	1	2	0	5	6	3	4		k__Bacteria; p__Proteobacteria; c__Deltaproteobacteria; o__Myxococcales; f__Polyangiaceae; g__; s__
OTU_648	6	3	1	2	11	8	0	3	0	1	0	1	2	3	3	1	4	8	5	3	11	8	3	11	0	2	2	2	0	2	3	4	3	5	2	8		k__Bacteria
OTU_649	3	0	11	7	1	8	0	0	0	0	0	0	1	0	9	2	3	4	0	1	1	0	11	7	0	0	0	0	0	0	3	0	0	2	1	8		k__Bacteria; p__Proteobacteria; c__Alphaproteobacteria; o__Rhodospirillales; f__Acetobacteraceae; g__; s__
OTU_650	2	0	3	13	0	2	0	0	0	0	0	0	9	5	6	1	15	8	0	5	1	1	17	3	0	0	0	0	0	0	3	6	2	5	10	15		k__Bacteria; p__Bacteroidetes; c__[Saprospirae]; o__[Saprospirales]; f__Chitinophagaceae; g__; s__
OTU_651	4	1	2	0	8	6	0	0	1	0	0	2	0	2	3	0	2	0	7	1	6	6	0	5	0	0	0	1	0	3	1	0	4	4	1	1		k__Bacteria; p__Proteobacteria; c__Gammaproteobacteria; o__Legionellales; f__; g__; s__
OTU_652	9	3	7	2	12	4	0	1	1	2	1	0	15	10	13	9	29	8	2	3	2	1	3	4	0	0	2	0	0	2	3	2	4	5	1	14		k__Bacteria; p__Actinobacteria; c__Thermoleophilia; o__Solirubrobacterales; f__; g__; s__
OTU_653	0	0	10	5	2	7	0	0	0	0	0	0	2	0	3	4	1	1	0	0	2	2	3	14	0	0	0	0	0	0	0	0	0	1	0	12		k__Bacteria; p__Chloroflexi; c__Ktedonobacteria; o__; f__; g__; s__
OTU_654	3	1	5	5	1	4	0	0	0	0	0	0	3	5	3	9	5	4	0	3	1	0	3	0	0	0	0	0	0	0	1	6	3	7	6	8		k__Bacteria; p__Proteobacteria
OTU_655	0	0	0	0	0	1	9	30	2	19	37	7	0	20	2	1	1	3	6	0	0	0	6	30	39	29	24	8	116	24	0	4	0	1	0	125		k__Bacteria; p__Proteobacteria; c__Gammaproteobacteria; o__Enterobacteriales; f__Enterobacteriaceae; g__Escherichia; s__coli
OTU_656	1	5	17	7	1	11	0	0	0	0	1	1	8	3	12	14	7	14	0	3	2	1	3	7	0	0	0	0	0	0	0	3	5	9	3	21		k__Bacteria; p__Actinobacteria; c__Actinobacteria; o__Actinomycetales; f__; g__; s__
OTU_657	6	5	6	8	2	1	0	0	0	0	0	0	5	15	2	2	10	0	0	14	9	1	16	1	0	0	0	0	0	0	24	8	9	6	3	4		k__Bacteria; p__Planctomycetes; c__Pla4; o__; f__; g__; s__
OTU_658	1	3	2	1	11	1	0	1	0	0	0	0	3	0	3	1	1	4	36	6	7	17	2	7	0	0	0	4	1	0	2	12	11	4	1	1		k__Bacteria; p__Planctomycetes; c__Phycisphaerae; o__WD2101; f__; g__; s__
OTU_659	1	9	0	0	2	2	0	0	0	0	0	0	2	4	1	0	2	1	5	17	10	4	5	12	0	0	0	0	0	0	27	10	7	2	3	1		k__Bacteria; p__Acidobacteria; c__Acidobacteria-6; o__iii1-15; f__mb2424; g__; s__
OTU_660	9	13	0	0	1	1	2	0	7	0	0	1	2	64	4	5	3	8	0	0	2	3	4	3	1	2	0	0	0	1	7	48	10	4	13	1		k__Bacteria; p__Bacteroidetes; c__Sphingobacteriia; o__Sphingobacteriales; f__Sphingobacteriaceae; g__Pedobacter; s__
OTU_661	2	2	1	5	4	6	1	1	1	0	3	0	3	3	2	2	5	9	1	2	13	9	2	7	0	2	0	1	1	2	1	1	3	5	1	0		k__Bacteria; p__Verrucomicrobia; c__[Spartobacteria]; o__[Chthoniobacterales]; f__[Chthoniobacteraceae]; g__; s__
OTU_662	5	4	8	4	2	7	0	0	0	0	0	0	4	5	6	5	8	3	0	7	0	3	3	4	0	0	0	0	0	0	5	5	4	6	5	5		k__Bacteria; p__Chloroflexi; c__Anaerolineae; o__A31; f__; g__; s__
OTU_663	3	4	2	0	0	0	0	0	0	0	0	0	8	10	1	1	11	2	2	6	3	1	2	1	0	0	0	0	0	0	4	6	9	5	7	7		k__Bacteria; p__Actinobacteria; c__MB-A2-108; o__0319-7L14; f__; g__; s__
OTU_664	2	3	1	7	3	4	1	4	0	0	1	0	3	4	1	1	0	2	4	2	6	6	1	3	0	0	0	3	1	1	5	0	2	1	2	2		k__Bacteria; p__Acidobacteria; c__Solibacteres; o__Solibacterales
OTU_665	1	2	5	4	7	6	0	0	2	0	1	3	7	5	4	4	5	13	6	3	4	2	5	3	0	0	0	1	0	0	1	9	2	5	5	7		k__Bacteria; p__Armatimonadetes; c__[Fimbriimonadia]; o__[Fimbriimonadales]; f__[Fimbriimonadaceae]; g__Fimbriimonas; s__
OTU_666	4	2	17	13	3	6	0	0	0	0	0	0	2	2	8	18	1	7	3	0	9	5	5	4	0	0	0	0	0	0	1	0	3	6	2	12		k__Bacteria; p__Gemmatimonadetes; c__Gemmatimonadetes
OTU_667	0	0	0	0	1	1	0	0	0	0	0	0	0	5	0	0	1	0	1	0	0	0	0	31	0	0	0	0	0	3	1	0	0	0	0	6		k__Bacteria; p__Cyanobacteria; c__Oscillatoriophycideae; o__Oscillatoriales; f__Phormidiaceae
OTU_668	4	3	0	0	6	4	0	1	0	0	1	0	3	11	0	0	9	1	7	10	9	2	5	2	0	0	0	0	0	0	21	11	6	2	24	3		k__Bacteria; p__Verrucomicrobia; c__[Spartobacteria]; o__[Chthoniobacterales]; f__[Chthoniobacteraceae]; g__OR-59; s__
OTU_669	3	0	2	2	3	4	6	2	1	0	8	1	2	0	2	2	1	1	2	3	1	2	3	2	5	6	3	3	8	3	0	0	0	2	1	0		k__Bacteria; p__Proteobacteria; c__Alphaproteobacteria; o__Rhizobiales; f__Methylobacteriaceae; g__; s__
OTU_670	3	10	0	1	2	3	0	0	0	0	0	0	5	7	0	2	3	2	8	17	2	4	6	1	0	0	0	0	0	0	17	13	7	2	8	2		k__Bacteria; p__Nitrospirae; c__Nitrospira; o__Nitrospirales; f__0319-6A21; g__; s__
OTU_671	2	1	1	3	0	0	0	0	0	0	0	0	3	5	0	1	7	0	0	7	2	3	4	0	3	0	0	0	0	0	11	11	7	2	12	5		k__Bacteria; p__Acidobacteria; c__Acidobacteria-5; o__; f__; g__; s__
OTU_672	2	1	0	0	24	8	0	0	0	0	0	0	4	1	0	5	2	3	11	3	4	4	0	1	0	0	0	0	0	0	11	2	2	7	3	0		k__Bacteria; p__Armatimonadetes; c__[Fimbriimonadia]; o__[Fimbriimonadales]; f__[Fimbriimonadaceae]; g__Fimbriimonas; s__
OTU_673	2	3	3	2	3	2	0	1	0	2	2	1	11	14	5	3	18	8	5	3	1	3	8	2	1	0	8	1	0	2	8	4	10	10	7	10		k__Bacteria; p__Actinobacteria; c__Thermoleophilia; o__Solirubrobacterales; f__Patulibacteraceae; g__; s__
OTU_674	3	2	9	8	7	14	0	3	2	3	2	5	0	4	3	1	2	6	2	2	3	1	2	18	0	0	3	1	0	5	1	4	1	1	1	3		k__Bacteria; p__Bacteroidetes; c__[Saprospirae]; o__[Saprospirales]; f__Chitinophagaceae
OTU_675	2	1	5	4	2	2	0	0	0	0	0	0	5	5	9	19	3	1	0	0	0	2	0	4	0	0	0	0	0	0	2	0	0	5	0	3		k__Bacteria; p__Gemmatimonadetes; c__Gemmatimonadetes
OTU_676	1	3	0	5	6	3	1	3	5	3	1	0	2	2	4	3	6	2	0	3	2	0	1	0	1	0	3	0	0	1	0	5	3	4	3	5		k__Bacteria; p__Proteobacteria; c__Gammaproteobacteria; o__Alteromonadales; f__Shewanellaceae; g__Shewanella; s__algae
OTU_677	1	59	0	2	7	1	0	1	0	0	1	0	0	2	3	1	0	0	3	0	0	3	50	1	0	0	0	0	0	0	0	1	0	0	0	0		k__Bacteria; p__Bacteroidetes; c__[Saprospirae]; o__[Saprospirales]; f__Chitinophagaceae; g__; s__
OTU_678	3	2	12	1	6	8	0	0	0	1	7	0	4	1	16	3	8	2	2	2	5	3	5	3	0	1	0	0	0	0	2	2	2	19	6	5		k__Bacteria; p__Proteobacteria; c__Gammaproteobacteria; o__Legionellales; f__Coxiellaceae; g__; s__
OTU_679	7	13	10	12	4	17	0	2	0	0	0	0	6	17	4	12	10	11	17	24	29	16	9	9	1	1	2	0	0	1	47	27	10	12	11	4		k__Bacteria; p__Proteobacteria; c__Alphaproteobacteria; o__Sphingomonadales; f__Sphingomonadaceae
OTU_680	10	9	1	0	12	4	7	12	2	4	0	0	3	10	2	0	2	1	12	3	2	3	1	14	18	2	8	6	8	3	0	9	3	3	2	1		k__Bacteria; p__Actinobacteria; c__Actinobacteria; o__Actinomycetales; f__Microbacteriaceae; g__Agromyces; s__
OTU_681	0	0	2	10	13	2	0	0	0	2	0	0	1	5	6	7	1	7	2	0	2	2	0	2	0	0	0	2	0	0	0	2	0	4	1	2		k__Bacteria; p__Bacteroidetes; c__Sphingobacteriia; o__Sphingobacteriales
OTU_682	3	5	0	3	7	4	0	1	0	0	0	0	4	9	1	0	5	0	22	6	5	4	8	1	0	0	0	0	0	3	4	15	7	0	4	0		k__Bacteria; p__Bacteroidetes; c__[Saprospirae]; o__[Saprospirales]; f__Chitinophagaceae; g__; s__
OTU_683	1	1	0	3	0	11	0	0	0	0	0	0	2	1	3	2	3	13	0	5	7	3	0	10	0	0	0	0	0	0	0	5	7	4	2	8		k__Bacteria; p__Proteobacteria; c__Gammaproteobacteria; o__Legionellales; f__Coxiellaceae; g__; s__
OTU_684	1	3	10	6	4	7	0	0	0	0	0	0	0	2	4	1	5	8	4	0	6	1	5	2	0	0	0	0	0	0	1	0	0	4	3	5		k__Bacteria; p__Planctomycetes; c__vadinHA49; o__DH61; f__; g__; s__
OTU_685	1	4	4	0	2	2	0	1	0	0	0	0	3	3	3	0	4	1	3	13	4	3	4	1	2	0	0	0	0	0	7	5	5	1	7	0		k__Bacteria; p__Chloroflexi; c__C0119; o__; f__; g__; s__
OTU_686	1	1	4	5	0	7	0	1	0	1	0	0	0	1	12	3	4	12	0	0	0	0	3	1	0	0	0	0	0	0	1	2	3	11	2	3		k__Bacteria; p__Proteobacteria; c__Gammaproteobacteria; o__Legionellales; f__Coxiellaceae; g__Aquicella; s__
OTU_687	3	4	7	4	4	2	0	0	0	0	0	0	5	5	4	0	5	1	3	8	2	0	6	2	0	0	0	0	0	1	0	8	1	5	4	1		k__Bacteria; p__Chloroflexi; c__S085; o__; f__; g__; s__
OTU_688	0	1	2	0	0	1	0	0	0	0	0	0	15	7	1	1	10	4	2	3	0	3	0	2	0	0	0	0	0	0	3	16	2	5	22	5		k__Bacteria; p__Chloroflexi; c__Anaerolineae; o__GCA004; f__; g__; s__
OTU_689	2	32	5	1	2	1	2	13	0	0	1	0	2	21	1	1	0	4	1	26	4	2	0	0	0	15	14	0	0	0	1	5	0	1	0	1		k__Bacteria; p__Proteobacteria; c__Betaproteobacteria; o__Burkholderiales; f__Comamonadaceae
OTU_690	6	8	15	5	5	1	1	3	2	0	1	0	16	16	13	11	15	11	5	7	7	5	11	10	0	1	0	0	0	0	9	23	8	6	15	15		k__Bacteria; p__Proteobacteria; c__Alphaproteobacteria; o__Rhizobiales; f__Hyphomicrobiaceae; g__Rhodoplanes; s__
OTU_691	1	2	5	3	9	2	2	1	0	3	3	0	5	3	0	2	4	8	29	3	3	10	7	3	0	4	2	0	1	1	1	0	3	2	0	0		k__Bacteria; p__Bacteroidetes; c__Cytophagia; o__Cytophagales; f__Cytophagaceae; g__; s__
OTU_692	8	6	12	6	9	5	0	0	1	0	0	0	4	3	8	5	6	7	5	2	5	4	4	7	0	0	0	0	0	0	9	2	4	9	3	3		k__Bacteria; p__Planctomycetes; c__Phycisphaerae; o__WD2101; f__; g__; s__
OTU_693	1	3	3	2	4	4	0	0	0	0	0	0	2	5	1	3	2	4	1	6	4	4	3	3	0	0	0	1	0	0	9	4	1	3	2	2		k__Bacteria; p__Armatimonadetes; c__[Fimbriimonadia]; o__[Fimbriimonadales]; f__[Fimbriimonadaceae]; g__Fimbriimonas; s__
OTU_694	1	4	1	2	3	4	0	0	0	0	0	0	1	3	0	0	5	1	6	13	2	5	0	4	0	0	0	0	0	0	4	15	3	5	7	5		k__Bacteria; p__Bacteroidetes; c__[Saprospirae]; o__[Saprospirales]; f__Chitinophagaceae
OTU_695	5	5	3	4	1	1	0	0	0	0	0	0	11	8	0	5	2	4	3	11	4	5	5	1	0	0	0	0	0	0	6	5	2	5	9	2		k__Bacteria; p__Nitrospirae; c__Nitrospira; o__Nitrospirales; f__Nitrospiraceae; g__Nitrospira; s__
OTU_696	3	1	1	1	1	9	0	0	0	0	0	0	1	5	4	2	5	2	2	3	3	2	1	1	0	0	0	0	0	0	8	4	6	3	9	3		k__Bacteria; p__Chloroflexi; c__C0119; o__; f__; g__; s__
OTU_697	6	7	4	3	4	6	1	4	0	3	1	2	3	7	2	4	7	1	5	7	4	4	0	6	0	1	1	1	2	1	4	5	3	6	4	1		k__Bacteria; p__Actinobacteria; c__Acidimicrobiia; o__Acidimicrobiales; f__EB1017; g__; s__
OTU_698	0	3	3	1	3	6	0	1	1	0	0	0	2	3	3	0	2	2	10	2	4	1	0	3	0	0	2	0	1	2	2	4	8	9	4	3		k__Bacteria; p__Planctomycetes; c__Phycisphaerae; o__WD2101; f__; g__; s__
OTU_699	2	2	6	11	2	4	0	0	0	0	0	0	3	2	7	4	5	9	5	4	9	3	0	0	0	0	0	0	0	0	3	4	4	7	2	6		k__Bacteria; p__Proteobacteria; c__Deltaproteobacteria; o__Myxococcales; f__; g__; s__
OTU_700	0	10	9	14	2	6	0	0	0	1	0	0	5	5	9	10	1	7	1	0	0	1	0	2	0	0	0	0	0	0	0	0	0	1	9	2		k__Bacteria; p__Acidobacteria; c__Holophagae; o__Holophagales; f__Holophagaceae; g__; s__
OTU_701	0	7	2	1	0	2	0	2	0	0	0	0	4	6	2	0	5	2	8	13	6	4	3	1	0	0	0	0	0	0	10	13	6	6	6	3		k__Bacteria; p__Planctomycetes; c__Phycisphaerae; o__WD2101; f__; g__; s__
OTU_702	1	7	0	0	0	6	0	0	0	0	0	0	2	9	1	0	4	5	2	6	0	1	0	2	0	0	0	0	0	0	2	7	1	7	20	0		k__Bacteria; p__Proteobacteria; c__Gammaproteobacteria
OTU_703	2	1	1	3	3	2	0	0	1	0	0	0	5	5	3	3	6	4	3	0	2	2	3	3	4	0	0	0	1	2	7	3	3	3	3	1		k__Bacteria; p__Chloroflexi; c__C0119; o__; f__; g__; s__
OTU_704	0	0	0	0	0	0	0	0	0	0	0	0	0	0	0	0	0	0	37	0	0	1	1	26	0	0	0	0	0	0	0	0	1	0	0	4		k__Bacteria; p__Bacteroidetes; c__[Saprospirae]; o__[Saprospirales]; f__Chitinophagaceae; g__Chitinophaga; s__
OTU_705	5	4	10	4	6	4	0	0	0	0	0	0	7	4	6	1	8	4	2	5	6	2	7	3	0	0	0	0	0	0	4	2	1	8	4	3		k__Bacteria; p__Bacteroidetes; c__Sphingobacteriia; o__Sphingobacteriales; f__; g__; s__
OTU_706	0	8	0	0	0	0	0	1	0	0	0	0	0	7	0	0	0	0	10	8	0	0	0	12	0	2	0	0	0	0	7	4	0	0	0	0		k__Bacteria; p__Proteobacteria; c__Alphaproteobacteria; o__Rhodospirillales; f__Rhodospirillaceae; g__; s__
OTU_707	0	3	1	0	7	4	0	1	0	0	0	0	0	3	1	0	0	0	0	0	0	1	0	34	3	0	0	0	0	0	0	0	0	1	0	0		k__Bacteria; p__Proteobacteria; c__Betaproteobacteria; o__Rhodocyclales; f__Rhodocyclaceae; g__Azospira; s__
OTU_708	1	4	5	3	3	5	0	0	0	0	0	0	0	2	4	5	3	4	0	2	4	3	4	8	0	0	0	0	0	0	7	4	3	2	1	1		k__Bacteria; p__Acidobacteria; c__Solibacteres; o__Solibacterales
OTU_709	3	6	5	7	6	5	1	0	0	0	0	0	4	4	5	5	7	2	8	9	4	3	4	12	0	0	0	0	0	0	6	5	7	7	2	5		k__Bacteria; p__Armatimonadetes; c__[Fimbriimonadia]; o__[Fimbriimonadales]; f__[Fimbriimonadaceae]; g__Fimbriimonas; s__
OTU_710	0	20	0	0	0	0	0	0	0	0	0	0	0	20	0	0	0	0	8	31	0	1	0	0	0	0	0	0	0	0	3	5	0	0	0	0		k__Bacteria; p__Bacteroidetes; c__Cytophagia; o__Cytophagales; f__Cytophagaceae; g__; s__
OTU_711	1	8	0	0	4	13	0	0	0	0	0	0	0	10	1	1	10	7	1	0	2	0	9	1	0	0	0	0	0	0	2	0	2	3	7	10		k__Bacteria; p__Chloroflexi; c__Anaerolineae; o__CFB-26; f__; g__; s__
OTU_712	7	1	2	2	3	3	1	1	0	0	0	0	1	1	3	3	0	1	9	7	5	4	7	0	0	2	0	1	1	1	3	4	0	7	2	0		k__Bacteria; p__Proteobacteria; c__Gammaproteobacteria; o__Legionellales; f__; g__; s__
OTU_713	0	6	2	4	29	1	0	0	2	0	0	3	0	0	1	0	1	11	0	1	2	0	7	12	1	0	0	0	0	0	0	0	0	0	0	0		k__Bacteria; p__Proteobacteria; c__Betaproteobacteria; o__Neisseriales; f__Neisseriaceae; g__Elbe; s__Iso18
OTU_714	10	10	1	1	12	0	7	0	0	0	0	0	0	3	0	0	2	0	27	6	3	3	9	7	0	1	0	0	2	0	2	0	2	4	1	0		k__Bacteria; p__Bacteroidetes; c__Cytophagia; o__Cytophagales; f__Cytophagaceae; g__Emticicia; s__
OTU_715	7	10	10	4	20	9	0	0	0	0	0	0	8	6	4	5	8	6	5	7	0	4	4	11	0	0	1	0	0	2	8	7	5	8	4	7		k__Bacteria; p__Bacteroidetes; c__[Saprospirae]; o__[Saprospirales]; f__Chitinophagaceae; g__; s__
OTU_716	4	4	9	5	11	5	0	0	0	0	0	0	6	5	3	5	3	5	0	3	2	2	4	3	0	0	0	0	0	0	4	4	6	11	7	6		k__Bacteria; p__OD1; c__SM2F11; o__; f__; g__; s__
OTU_717	3	0	0	0	16	16	0	0	0	0	0	0	0	0	1	1	4	6	1	0	3	4	1	4	0	0	0	0	0	0	0	0	1	1	2	1		k__Bacteria; p__TM7; c__SC3; o__; f__; g__; s__
OTU_718	2	3	2	7	3	3	1	0	1	1	0	0	2	3	2	4	1	12	4	1	3	2	0	10	0	0	1	0	0	0	1	0	2	2	1	2		k__Bacteria; p__Bacteroidetes; c__Cytophagia; o__Cytophagales; f__Cytophagaceae; g__; s__
OTU_719	6	5	7	8	6	6	0	1	1	0	2	0	6	5	11	3	3	5	6	9	4	3	3	5	0	0	0	1	0	0	7	1	6	10	3	4		k__Bacteria; p__Chloroflexi; c__TK10; o__B07_WMSP1; f__FFCH4570; g__; s__
OTU_720	3	4	6	4	2	3	0	0	0	0	0	0	6	3	5	5	5	4	12	6	2	2	4	5	0	0	0	0	0	0	10	15	4	12	7	4		k__Bacteria; p__Gemmatimonadetes; c__Gemmatimonadetes; o__Ellin5290; f__; g__; s__
OTU_721	5	2	1	2	2	2	0	0	0	0	0	0	2	8	1	5	6	5	4	4	2	2	2	1	0	0	0	0	0	0	7	1	5	4	7	4		k__Bacteria; p__Proteobacteria; c__Deltaproteobacteria; o__Syntrophobacterales; f__Syntrophobacteraceae; g__; s__
OTU_722	2	4	4	6	8	13	1	1	0	0	1	0	1	8	4	2	6	1	7	9	3	2	7	3	0	0	0	1	0	0	8	6	5	8	6	3		k__Bacteria; p__Acidobacteria; c__[Chloracidobacteria]; o__; f__; g__; s__
OTU_723	2	3	3	3	2	5	5	15	4	8	7	7	1	1	3	0	4	1	5	0	0	1	2	7	2	7	11	8	4	14	1	4	3	3	0	3		k__Bacteria; p__Proteobacteria; c__Alphaproteobacteria; o__Rhizobiales; f__Hyphomicrobiaceae; g__Hyphomicrobium; s__
OTU_724	1	3	0	2	3	3	1	11	4	9	15	10	4	7	3	3	4	4	8	4	5	2	2	7	4	9	7	3	8	16	4	0	1	6	1	2		k__Bacteria; p__Proteobacteria; c__Alphaproteobacteria; o__Rhizobiales
OTU_725	3	7	3	6	8	5	1	0	0	0	1	0	9	10	11	14	10	18	7	7	7	4	8	4	0	0	0	0	0	0	7	10	12	9	6	15		k__Bacteria; p__Proteobacteria; c__Deltaproteobacteria; o__Myxococcales; f__; g__; s__
OTU_726	9	6	5	6	19	9	0	0	0	0	0	1	18	16	8	7	9	10	2	6	6	5	4	1	0	0	1	0	0	0	5	6	10	23	12	8		k__Bacteria; p__Proteobacteria; c__Gammaproteobacteria; o__Legionellales; f__Coxiellaceae; g__Aquicella; s__
OTU_727	2	2	1	3	1	1	0	0	0	0	0	0	1	10	2	4	3	0	1	3	2	9	0	10	0	0	0	0	0	0	2	12	6	7	3	0		k__Bacteria; p__Verrucomicrobia; c__[Pedosphaerae]; o__[Pedosphaerales]; f__auto67_4W; g__; s__
OTU_728	0	0	0	0	0	0	56	4	0	0	0	0	0	0	0	0	0	0	2	0	0	0	0	0	5	0	1	1	2	0	1	0	0	0	0	0		k__Bacteria; p__Proteobacteria; c__Alphaproteobacteria; o__Caulobacterales; f__Caulobacteraceae; g__Brevundimonas; s__diminuta
OTU_729	1	2	0	2	1	2	0	0	4	0	1	0	1	2	3	1	4	0	8	0	0	0	1	16	0	0	0	4	3	2	0	0	0	2	1	3		k__Bacteria; p__Cyanobacteria; c__Synechococcophycideae; o__Pseudanabaenales; f__Pseudanabaenaceae
OTU_730	1	4	3	2	20	6	0	0	0	0	0	0	4	7	4	4	9	7	5	1	2	4	1	3	0	0	0	0	0	0	2	2	0	7	6	12		k__Bacteria; p__Chloroflexi; c__Anaerolineae; o__SBR1031; f__oc28; g__; s__
OTU_731	25	17	17	22	8	21	21	28	34	28	46	29	24	10	30	21	22	14	17	10	49	49	8	15	63	45	67	137	44	58	12	12	69	28	12	17		k__Bacteria; p__Proteobacteria; c__Betaproteobacteria; o__Burkholderiales; f__Burkholderiaceae; g__Burkholderia
OTU_732	0	3	4	8	6	15	0	0	2	0	0	1	2	10	6	2	24	27	0	13	2	0	11	8	0	0	0	0	0	0	4	5	3	7	6	22		k__Bacteria; p__Proteobacteria; c__Deltaproteobacteria; o__Desulfuromonadales; f__Geobacteraceae; g__Geobacter; s__
OTU_733	3	5	5	4	4	4	1	0	0	1	0	0	3	6	6	5	12	4	3	1	4	0	8	5	0	0	2	1	2	0	5	6	5	5	4	5		k__Bacteria; p__Planctomycetes; c__Planctomycetia; o__Gemmatales; f__Gemmataceae; g__Gemmata; s__
OTU_734	5	3	5	3	0	0	1	2	2	0	0	1	2	2	6	2	3	0	2	4	2	2	7	2	0	0	4	4	6	2	7	3	3	0	2	0		k__Bacteria; p__Proteobacteria; c__Alphaproteobacteria; o__Rhizobiales; f__; g__; s__
OTU_735	2	5	4	1	17	9	0	3	0	0	0	0	1	3	2	2	2	2	11	14	10	17	7	10	0	0	0	0	0	0	3	14	6	4	3	0		k__Bacteria; p__Gemmatimonadetes; c__Gemmatimonadetes; o__N1423WL; f__; g__; s__
OTU_736	2	0	1	3	0	4	0	0	0	0	0	0	6	1	1	0	5	3	1	18	2	1	10	6	0	0	0	0	0	0	3	6	3	4	7	8		k__Bacteria; p__Proteobacteria; c__Betaproteobacteria; o__MND1; f__; g__; s__
OTU_737	2	45	1	0	19	17	0	0	0	0	0	0	0	29	0	0	8	0	4	9	1	2	8	3	0	0	0	0	0	0	14	5	3	11	8	5		k__Bacteria; p__Bacteroidetes; c__Flavobacteriia; o__Flavobacteriales; f__Flavobacteriaceae; g__Flavobacterium
OTU_738	5	6	4	1	6	2	0	0	0	0	0	0	2	3	2	5	6	3	5	9	3	3	5	2	0	0	0	0	0	0	7	4	5	4	3	6		k__Bacteria; p__Proteobacteria; c__Betaproteobacteria; o__; f__; g__; s__
OTU_739	2	7	9	7	1	4	0	0	1	0	0	0	4	3	6	6	0	6	1	1	1	1	6	6	0	0	0	0	0	0	1	2	1	5	3	7		k__Bacteria; p__Proteobacteria; c__Alphaproteobacteria; o__; f__; g__; s__
OTU_740	3	2	0	2	0	0	0	0	0	0	0	0	8	0	2	17	3	2	0	7	1	0	2	3	0	0	0	0	0	0	0	7	3	3	3	4		k__Bacteria; p__Acidobacteria; c__[Chloracidobacteria]; o__Ellin7246; f__; g__; s__
OTU_741	1	4	2	1	2	1	0	2	0	0	0	0	1	7	4	7	8	2	2	7	2	1	1	4	0	0	0	0	1	0	8	2	8	7	6	8		k__Bacteria; p__Actinobacteria; c__Thermoleophilia; o__Gaiellales; f__Gaiellaceae; g__; s__
OTU_742	6	2	0	9	1	1	0	0	0	0	0	0	15	5	2	2	2	5	3	2	12	4	3	2	0	0	0	0	0	0	3	0	5	9	1	4		k__Bacteria; p__Verrucomicrobia; c__[Spartobacteria]; o__[Chthoniobacterales]; f__[Chthoniobacteraceae]; g__Ellin506; s__
OTU_743	5	4	5	1	1	3	0	0	0	0	0	0	2	6	3	5	4	3	1	12	1	4	2	3	0	0	0	0	0	0	2	3	2	5	6	3		k__Bacteria; p__Proteobacteria; c__Gammaproteobacteria; o__Xanthomonadales
OTU_744	2	2	1	1	1	0	0	0	0	0	0	0	5	6	3	5	10	1	3	0	2	1	0	0	0	0	0	0	1	0	5	6	5	2	9	6		k__Bacteria; p__Chloroflexi; c__Anaerolineae; o__SBR1031; f__oc28; g__; s__
OTU_745	10	8	2	3	32	8	1	2	0	0	1	0	0	5	1	3	1	0	9	13	9	11	3	6	0	3	1	1	2	0	5	7	7	26	0	0		k__Bacteria; p__Proteobacteria; c__Gammaproteobacteria; o__Xanthomonadales; f__Xanthomonadaceae; g__Dokdonella; s__
OTU_746	1	4	3	4	1	4	0	0	0	0	0	0	3	2	6	7	2	5	3	2	4	1	3	4	0	0	0	0	0	0	2	4	2	6	1	2		k__Bacteria; p__Gemmatimonadetes; c__Gemmatimonadetes; o__Ellin5290; f__; g__; s__
OTU_747	2	2	0	0	1	1	0	0	0	0	0	0	3	14	1	1	4	3	2	12	1	1	4	1	0	0	0	0	0	0	13	11	6	3	4	0		k__Bacteria; p__Chloroflexi; c__TK10; o__; f__; g__; s__
OTU_748	6	0	6	0	3	1	0	0	0	0	0	0	2	0	0	0	0	23	5	3	0	0	4	17	0	0	0	0	0	0	0	1	0	2	0	0		k__Bacteria; p__Bacteroidetes; c__Cytophagia; o__Cytophagales; f__Cytophagaceae; g__Cytophaga; s__
OTU_749	1	0	0	0	13	3	0	0	0	1	0	0	0	0	0	0	0	3	0	0	5	10	15	5	0	0	2	0	0	0	0	0	7	2	0	0		k__Bacteria; p__Proteobacteria; c__Alphaproteobacteria; o__Rickettsiales; f__; g__; s__
OTU_750	5	8	2	4	6	1	0	1	0	0	2	1	6	2	1	3	2	6	10	4	3	4	11	11	0	2	1	2	1	1	3	2	0	6	3	1		k__Bacteria; p__Proteobacteria; c__Deltaproteobacteria; o__Myxococcales
OTU_751	2	4	6	11	0	6	1	0	0	0	0	0	3	5	12	7	4	5	2	4	1	3	3	10	0	0	0	0	0	0	5	4	7	6	6	15		k__Bacteria; p__Planctomycetes; c__Planctomycetia; o__Pirellulales; f__Pirellulaceae
OTU_752	1	3	0	1	2	1	0	0	0	0	0	0	3	7	6	1	8	4	1	2	2	9	2	1	0	0	0	0	0	0	3	8	6	7	2	2		k__Bacteria; p__Actinobacteria; c__Thermoleophilia; o__Gaiellales; f__Gaiellaceae; g__; s__
OTU_753	2	4	2	2	8	12	0	2	0	3	2	4	1	2	2	0	1	2	6	6	11	4	2	10	0	0	0	1	0	1	9	3	2	2	3	7		k__Bacteria; p__Planctomycetes; c__Phycisphaerae; o__CPla-3; f__; g__; s__
OTU_754	0	0	0	0	0	0	4	0	0	2	8	2	2	0	0	0	8	0	0	2	2	0	3	0	7	17	0	1	1	2	0	0	0	1	0	0		k__Bacteria; p__Proteobacteria; c__Gammaproteobacteria; o__Pseudomonadales; f__Pseudomonadaceae
OTU_755	14	12	1	4	37	1	6	2	0	7	0	11	4	21	0	0	9	4	7	4	76	8	2	5	1	3	3	1	7	4	2	0	3	0	0	3		k__Bacteria; p__Bacteroidetes; c__[Saprospirae]; o__[Saprospirales]; f__Chitinophagaceae; g__Chitinophaga; s__
OTU_756	5	6	5	7	7	8	0	0	0	0	0	0	1	8	2	1	2	3	10	10	9	5	7	6	0	0	0	0	0	0	12	8	7	4	5	2		k__Bacteria; p__Proteobacteria; c__Betaproteobacteria
OTU_757	8	3	8	2	3	5	0	0	0	0	0	0	5	5	1	4	1	7	7	3	2	3	7	3	0	0	0	0	0	0	6	4	1	3	2	1		k__Bacteria; p__Proteobacteria; c__Alphaproteobacteria; o__Rhodospirillales; f__Acetobacteraceae; g__; s__
OTU_758	3	5	3	7	3	4	0	0	0	0	0	1	0	5	1	3	3	3	2	16	2	2	9	2	0	0	0	1	0	0	5	2	1	1	3	0		k__Bacteria; p__Proteobacteria; c__Deltaproteobacteria; o__Myxococcales; f__; g__; s__
OTU_759	1	0	1	0	0	0	0	1	0	0	0	0	11	10	4	0	9	2	5	2	4	0	2	3	0	2	3	0	0	2	6	5	4	5	11	1		k__Bacteria; p__Proteobacteria; c__Alphaproteobacteria; o__Rhodospirillales; f__Rhodospirillaceae; g__Skermanella; s__
OTU_760	9	1	8	15	0	6	0	0	0	0	0	0	2	1	8	22	0	6	4	10	0	1	2	3	0	0	0	0	0	0	12	2	0	0	0	2		k__Bacteria; p__Chlamydiae; c__Chlamydiia; o__Chlamydiales; f__Rhabdochlamydiaceae; g__Candidatus Rhabdochlamydia; s__
OTU_761	6	2	1	0	0	0	27	8	12	0	0	2	0	0	2	0	0	0	1	0	0	0	0	3	0	1	0	1	0	0	0	0	0	0	0	0		k__Bacteria; p__Proteobacteria; c__Gammaproteobacteria; o__Xanthomonadales; f__Xanthomonadaceae; g__Stenotrophomonas; s__acidaminiphila
OTU_762	0	0	14	6	1	3	0	1	0	0	0	0	0	1	5	9	2	2	2	0	0	1	2	2	0	0	0	0	0	0	0	0	0	0	0	4		k__Bacteria; p__Planctomycetes; c__Planctomycetia; o__Gemmatales; f__Gemmataceae; g__; s__
OTU_763	2	5	1	5	9	2	1	1	0	0	0	0	2	1	0	0	1	0	5	2	1	4	1	5	0	1	2	3	1	2	0	1	0	1	1	0		k__Bacteria; p__Planctomycetes; c__Planctomycetia; o__Planctomycetales; f__Planctomycetaceae; g__Planctomyces; s__
OTU_764	0	0	0	0	32	3	0	1	0	0	1	0	0	0	0	0	2	0	16	9	1	0	0	0	0	0	0	0	0	0	1	0	0	0	0	0		k__Bacteria; p__Bacteroidetes; c__[Saprospirae]; o__[Saprospirales]; f__Chitinophagaceae
OTU_765	1	4	0	10	13	6	0	1	0	0	0	0	4	11	0	1	8	3	8	6	2	3	7	2	0	0	1	0	0	0	4	1	2	18	8	4		k__Bacteria; p__Bacteroidetes; c__Cytophagia; o__Cytophagales; f__Cytophagaceae; g__; s__
OTU_766	0	2	1	0	0	1	5	14	5	5	1	7	1	0	0	0	0	0	0	0	0	0	0	0	2	1	0	0	4	7	0	0	0	0	2	0		k__Bacteria; p__Proteobacteria; c__Alphaproteobacteria; o__Rhizobiales
OTU_767	4	1	0	3	0	2	0	0	0	0	0	0	5	7	2	0	2	0	7	34	6	6	2	1	0	2	0	0	0	0	5	38	3	4	9	2		k__Bacteria; p__Proteobacteria; c__Gammaproteobacteria; o__Legionellales; f__Coxiellaceae; g__Aquicella; s__
OTU_768	0	4	1	1	0	2	1	1	0	5	0	1	0	2	0	0	0	0	0	0	0	29	3	1	2	0	0	1	2	1	0	0	0	0	0	0		k__Bacteria; p__Proteobacteria; c__Alphaproteobacteria; o__Rhodospirillales; f__Rhodospirillaceae; g__Azospirillum; s__amazonense
OTU_769	1	0	0	2	0	0	0	0	0	0	0	0	5	3	3	3	4	1	0	3	0	1	1	0	0	0	0	0	0	0	4	12	11	1	6	11		k__Bacteria; p__Chloroflexi; c__Anaerolineae; o__GCA004; f__; g__; s__
OTU_770	2	1	0	1	0	1	0	0	0	0	0	0	4	7	1	1	15	1	0	4	0	2	1	0	0	0	0	0	0	0	6	6	10	4	10	2		k__Bacteria; p__Chloroflexi; c__Anaerolineae; o__GCA004; f__; g__; s__
OTU_771	0	0	2	5	12	12	0	0	0	0	0	0	0	0	3	6	1	4	4	0	1	4	0	0	0	0	0	0	0	0	3	2	2	4	0	0		k__Bacteria; p__Proteobacteria; c__Alphaproteobacteria
OTU_772	1	2	3	0	0	2	0	0	0	0	0	0	3	4	6	1	5	2	1	3	4	1	1	5	0	0	0	0	0	0	4	1	6	4	2	4		k__Bacteria; p__Planctomycetes; c__Phycisphaerae; o__WD2101; f__; g__; s__
OTU_773	1	0	1	0	4	2	1	3	4	2	0	3	5	2	8	6	3	2	1	0	1	1	1	1	3	1	4	4	4	1	0	1	6	2	1	4		k__Bacteria; p__Actinobacteria; c__Actinobacteria; o__Actinomycetales; f__Intrasporangiaceae; g__Oryzihumus; s__leptocrescens
OTU_774	3	4	2	0	9	4	0	0	0	0	0	0	4	8	9	1	5	1	7	5	2	0	3	1	2	0	0	0	0	0	6	11	11	3	16	1		k__Bacteria; p__Proteobacteria; c__Deltaproteobacteria; o__Myxococcales
OTU_775	0	1	12	0	0	1	0	0	0	0	0	0	0	0	26	5	0	7	0	0	0	0	0	2	0	0	0	0	0	0	0	0	0	0	0	7		k__Bacteria; p__Proteobacteria; c__Gammaproteobacteria; o__Legionellales; f__Coxiellaceae; g__Aquicella; s__
OTU_776	3	2	2	5	1	1	2	14	1	0	0	1	0	2	2	3	3	1	39	6	2	3	1	5	0	0	1	1	2	1	4	4	1	1	0	1		k__Bacteria; p__Proteobacteria; c__Gammaproteobacteria; o__Xanthomonadales; f__Xanthomonadaceae
OTU_777	2	5	4	2	4	5	0	3	4	0	0	0	6	9	5	5	5	4	2	8	2	2	5	3	0	0	0	1	0	0	2	1	3	4	3	4		k__Bacteria; p__Actinobacteria; c__Thermoleophilia; o__Gaiellales; f__; g__; s__
OTU_778	3	1	2	1	4	4	2	3	1	0	1	0	2	1	0	0	1	1	6	3	6	8	3	3	0	1	2	3	4	1	0	1	0	1	1	1		k__Bacteria; p__Proteobacteria; c__Deltaproteobacteria; o__Myxococcales; f__Polyangiaceae; g__; s__
OTU_779	6	13	6	8	19	8	0	2	0	0	0	0	7	18	5	6	16	6	40	10	10	5	23	11	0	0	0	0	0	0	9	9	8	8	13	21		k__Bacteria; p__Proteobacteria; c__Deltaproteobacteria; o__Myxococcales
OTU_780	5	5	16	3	1	2	0	0	0	0	0	0	13	4	6	3	6	8	3	6	1	1	7	3	0	0	0	0	0	0	4	4	11	9	5	10		k__Bacteria; p__Proteobacteria; c__Deltaproteobacteria; o__Myxococcales; f__Haliangiaceae; g__; s__
OTU_781	2	0	3	3	3	7	7	0	0	0	0	0	1	0	3	0	0	3	0	4	4	2	6	5	0	3	0	0	0	3	5	1	5	1	0	0		k__Bacteria; p__Bacteroidetes; c__[Saprospirae]; o__[Saprospirales]; f__Chitinophagaceae; g__Chitinophaga; s__
OTU_782	3	5	0	2	3	3	0	0	0	0	0	0	9	5	2	2	1	3	1	4	0	1	1	2	0	0	0	0	0	0	6	5	3	4	4	2		k__Bacteria; p__Proteobacteria; c__Alphaproteobacteria; o__Rhodospirillales; f__Rhodospirillaceae; g__; s__
OTU_783	6	6	3	6	4	9	0	0	0	0	0	0	1	5	2	1	6	4	2	3	1	1	4	3	0	0	0	0	0	0	1	1	3	3	2	8		k__Bacteria; p__Planctomycetes; c__BD7-11; o__; f__; g__; s__
OTU_784	5	5	11	6	7	15	0	0	0	0	0	0	6	8	6	4	5	9	6	6	2	6	7	4	1	0	0	0	1	0	3	5	3	4	4	4		k__Bacteria; p__Proteobacteria; c__Deltaproteobacteria; o__Myxococcales
OTU_785	2	10	1	3	5	2	0	3	0	2	0	1	0	7	1	1	2	2	6	3	14	15	8	4	0	1	4	3	1	0	7	6	6	4	4	2		k__Bacteria; p__Verrucomicrobia; c__[Spartobacteria]; o__[Chthoniobacterales]; f__[Chthoniobacteraceae]
OTU_786	3	3	0	1	2	1	0	1	0	0	0	0	5	15	1	4	8	0	3	3	2	2	1	1	0	0	2	1	0	0	10	7	12	5	6	1		k__Bacteria; p__Chloroflexi; c__Chloroflexi; o__[Roseiflexales]; f__[Kouleothrixaceae]; g__; s__
OTU_787	2	2	3	1	9	8	0	0	0	0	0	0	2	0	4	2	5	5	4	5	4	3	1	3	0	0	0	0	0	0	1	2	0	5	0	2		k__Bacteria; p__Chlorobi; c__; o__; f__; g__; s__
OTU_788	3	1	2	3	3	3	0	0	0	0	0	0	6	5	4	7	8	0	0	7	0	2	2	2	0	0	0	0	0	0	6	4	5	6	12	2		k__Bacteria; p__Chloroflexi; c__Anaerolineae; o__Anaerolineales; f__Anaerolinaceae; g__Anaerolinea; s__
OTU_789	0	0	0	3	0	3	0	0	0	0	0	0	0	0	1	0	7	3	0	0	0	0	7	9	0	0	0	0	0	0	0	0	0	0	5	35		k__Bacteria; p__Chloroflexi; c__Anaerolineae; o__SBR1031; f__oc28; g__; s__
OTU_790	4	8	4	5	5	11	1	2	1	4	2	1	3	4	4	2	8	3	11	11	7	5	8	13	1	2	4	8	3	2	7	8	1	2	3	6		k__Bacteria; p__Planctomycetes; c__Planctomycetia; o__Gemmatales; f__Gemmataceae; g__Gemmata; s__
OTU_791	4	1	1	2	1	2	0	0	2	0	0	0	0	3	0	2	3	1	1	3	2	6	5	0	0	1	0	0	1	0	3	0	2	1	2	0		k__Bacteria; p__Verrucomicrobia; c__[Spartobacteria]; o__[Chthoniobacterales]; f__[Chthoniobacteraceae]; g__Ellin506; s__
OTU_792	4	3	0	1	3	2	0	0	1	0	0	0	3	8	5	0	4	4	4	4	2	4	1	1	3	0	3	0	0	1	0	3	4	5	4	7		k__Bacteria; p__Chloroflexi; c__C0119; o__; f__; g__; s__
OTU_793	4	5	2	4	5	7	2	4	0	0	1	0	20	20	4	9	17	7	6	10	3	4	5	8	2	1	2	1	2	0	8	22	17	7	13	15		k__Bacteria; p__Actinobacteria; c__Thermoleophilia; o__Solirubrobacterales; f__; g__; s__
OTU_794	4	3	13	4	0	0	1	0	0	0	0	0	6	8	3	2	0	0	0	5	0	0	3	1	0	0	0	0	0	0	0	11	0	9	2	2		k__Bacteria; p__Proteobacteria; c__Alphaproteobacteria; o__Rickettsiales; f__; g__; s__
OTU_795	1	3	1	3	11	8	0	0	0	0	0	0	3	0	0	1	2	0	4	3	0	3	6	3	0	1	0	0	0	0	0	1	1	1	1	1		k__Bacteria; p__Proteobacteria; c__Alphaproteobacteria; o__BD7-3; f__; g__; s__
OTU_796	5	1	1	3	7	4	0	0	0	0	0	0	6	8	5	5	11	5	3	3	4	4	1	7	0	0	1	0	1	0	5	4	5	12	7	9		k__Bacteria; p__Actinobacteria; c__Acidimicrobiia; o__Acidimicrobiales
OTU_797	3	0	0	1	4	2	3	7	0	1	4	3	0	1	0	0	4	0	5	2	1	2	1	5	2	5	9	1	4	2	8	0	3	5	2	4		k__Bacteria; p__Planctomycetes; c__Planctomycetia; o__Gemmatales; f__Gemmataceae; g__Gemmata; s__
OTU_798	0	1	0	0	35	2	0	0	0	0	0	0	0	0	0	0	0	0	1	0	9	3	0	0	0	0	0	0	0	0	0	0	2	0	0	0		k__Bacteria; p__Verrucomicrobia; c__[Spartobacteria]; o__[Chthoniobacterales]; f__[Chthoniobacteraceae]
OTU_799	1	3	0	0	0	1	0	0	0	0	0	0	4	1	0	7	5	1	2	4	4	0	3	0	0	0	0	0	0	0	3	11	2	3	7	9		k__Bacteria; p__Chloroflexi; c__Anaerolineae; o__WCHB1-50; f__; g__; s__
OTU_800	0	0	0	0	0	0	0	0	0	0	0	0	1	0	0	0	0	18	0	0	2	0	0	0	0	0	0	0	0	0	0	0	50	2	0	0		k__Bacteria; p__Proteobacteria; c__Alphaproteobacteria; o__Rickettsiales; f__mitochondria
OTU_801	1	7	3	2	4	3	1	2	1	2	0	0	7	7	4	5	6	5	4	1	4	3	1	5	2	0	1	0	0	0	6	5	3	5	6	10		k__Bacteria; p__Actinobacteria; c__Thermoleophilia; o__Gaiellales; f__; g__; s__
OTU_802	4	3	1	3	1	4	1	0	0	0	1	0	3	5	8	3	9	7	2	1	1	1	1	1	2	0	2	1	0	0	0	1	2	3	2	0		k__Bacteria; p__Planctomycetes; c__Planctomycetia; o__Gemmatales; f__Gemmataceae; g__; s__
OTU_803	1	0	1	1	0	8	0	0	0	0	0	0	2	0	3	3	7	8	2	6	2	3	2	2	0	0	0	0	0	0	6	4	1	16	9	5		k__Bacteria; p__Chlorobi; c__; o__; f__; g__; s__
OTU_804	1	0	6	6	0	5	0	0	0	0	0	0	1	1	4	3	2	3	0	6	0	1	7	3	0	0	0	0	0	0	1	3	3	5	2	4		k__Bacteria
OTU_805	10	8	7	5	7	5	1	1	0	2	0	3	9	8	9	2	8	10	8	12	12	6	7	5	0	0	3	1	2	2	5	12	5	13	7	10		k__Bacteria; p__Proteobacteria; c__Deltaproteobacteria; o__Myxococcales; f__Polyangiaceae; g__; s__
OTU_806	1	6	9	8	15	7	0	0	0	0	0	2	6	7	9	4	13	15	9	8	6	6	10	12	0	0	0	0	0	0	14	4	6	13	2	5		k__Bacteria; p__Fibrobacteres; c__Fibrobacteria; o__258ds10; f__; g__; s__
OTU_807	4	3	1	1	16	10	0	0	0	0	0	0	4	1	1	2	3	2	1	0	2	0	1	0	0	0	0	0	0	0	1	0	2	4	1	2		k__Bacteria; p__Proteobacteria; c__Gammaproteobacteria; o__Legionellales
OTU_808	4	0	5	6	0	1	0	0	0	0	0	0	1	1	7	7	0	2	0	5	0	0	1	0	0	0	0	0	0	0	1	6	3	5	1	0		k__Bacteria
OTU_809	2	2	1	3	0	2	0	0	0	0	0	0	6	3	1	1	4	3	0	8	2	0	8	0	0	0	0	0	1	1	10	3	0	1	4	1		k__Bacteria; p__Planctomycetes; c__Planctomycetia; o__Pirellulales; f__Pirellulaceae
OTU_810	1	1	0	3	5	6	0	0	0	0	2	1	1	2	0	1	4	4	5	0	1	0	3	6	0	0	0	0	1	2	0	1	0	2	3	0		k__Bacteria; p__Bacteroidetes; c__[Saprospirae]; o__[Saprospirales]; f__Chitinophagaceae; g__; s__
OTU_811	1	2	3	2	2	1	1	0	0	0	0	0	3	1	22	1	3	2	3	0	4	2	1	8	0	0	0	0	0	1	0	0	6	4	0	5		k__Bacteria; p__Verrucomicrobia; c__Opitutae; o__Opitutales; f__Opitutaceae; g__Opitutus; s__
OTU_812	1	2	0	1	3	3	0	0	0	0	0	0	0	2	0	0	2	0	8	4	7	4	2	1	0	2	0	0	0	0	4	3	0	0	0	1		k__Bacteria; p__Verrucomicrobia; c__[Spartobacteria]; o__[Chthoniobacterales]; f__[Chthoniobacteraceae]; g__OR-59; s__
OTU_813	2	3	2	6	7	2	0	0	0	0	1	0	4	4	1	0	3	4	3	2	2	4	5	5	0	3	0	0	0	1	7	1	0	2	3	1		k__Bacteria; p__Acidobacteria; c__Solibacteres; o__Solibacterales; f__; g__; s__
OTU_814	8	1	3	10	6	6	0	0	0	0	0	0	7	4	7	5	15	6	13	3	6	4	10	8	2	0	0	1	0	0	0	8	2	7	2	6		k__Bacteria; p__BRC1; c__PRR-11; o__; f__; g__; s__
OTU_815	17	13	9	16	6	5	2	1	0	0	0	0	33	33	16	12	29	9	6	13	8	10	15	9	0	1	2	0	0	2	38	21	31	12	41	17		k__Bacteria; p__Verrucomicrobia; c__[Pedosphaerae]; o__[Pedosphaerales]; f__; g__; s__
OTU_816	1	4	1	2	5	5	0	0	0	0	0	0	3	1	1	0	2	1	0	1	1	3	2	5	0	0	0	0	0	0	2	3	4	2	2	0		k__Bacteria; p__Planctomycetes; c__vadinHA49; o__p04_C01; f__; g__; s__
OTU_817	1	4	1	6	4	2	0	2	0	0	1	0	3	3	2	3	2	3	1	4	2	2	4	4	0	1	0	0	0	1	7	6	1	0	2	10		k__Bacteria; p__Proteobacteria; c__Deltaproteobacteria; o__Myxococcales
OTU_818	13	9	8	7	33	26	0	0	0	0	2	0	21	11	10	7	15	16	13	6	11	17	11	18	0	0	2	0	0	1	8	8	15	11	14	8		k__Bacteria; p__Acidobacteria; c__Solibacteres; o__Solibacterales; f__Solibacteraceae; g__Candidatus Solibacter; s__
OTU_819	2	1	3	6	4	1	1	0	0	0	0	0	2	4	3	0	4	0	0	4	2	1	3	2	0	2	1	2	0	2	3	2	3	0	2	1		k__Bacteria; p__Chloroflexi; c__Ktedonobacteria; o__JG30-KF-AS9; f__; g__; s__
OTU_820	2	2	5	8	4	6	2	0	0	0	0	0	0	1	4	4	7	1	2	1	1	0	4	1	0	0	1	0	0	0	2	0	2	1	1	4		k__Bacteria; p__Chloroflexi; c__Ktedonobacteria; o__JG30-KF-AS9; f__; g__; s__
OTU_821	1	1	4	3	1	0	0	0	0	0	0	0	11	10	6	1	5	1	0	3	2	0	3	0	0	0	0	0	0	0	1	4	2	9	4	6		k__Bacteria; p__Elusimicrobia; c__Elusimicrobia
OTU_822	2	2	1	1	18	3	9	1	0	0	0	0	2	8	0	0	0	5	7	1	7	0	3	2	1	2	0	1	2	0	0	0	3	3	3	0		k__Bacteria; p__Bacteroidetes; c__Flavobacteriia; o__Flavobacteriales; f__Flavobacteriaceae; g__Flavobacterium; s__
OTU_823	1	0	1	1	6	1	1	0	0	3	5	5	0	0	0	0	0	0	2	4	0	1	1	5	0	0	3	1	1	4	0	0	0	0	0	0		k__Bacteria; p__Actinobacteria; c__Actinobacteria; o__Actinomycetales; f__Nocardiaceae; g__Nocardia; s__
OTU_824	0	4	6	2	0	4	0	0	0	0	0	0	3	2	7	4	2	5	2	3	2	0	2	0	0	0	0	0	0	0	0	4	4	2	3	2		k__Bacteria; p__Chlamydiae; c__Chlamydiia; o__Chlamydiales
OTU_825	1	2	0	0	1	3	2	3	0	1	1	1	6	9	9	0	8	4	1	0	1	0	0	1	2	1	4	1	0	0	2	0	8	4	3	3		k__Bacteria; p__Actinobacteria; c__Actinobacteria; o__Actinomycetales; f__Nocardioidaceae
OTU_826	5	1	5	12	3	4	0	0	0	0	1	0	3	1	6	5	3	7	3	4	4	4	6	6	0	0	2	0	0	0	9	2	3	4	5	8		k__Bacteria; p__Proteobacteria; c__Alphaproteobacteria; o__Rhodospirillales; f__Acetobacteraceae; g__; s__
OTU_827	2	3	2	3	4	3	0	0	0	0	0	0	1	4	2	3	4	5	7	3	4	2	2	2	0	0	1	0	0	0	2	2	0	4	2	6		k__Bacteria; p__Proteobacteria; c__Deltaproteobacteria; o__Myxococcales
OTU_828	5	5	3	3	10	3	0	0	0	0	0	0	8	9	3	2	5	4	5	9	7	2	5	4	0	0	0	0	0	0	9	2	2	1	3	3		k__Bacteria
OTU_829	1	2	3	8	23	8	0	0	0	0	0	0	5	2	0	0	2	5	10	6	7	6	5	12	0	0	0	0	2	0	7	0	6	3	2	1		k__Bacteria; p__Proteobacteria; c__Betaproteobacteria
OTU_830	2	1	4	2	9	6	0	0	0	0	0	0	0	1	4	1	1	0	0	1	0	2	6	2	0	0	0	0	0	0	1	0	0	2	0	7		k__Bacteria; p__Bacteroidetes; c__Sphingobacteriia; o__Sphingobacteriales; f__; g__; s__
OTU_831	1	2	5	6	1	4	0	0	0	0	0	0	4	2	4	7	7	4	0	5	0	1	9	2	0	0	0	0	0	0	1	7	5	4	3	8		k__Bacteria; p__Verrucomicrobia; c__[Pedosphaerae]; o__[Pedosphaerales]; f__Ellin515; g__; s__
OTU_832	1	0	0	1	0	0	0	0	0	0	0	0	42	1	0	0	2	0	0	0	1	0	6	0	0	0	0	0	0	0	0	2	6	6	1	0		k__Bacteria; p__Proteobacteria; c__Gammaproteobacteria; o__Legionellales; f__Coxiellaceae; g__Aquicella; s__
OTU_833	2	7	2	6	4	6	0	0	2	0	0	0	5	2	1	4	2	4	0	4	3	5	1	1	0	0	1	0	0	0	3	0	5	3	6	1		k__Bacteria; p__Proteobacteria; c__Alphaproteobacteria; o__Rhodospirillales; f__Rhodospirillaceae; g__; s__
OTU_834	0	1	2	0	0	0	0	1	0	0	0	0	6	3	13	7	2	5	0	1	2	0	0	0	0	2	0	0	0	0	10	13	16	12	1	22		k__Bacteria; p__Proteobacteria; c__Gammaproteobacteria; o__Xanthomonadales; f__Xanthomonadaceae; g__Rhodanobacter; s__
OTU_835	0	3	5	13	0	2	0	0	0	0	0	0	2	0	5	5	5	2	3	3	5	1	2	3	0	0	0	0	0	0	5	3	3	1	0	2		k__Bacteria; p__Acidobacteria; c__EC1113; o__; f__; g__; s__
OTU_836	2	6	5	3	3	1	0	0	0	0	1	0	1	4	3	1	5	2	1	3	1	1	0	1	0	0	1	0	1	0	3	3	0	1	2	0		k__Bacteria; p__Actinobacteria; c__Acidimicrobiia; o__Acidimicrobiales; f__EB1017; g__; s__
OTU_837	1	3	0	1	2	1	0	0	0	0	0	0	4	3	1	0	10	0	3	69	1	3	0	0	0	0	0	0	1	0	13	53	5	8	6	2		k__Bacteria; p__Acidobacteria; c__[Chloracidobacteria]; o__RB41; f__; g__; s__
OTU_838	0	1	1	1	2	0	1	0	0	0	0	0	6	5	4	9	9	1	1	0	0	0	0	3	3	1	1	0	0	1	2	1	4	1	6	5		k__Bacteria; p__Cyanobacteria; c__Chloroplast; o__Chlorophyta; f__; g__; s__
OTU_839	1	3	0	2	5	11	0	0	0	0	0	0	4	2	3	3	7	3	9	3	3	2	3	3	0	0	0	0	0	0	3	1	5	9	10	3		k__Bacteria; p__Bacteroidetes; c__[Saprospirae]; o__[Saprospirales]; f__Chitinophagaceae
OTU_840	4	8	17	7	9	1	1	3	0	4	0	4	2	1	4	5	0	6	3	1	3	20	11	3	2	0	0	0	0	1	1	4	30	1	0	0		k__Bacteria; p__Bacteroidetes; c__[Saprospirae]; o__[Saprospirales]; f__Chitinophagaceae; g__; s__
OTU_841	1	10	0	0	0	0	0	1	2	0	0	0	2	1	0	0	0	0	2	0	1	1	5	1	0	3	0	13	5	1	0	0	0	0	0	0		k__Bacteria; p__Proteobacteria; c__Alphaproteobacteria; o__Sphingomonadales; f__Sphingomonadaceae; g__Sphingopyxis; s__alaskensis
OTU_842	6	0	4	5	1	5	0	0	0	0	0	0	2	3	4	4	2	3	1	2	4	0	4	4	0	0	0	0	0	0	0	4	4	9	2	4		k__Bacteria; p__Bacteroidetes; c__Sphingobacteriia; o__Sphingobacteriales; f__; g__; s__
OTU_843	6	3	7	10	3	6	0	0	2	1	0	1	2	1	5	4	2	1	5	5	4	2	3	7	1	1	0	2	2	1	4	3	3	1	2	0		k__Bacteria; p__Planctomycetes; c__Planctomycetia; o__Gemmatales; f__Gemmataceae; g__Gemmata; s__
OTU_844	5	1	5	4	0	1	1	1	0	0	0	1	2	3	2	1	4	2	0	3	0	0	4	1	3	0	2	2	3	0	4	3	2	1	0	4		k__Bacteria; p__Planctomycetes; c__Planctomycetia; o__Pirellulales; f__Pirellulaceae; g__A17; s__
OTU_845	15	2	2	0	0	0	23	1	0	0	0	0	6	1	0	0	0	0	1	4	0	0	0	18	0	0	0	0	2	0	0	0	0	0	0	0		k__Bacteria; p__Proteobacteria; c__Gammaproteobacteria; o__Xanthomonadales; f__Xanthomonadaceae; g__Lysobacter; s__
OTU_846	54	27	11	26	73	42	14	12	16	15	22	24	29	25	26	9	24	11	18	15	135	138	15	35	48	14	22	9	15	10	18	21	51	19	29	10		k__Bacteria; p__Proteobacteria; c__Betaproteobacteria; o__Burkholderiales
OTU_847	0	1	0	0	37	2	0	0	0	0	0	0	0	1	0	0	1	0	8	0	0	1	2	2	0	1	0	0	3	0	0	3	0	0	0	0		k__Bacteria; p__Bacteroidetes; c__[Saprospirae]; o__[Saprospirales]; f__Chitinophagaceae; g__; s__
OTU_848	2	7	0	1	2	2	0	0	0	0	0	0	2	6	2	0	1	4	1	2	2	2	1	3	0	0	0	0	0	0	8	4	2	2	2	2		k__Bacteria; p__Armatimonadetes; c__Chthonomonadetes; o__SJA-22; f__; g__; s__
OTU_849	2	5	3	1	2	1	0	0	0	0	0	0	5	6	4	0	7	5	1	16	7	4	3	0	0	0	0	0	0	0	8	19	5	5	9	4		k__Bacteria; p__Nitrospirae; c__Nitrospira; o__Nitrospirales; f__0319-6A21; g__; s__
OTU_850	0	0	0	4	0	1	0	0	0	0	1	0	0	0	0	0	7	3	5	1	0	0	1	11	0	0	0	4	0	3	0	0	0	2	2	1		k__Bacteria; p__Cyanobacteria; c__Synechococcophycideae; o__Pseudanabaenales; f__Pseudanabaenaceae
OTU_851	3	3	8	5	2	3	0	0	0	0	0	0	2	3	2	2	1	5	3	3	7	4	2	3	0	0	0	0	0	0	2	1	3	4	0	4		k__Bacteria; p__Gemmatimonadetes; c__Gemmatimonadetes; o__Ellin5290; f__; g__; s__
OTU_852	9	0	5	8	2	4	0	0	0	0	0	0	8	1	5	7	2	5	3	1	2	1	2	3	0	0	0	0	0	0	4	2	1	4	1	2		k__Bacteria; p__Proteobacteria; c__Gammaproteobacteria; o__Xanthomonadales; f__Sinobacteraceae; g__; s__
OTU_853	0	3	0	0	1	2	0	0	0	0	0	0	0	2	1	1	0	1	2	9	4	0	2	5	0	0	0	0	0	0	11	6	3	1	1	3		k__Bacteria; p__Acidobacteria; c__Acidobacteria-6; o__iii1-15; f__; g__; s__
OTU_854	8	4	4	3	5	8	0	0	0	0	0	0	3	5	3	1	5	2	2	12	2	1	5	3	0	0	0	0	0	0	4	0	5	2	3	7		k__Bacteria; p__Acidobacteria; c__[Chloracidobacteria]; o__; f__; g__; s__
OTU_855	5	6	1	2	6	2	0	0	0	0	2	0	3	2	1	1	2	1	0	3	0	3	11	3	0	1	0	0	1	2	1	0	0	2	0	1		k__Bacteria; p__Proteobacteria; c__Betaproteobacteria
OTU_856	7	9	8	14	10	11	0	0	0	0	0	0	11	13	7	7	14	10	8	24	14	11	12	8	0	0	0	0	0	0	15	23	13	10	16	16		k__Bacteria; p__Planctomycetes; c__Phycisphaerae; o__WD2101; f__; g__; s__
OTU_857	3	5	6	3	3	5	0	1	0	0	0	0	2	0	2	6	1	4	0	3	5	10	1	5	0	0	0	2	0	1	11	5	3	6	0	3		k__Bacteria; p__Verrucomicrobia; c__[Spartobacteria]; o__[Chthoniobacterales]; f__[Chthoniobacteraceae]; g__; s__
OTU_858	2	2	1	7	1	2	0	0	0	0	0	1	7	8	12	14	15	7	1	0	4	0	3	2	2	0	0	0	0	2	3	7	17	5	12	9		k__Bacteria; p__Cyanobacteria; c__Chloroplast; o__Stramenopiles; f__; g__; s__
OTU_859	0	1	1	0	0	3	0	7	0	2	4	3	0	2	0	0	2	0	0	3	0	0	3	0	0	0	0	7	6	1	0	2	0	0	0	0		k__Bacteria; p__Planctomycetes; c__Planctomycetia; o__Pirellulales; f__Pirellulaceae; g__; s__
OTU_860	3	1	1	1	7	7	0	0	0	0	0	0	2	2	4	3	5	3	3	1	3	3	3	3	0	0	0	0	0	0	0	0	2	3	1	1		k__Bacteria; p__Planctomycetes; c__Phycisphaerae; o__WD2101; f__; g__; s__
OTU_861	7	9	6	9	3	10	0	0	0	0	0	0	10	15	7	5	14	8	7	14	14	5	10	7	0	0	0	0	0	0	24	25	8	11	19	15		k__Bacteria; p__Acidobacteria; c__Acidobacteria-6; o__iii1-15; f__; g__; s__
OTU_862	3	3	1	9	6	5	0	0	0	0	0	0	3	4	1	0	7	1	2	5	4	8	1	5	0	0	0	0	0	0	28	5	3	2	6	2		k__Bacteria; p__Proteobacteria; c__Betaproteobacteria; o__; f__; g__; s__
OTU_863	9	17	0	6	6	2	1	0	0	0	0	0	1	10	1	2	0	3	4	3	2	0	8	2	0	2	0	0	0	0	5	5	0	5	2	0		k__Bacteria; p__Proteobacteria; c__Gammaproteobacteria; o__Alteromonadales; f__Alteromonadaceae; g__Cellvibrio; s__
OTU_864	3	3	4	8	7	4	0	1	1	0	0	0	8	5	3	5	4	1	3	7	0	3	3	7	2	1	2	0	2	0	6	8	1	3	2	5		k__Bacteria; p__Planctomycetes; c__Planctomycetia; o__Pirellulales; f__Pirellulaceae; g__; s__
OTU_865	1	1	11	1	2	7	3	2	1	3	2	0	0	1	1	1	1	4	6	4	3	3	3	1	0	0	0	2	1	2	2	2	0	1	0	5		k__Bacteria; p__Proteobacteria; c__Alphaproteobacteria; o__Rhodospirillales; f__Rhodospirillaceae
OTU_866	0	1	0	1	0	0	0	0	0	0	0	0	4	5	1	0	2	3	6	7	2	4	0	0	0	0	0	0	0	0	14	7	3	1	2	0		k__Bacteria; p__Gemmatimonadetes; c__Gemm-5; o__; f__; g__; s__
OTU_867	18	15	3	0	2	2	0	0	0	1	0	0	15	2	27	5	3	0	1	2	11	12	12	2	0	0	0	0	0	1	0	13	5	4	8	3		k__Bacteria; p__Verrucomicrobia; c__Verrucomicrobiae; o__Verrucomicrobiales; f__Verrucomicrobiaceae; g__Prosthecobacter; s__
OTU_868	1	0	2	2	3	1	15	2	9	1	0	0	0	2	1	6	1	1	1	2	0	9	12	3	24	1	7	1	0	1	2	0	2	1	3	0		k__Bacteria; p__Firmicutes; c__Bacilli; o__Bacillales; f__Paenibacillaceae; g__Paenibacillus; s__
OTU_869	11	17	9	11	11	9	0	0	0	0	0	0	17	16	4	7	13	8	15	26	18	12	9	8	1	0	0	0	0	0	24	18	11	13	19	12		k__Bacteria; p__Acidobacteria; c__Acidobacteria-6; o__iii1-15; f__; g__; s__
OTU_870	2	2	0	2	1	3	0	0	0	0	0	0	5	5	0	2	1	1	5	3	4	0	1	2	0	0	0	0	0	0	6	5	0	4	6	2		k__Bacteria; p__Proteobacteria; c__Betaproteobacteria; o__SC-I-84; f__; g__; s__
OTU_871	0	1	0	0	0	1	0	0	0	0	0	0	19	12	2	0	16	4	0	5	2	0	0	0	0	0	0	0	0	0	2	17	11	5	29	5		k__Bacteria; p__Chloroflexi; c__Anaerolineae; o__GCA004; f__; g__; s__
OTU_872	3	2	2	0	6	5	0	0	0	0	0	0	5	5	5	3	11	1	1	5	4	2	0	2	2	0	0	0	0	0	3	12	3	8	8	10		k__Bacteria; p__Actinobacteria; c__Thermoleophilia; o__Solirubrobacterales; f__; g__; s__
OTU_873	2	2	1	1	3	6	1	2	0	0	1	0	0	2	1	1	4	1	6	4	0	3	4	3	0	0	0	0	2	0	1	3	2	0	4	1		k__Bacteria; p__Planctomycetes; c__Planctomycetia; o__Pirellulales; f__Pirellulaceae
OTU_874	4	1	1	1	0	0	0	0	0	0	0	0	2	1	3	2	1	0	0	2	2	11	0	1	0	0	0	0	0	0	0	0	15	0	3	0		k__Bacteria; p__Bacteroidetes; c__Sphingobacteriia; o__Sphingobacteriales; f__; g__; s__
OTU_875	0	9	3	1	2	2	0	0	0	0	0	0	3	5	2	2	2	1	0	5	1	2	1	0	0	0	0	0	0	0	4	7	1	5	4	7		k__Bacteria; p__Actinobacteria; c__Acidimicrobiia; o__Acidimicrobiales; f__C111; g__; s__
OTU_876	10	14	5	6	0	3	0	0	0	0	0	3	3	5	13	6	6	7	5	2	8	1	2	6	0	0	0	0	0	2	5	4	2	3	5	3		k__Bacteria; p__Bacteroidetes; c__Sphingobacteriia; o__Sphingobacteriales; f__; g__; s__
OTU_877	9	14	3	1	9	1	0	0	0	0	0	0	3	6	1	2	1	3	0	2	1	2	0	6	0	0	0	0	0	0	0	1	2	0	0	0		k__Bacteria; p__Bacteroidetes; c__[Saprospirae]; o__[Saprospirales]; f__Chitinophagaceae; g__; s__
OTU_878	2	3	0	2	3	11	0	0	0	0	0	0	2	22	0	0	2	0	16	13	5	1	9	2	0	0	0	0	0	0	6	3	5	8	5	0		k__Bacteria; p__Bacteroidetes; c__Cytophagia; o__Cytophagales; f__Cytophagaceae; g__; s__
OTU_879	0	2	2	0	0	5	0	1	6	2	0	3	3	2	4	9	1	0	0	1	1	0	0	0	2	0	4	2	0	2	0	0	1	0	1	0		k__Bacteria; p__Cyanobacteria; c__4C0d-2; o__SM1D11; f__; g__; s__
OTU_880	0	1	0	1	0	0	0	0	0	0	0	0	11	8	7	5	8	5	0	0	0	0	0	1	0	0	0	0	0	2	5	0	7	12	7	3		k__Bacteria; p__Actinobacteria; c__Thermoleophilia; o__Solirubrobacterales; f__Patulibacteraceae; g__; s__
OTU_881	1	1	4	2	0	0	0	0	0	0	1	1	2	2	2	4	3	0	3	1	0	6	2	0	0	0	0	0	0	0	5	6	6	7	2	2		k__Bacteria; p__Proteobacteria; c__Gammaproteobacteria; o__Legionellales
OTU_882	4	6	10	7	3	2	0	0	0	0	0	0	7	7	11	8	9	10	1	4	2	5	0	1	0	0	0	1	0	0	7	4	5	15	10	8		k__Bacteria; p__Proteobacteria; c__Gammaproteobacteria; o__Legionellales; f__Coxiellaceae; g__; s__
OTU_883	0	1	0	0	18	1	0	0	0	0	1	0	0	4	0	0	7	0	4	10	2	6	3	6	0	0	0	0	0	0	3	0	2	1	6	0		k__Bacteria; p__Chloroflexi; c__Anaerolineae; o__SBR1031; f__oc28; g__; s__
OTU_884	1	9	1	0	19	5	0	0	0	0	0	0	0	3	2	0	1	0	7	0	0	0	2	2	0	0	0	0	0	0	1	0	0	1	2	0		k__Bacteria; p__Proteobacteria; c__Gammaproteobacteria; o__Xanthomonadales; f__Xanthomonadaceae
OTU_885	2	0	0	2	0	1	0	0	0	0	0	0	3	7	0	1	5	0	0	3	1	0	5	0	0	0	0	0	0	0	34	11	5	0	1	0		k__Bacteria; p__Bacteroidetes; c__Sphingobacteriia; o__Sphingobacteriales; f__; g__; s__
OTU_886	2	1	0	1	4	1	0	0	0	0	0	0	3	3	0	0	4	4	1	1	5	2	0	1	0	0	0	0	0	0	10	2	1	0	8	3		k__Bacteria; p__Planctomycetes; c__Phycisphaerae; o__WD2101; f__; g__; s__
OTU_887	9	2	0	5	2	2	2	0	0	0	0	0	3	6	1	4	1	2	3	0	8	5	23	2	0	0	0	0	0	1	1	2	9	1	1	0		k__Bacteria; p__Verrucomicrobia; c__Verrucomicrobiae; o__Verrucomicrobiales; f__Verrucomicrobiaceae; g__; s__
OTU_888	3	5	0	1	4	5	0	0	0	0	0	0	0	2	0	0	1	1	9	4	4	3	5	2	0	0	0	0	0	0	1	2	1	0	1	6		k__Bacteria; p__Proteobacteria; c__Deltaproteobacteria; o__Myxococcales; f__; g__; s__
OTU_889	0	4	6	6	2	1	0	0	0	0	0	0	6	3	6	11	0	7	2	1	1	0	5	3	0	0	0	0	0	0	1	0	2	5	3	14		k__Bacteria; p__Proteobacteria; c__Deltaproteobacteria; o__Syntrophobacterales; f__Syntrophobacteraceae; g__; s__
OTU_890	0	2	0	1	2	1	0	0	0	0	0	0	0	1	1	0	4	2	3	0	2	2	2	5	1	0	1	0	0	1	6	0	0	1	1	5		k__Bacteria; p__Planctomycetes; c__Planctomycetia; o__Pirellulales; f__Pirellulaceae; g__; s__
OTU_891	6	2	3	1	0	4	0	0	0	0	0	0	2	2	6	2	5	2	0	1	1	3	4	3	0	0	0	0	0	0	5	6	1	0	2	1		k__Bacteria; p__Proteobacteria; c__Alphaproteobacteria; o__Rhodospirillales; f__Acetobacteraceae; g__; s__
OTU_892	0	0	0	0	0	0	0	0	0	0	0	0	0	0	0	1	0	0	0	0	7	9	1	9	0	0	0	0	0	0	0	0	5	0	0	5		k__Bacteria
OTU_893	3	4	2	0	2	0	0	1	1	0	0	0	0	0	0	0	0	3	8	0	3	8	0	0	0	0	4	0	0	0	1	0	1	0	0	0		k__Bacteria; p__Verrucomicrobia; c__Verrucomicrobiae; o__Verrucomicrobiales; f__Verrucomicrobiaceae; g__; s__
OTU_894	2	2	0	2	10	0	0	1	0	0	0	0	0	4	2	1	0	2	2	4	1	3	5	11	1	2	2	1	0	0	0	1	2	1	1	0		k__Bacteria; p__Bacteroidetes; c__[Saprospirae]; o__[Saprospirales]; f__Chitinophagaceae; g__; s__
OTU_895	9	15	8	9	33	34	0	0	1	0	0	0	11	17	4	9	36	13	30	36	29	27	27	30	0	0	0	0	0	2	28	20	11	12	29	17		k__Bacteria; p__Bacteroidetes; c__[Saprospirae]; o__[Saprospirales]; f__Chitinophagaceae; g__Flavisolibacter; s__
OTU_896	8	0	3	6	0	1	0	0	0	0	0	0	3	1	4	3	0	0	3	0	2	1	2	0	0	0	0	0	0	0	3	0	3	5	0	1		k__Bacteria; p__TM6; c__SJA-4; o__; f__; g__; s__
OTU_897	1	0	0	6	6	2	0	0	0	0	0	0	0	2	0	0	0	0	5	0	1	1	7	12	0	0	0	0	0	0	0	0	0	0	0	0		k__Bacteria; p__Bacteroidetes; c__[Saprospirae]; o__[Saprospirales]; f__Chitinophagaceae; g__Lacibacter; s__cauensis
OTU_898	2	4	0	0	1	2	0	0	0	0	0	0	1	5	0	0	4	2	0	4	1	1	2	2	0	0	0	0	0	0	9	2	0	1	3	6		k__Bacteria; p__Proteobacteria; c__Gammaproteobacteria; o__Xanthomonadales; f__Sinobacteraceae; g__; s__
OTU_899	0	7	0	0	10	3	0	0	0	0	0	0	3	3	0	0	0	0	7	10	16	6	15	2	0	4	0	0	0	0	5	3	6	14	0	1		k__Bacteria; p__Bacteroidetes; c__Sphingobacteriia; o__Sphingobacteriales; f__; g__; s__
OTU_900	13	18	10	16	13	7	0	0	0	0	0	0	3	9	4	6	11	5	14	7	6	8	5	6	0	0	0	0	2	0	1	6	3	3	2	8		k__Bacteria; p__Proteobacteria; c__Deltaproteobacteria; o__Myxococcales
OTU_901	0	1	2	6	2	1	0	0	0	0	0	0	0	1	2	1	4	1	1	2	3	3	1	4	0	0	1	1	0	0	5	0	3	1	0	5		k__Bacteria; p__Planctomycetes; c__Planctomycetia; o__Pirellulales; f__Pirellulaceae; g__Pirellula; s__
OTU_902	7	8	4	0	0	1	5	2	1	0	0	0	0	0	3	0	0	0	3	1	0	9	0	2	0	0	0	1	1	0	0	0	2	1	0	0		k__Bacteria; p__Bacteroidetes; c__[Saprospirae]; o__[Saprospirales]; f__Chitinophagaceae; g__; s__
OTU_903	4	5	0	2	7	3	2	0	0	1	0	0	14	9	4	3	9	2	6	7	1	1	8	6	3	1	1	1	2	1	8	7	13	5	10	8		k__Bacteria; p__Actinobacteria; c__Actinobacteria; o__Actinomycetales; f__Nocardioidaceae; g__Kribbella; s__
OTU_904	4	0	6	6	0	3	0	0	0	0	0	0	2	4	4	3	1	2	3	7	0	2	4	0	0	0	0	0	0	0	5	1	3	4	1	0		k__Bacteria; p__Proteobacteria; c__Alphaproteobacteria; o__Rhodospirillales; f__Rhodospirillaceae; g__; s__
OTU_905	6	3	9	6	7	4	1	2	1	0	0	0	4	1	10	4	1	0	4	2	7	4	1	8	0	0	0	0	0	0	4	6	6	2	3	2		k__Bacteria; p__Bacteroidetes; c__[Saprospirae]; o__[Saprospirales]; f__Chitinophagaceae; g__; s__
OTU_906	3	1	5	6	2	2	0	0	0	0	0	0	1	0	2	6	2	4	3	8	2	1	0	2	0	0	0	0	0	0	6	0	0	1	3	3		k__Bacteria; p__Proteobacteria; c__Alphaproteobacteria; o__Rhodospirillales; f__Rhodospirillaceae; g__; s__
OTU_907	3	6	6	4	11	6	0	0	0	0	0	0	11	17	3	3	12	11	12	9	17	5	6	4	0	0	0	0	0	0	11	7	9	13	8	14		k__Bacteria; p__Gemmatimonadetes; c__Gemmatimonadetes; o__Gemmatimonadales; f__Ellin5301; g__; s__
OTU_908	0	9	4	0	0	1	2	8	1	0	1	0	2	7	2	1	3	1	0	3	2	2	3	1	0	0	2	2	0	0	1	3	1	1	2	2		k__Bacteria; p__Proteobacteria; c__Alphaproteobacteria; o__; f__; g__; s__
OTU_909	4	4	12	9	1	1	0	0	0	0	0	0	4	1	8	7	0	5	2	4	1	3	2	2	0	0	0	0	0	0	1	2	6	5	0	0		k__Bacteria
OTU_910	14	11	15	20	20	24	0	0	0	0	0	0	13	12	11	11	16	11	13	15	11	6	12	9	0	0	0	0	0	0	14	16	6	17	19	10		k__Bacteria; p__Proteobacteria; c__Deltaproteobacteria; o__Myxococcales
OTU_911	7	6	6	3	0	5	0	0	0	0	0	0	1	3	3	8	3	5	0	6	21	9	3	1	0	0	0	0	0	0	0	4	2	7	2	1		k__Bacteria; p__Bacteroidetes; c__Sphingobacteriia; o__Sphingobacteriales; f__; g__; s__
OTU_912	1	4	0	0	9	2	0	0	0	0	1	0	3	1	0	0	0	4	6	0	16	0	3	4	0	0	0	0	0	0	2	0	2	3	0	0		k__Bacteria; p__Planctomycetes; c__Phycisphaerae; o__WD2101; f__; g__; s__
OTU_913	1	4	0	0	1	1	0	0	0	0	0	0	0	7	0	0	2	0	2	3	2	1	8	3	0	0	0	0	0	0	8	7	2	0	8	0		k__Bacteria; p__Gemmatimonadetes; c__Gemmatimonadetes; o__Ellin5290; f__; g__; s__
OTU_914	0	0	0	0	1	3	0	0	0	1	0	3	0	0	0	0	17	5	3	0	0	0	2	10	0	0	0	1	0	0	3	0	0	5	2	6		k__Bacteria; p__Cyanobacteria
OTU_915	8	1	2	1	0	3	0	0	0	0	0	0	4	5	2	0	1	0	2	1	0	5	1	0	0	0	0	1	0	0	1	0	3	9	2	0		k__Bacteria; p__Bacteroidetes; c__[Saprospirae]; o__[Saprospirales]; f__Chitinophagaceae; g__; s__
OTU_916	0	0	0	0	1	0	0	4	4	1	1	0	0	1	0	0	0	0	2	1	0	4	0	3	14	5	4	1	1	2	2	0	2	0	1	0		k__Bacteria; p__Proteobacteria; c__Betaproteobacteria; o__Methylophilales; f__Methylophilaceae
OTU_917	2	0	13	16	0	6	0	0	0	0	0	0	3	5	15	13	3	7	0	3	0	0	5	5	0	0	0	0	2	0	2	5	3	3	3	12		k__Bacteria; p__Planctomycetes; c__Planctomycetia; o__Planctomycetales; f__Planctomycetaceae; g__Planctomyces; s__
OTU_918	0	3	0	0	0	0	0	0	0	0	0	0	0	0	0	0	0	0	2	0	1	1	1	12	0	0	1	0	0	0	1	0	6	12	0	0		k__Bacteria; p__Proteobacteria
OTU_919	0	0	0	0	40	5	0	0	0	0	0	0	0	0	1	0	2	0	0	0	0	0	0	0	0	0	0	0	0	0	0	0	0	0	0	0		k__Bacteria; p__Proteobacteria; c__Gammaproteobacteria; o__Legionellales; f__Coxiellaceae; g__; s__
OTU_920	3	2	10	15	4	6	0	0	0	0	0	0	7	0	7	19	4	10	0	2	1	0	7	10	0	0	0	0	0	0	2	0	3	3	0	6		k__Bacteria; p__Acidobacteria; c__Solibacteres; o__Solibacterales; f__; g__; s__
OTU_921	3	4	2	4	4	1	0	0	0	0	2	0	7	6	5	3	13	5	1	9	6	1	10	4	0	0	0	0	0	0	9	15	13	9	5	6		k__Bacteria; p__Planctomycetes; c__Phycisphaerae; o__WD2101; f__; g__; s__
OTU_922	1	2	0	1	3	1	0	0	0	0	0	0	3	2	2	2	5	0	1	3	0	0	1	1	0	1	0	0	0	0	6	0	3	4	4	1		k__Bacteria; p__Chloroflexi; c__Anaerolineae; o__A31; f__; g__; s__
OTU_923	4	1	1	4	1	3	0	0	0	0	1	1	1	9	3	1	4	1	3	3	2	2	3	3	3	0	0	2	2	0	1	3	5	3	3	3		k__Bacteria; p__Planctomycetes; c__Planctomycetia; o__Gemmatales; f__Gemmataceae; g__Gemmata; s__
OTU_924	8	7	5	1	17	4	0	0	0	0	0	0	3	2	1	0	1	5	11	13	6	8	5	11	0	0	0	0	0	0	6	3	1	4	2	5		k__Bacteria; p__Proteobacteria; c__Deltaproteobacteria; o__; f__; g__; s__
OTU_925	5	1	0	1	1	1	0	0	0	0	0	0	5	5	2	2	5	5	3	1	5	1	1	2	1	0	0	0	0	2	5	8	3	3	7	0		k__Bacteria; p__Acidobacteria; c__Solibacteres; o__Solibacterales; f__; g__; s__
OTU_926	4	0	1	0	0	0	0	0	0	0	0	0	6	7	0	0	2	1	0	3	0	1	3	0	0	0	0	0	0	0	1	1	6	1	6	3		k__Bacteria; p__Armatimonadetes; c__[Fimbriimonadia]; o__[Fimbriimonadales]; f__[Fimbriimonadaceae]
OTU_927	2	0	1	3	2	0	0	0	0	0	0	0	3	5	5	5	6	2	0	1	0	0	2	0	0	0	0	0	0	0	2	4	5	3	3	1		k__Bacteria; p__Chloroflexi; c__Anaerolineae; o__A31
OTU_928	1	2	1	2	0	1	0	0	0	0	0	0	13	4	6	12	4	7	0	1	1	0	1	0	1	0	0	0	0	0	0	0	7	3	6	10		k__Bacteria; p__Cyanobacteria; c__Chloroplast; o__Stramenopiles; f__; g__; s__
OTU_929	17	24	9	10	60	22	3	4	3	1	3	0	6	20	4	4	14	11	31	34	28	17	30	15	4	9	7	1	3	2	16	24	10	8	13	2		k__Bacteria; p__Proteobacteria; c__Betaproteobacteria; o__Burkholderiales; f__Comamonadaceae; g__Rubrivivax; s__
OTU_930	3	2	1	4	1	1	0	0	0	0	0	0	4	7	3	3	5	3	2	4	3	0	2	1	0	0	0	0	0	0	5	14	4	3	5	9		k__Bacteria; p__Verrucomicrobia; c__[Pedosphaerae]; o__[Pedosphaerales]; f__; g__; s__
OTU_931	2	4	1	1	3	10	1	0	0	0	0	0	8	4	3	2	7	14	0	2	1	2	4	3	0	0	0	1	0	0	1	3	6	10	9	24		k__Bacteria; p__Chloroflexi; c__Anaerolineae; o__SBR1031; f__oc28; g__; s__
OTU_932	4	8	4	11	3	5	4	3	1	2	2	0	3	7	5	3	4	4	1	5	1	1	3	4	0	1	2	2	1	2	3	0	5	2	0	7		k__Bacteria; p__Planctomycetes; c__Planctomycetia; o__Gemmatales; f__Gemmataceae; g__; s__
OTU_933	3	5	1	1	2	2	0	0	0	0	0	0	4	5	4	3	6	0	1	0	0	1	0	2	0	0	0	0	0	0	2	5	5	10	3	5		k__Bacteria; p__Chloroflexi; c__Anaerolineae; o__SBR1031; f__oc28; g__; s__
OTU_934	4	4	0	0	5	1	0	2	0	0	3	0	1	1	1	2	4	1	0	5	4	2	2	0	0	0	0	1	0	0	5	1	2	1	5	0		k__Bacteria; p__Proteobacteria; c__Betaproteobacteria; o__Burkholderiales; f__Alcaligenaceae; g__; s__
OTU_935	0	1	0	2	1	0	0	0	0	0	0	0	0	11	0	0	29	0	0	7	0	0	6	1	0	0	0	0	0	0	0	0	0	6	9	1		k__Bacteria; p__Proteobacteria; c__Betaproteobacteria; o__Rhodocyclales; f__Rhodocyclaceae
OTU_936	4	0	1	1	0	2	0	0	0	0	0	0	0	1	3	0	2	1	3	2	0	2	1	0	0	0	0	0	0	0	10	3	1	1	2	1		k__Bacteria; p__Proteobacteria; c__Gammaproteobacteria; o__Legionellales
OTU_937	10	1	6	6	0	7	0	0	0	0	0	0	8	6	2	3	3	2	0	12	5	0	15	4	0	0	0	0	0	0	0	15	4	5	8	5		k__Bacteria; p__Planctomycetes; c__C6; o__MVS-107; f__; g__; s__
OTU_938	3	1	1	3	0	4	0	0	0	0	0	0	3	1	1	2	2	2	3	0	4	2	2	3	0	0	0	0	0	0	2	0	1	5	2	5		k__Bacteria; p__Gemmatimonadetes; c__Gemm-5; o__; f__; g__; s__
OTU_939	7	0	0	0	27	1	1	1	0	0	0	0	0	0	0	0	0	0	0	0	0	1	21	0	0	0	0	0	0	0	0	0	0	1	0	0		k__Bacteria; p__Bacteroidetes; c__VC2_1_Bac22; o__; f__; g__; s__
OTU_940	2	2	5	5	3	2	0	0	0	0	0	0	2	5	3	9	2	0	1	2	0	1	1	0	0	0	0	0	0	0	2	1	1	4	0	7		k__Bacteria; p__Elusimicrobia; c__Elusimicrobia; o__MVP-88; f__; g__; s__
OTU_941	0	2	0	0	6	2	0	2	0	0	2	0	0	3	0	0	7	0	3	2	2	2	2	2	0	1	0	0	0	1	0	0	5	2	0	0		k__Bacteria; p__Chloroflexi; c__Chloroflexi; o__[Roseiflexales]; f__; g__; s__
OTU_942	0	3	1	0	1	8	0	0	0	0	0	0	3	4	0	0	1	0	2	2	1	7	1	1	0	0	0	0	0	0	2	1	1	3	4	0		k__Bacteria; p__Bacteroidetes; c__[Saprospirae]; o__[Saprospirales]; f__Chitinophagaceae; g__; s__
OTU_943	0	5	0	2	5	1	0	0	0	0	0	0	2	2	0	0	2	17	1	0	0	2	5	0	0	0	0	0	0	0	0	0	1	0	1	1		k__Bacteria; p__Bacteroidetes; c__Cytophagia; o__Cytophagales; f__Cytophagaceae; g__; s__
OTU_944	8	0	0	1	0	0	0	0	5	0	0	0	0	0	0	0	0	0	12	2	0	0	0	1	7	3	0	0	0	4	2	0	0	0	0	0		k__Bacteria; p__Proteobacteria; c__Alphaproteobacteria; o__Sphingomonadales; f__Sphingomonadaceae; g__Sphingobium; s__
OTU_945	1	11	0	0	7	1	2	6	0	1	0	1	0	1	0	0	0	1	0	0	0	1	0	1	0	0	4	3	0	0	0	0	0	0	0	0		k__Bacteria; p__Proteobacteria; c__Alphaproteobacteria; o__Rhizobiales; f__Xanthobacteraceae
OTU_946	8	1	0	0	14	1	0	0	2	0	1	0	0	3	0	0	0	0	5	2	0	2	10	1	0	0	0	0	1	0	0	2	1	4	0	0		k__Bacteria; p__Verrucomicrobia; c__Verrucomicrobiae; o__Verrucomicrobiales; f__Verrucomicrobiaceae; g__; s__
OTU_947	1	5	11	10	0	5	0	0	0	0	0	0	2	1	4	12	2	2	0	3	0	0	1	1	0	0	0	0	0	0	0	2	0	2	0	5		k__Bacteria; p__FCPU426; c__; o__; f__; g__; s__
OTU_948	2	0	7	9	0	3	0	0	0	0	0	0	0	0	5	4	0	4	0	2	0	1	1	2	0	0	0	0	0	0	2	1	0	2	0	2		k__Bacteria; p__Acidobacteria; c__Acidobacteria-6; o__iii1-15; f__RB40; g__; s__
OTU_949	2	11	7	0	3	2	0	0	0	0	0	0	0	2	0	1	1	0	6	5	0	12	0	5	2	0	0	1	0	0	2	2	0	0	2	0		k__Bacteria; p__Proteobacteria
OTU_950	1	3	4	13	7	4	0	0	0	0	0	0	0	0	3	1	5	3	0	2	2	2	7	0	0	0	2	0	0	0	8	3	4	3	1	5		k__Bacteria; p__Bacteroidetes; c__Sphingobacteriia; o__Sphingobacteriales; f__; g__; s__
OTU_951	1	3	10	5	20	13	0	0	0	2	1	3	7	3	8	1	3	5	7	5	4	5	4	6	0	0	2	0	0	2	1	0	7	9	6	3		k__Bacteria; p__Proteobacteria; c__Gammaproteobacteria; o__Legionellales; f__Coxiellaceae; g__; s__
OTU_952	1	0	3	3	0	11	0	0	0	0	0	0	3	0	8	3	2	2	0	0	1	0	0	0	0	0	0	0	0	0	1	5	2	2	2	0		k__Bacteria; p__Gemmatimonadetes; c__Gemm-1; o__; f__; g__; s__
OTU_953	1	1	2	1	1	2	0	0	0	0	0	0	0	4	0	1	7	2	3	3	2	1	5	2	0	0	0	0	2	0	12	6	3	0	5	2		k__Bacteria; p__Proteobacteria; c__Deltaproteobacteria; o__Syntrophobacterales; f__Syntrophobacteraceae; g__; s__
OTU_954	6	2	5	4	2	2	0	0	0	0	0	0	7	7	5	8	5	3	0	3	0	1	3	1	0	0	0	0	0	0	1	3	4	8	5	11		k__Bacteria; p__Verrucomicrobia; c__[Pedosphaerae]; o__[Pedosphaerales]; f__; g__; s__
OTU_955	2	1	1	3	0	4	0	0	0	0	0	0	2	3	4	4	0	6	1	0	0	2	1	1	0	0	0	0	0	0	6	1	1	3	1	0		k__Bacteria; p__WPS-2; c__; o__; f__; g__; s__
OTU_956	1	0	0	2	0	2	0	0	3	9	5	8	0	0	3	9	4	6	0	0	0	0	0	2	0	0	0	0	0	10	2	3	1	2	0	5		k__Bacteria; p__Chloroflexi; c__Ktedonobacteria; o__Ktedonobacterales; f__Ktedonobacteraceae; g__; s__
OTU_957	1	0	3	2	3	2	0	0	0	0	0	0	2	0	3	3	2	0	3	4	5	2	1	2	2	0	0	0	0	1	5	1	0	3	1	3		k__Bacteria; p__Planctomycetes; c__Phycisphaerae; o__CPla-3; f__; g__; s__
OTU_958	1	3	0	1	4	2	0	0	0	0	0	0	2	2	1	1	6	3	6	5	3	7	4	3	0	0	1	0	2	4	1	0	3	0	0	4		k__Bacteria; p__Cyanobacteria; c__4C0d-2; o__SM1D11; f__; g__; s__
OTU_959	4	0	0	2	0	4	0	0	0	0	0	0	2	1	0	1	1	3	1	3	0	1	3	6	0	0	0	0	0	0	2	0	0	2	0	0		k__Bacteria; p__Proteobacteria; c__Deltaproteobacteria; o__Myxococcales; f__; g__; s__
OTU_960	2	3	1	1	0	5	0	0	0	1	0	0	1	3	2	1	3	6	4	2	2	0	3	3	0	0	0	0	0	3	4	1	2	3	1	4		k__Bacteria; p__Proteobacteria; c__Alphaproteobacteria; o__Caulobacterales; f__Caulobacteraceae; g__Phenylobacterium; s__
OTU_961	6	1	7	6	1	3	0	0	0	0	0	0	7	1	2	11	2	5	1	2	2	0	5	5	0	0	0	0	0	0	3	0	1	4	0	10		k__Bacteria; p__Acidobacteria; c__Acidobacteriia; o__Acidobacteriales; f__Koribacteraceae; g__; s__
OTU_962	6	7	3	7	0	4	0	0	0	0	0	0	5	8	2	1	2	2	1	11	6	3	8	2	0	0	1	0	0	0	15	20	6	8	6	1		k__Bacteria; p__Proteobacteria; c__Gammaproteobacteria; o__Thiotrichales; f__Piscirickettsiaceae; g__; s__
OTU_963	4	2	2	15	5	4	2	0	0	0	0	1	3	6	6	8	7	3	0	3	4	0	0	1	0	0	0	0	1	0	5	4	9	5	6	3		k__Bacteria; p__Firmicutes; c__Clostridia; o__Clostridiales; f__Clostridiaceae; g__Clostridium
OTU_964	2	2	1	1	5	4	0	0	0	0	0	0	2	0	1	1	1	2	3	2	4	4	1	2	0	0	0	0	0	0	1	2	0	3	1	3		k__Bacteria; p__Bacteroidetes; c__[Saprospirae]; o__[Saprospirales]; f__Chitinophagaceae; g__Segetibacter; s__
OTU_965	0	0	0	2	0	2	0	0	0	0	1	0	0	0	0	6	1	1	2	1	3	0	0	21	0	0	0	0	0	0	3	0	0	0	0	4		k__Bacteria; p__Cyanobacteria; c__Oscillatoriophycideae; o__Oscillatoriales; f__Phormidiaceae; g__Phormidium; s__
OTU_966	3	2	0	0	9	1	2	1	0	0	1	0	0	8	1	1	3	0	8	9	1	5	3	21	1	4	1	1	0	0	3	6	6	2	3	3		k__Bacteria; p__Armatimonadetes; c__[Fimbriimonadia]; o__[Fimbriimonadales]; f__[Fimbriimonadaceae]; g__Fimbriimonas; s__
OTU_967	0	4	2	0	0	7	0	0	0	0	0	0	2	6	4	1	6	5	0	0	0	1	0	2	0	0	0	0	0	0	0	1	5	9	5	5		k__Bacteria; p__Proteobacteria; c__Gammaproteobacteria
OTU_968	1	2	0	0	0	1	0	0	0	0	0	0	0	0	2	0	0	0	0	0	16	10	0	0	0	0	0	0	0	0	0	0	0	1	0	0		k__Bacteria; p__Proteobacteria; c__Alphaproteobacteria
OTU_969	1	3	0	0	1	0	0	0	0	0	0	0	3	4	0	0	13	0	0	2	1	1	5	1	0	0	0	0	0	0	3	6	3	1	9	6		k__Bacteria; p__Chloroflexi; c__Anaerolineae; o__SBR1031; f__oc28; g__; s__
OTU_970	1	3	8	2	1	2	1	3	0	1	0	1	2	2	4	5	2	1	3	3	0	1	1	3	0	0	1	0	0	1	1	0	3	2	3	2		k__Bacteria; p__Planctomycetes; c__Planctomycetia; o__Gemmatales; f__Isosphaeraceae; g__; s__
OTU_971	4	4	3	1	0	0	0	0	0	0	0	0	4	4	4	0	1	1	5	3	2	1	1	1	0	0	0	0	0	0	5	3	2	6	6	2		k__Bacteria; p__Proteobacteria; c__Gammaproteobacteria; o__Legionellales; f__Coxiellaceae; g__Aquicella; s__
OTU_972	2	3	1	0	4	0	0	0	0	0	0	0	3	8	2	1	3	1	0	2	3	3	0	1	0	1	2	0	0	0	7	4	10	0	6	2		k__Bacteria; p__Proteobacteria; c__Betaproteobacteria; o__A21b; f__UD5; g__; s__
OTU_973	20	26	39	47	9	13	0	0	0	0	0	0	27	26	29	31	27	21	15	52	13	10	28	20	0	0	1	1	0	0	49	32	23	21	22	23		k__Bacteria; p__Acidobacteria; c__Acidobacteria-6; o__iii1-15; f__; g__; s__
OTU_974	0	2	2	3	0	0	0	0	0	0	0	0	2	2	4	6	2	3	0	4	2	0	0	1	0	0	0	0	0	0	6	2	2	2	3	0		k__Bacteria; p__Chlamydiae; c__Chlamydiia; o__Chlamydiales; f__Rhabdochlamydiaceae; g__Candidatus Rhabdochlamydia; s__
OTU_975	1	0	0	4	5	1	1	0	0	0	0	0	2	4	2	1	3	1	1	1	1	2	1	4	0	0	2	0	2	0	5	0	1	3	2	2		k__Bacteria; p__Planctomycetes; c__Planctomycetia; o__Pirellulales; f__Pirellulaceae; g__Pirellula; s__
OTU_976	4	1	0	1	2	3	0	1	3	0	0	3	1	5	4	0	2	0	3	1	8	9	0	1	1	0	0	3	0	1	1	4	4	2	2	0		k__Bacteria; p__Verrucomicrobia; c__[Spartobacteria]; o__[Chthoniobacterales]; f__[Chthoniobacteraceae]; g__Candidatus Xiphinematobacter; s__
OTU_977	2	0	0	4	0	0	0	0	0	0	0	0	3	3	12	5	1	1	0	1	2	0	0	0	0	0	4	0	0	0	0	0	4	2	4	2		k__Bacteria
OTU_978	0	0	0	0	0	0	0	0	0	0	0	0	0	0	0	0	0	0	0	0	0	17	0	10	0	0	0	0	0	0	0	0	0	0	0	0		k__Bacteria; p__Fusobacteria; c__Fusobacteriia; o__Fusobacteriales; f__Fusobacteriaceae; g__Cetobacterium; s__somerae
OTU_979	10	0	0	0	1	0	1	2	2	1	0	1	1	4	0	0	0	0	10	0	1	3	7	1	0	0	0	0	0	0	0	0	0	0	0	0		k__Bacteria; p__Verrucomicrobia; c__Verrucomicrobiae; o__Verrucomicrobiales; f__Verrucomicrobiaceae; g__; s__
OTU_980	2	7	2	4	3	1	0	2	0	0	0	0	0	1	0	0	1	0	3	4	7	1	3	2	0	0	0	0	0	0	8	1	2	0	3	1		k__Bacteria; p__Actinobacteria; c__Acidimicrobiia; o__Acidimicrobiales; f__C111; g__; s__
OTU_981	9	10	5	6	7	8	4	10	1	4	4	3	15	13	7	5	11	3	6	7	7	5	4	10	14	4	12	9	7	3	12	6	6	7	7	11		k__Bacteria; p__Actinobacteria; c__Actinobacteria; o__Actinomycetales; f__Mycobacteriaceae; g__Mycobacterium; s__
OTU_982	4	5	0	6	48	2	2	1	1	0	3	1	0	4	2	0	2	1	14	0	5	4	9	0	2	0	1	2	5	0	1	0	0	1	2	0		k__Bacteria; p__Bacteroidetes; c__Cytophagia; o__Cytophagales; f__Cytophagaceae; g__Dyadobacter; s__
OTU_983	0	0	2	1	34	4	0	0	0	0	0	0	0	2	1	3	1	1	0	0	0	0	0	2	0	0	0	0	0	0	0	0	0	1	0	0		k__Bacteria; p__Bacteroidetes; c__Sphingobacteriia; o__Sphingobacteriales; f__; g__; s__
OTU_984	0	0	0	0	12	0	1	1	0	0	2	0	0	3	0	0	0	0	8	4	0	22	0	9	0	3	2	0	1	0	0	0	0	0	1	0		k__Bacteria; p__Chloroflexi; c__Chloroflexi; o__[Roseiflexales]
OTU_985	1	2	0	2	1	2	0	0	0	0	0	0	4	2	5	3	5	3	1	4	2	2	5	1	0	0	0	1	0	0	1	5	2	1	3	5		k__Bacteria; p__Planctomycetes; c__Planctomycetia; o__Pirellulales; f__Pirellulaceae; g__Pirellula; s__
OTU_986	0	0	0	0	0	0	2	0	1	4	0	1	0	0	0	0	1	0	0	0	0	0	0	0	0	24	0	0	0	1	0	0	0	0	0	0		k__Bacteria; p__Firmicutes; c__Bacilli; o__Lactobacillales; f__Streptococcaceae; g__Lactococcus; s__garvieae
OTU_987	0	0	0	1	2	3	2	5	0	6	3	4	0	0	0	0	0	0	3	0	0	3	2	0	1	9	6	4	3	3	0	0	0	0	0	1		k__Bacteria; p__Proteobacteria; c__Alphaproteobacteria; o__Sphingomonadales; f__Sphingomonadaceae
OTU_988	6	1	1	8	12	9	0	2	0	0	0	0	1	1	2	1	0	2	8	1	3	5	3	4	0	0	0	0	0	0	2	0	0	1	0	3		k__Bacteria; p__Cyanobacteria; c__4C0d-2; o__MLE1-12; f__; g__; s__
OTU_989	1	1	3	3	2	2	0	0	0	0	0	0	2	3	2	4	0	2	3	3	2	2	3	4	0	0	0	0	0	0	4	3	4	4	5	2		k__Bacteria; p__Gemmatimonadetes; c__Gemmatimonadetes
OTU_990	5	4	5	4	3	4	0	1	0	0	0	0	0	1	3	3	4	3	1	2	2	3	4	3	0	0	0	0	0	0	3	4	4	3	0	3		k__Bacteria; p__Chloroflexi; c__TK10; o__B07_WMSP1
OTU_991	2	1	1	1	1	2	0	0	0	0	0	0	5	6	2	3	6	4	1	5	2	2	5	1	0	0	0	0	0	0	6	5	2	4	2	7		k__Bacteria; p__Actinobacteria; c__Thermoleophilia; o__Gaiellales; f__Gaiellaceae; g__; s__
OTU_992	0	0	6	1	0	2	1	2	0	0	0	0	7	1	3	0	0	1	0	1	1	0	0	0	0	0	0	0	0	0	0	1	5	6	2	0		k__Bacteria; p__Proteobacteria; c__Gammaproteobacteria; o__Legionellales
OTU_993	0	4	0	1	2	1	0	0	0	0	0	0	0	2	1	0	1	1	2	1	3	2	0	2	0	0	1	0	1	0	4	2	2	3	0	2		k__Bacteria; p__Armatimonadetes; c__[Fimbriimonadia]; o__[Fimbriimonadales]; f__[Fimbriimonadaceae]; g__Fimbriimonas; s__
OTU_994	0	1	0	0	3	1	0	0	0	0	2	0	3	5	5	7	11	4	2	5	0	2	3	2	2	0	0	0	0	0	0	11	10	9	17	4		k__Bacteria; p__Proteobacteria; c__Deltaproteobacteria; o__Myxococcales; f__Myxococcaceae; g__Anaeromyxobacter; s__
OTU_995	2	0	6	5	1	6	0	0	0	0	0	0	9	5	8	5	2	4	0	6	6	1	0	0	0	0	0	0	0	0	9	7	0	2	6	2		k__Bacteria; p__Proteobacteria; c__Betaproteobacteria; o__; f__; g__; s__
OTU_996	6	9	18	12	12	8	1	0	0	1	2	0	3	4	7	10	4	10	3	6	1	4	7	8	0	0	0	0	0	0	1	5	9	3	1	9		k__Bacteria; p__Spirochaetes; c__Spirochaetes; o__Spirochaetales; f__Spirochaetaceae; g__Spirochaeta; s__aurantia
OTU_997	2	0	3	1	0	0	0	0	0	0	0	0	0	0	2	0	0	3	2	8	0	0	0	0	0	0	0	0	0	0	2	5	0	5	2	0		k__Bacteria; p__Proteobacteria; c__Alphaproteobacteria
OTU_998	1	2	1	2	1	1	0	0	0	0	3	0	3	5	1	0	2	1	1	3	2	1	1	0	0	0	0	0	0	0	3	2	6	2	7	2		k__Bacteria
OTU_999	2	4	0	2	1	1	0	0	0	0	0	0	2	1	0	0	2	0	1	3	1	4	4	1	0	0	0	0	0	0	8	1	3	1	2	1		k__Bacteria; p__Planctomycetes; c__Phycisphaerae; o__WD2101; f__; g__; s__
OTU_1000	3	1	8	3	2	5	0	0	0	0	0	0	2	1	3	0	1	5	3	1	2	2	1	5	0	1	1	2	1	0	0	0	1	3	1	1		k__Bacteria; p__Proteobacteria; c__Alphaproteobacteria; o__Rhodospirillales; f__Acetobacteraceae; g__; s__
OTU_1001	4	0	1	2	6	0	0	0	0	1	0	0	0	1	0	1	0	5	3	0	2	13	0	1	0	0	0	0	0	0	2	1	2	1	0	1		k__Bacteria; p__Bacteroidetes; c__Sphingobacteriia; o__Sphingobacteriales; f__; g__; s__
OTU_1002	2	4	2	4	0	0	0	0	0	0	0	0	3	8	2	0	0	1	7	11	1	0	0	0	2	0	0	0	0	0	3	6	0	0	8	2		k__Bacteria; p__Proteobacteria; c__Gammaproteobacteria; o__Legionellales; f__Coxiellaceae; g__Aquicella; s__
OTU_1003	0	3	3	2	0	1	1	0	0	0	0	1	2	2	7	6	5	1	3	0	3	2	1	2	1	0	0	1	0	1	1	0	1	4	1	4		k__Bacteria; p__Proteobacteria; c__Alphaproteobacteria; o__Rhodospirillales; f__Acetobacteraceae; g__; s__
OTU_1004	0	7	0	0	5	2	0	0	0	0	0	0	3	1	0	0	5	0	11	9	10	4	11	6	0	0	0	0	0	0	10	13	3	1	1	3		k__Bacteria; p__Bacteroidetes; c__[Saprospirae]; o__[Saprospirales]; f__Chitinophagaceae; g__; s__
OTU_1005	3	2	3	2	1	1	0	0	1	0	0	0	4	2	2	8	3	9	4	3	1	1	0	2	0	0	0	0	0	0	2	4	3	5	0	5		k__Bacteria; p__Acidobacteria; c__Acidobacteria-6; o__iii1-15; f__; g__; s__
OTU_1006	2	0	3	3	1	0	0	0	0	0	0	0	1	5	3	2	2	7	2	0	0	0	1	0	0	0	0	0	0	0	0	1	3	7	3	3		k__Bacteria
OTU_1007	2	2	1	2	1	0	0	0	0	1	0	0	6	2	1	8	2	1	0	1	1	0	1	2	0	0	0	0	0	0	1	2	2	3	1	6		k__Bacteria; p__Proteobacteria; c__Alphaproteobacteria; o__Rhodospirillales; f__Acetobacteraceae; g__; s__
OTU_1008	0	0	3	0	0	0	0	0	0	0	0	0	0	5	1	4	2	0	0	0	2	0	2	2	0	0	0	0	0	0	1	0	2	1	1	8		k__Bacteria; p__Chloroflexi; c__Anaerolineae; o__CFB-26; f__; g__; s__
OTU_1009	2	1	1	4	0	0	0	2	0	0	0	0	0	1	6	3	1	1	1	2	2	0	3	0	0	0	0	1	0	0	0	0	2	4	6	0		k__Bacteria; p__Proteobacteria
OTU_1010	3	13	4	4	2	4	1	1	0	1	0	0	3	1	2	2	0	5	0	1	5	3	4	5	0	0	2	0	0	0	0	0	4	1	0	4		k__Bacteria; p__Actinobacteria; c__Actinobacteria; o__Actinomycetales
OTU_1011	2	2	2	2	0	0	3	1	7	4	1	0	0	1	4	0	5	1	2	0	0	0	0	1	4	4	2	2	0	3	0	5	2	1	2	2		k__Bacteria; p__Proteobacteria; c__Alphaproteobacteria; o__Rhizobiales; f__Hyphomicrobiaceae; g__Rhodoplanes; s__
OTU_1012	1	4	1	2	2	3	1	4	1	6	2	1	3	1	4	0	0	2	3	3	0	0	0	2	1	0	3	5	3	1	0	3	4	1	1	3		k__Bacteria; p__Verrucomicrobia; c__[Spartobacteria]; o__[Chthoniobacterales]; f__[Chthoniobacteraceae]; g__Candidatus Xiphinematobacter; s__
OTU_1013	1	2	2	0	3	1	0	0	0	0	0	0	1	1	0	1	4	2	0	4	2	1	1	2	0	0	0	0	1	0	3	1	3	2	2	1		k__Bacteria
OTU_1014	5	4	1	1	3	1	0	0	0	0	0	0	5	5	1	0	7	1	6	7	5	1	4	2	0	0	0	0	0	0	13	7	7	3	5	1		k__Bacteria; p__Proteobacteria; c__Deltaproteobacteria; o__Syntrophobacterales; f__Syntrophobacteraceae; g__; s__
OTU_1015	1	3	0	6	0	0	0	0	0	0	0	0	0	1	0	0	0	0	5	4	2	2	3	6	0	0	0	1	0	0	0	0	0	1	0	4		k__Bacteria; p__Actinobacteria; c__Actinobacteria; o__Actinomycetales; f__Nocardiaceae; g__Nocardia; s__
OTU_1016	4	0	10	3	0	6	0	0	0	0	0	0	1	0	1	0	0	0	0	1	2	0	3	0	0	0	0	0	0	0	0	0	0	1	0	0		k__Bacteria
OTU_1017	1	2	15	18	1	7	0	0	0	0	0	0	11	7	16	12	17	19	1	1	1	3	16	8	0	0	0	0	0	0	4	3	12	15	8	29		k__Bacteria; p__Verrucomicrobia; c__[Pedosphaerae]; o__[Pedosphaerales]; f__Ellin515; g__; s__
OTU_1018	1	1	0	0	0	1	0	0	0	0	0	0	7	7	1	4	7	4	2	2	0	2	0	1	0	0	0	0	0	0	1	12	4	2	5	2		k__Bacteria; p__Chloroflexi; c__Chloroflexi; o__[Roseiflexales]; f__; g__; s__
OTU_1019	2	3	0	0	2	1	0	0	0	0	0	0	1	2	0	0	7	0	1	4	4	1	1	0	0	0	0	0	0	0	3	2	5	0	3	4		k__Bacteria
OTU_1020	1	55	0	1	0	0	0	0	0	0	0	0	3	0	0	0	0	0	0	0	0	0	0	0	0	0	0	0	0	0	0	1	0	0	0	0		k__Bacteria; p__Proteobacteria; c__Betaproteobacteria; o__Burkholderiales
OTU_1021	1	1	0	0	0	0	0	0	0	0	0	0	4	5	0	3	3	0	0	2	1	2	0	1	0	0	0	0	0	0	2	15	3	2	3	2		k__Bacteria; p__Chloroflexi; c__Anaerolineae; o__S0208; f__; g__; s__
OTU_1022	6	4	7	3	0	5	1	0	0	0	0	0	5	2	6	3	1	4	1	3	1	0	3	6	0	0	0	0	0	0	3	3	3	2	3	4		k__Bacteria; p__Planctomycetes; c__vadinHA49; o__p04_C01; f__; g__; s__
OTU_1023	3	3	2	4	6	1	3	0	0	0	0	0	1	2	4	3	0	0	6	4	0	4	0	1	0	0	0	0	0	0	3	1	0	1	1	0		k__Bacteria; p__TM6; c__SJA-4; o__; f__; g__; s__
OTU_1024	0	0	1	0	0	1	4	4	6	0	3	0	0	1	1	0	2	1	0	0	0	1	0	0	2	1	3	5	2	0	0	0	1	1	0	3		k__Bacteria; p__Armatimonadetes; c__Armatimonadia; o__FW68; f__; g__; s__
OTU_1025	1	2	2	1	3	0	0	0	0	0	0	0	3	4	2	5	3	3	0	0	0	0	1	2	0	0	0	0	0	0	5	3	2	2	2	4		k__Bacteria; p__Verrucomicrobia; c__[Pedosphaerae]; o__[Pedosphaerales]; f__Ellin517; g__; s__
OTU_1026	3	2	12	10	2	8	0	0	0	0	0	0	2	0	1	3	0	10	1	2	0	0	0	0	0	0	0	0	0	0	1	3	1	4	0	4		k__Bacteria; p__Proteobacteria; c__Deltaproteobacteria; o__Myxococcales; f__Haliangiaceae; g__; s__
OTU_1027	0	2	0	2	1	4	0	0	0	0	0	0	3	6	11	8	14	6	0	1	1	3	0	0	0	0	0	0	0	0	1	4	17	6	18	10		k__Bacteria; p__Tenericutes; c__Mollicutes; o__Anaeroplasmatales; f__Anaeroplasmataceae; g__Asteroleplasma; s__
OTU_1028	0	0	0	2	1	0	0	0	0	0	0	0	2	2	0	0	6	0	0	4	3	3	2	0	0	0	0	0	0	0	3	10	12	2	3	0		k__Bacteria; p__Bacteroidetes; c__[Saprospirae]; o__[Saprospirales]; f__Chitinophagaceae; g__; s__
OTU_1029	4	2	7	1	0	1	0	0	0	0	0	1	2	1	5	1	0	5	5	5	2	5	2	1	0	0	0	0	0	0	2	0	2	2	1	0		k__Bacteria; p__Proteobacteria; c__Alphaproteobacteria; o__Rhodospirillales; f__Acetobacteraceae
OTU_1030	1	2	0	1	8	0	0	0	0	0	0	0	0	3	0	3	4	1	8	0	5	4	1	6	0	1	0	0	0	0	3	0	2	0	1	0		k__Bacteria; p__Planctomycetes; c__Phycisphaerae; o__WD2101; f__; g__; s__
OTU_1031	2	1	3	5	1	3	0	0	0	0	0	0	1	0	2	3	3	9	3	0	2	0	3	1	0	0	0	0	0	0	1	0	0	7	0	0		k__Bacteria; p__Gemmatimonadetes; c__Gemmatimonadetes; o__Gemmatimonadales; f__; g__; s__
OTU_1032	7	6	2	1	6	3	0	0	0	0	0	0	5	14	2	1	4	1	3	14	8	4	6	5	1	0	0	0	0	0	22	13	7	4	12	9		k__Bacteria; p__Acidobacteria; c__Acidobacteria-6; o__iii1-15; f__; g__; s__
OTU_1033	2	3	0	3	0	3	0	0	0	0	0	0	4	3	3	9	11	1	1	3	0	1	1	3	0	0	0	0	0	0	1	3	7	3	3	7		k__Bacteria; p__Planctomycetes; c__Planctomycetia; o__Pirellulales; f__Pirellulaceae; g__; s__
OTU_1034	0	7	0	0	12	0	0	1	0	0	0	0	0	0	0	0	0	0	6	0	0	0	0	9	0	0	0	0	0	0	0	0	0	0	0	1		k__Bacteria; p__Proteobacteria; c__Deltaproteobacteria; o__Myxococcales; f__; g__; s__
OTU_1035	3	8	2	3	3	2	0	2	0	0	0	0	3	3	2	1	11	4	3	3	3	3	4	3	1	0	0	0	0	3	9	5	5	3	6	9		k__Bacteria; p__Actinobacteria; c__Acidimicrobiia; o__Acidimicrobiales; f__EB1017; g__; s__
OTU_1036	1	0	3	5	1	1	0	0	0	1	0	0	0	0	3	3	2	1	2	0	1	1	0	2	0	0	0	0	0	0	0	0	2	0	0	7		k__Bacteria; p__Chloroflexi; c__Ktedonobacteria; o__JG30-KF-AS9; f__; g__; s__
OTU_1037	4	1	3	1	1	3	0	0	0	0	0	0	4	2	1	2	1	3	0	3	0	2	3	1	0	0	0	0	0	0	2	1	2	5	4	5		k__Bacteria; p__Elusimicrobia; c__Elusimicrobia; o__FAC88; f__; g__; s__
OTU_1038	2	3	5	1	1	2	0	0	0	0	0	0	2	1	2	5	2	3	4	6	1	1	1	6	0	0	0	0	0	0	2	2	1	2	0	2		k__Bacteria; p__Armatimonadetes; c__0319-6E2; o__; f__; g__; s__
OTU_1039	0	0	0	0	26	4	0	0	0	0	0	3	0	0	0	0	15	1	0	0	0	0	0	0	0	0	0	0	0	0	0	0	0	0	0	0		k__Bacteria; p__Chloroflexi; c__Anaerolineae; o__SBR1031; f__oc28; g__; s__
OTU_1040	1	8	0	1	0	0	0	0	0	0	2	0	5	8	1	0	4	0	1	0	2	0	1	3	0	0	0	0	0	0	4	0	5	3	5	0		k__Bacteria; p__Proteobacteria; c__Deltaproteobacteria; o__Spirobacillales; f__; g__; s__
OTU_1041	1	2	6	2	0	1	0	0	0	0	0	0	3	2	4	6	4	2	1	0	2	0	1	2	0	0	0	0	0	0	0	1	3	1	2	6		k__Bacteria; p__Actinobacteria; c__Actinobacteria; o__Actinomycetales
OTU_1042	0	4	1	0	0	1	0	0	0	0	0	0	4	5	3	0	6	1	2	8	0	0	4	3	0	0	0	0	0	0	9	4	0	0	3	6		k__Bacteria; p__Proteobacteria; c__Deltaproteobacteria; o__Syntrophobacterales; f__Syntrophobacteraceae; g__; s__
OTU_1043	3	3	11	4	4	8	0	0	1	0	0	0	2	3	9	8	2	4	4	2	2	0	2	3	0	0	0	0	0	0	5	2	5	5	0	6		k__Bacteria; p__Proteobacteria; c__Deltaproteobacteria; o__Myxococcales
OTU_1044	4	2	2	3	6	2	0	0	0	0	0	0	5	1	6	5	6	8	5	5	2	1	1	3	3	0	0	0	0	0	3	3	3	4	3	3		k__Bacteria; p__Acidobacteria; c__Solibacteres; o__Solibacterales; f__Solibacteraceae; g__; s__
OTU_1045	0	4	4	2	5	2	0	0	0	0	0	0	0	10	1	5	6	2	0	11	1	0	0	1	0	0	0	0	0	0	1	0	2	1	2	1		k__Bacteria; p__Proteobacteria; c__Deltaproteobacteria; o__Myxococcales
OTU_1046	1	5	0	0	7	0	0	0	0	0	0	0	0	1	0	0	4	0	2	0	2	1	1	1	0	0	0	0	0	0	3	0	0	1	0	2		k__Bacteria; p__Proteobacteria; c__Deltaproteobacteria; o__Myxococcales
OTU_1047	4	1	2	2	1	0	0	0	0	0	0	0	5	6	1	3	1	1	4	9	0	9	1	0	0	0	0	0	0	0	3	4	3	0	2	3		k__Bacteria; p__Proteobacteria; c__Alphaproteobacteria; o__Rickettsiales; f__; g__; s__
OTU_1048	2	0	0	1	1	0	0	0	0	0	0	0	15	16	0	0	1	2	2	3	4	3	3	0	0	0	0	0	0	0	11	14	5	2	33	2		k__Bacteria; p__Bacteroidetes
OTU_1049	2	7	2	2	3	7	0	0	0	0	0	1	6	6	10	9	5	9	2	4	2	2	3	2	0	0	1	1	0	1	6	2	10	8	4	10		k__Bacteria; p__Firmicutes; c__Bacilli; o__Bacillales; f__Alicyclobacillaceae; g__Alicyclobacillus; s__
OTU_1050	0	12	15	0	3	1	0	1	0	0	0	0	0	4	0	0	1	0	0	0	0	0	0	0	0	0	0	0	0	0	0	0	0	0	0	0		k__Bacteria; p__Proteobacteria; c__Gammaproteobacteria; o__Xanthomonadales; f__Sinobacteraceae; g__; s__
OTU_1051	0	3	2	4	3	1	1	0	0	1	0	1	3	2	3	1	2	2	0	0	0	1	0	4	0	0	0	0	0	0	0	1	2	1	0	2		k__Bacteria; p__Actinobacteria; c__Actinobacteria; o__Actinomycetales; f__Actinosynnemataceae
OTU_1052	6	2	8	4	0	3	0	0	0	1	0	0	0	0	2	1	1	4	6	1	1	0	0	2	0	0	0	0	0	0	2	0	0	1	1	3		k__Bacteria; p__Proteobacteria; c__Deltaproteobacteria; o__Myxococcales
OTU_1053	11	12	19	14	16	20	0	0	0	0	2	0	13	18	16	16	28	22	13	20	21	7	13	17	0	0	0	0	0	0	18	22	17	33	30	21		k__Bacteria; p__Verrucomicrobia; c__[Pedosphaerae]; o__[Pedosphaerales]; f__Ellin515; g__; s__
OTU_1054	2	7	3	5	0	2	0	0	0	0	0	0	6	5	1	3	2	8	1	4	5	3	5	1	0	0	0	0	0	0	22	6	7	5	4	7		k__Bacteria; p__Proteobacteria; c__Deltaproteobacteria; o__Myxococcales; f__; g__; s__
OTU_1055	1	2	7	6	3	2	0	0	0	0	0	0	13	6	7	11	11	6	3	4	2	4	9	3	0	0	0	1	0	0	4	9	12	14	6	4		k__Archaea; p__Crenarchaeota; c__MCG; o__pGrfC26; f__; g__; s__
OTU_1056	1	4	3	6	3	1	0	0	0	0	0	0	5	2	2	2	2	6	3	3	2	3	3	2	0	1	0	0	0	0	5	0	2	2	3	3		k__Bacteria; p__Actinobacteria; c__Acidimicrobiia; o__Acidimicrobiales; f__; g__; s__
OTU_1057	2	0	7	2	0	1	0	0	1	2	1	0	4	2	2	2	9	1	1	0	0	3	5	4	0	0	0	1	0	2	0	0	5	0	1	8		k__Bacteria; p__Chloroflexi; c__Ktedonobacteria
OTU_1058	7	6	5	1	3	6	0	0	2	0	1	0	4	2	4	4	4	8	9	9	7	5	5	4	0	0	0	0	0	0	4	5	0	3	3	6		k__Bacteria; p__Proteobacteria; c__Alphaproteobacteria; o__Sphingomonadales; f__Sphingomonadaceae
OTU_1059	1	2	1	0	0	1	0	0	0	0	0	0	2	3	0	0	0	3	1	0	3	4	0	2	2	0	0	0	0	0	1	1	2	4	2	3		k__Bacteria; p__Proteobacteria; c__TA18; o__PHOS-HD29; f__; g__; s__
OTU_1060	1	8	0	0	1	0	3	1	0	0	0	0	0	0	1	0	0	0	1	0	0	0	0	12	0	0	0	0	0	0	0	0	0	0	0	0		k__Bacteria; p__Bacteroidetes
OTU_1061	1	0	6	2	1	1	0	0	0	4	0	0	0	1	3	2	2	1	2	4	0	0	4	0	0	0	0	0	0	0	6	0	2	2	3	0		k__Bacteria; p__Proteobacteria; c__Alphaproteobacteria; o__Rhodospirillales; f__Rhodospirillaceae; g__; s__
OTU_1062	0	2	1	3	0	4	0	0	0	0	0	0	2	4	2	3	1	5	1	2	0	1	0	0	0	0	0	0	0	0	2	0	2	6	0	1		k__Bacteria; p__Gemmatimonadetes; c__Gemmatimonadetes
OTU_1063	1	3	2	4	1	1	0	2	0	0	0	0	6	4	3	0	5	3	1	0	1	0	0	9	0	0	0	1	5	2	1	0	0	6	3	3		k__Bacteria; p__Cyanobacteria; c__Synechococcophycideae; o__Pseudanabaenales; f__Pseudanabaenaceae; g__Leptolyngbya; s__
OTU_1064	1	1	2	1	2	1	6	6	2	5	4	1	4	1	3	1	4	4	1	0	4	1	0	1	0	3	5	4	2	6	0	2	1	2	3	3		k__Bacteria; p__Proteobacteria; c__Alphaproteobacteria; o__Rhizobiales; f__Methylocystaceae; g__; s__
OTU_1065	2	3	1	1	0	1	0	0	0	0	0	0	2	2	2	2	6	1	0	8	1	5	2	0	0	0	3	0	0	0	7	5	5	2	3	2		k__Bacteria; p__Chloroflexi; c__Anaerolineae; o__envOPS12; f__; g__; s__
OTU_1066	0	0	2	0	0	0	0	0	0	0	0	0	0	0	5	0	0	5	0	0	3	0	0	0	0	0	0	0	0	0	0	3	3	14	1	3		k__Bacteria; p__Proteobacteria; c__Gammaproteobacteria; o__Legionellales; f__; g__; s__
OTU_1067	0	4	0	0	4	0	0	0	0	0	0	0	0	5	0	0	1	0	4	5	7	1	0	1	0	0	0	0	0	0	7	7	5	4	1	0		k__Bacteria; p__Bacteroidetes; c__[Saprospirae]; o__[Saprospirales]; f__Chitinophagaceae; g__; s__
OTU_1068	4	9	1	6	3	2	0	0	0	2	0	0	0	0	1	0	0	1	0	4	2	5	7	2	0	0	0	0	0	0	1	1	0	2	0	1		k__Bacteria; p__Bacteroidetes
OTU_1069	0	2	0	2	0	1	0	0	0	0	0	0	4	3	2	1	1	1	4	1	2	0	2	0	0	0	0	0	1	0	8	7	2	2	5	0		k__Bacteria; p__Actinobacteria; c__Actinobacteria; o__Actinomycetales
OTU_1070	1	3	2	2	0	2	0	3	1	0	0	0	5	5	3	0	3	2	0	0	0	0	0	1	0	1	0	0	2	0	1	0	2	5	7	4		k__Bacteria; p__Proteobacteria; c__Gammaproteobacteria; o__Legionellales; f__Coxiellaceae; g__; s__
OTU_1071	1	2	0	2	0	1	0	0	0	0	0	0	1	5	0	3	1	3	2	0	0	1	2	0	0	0	0	0	0	0	4	3	2	0	4	1		k__Bacteria; p__Nitrospirae; c__Nitrospira; o__Nitrospirales; f__Nitrospiraceae; g__JG37-AG-70; s__
OTU_1072	3	7	6	1	0	0	0	0	0	0	0	0	6	3	6	2	0	0	4	12	8	3	0	0	0	0	0	0	0	0	4	7	9	7	6	3		k__Bacteria; p__TM6; c__SJA-4; o__; f__; g__; s__
OTU_1073	0	2	1	2	0	0	0	0	0	0	0	0	3	4	2	1	5	1	0	1	0	0	2	2	0	0	0	0	0	0	2	5	3	3	10	3		k__Bacteria; p__Chloroflexi; c__Anaerolineae; o__Anaerolineales; f__Anaerolinaceae; g__Anaerolinea; s__
OTU_1074	4	4	0	4	8	2	0	0	1	0	0	0	1	0	1	1	0	0	9	0	2	5	0	12	2	0	0	2	0	0	3	0	2	0	0	0		k__Bacteria; p__Proteobacteria; c__Alphaproteobacteria; o__Rhodospirillales; f__Rhodospirillaceae
OTU_1075	1	3	3	0	1	6	1	0	0	0	1	1	0	0	0	0	0	0	3	2	6	2	3	1	0	0	2	0	0	0	3	1	0	1	0	1		k__Bacteria; p__Armatimonadetes; c__Chthonomonadetes; o__Chthonomonadales; f__Chthonomonadaceae; g__; s__
OTU_1076	0	1	0	3	0	0	0	0	0	0	0	0	0	0	0	1	1	0	3	0	1	1	1	15	0	0	0	0	0	0	0	0	1	4	1	0		k__Bacteria; p__Verrucomicrobia; c__[Spartobacteria]; o__[Chthoniobacterales]; f__[Chthoniobacteraceae]; g__; s__
OTU_1077	4	1	1	2	2	3	0	0	0	0	0	0	4	3	1	4	8	2	2	6	2	3	7	2	0	0	0	0	0	0	6	5	7	7	9	6		k__Bacteria; p__Verrucomicrobia; c__[Pedosphaerae]; o__[Pedosphaerales]; f__Ellin515; g__; s__
OTU_1078	3	5	5	3	7	7	0	0	0	0	0	0	0	2	2	5	2	3	2	6	2	1	3	2	0	0	0	0	0	0	3	0	0	3	2	2		k__Bacteria; p__Elusimicrobia; c__Elusimicrobia; o__IIb; f__; g__; s__
OTU_1079	0	4	1	0	4	2	0	0	0	0	1	0	0	1	1	0	0	0	2	1	1	7	5	0	0	0	0	0	2	1	1	2	0	5	4	0		k__Bacteria; p__Bacteroidetes; c__[Saprospirae]; o__[Saprospirales]; f__Chitinophagaceae; g__; s__
OTU_1080	0	0	0	1	0	0	0	0	0	0	0	0	4	6	2	0	5	1	0	0	2	0	0	0	0	0	0	0	0	0	3	9	3	0	5	1		k__Bacteria; p__Verrucomicrobia; c__[Pedosphaerae]; o__[Pedosphaerales]; f__; g__; s__
OTU_1081	0	4	2	2	1	3	0	0	0	0	0	0	4	6	1	3	4	1	0	4	2	15	3	2	0	0	0	0	0	0	5	10	10	0	10	4		k__Bacteria; p__Acidobacteria; c__[Chloracidobacteria]; o__11-24; f__; g__; s__
OTU_1082	2	6	1	2	1	5	0	0	1	0	0	0	2	4	0	0	4	1	0	3	2	1	3	1	0	0	0	0	0	0	10	3	2	3	1	5		k__Bacteria; p__Acidobacteria; c__Acidobacteria-6; o__iii1-15; f__; g__; s__
OTU_1083	1	1	0	3	6	4	0	1	0	0	0	0	1	1	0	0	0	0	4	0	1	6	0	0	0	0	0	0	0	0	0	0	1	2	1	0		k__Bacteria; p__Proteobacteria; c__Deltaproteobacteria; o__Bdellovibrionales; f__Bdellovibrionaceae; g__Bdellovibrio; s__bacteriovorus
OTU_1084	2	2	0	4	0	1	0	0	0	0	0	0	6	6	2	0	6	1	2	5	1	0	1	1	4	2	0	0	0	0	2	3	4	1	0	1		k__Bacteria; p__Proteobacteria; c__Gammaproteobacteria; o__Xanthomonadales; f__Sinobacteraceae; g__; s__
OTU_1085	6	3	6	3	3	5	0	1	0	0	0	0	3	5	2	3	5	7	3	3	6	3	1	3	0	0	0	0	0	0	2	2	5	4	6	5		k__Bacteria; p__Proteobacteria; c__Alphaproteobacteria; o__Rhodospirillales; f__Rhodospirillaceae; g__; s__
OTU_1086	0	1	1	0	0	0	1	1	0	0	0	0	0	4	0	0	2	0	0	0	0	2	0	12	1	3	0	0	0	0	0	1	1	1	0	0		k__Bacteria; p__Bacteroidetes; c__[Saprospirae]; o__[Saprospirales]; f__Chitinophagaceae; g__; s__
OTU_1087	0	0	0	5	0	0	0	0	0	0	0	0	0	0	1	1	0	0	0	8	1	3	0	1	0	0	0	0	0	0	0	6	8	2	0	1		k__Bacteria; p__Gemmatimonadetes; c__Gemm-1; o__; f__; g__; s__
OTU_1088	2	3	0	0	0	0	0	0	0	0	0	0	2	1	0	0	0	1	0	5	3	2	0	0	0	0	0	0	0	0	10	2	0	0	1	0		k__Bacteria; p__Gemmatimonadetes; c__Gemm-3; o__; f__; g__; s__
OTU_1089	1	1	5	3	0	4	0	0	0	0	0	0	2	2	2	0	0	2	0	1	0	0	0	3	0	0	0	0	0	0	3	2	2	1	3	1		k__Bacteria; p__Proteobacteria; c__Gammaproteobacteria
OTU_1090	0	5	3	1	0	2	0	0	0	0	0	2	3	2	0	1	7	4	2	4	1	2	3	1	0	0	0	0	0	0	4	4	1	1	6	3		k__Bacteria; p__Proteobacteria; c__Deltaproteobacteria; o__NB1-j; f__; g__; s__
OTU_1091	1	3	2	1	1	1	0	0	0	0	0	0	1	2	2	0	5	1	2	0	2	2	0	3	1	0	0	0	0	0	2	6	0	1	3	2		k__Bacteria; p__Planctomycetes; c__Planctomycetia; o__Pirellulales; f__Pirellulaceae; g__Pirellula; s__
OTU_1092	1	1	0	2	2	0	0	0	0	0	0	0	0	7	0	0	4	0	9	15	2	1	3	3	0	0	0	0	0	0	8	1	3	4	13	6		k__Bacteria; p__Bacteroidetes; c__Sphingobacteriia; o__Sphingobacteriales; f__; g__; s__
OTU_1093	1	1	9	5	1	2	0	0	0	0	0	0	3	0	3	3	2	2	0	3	2	1	0	2	0	0	0	0	0	0	0	7	2	8	3	8		k__Bacteria; p__Cyanobacteria; c__4C0d-2; o__MLE1-12; f__; g__; s__
OTU_1094	0	4	1	2	4	2	1	0	1	0	0	0	3	2	2	2	6	3	2	1	0	0	2	2	2	0	0	0	0	0	2	4	4	6	5	6		k__Bacteria; p__Actinobacteria; c__Thermoleophilia; o__Solirubrobacterales
OTU_1095	3	2	1	1	0	0	0	0	0	0	0	0	1	6	2	0	3	2	0	2	0	1	1	0	0	0	0	0	0	0	2	0	0	5	4	2		k__Bacteria
OTU_1096	3	1	12	5	3	4	0	0	0	0	0	0	9	4	12	11	4	6	1	3	2	2	3	9	0	0	0	0	0	0	3	3	4	6	4	7		k__Bacteria; p__Proteobacteria; c__Gammaproteobacteria
OTU_1097	0	0	0	0	1	5	1	4	1	0	6	0	2	5	1	0	4	1	0	0	1	1	1	3	11	4	4	6	8	11	2	0	6	1	2	2		k__Bacteria; p__Actinobacteria; c__Actinobacteria; o__Actinomycetales; f__Nocardioidaceae; g__Nocardioides; s__
OTU_1098	9	11	13	6	4	4	0	0	0	0	0	0	6	5	8	3	1	8	0	4	4	0	0	0	0	0	0	0	0	0	5	1	0	6	3	0		k__Bacteria; p__Elusimicrobia; c__Elusimicrobia; o__FAC88; f__; g__; s__
OTU_1099	0	1	0	0	3	0	4	1	0	0	1	3	0	0	0	0	0	2	9	1	0	2	1	5	7	4	2	1	0	2	7	2	3	1	0	1		k__Bacteria; p__Proteobacteria; c__Gammaproteobacteria; o__Pseudomonadales; f__Pseudomonadaceae
OTU_1100	3	2	0	1	1	1	0	0	0	0	0	0	4	5	2	2	3	2	1	2	1	3	1	1	0	0	0	0	0	0	3	6	3	4	2	0		k__Bacteria; p__Actinobacteria; c__Thermoleophilia; o__Gaiellales; f__Gaiellaceae; g__; s__
OTU_1101	2	4	0	0	0	6	0	0	0	0	0	0	3	10	1	2	7	2	2	7	2	3	3	1	2	0	1	0	1	1	4	8	4	2	7	6		k__Bacteria; p__Actinobacteria; c__Thermoleophilia; o__Gaiellales; f__Gaiellaceae; g__; s__
OTU_1102	5	3	0	0	1	0	6	0	1	3	0	0	1	2	2	0	0	0	20	0	0	6	3	2	1	5	0	0	2	2	0	0	0	0	0	1		k__Bacteria; p__Proteobacteria; c__Alphaproteobacteria; o__Sphingomonadales; f__Sphingomonadaceae; g__Sphingopyxis; s__
OTU_1103	2	1	8	1	0	2	0	0	0	0	0	0	0	0	5	10	1	2	0	1	0	0	2	3	0	0	0	0	0	0	3	0	0	10	5	2		k__Bacteria; p__Proteobacteria; c__Gammaproteobacteria; o__Xanthomonadales; f__Sinobacteraceae; g__Nevskia; s__ramosa
OTU_1104	0	3	2	0	0	0	0	0	0	0	0	0	3	2	1	0	0	2	3	8	0	1	1	4	0	0	0	0	0	0	3	2	0	0	1	5		k__Bacteria; p__Armatimonadetes; c__[Fimbriimonadia]; o__[Fimbriimonadales]; f__[Fimbriimonadaceae]; g__Fimbriimonas; s__
OTU_1105	0	1	4	9	0	11	0	0	1	0	0	0	3	1	6	4	1	6	0	3	2	0	1	1	0	0	0	0	0	0	1	1	4	7	2	4		k__Bacteria; p__Proteobacteria; c__Deltaproteobacteria; o__Myxococcales
OTU_1106	19	23	10	9	22	20	0	0	0	0	0	0	27	34	13	20	27	22	18	26	18	26	12	14	0	0	1	0	0	0	43	35	27	26	39	9		k__Bacteria; p__Acidobacteria; c__Solibacteres; o__Solibacterales; f__; g__; s__
OTU_1107	1	2	0	0	5	3	0	1	0	0	2	0	0	0	0	0	4	2	2	3	1	2	0	3	0	0	0	0	1	0	0	0	0	0	1	0		k__Bacteria; p__Proteobacteria; c__Deltaproteobacteria; o__Myxococcales
OTU_1108	3	5	0	11	2	0	0	0	0	0	0	0	2	1	0	0	0	0	0	0	2	0	0	1	0	0	0	0	0	0	0	0	1	0	2	1		k__Bacteria; p__Bacteroidetes; c__Cytophagia; o__Cytophagales; f__Cytophagaceae; g__Cytophaga; s__
OTU_1109	1	5	0	1	1	1	0	0	0	0	0	0	8	2	0	4	0	0	0	0	4	3	0	0	0	0	0	0	0	0	0	0	6	4	3	0		k__Bacteria; p__Chlamydiae; c__Chlamydiia; o__Chlamydiales; f__; g__; s__
OTU_1110	0	3	0	0	21	3	0	0	0	0	0	0	1	0	0	0	0	0	1	0	2	6	0	0	0	0	0	0	0	0	0	0	1	0	0	0		k__Bacteria; p__Chlorobi; c__OPB56; o__; f__; g__; s__
OTU_1111	2	1	2	4	0	4	0	0	0	0	0	0	2	3	1	3	1	2	0	2	0	0	1	3	0	0	0	0	0	0	1	2	0	1	1	4		k__Bacteria; p__Planctomycetes; c__Phycisphaerae; o__Phycisphaerales; f__; g__; s__
OTU_1112	4	6	3	12	15	4	0	3	0	1	1	2	4	9	4	8	9	1	5	11	3	7	6	10	2	1	0	0	4	3	6	3	6	11	7	4		k__Bacteria; p__Chloroflexi; c__TK10; o__AKYG885; f__Dolo_23; g__; s__
OTU_1113	0	0	0	0	0	1	0	6	0	6	0	13	0	0	2	0	1	0	0	0	0	0	0	1	2	0	0	0	1	3	0	2	0	0	0	0		k__Bacteria; p__Proteobacteria; c__Alphaproteobacteria; o__Rickettsiales; f__mitochondria
OTU_1114	5	1	15	10	4	6	1	0	0	0	0	0	7	2	9	12	1	7	8	4	1	3	1	11	0	0	0	0	0	0	8	8	6	4	2	7		k__Bacteria; p__Proteobacteria; c__Alphaproteobacteria; o__Ellin329; f__; g__; s__
OTU_1115	0	0	2	0	0	0	0	0	0	0	0	0	7	6	7	1	10	4	0	3	0	0	0	0	0	0	0	0	0	0	7	9	6	11	0	5		k__Bacteria; p__Verrucomicrobia; c__[Spartobacteria]; o__[Chthoniobacterales]; f__[Chthoniobacteraceae]; g__; s__
OTU_1116	8	2	16	18	2	9	0	0	0	2	0	0	4	2	8	13	12	12	1	1	5	2	5	7	0	0	0	0	0	1	3	2	4	8	1	8		k__Bacteria; p__Acidobacteria; c__Solibacteres; o__Solibacterales; f__Solibacteraceae; g__Candidatus Solibacter; s__
OTU_1117	1	2	2	3	0	0	0	0	0	0	0	0	1	1	3	5	1	2	1	0	0	0	2	0	2	0	0	0	0	0	2	3	0	1	0	3		k__Bacteria; p__Chloroflexi; c__Ktedonobacteria; o__JG30-KF-AS9; f__; g__; s__
OTU_1118	0	2	0	2	2	3	0	0	0	1	0	1	0	0	3	5	0	1	1	3	0	15	1	4	0	0	0	0	0	0	3	6	0	1	1	5		k__Bacteria; p__Bacteroidetes; c__[Saprospirae]; o__[Saprospirales]; f__Chitinophagaceae; g__; s__
OTU_1119	6	10	6	4	6	5	0	0	0	0	0	3	18	11	8	7	10	1	3	4	5	6	12	7	0	0	0	1	0	2	9	10	6	19	10	10		k__Bacteria; p__Verrucomicrobia; c__[Pedosphaerae]; o__[Pedosphaerales]; f__Ellin517; g__; s__
OTU_1120	1	2	0	4	5	1	2	0	0	0	0	0	6	6	7	3	6	6	6	4	2	0	2	3	0	0	0	0	0	0	4	6	4	2	1	6		k__Bacteria; p__Chloroflexi; c__C0119; o__; f__; g__; s__
OTU_1121	3	2	0	1	1	0	2	0	1	0	0	0	0	1	2	2	1	2	0	3	0	1	1	1	1	0	0	7	2	1	0	1	0	3	0	0		k__Bacteria; p__Chlamydiae; c__Chlamydiia; o__Chlamydiales
OTU_1122	6	3	2	5	0	3	0	0	0	0	0	0	0	2	1	2	3	1	1	3	1	1	0	3	0	0	0	0	0	0	0	2	1	2	3	1		k__Bacteria; p__Proteobacteria; c__Deltaproteobacteria; o__Myxococcales
OTU_1123	5	5	10	6	3	9	0	0	0	0	0	0	6	10	5	11	5	9	3	3	6	4	5	3	0	0	0	0	0	0	10	3	4	7	6	4		k__Bacteria; p__Proteobacteria; c__Deltaproteobacteria; o__Myxococcales; f__Myxococcaceae; g__; s__
OTU_1124	4	6	2	1	6	3	0	0	0	1	1	0	3	4	0	0	4	1	6	4	12	6	6	7	0	0	0	0	0	0	0	1	3	5	2	4		k__Bacteria; p__Proteobacteria; c__Deltaproteobacteria; o__Myxococcales
OTU_1125	1	0	0	0	3	0	0	0	0	1	1	0	0	12	0	1	5	3	0	0	0	0	1	1	0	0	0	0	2	0	0	0	0	5	0	0		k__Bacteria; p__Bacteroidetes; c__Cytophagia; o__Cytophagales; f__Cytophagaceae; g__; s__
OTU_1126	10	6	2	0	0	0	15	4	0	0	0	0	3	8	0	2	0	0	8	1	3	0	3	4	0	1	0	0	0	0	0	1	1	4	1	0		k__Bacteria; p__Bacteroidetes; c__[Saprospirae]; o__[Saprospirales]; f__Chitinophagaceae
OTU_1127	0	4	2	1	0	0	0	0	0	0	0	0	2	7	0	3	4	0	1	0	1	1	0	0	0	0	0	0	0	0	7	3	1	3	8	1		k__Bacteria; p__OD1; c__SM2F11; o__; f__; g__; s__
OTU_1128	3	8	1	2	3	4	0	0	0	0	0	0	6	0	3	2	3	4	3	1	8	1	1	2	0	0	0	1	0	0	11	4	8	8	2	3		k__Bacteria; p__Planctomycetes; c__Phycisphaerae; o__WD2101; f__; g__; s__
OTU_1129	2	1	9	2	4	5	0	0	0	0	0	0	3	0	5	4	4	1	20	3	1	1	3	2	0	0	0	0	0	0	4	0	2	5	1	8		k__Bacteria; p__Bacteroidetes; c__[Saprospirae]; o__[Saprospirales]; f__Chitinophagaceae; g__; s__
OTU_1130	0	0	6	3	2	4	0	0	0	0	0	0	4	5	7	1	3	28	0	3	2	0	0	1	0	0	0	0	0	0	2	6	0	3	6	3		k__Bacteria; p__Gemmatimonadetes; c__Gemm-1; o__; f__; g__; s__
OTU_1131	2	2	0	1	3	1	0	0	0	0	0	0	3	4	1	2	4	1	5	4	0	3	1	3	0	0	0	0	0	0	5	8	0	3	11	0		k__Bacteria; p__Acidobacteria; c__[Chloracidobacteria]; o__RB41; f__Ellin6075; g__; s__
OTU_1132	2	0	9	5	1	1	0	0	0	0	0	3	2	0	5	3	0	7	1	2	0	0	0	1	0	1	0	0	0	0	1	3	0	1	1	0		k__Bacteria; p__Proteobacteria; c__Alphaproteobacteria; o__Ellin329; f__; g__; s__
OTU_1133	0	0	4	1	0	0	0	0	0	0	0	0	2	2	6	2	2	0	0	0	0	2	0	0	0	0	0	0	0	0	0	6	3	2	0	2		k__Bacteria; p__Chlamydiae; c__Chlamydiia; o__Chlamydiales
OTU_1134	0	1	0	0	0	2	0	2	0	0	0	0	2	2	4	4	1	0	0	0	1	0	0	0	2	0	0	1	1	0	0	0	11	1	1	10		k__Bacteria; p__Actinobacteria; c__Actinobacteria; o__Actinomycetales; f__Streptosporangiaceae; g__Streptosporangium; s__
OTU_1135	5	1	4	6	0	2	0	0	0	0	1	0	3	4	3	1	5	2	2	3	1	2	4	1	0	0	0	0	0	0	5	2	2	3	0	9		k__Bacteria; p__Planctomycetes; c__Planctomycetia; o__Gemmatales; f__Gemmataceae; g__; s__
OTU_1136	4	7	2	1	1	8	0	0	0	0	0	0	4	9	1	2	6	7	5	6	5	2	3	1	0	0	0	0	0	0	9	3	6	8	9	2		k__Bacteria; p__Proteobacteria; c__Betaproteobacteria
OTU_1137	0	1	0	0	0	0	0	0	0	0	0	0	2	4	0	0	4	0	0	4	1	1	0	0	0	0	0	0	0	0	4	3	7	1	2	2		k__Bacteria; p__Verrucomicrobia; c__[Pedosphaerae]; o__[Pedosphaerales]; f__Ellin517; g__; s__
OTU_1138	0	0	1	0	2	4	1	2	0	1	2	3	0	0	2	0	1	2	2	0	1	2	0	0	2	3	0	1	1	1	0	1	1	3	0	0		k__Bacteria; p__Armatimonadetes; c__Armatimonadia; o__FW68; f__; g__; s__
OTU_1139	2	1	7	4	0	5	0	0	0	0	0	0	2	0	4	2	3	4	0	1	1	2	3	6	0	0	0	0	0	0	0	2	2	2	0	0		k__Bacteria; p__Acidobacteria; c__Solibacteres; o__Solibacterales; f__Solibacteraceae; g__Candidatus Solibacter; s__
OTU_1140	6	3	2	6	0	2	0	0	0	0	0	0	2	0	2	3	6	4	1	5	3	5	2	5	0	0	0	0	0	0	5	2	5	6	2	4		k__Bacteria; p__Bacteroidetes; c__[Saprospirae]; o__[Saprospirales]; f__Chitinophagaceae; g__; s__
OTU_1141	0	0	0	0	0	0	0	0	0	0	0	0	12	1	0	0	11	0	2	2	0	0	0	3	0	0	0	0	0	0	0	0	0	4	0	0		k__Bacteria; p__Cyanobacteria; c__Nostocophycideae; o__Nostocales; f__Nostocaceae
OTU_1142	1	3	0	0	5	0	0	0	0	0	0	0	5	1	0	0	0	0	24	0	0	0	0	2	0	0	0	0	0	0	0	0	0	0	0	0		k__Bacteria; p__Proteobacteria; c__Deltaproteobacteria; o__Myxococcales
OTU_1143	0	2	2	3	3	6	0	0	0	0	0	0	4	1	1	2	2	2	1	0	0	0	3	0	0	0	0	0	0	0	0	3	0	1	0	2		k__Bacteria; p__Proteobacteria; c__Deltaproteobacteria; o__Bdellovibrionales; f__Bdellovibrionaceae; g__Bdellovibrio; s__
OTU_1144	4	7	2	2	3	2	0	0	0	0	0	0	8	12	5	1	8	2	0	12	2	3	3	1	0	0	0	0	0	0	4	10	7	7	9	7		k__Bacteria; p__Actinobacteria; c__Thermoleophilia; o__Gaiellales; f__Gaiellaceae; g__; s__
OTU_1145	1	0	0	1	3	3	1	2	0	0	0	0	1	3	0	1	3	1	0	1	2	2	1	3	1	1	2	0	2	1	1	0	2	1	0	0		k__Bacteria; p__Proteobacteria; c__Alphaproteobacteria; o__Rhodospirillales; f__Acetobacteraceae; g__Roseomonas; s__
OTU_1146	0	1	2	0	0	0	0	0	0	0	0	0	7	5	1	0	5	1	0	3	0	1	1	0	1	0	0	0	0	0	2	11	2	1	10	0		k__Bacteria; p__Chloroflexi; c__Anaerolineae; o__GCA004; f__; g__; s__
OTU_1147	0	1	0	1	3	1	0	0	0	0	0	0	2	3	5	2	1	2	0	1	2	0	0	2	0	1	0	0	4	0	1	0	3	2	2	0		k__Bacteria; p__Chloroflexi; c__Chloroflexi; o__[Roseiflexales]; f__; g__; s__
OTU_1148	2	1	4	1	1	4	0	0	0	0	0	0	3	0	5	0	4	3	0	0	0	1	0	1	0	0	0	0	0	0	0	0	1	4	2	0		k__Bacteria
OTU_1149	0	1	12	3	0	5	0	0	0	0	1	1	3	0	2	5	0	0	3	0	4	0	0	1	0	0	0	0	0	0	0	0	1	0	0	4		k__Bacteria; p__Chloroflexi; c__Ktedonobacteria; o__Thermogemmatisporales; f__Thermogemmatisporaceae; g__; s__
OTU_1150	0	2	2	1	2	2	0	1	0	0	1	0	4	3	3	1	2	4	1	5	0	3	4	3	0	0	0	0	1	0	3	6	5	1	1	2		k__Bacteria; p__Chloroflexi; c__S085; o__; f__; g__; s__
OTU_1151	1	1	0	0	1	0	0	0	1	0	0	0	0	0	0	0	1	0	4	0	2	1	0	9	0	0	0	0	0	2	0	0	0	0	0	0		k__Bacteria; p__Proteobacteria; c__Deltaproteobacteria; o__Bdellovibrionales; f__Bdellovibrionaceae; g__Bdellovibrio; s__
OTU_1152	2	22	1	0	12	1	0	0	0	0	0	0	0	4	1	1	1	0	2	0	2	0	4	5	0	0	0	1	0	0	0	2	0	1	0	0		k__Bacteria; p__Proteobacteria; c__Deltaproteobacteria; o__Myxococcales; f__Polyangiaceae; g__; s__
OTU_1153	1	2	0	2	1	0	3	1	4	0	0	0	1	2	2	0	0	0	1	1	1	0	0	1	4	4	1	1	0	0	1	0	5	0	1	4		k__Bacteria; p__Proteobacteria; c__Alphaproteobacteria; o__Rhizobiales; f__Rhizobiaceae; g__Kaistia; s__
OTU_1154	0	1	2	1	0	0	0	0	0	0	0	0	0	3	1	1	2	2	1	0	1	0	1	0	0	0	0	0	0	0	10	3	5	1	1	2		k__Bacteria; p__Gemmatimonadetes; c__Gemmatimonadetes; o__; f__; g__; s__
OTU_1155	6	5	5	5	2	3	0	0	0	0	0	0	0	2	2	3	6	3	1	4	1	1	7	7	0	0	0	0	0	0	7	3	2	3	6	11		k__Bacteria; p__Elusimicrobia; c__Elusimicrobia; o__IIb; f__; g__; s__
OTU_1156	0	2	0	0	2	1	0	0	0	0	0	0	0	0	0	0	2	2	11	1	0	0	2	4	0	0	0	0	2	0	0	0	2	0	1	0		k__Bacteria; p__Proteobacteria; c__Alphaproteobacteria
OTU_1157	1	0	1	0	1	1	0	0	1	2	0	0	2	4	3	4	7	2	1	4	2	0	3	1	0	0	0	0	0	0	2	3	3	5	5	1		k__Bacteria; p__Actinobacteria; c__Thermoleophilia; o__Solirubrobacterales
OTU_1158	1	4	3	4	1	1	0	0	0	0	0	0	0	5	2	6	7	3	2	2	0	0	4	0	0	0	0	0	0	0	2	5	2	2	2	3		k__Bacteria; p__Bacteroidetes
OTU_1159	1	4	0	0	0	0	0	0	0	0	0	0	8	3	1	2	6	5	0	0	0	0	1	0	0	0	0	0	0	0	1	0	1	1	3	1		k__Bacteria; p__Armatimonadetes; c__Chthonomonadetes; o__SJA-22; f__; g__; s__
OTU_1160	1	1	5	2	2	6	0	0	4	0	0	0	12	3	7	3	1	6	2	2	1	1	1	0	0	0	0	0	0	0	2	2	2	3	1	2		k__Bacteria; p__Proteobacteria; c__Deltaproteobacteria; o__Myxococcales; f__Myxococcaceae; g__; s__
OTU_1161	1	0	1	0	1	0	0	0	0	0	0	0	2	2	1	2	3	3	1	1	2	1	0	2	0	0	0	0	0	0	2	5	0	1	4	3		k__Bacteria; p__Gemmatimonadetes; c__Gemm-5; o__; f__; g__; s__
OTU_1162	0	0	1	0	1	2	2	1	1	1	4	3	0	0	0	0	0	0	2	1	0	0	0	3	1	0	3	1	3	0	0	1	5	0	1	0		k__Bacteria; p__Planctomycetes; c__Planctomycetia; o__Gemmatales; f__Gemmataceae; g__Gemmata; s__
OTU_1163	0	0	0	0	0	1	0	0	0	0	0	0	2	3	0	0	3	0	0	9	1	1	2	0	0	0	0	0	0	0	3	2	2	0	5	0		k__Bacteria
OTU_1164	0	0	0	0	0	0	0	0	0	0	0	0	0	0	0	0	0	0	0	0	8	9	3	0	0	0	0	0	0	0	0	2	8	1	0	0		k__Bacteria; p__Bacteroidetes; c__[Saprospirae]; o__[Saprospirales]; f__Chitinophagaceae; g__; s__
OTU_1165	1	2	4	0	2	0	0	0	0	0	0	0	3	1	0	0	3	3	4	4	4	1	2	0	0	0	0	0	0	0	1	4	4	2	0	1		k__Bacteria; p__Bacteroidetes; c__Cytophagia; o__Cytophagales; f__Cytophagaceae; g__; s__
OTU_1166	3	3	3	1	4	4	0	0	0	0	1	0	3	1	5	2	7	2	9	3	2	2	4	1	0	0	0	0	2	0	2	3	5	4	3	4		k__Bacteria; p__Acidobacteria; c__[Chloracidobacteria]; o__; f__; g__; s__
OTU_1167	3	2	3	8	4	3	0	0	0	0	0	0	0	2	2	5	2	3	0	2	2	3	0	6	0	0	0	0	0	0	4	1	0	1	1	8		k__Bacteria; p__Planctomycetes; c__Phycisphaerae; o__CPla-3; f__; g__; s__
OTU_1168	0	4	0	0	1	0	0	0	0	0	0	0	3	5	0	0	2	0	1	0	2	2	0	0	0	0	0	0	0	0	10	2	5	0	5	1		k__Bacteria; p__Planctomycetes; c__Phycisphaerae; o__WD2101; f__; g__; s__
OTU_1169	2	4	4	3	0	0	2	3	0	0	0	0	2	2	1	2	1	2	5	3	1	2	4	0	0	2	3	2	0	0	0	4	4	1	0	3		k__Bacteria; p__Proteobacteria; c__Alphaproteobacteria; o__Rhizobiales; f__; g__; s__
OTU_1170	1	7	0	0	3	0	0	0	0	0	0	0	0	13	1	1	5	0	0	0	0	1	0	0	0	0	0	0	0	0	5	7	1	3	8	0		k__Bacteria; p__Proteobacteria; c__Gammaproteobacteria; o__Legionellales; f__; g__; s__
OTU_1171	1	1	0	1	3	5	0	0	0	2	0	0	3	3	3	3	4	1	2	0	0	0	0	1	0	0	0	2	0	0	1	0	1	1	0	2		k__Bacteria; p__Chloroflexi; c__Chloroflexi; o__AKIW781; f__; g__; s__
OTU_1172	1	0	0	0	0	0	0	0	0	0	0	0	3	9	0	2	7	0	0	2	1	0	2	0	0	0	0	0	0	0	0	5	0	1	6	0		k__Bacteria; p__OD1; c__ABY1; o__; f__; g__; s__
OTU_1173	1	0	0	3	0	0	1	0	1	0	0	0	3	0	4	3	3	1	0	0	0	0	0	2	0	3	0	4	0	0	0	0	1	2	0	3		k__Bacteria; p__Actinobacteria; c__Actinobacteria; o__Actinomycetales; f__Mycobacteriaceae; g__Mycobacterium; s__celatum
OTU_1174	1	1	3	1	0	1	0	0	0	0	0	0	1	1	2	2	2	3	1	2	1	0	1	1	0	0	0	0	0	0	2	2	2	3	1	2		k__Bacteria; p__Proteobacteria; c__Deltaproteobacteria; o__Myxococcales
OTU_1175	0	3	0	0	0	0	0	0	1	0	0	0	0	1	4	1	1	1	0	0	4	13	1	0	0	0	0	0	0	0	0	0	1	0	1	0		k__Bacteria; p__Chlamydiae; c__Chlamydiia; o__Chlamydiales
OTU_1176	0	1	1	0	0	1	0	0	0	0	0	0	8	3	2	5	4	1	2	2	0	0	0	1	0	0	0	0	0	0	0	3	4	3	3	8		k__Bacteria; p__Chloroflexi; c__Anaerolineae; o__GCA004; f__; g__; s__
OTU_1177	1	0	2	8	3	8	0	0	1	1	0	0	1	1	1	1	3	16	1	2	1	0	2	1	0	0	0	0	0	0	1	0	0	0	0	0		k__Bacteria; p__Verrucomicrobia; c__[Spartobacteria]; o__[Chthoniobacterales]; f__[Chthoniobacteraceae]; g__OR-59; s__
OTU_1178	1	1	0	0	1	0	0	0	0	0	0	0	6	3	0	0	2	7	0	0	2	1	0	0	0	0	0	0	0	0	0	0	1	4	1	2		k__Bacteria; p__Proteobacteria; c__TA18; o__CV90; f__; g__; s__
OTU_1179	2	0	0	0	0	0	0	0	0	0	0	0	4	2	1	0	3	0	0	1	2	0	1	1	0	0	0	0	0	0	0	1	1	1	6	9		k__Bacteria; p__Chloroflexi; c__Anaerolineae; o__CFB-26; f__; g__; s__
OTU_1180	1	0	0	3	2	2	0	0	0	0	0	0	0	6	0	1	4	1	1	4	0	0	2	1	0	0	0	0	0	0	0	0	0	2	0	0		k__Bacteria; p__Chloroflexi; c__TK17; o__mle1-48; f__; g__; s__
OTU_1181	3	0	3	1	8	6	0	0	0	0	0	0	0	5	2	0	4	3	3	1	7	2	2	3	3	0	0	0	0	0	4	5	0	2	0	6		k__Bacteria
OTU_1182	11	4	25	19	4	5	0	0	0	0	0	2	6	6	14	10	4	10	7	3	4	5	7	6	0	0	0	0	0	1	4	3	3	7	2	8		k__Bacteria; p__Acidobacteria; c__Acidobacteriia; o__Acidobacteriales; f__Acidobacteriaceae; g__; s__
OTU_1183	0	0	1	0	0	1	0	0	3	4	3	6	0	0	1	3	0	2	0	0	0	0	0	3	0	0	2	1	1	11	0	3	0	0	0	2		k__Bacteria; p__Chloroflexi; c__Ktedonobacteria; o__Ktedonobacterales; f__Ktedonobacteraceae; g__; s__
OTU_1184	0	0	0	1	0	0	0	0	0	0	0	0	6	3	0	0	4	0	1	1	0	1	2	0	0	0	0	0	0	0	3	4	1	2	4	0		k__Bacteria; p__Gemmatimonadetes; c__Gemmatimonadetes; o__; f__; g__; s__
OTU_1185	2	1	0	0	1	0	0	0	0	0	0	0	3	4	1	0	3	0	0	1	1	0	0	1	0	0	1	0	0	0	1	3	7	1	1	5		k__Bacteria; p__Proteobacteria; c__Deltaproteobacteria; o__MIZ46; f__; g__; s__
OTU_1186	1	0	0	0	2	1	0	0	0	0	0	0	0	1	1	1	1	2	0	3	0	1	1	0	0	0	0	0	0	0	4	5	2	1	2	0		k__Bacteria
OTU_1187	0	2	1	2	0	2	0	0	0	0	0	0	3	0	4	2	1	4	0	2	0	0	0	1	0	0	0	0	0	0	2	4	1	0	1	1		k__Bacteria; p__Proteobacteria; c__Alphaproteobacteria; o__Ellin329; f__; g__; s__
OTU_1188	0	1	0	2	0	1	0	0	0	0	0	0	5	0	1	8	0	1	0	3	0	0	1	0	0	0	0	0	0	0	1	0	2	1	4	5		k__Bacteria; p__Gemmatimonadetes; c__Gemmatimonadetes; o__Ellin5290; f__; g__; s__
OTU_1189	0	2	3	2	0	0	0	0	0	0	0	0	6	0	2	3	0	0	2	1	0	1	2	0	0	0	0	0	0	0	5	2	0	1	0	4		k__Bacteria; p__Proteobacteria
OTU_1190	0	1	0	0	0	0	0	0	0	0	0	0	3	5	1	0	6	1	0	1	0	0	0	0	0	0	0	0	0	0	4	7	2	0	4	0		k__Bacteria; p__Proteobacteria; c__Betaproteobacteria; o__A21b; f__UD5; g__; s__
OTU_1191	0	2	0	0	0	0	0	0	0	0	0	0	2	5	1	0	2	1	3	1	4	2	6	0	0	0	0	0	0	0	23	3	0	4	1	3		k__Bacteria; p__Bacteroidetes; c__[Saprospirae]; o__[Saprospirales]; f__Chitinophagaceae; g__; s__
OTU_1192	1	1	0	0	0	3	1	2	0	0	0	1	0	3	1	2	3	1	1	0	0	1	0	1	0	0	0	0	0	0	0	0	1	1	1	3		k__Bacteria; p__Proteobacteria; c__Betaproteobacteria; o__Burkholderiales
OTU_1193	1	4	2	3	0	1	0	0	0	0	0	0	6	6	7	3	3	6	1	1	4	2	0	1	0	0	0	0	0	0	4	1	5	5	0	4		k__Bacteria; p__Gemmatimonadetes; c__Gemmatimonadetes; o__Ellin5290; f__; g__; s__
OTU_1194	3	7	11	8	3	9	0	0	0	0	0	0	8	9	13	17	8	13	4	7	6	5	3	5	1	0	0	2	0	1	2	7	10	8	4	11		k__Bacteria; p__Actinobacteria; c__Thermoleophilia; o__Gaiellales; f__Gaiellaceae; g__; s__
OTU_1195	6	12	10	4	5	28	0	0	0	0	0	0	15	3	14	5	2	22	2	3	5	4	6	7	0	0	0	0	0	0	0	8	3	4	12	5		k__Bacteria; p__Verrucomicrobia; c__[Pedosphaerae]; o__[Pedosphaerales]; f__auto67_4W; g__; s__
OTU_1196	11	2	1	1	0	0	0	0	0	0	0	0	1	0	0	0	0	4	0	1	2	0	2	0	0	0	0	0	0	0	3	1	0	3	1	0		k__Bacteria; p__Bacteroidetes; c__Sphingobacteriia; o__Sphingobacteriales; f__; g__; s__
OTU_1197	1	0	2	0	0	3	0	0	0	0	0	0	5	5	0	0	3	0	1	1	1	0	1	0	0	0	0	0	0	0	0	4	4	1	6	1		k__Bacteria; p__Chloroflexi; c__Anaerolineae; o__GCA004; f__; g__; s__
OTU_1198	6	3	2	7	0	2	0	0	0	0	0	0	0	1	0	1	3	0	0	2	0	2	3	1	0	0	0	0	0	0	2	2	0	3	1	5		k__Bacteria; p__Elusimicrobia; c__Elusimicrobia; o__IIb; f__; g__; s__
OTU_1199	1	0	0	0	1	0	0	0	0	0	0	0	0	0	0	0	1	0	5	0	0	0	0	10	0	0	0	1	1	1	0	1	0	0	0	0		k__Bacteria; p__Cyanobacteria; c__Synechococcophycideae; o__Pseudanabaenales; f__Pseudanabaenaceae; g__; s__
OTU_1200	8	1	13	22	12	14	1	0	0	3	0	1	6	3	4	8	7	5	11	12	7	7	1	4	0	1	1	0	0	0	4	3	6	3	2	4		k__Bacteria; p__TM7; c__TM7-1; o__; f__; g__; s__
OTU_1201	0	1	0	0	0	0	0	0	0	0	0	0	0	0	0	0	0	1	1	16	0	0	2	5	0	0	0	0	0	0	0	5	0	3	1	0		k__Bacteria; p__Verrucomicrobia; c__Opitutae; o__[Cerasicoccales]; f__[Cerasicoccaceae]; g__; s__
OTU_1202	2	1	1	0	0	0	0	0	0	0	0	0	2	2	0	0	2	0	5	7	1	2	3	0	0	0	0	0	0	0	6	14	1	1	7	0		k__Bacteria; p__Nitrospirae; c__Nitrospira; o__Nitrospirales; f__0319-6A21; g__; s__
OTU_1203	1	0	0	1	3	1	0	0	0	0	0	0	0	1	0	2	2	1	3	2	0	0	3	0	0	0	0	0	0	1	3	0	4	1	1	4		k__Bacteria; p__Chlorobi; c__; o__; f__; g__; s__
OTU_1204	0	6	0	1	10	1	0	0	0	0	0	1	0	1	0	0	1	0	0	0	0	0	3	5	2	0	0	0	0	0	0	0	0	0	0	0		k__Bacteria; p__Acidobacteria; c__Solibacteres; o__Solibacterales
OTU_1205	1	4	3	0	0	1	0	0	0	0	0	0	2	1	3	1	0	3	0	1	0	2	1	1	0	0	0	0	0	0	0	1	0	0	3	2		k__Bacteria; p__Chlamydiae; c__Chlamydiia; o__Chlamydiales; f__; g__; s__
OTU_1206	0	0	0	0	2	1	0	0	0	0	0	0	1	0	3	1	0	6	3	0	2	2	0	3	0	0	0	0	0	0	2	0	0	1	0	1		k__Bacteria; p__Planctomycetes; c__Phycisphaerae; o__WD2101; f__; g__; s__
OTU_1207	13	18	22	25	11	19	0	0	0	0	0	2	11	20	21	41	20	25	13	7	16	14	12	22	0	0	0	0	0	0	32	13	22	11	15	31		k__Bacteria; p__Acidobacteria; c__Solibacteres; o__Solibacterales; f__Solibacteraceae; g__Candidatus Solibacter; s__
OTU_1208	3	0	0	3	7	3	0	0	0	1	0	1	2	0	1	1	1	1	12	0	3	2	3	8	2	0	0	0	1	2	1	2	0	1	1	0		k__Bacteria; p__Armatimonadetes; c__[Fimbriimonadia]; o__[Fimbriimonadales]; f__[Fimbriimonadaceae]; g__Fimbriimonas; s__
OTU_1209	1	1	5	2	4	4	0	0	0	0	0	0	7	4	5	3	9	4	2	3	6	1	5	2	0	0	0	0	0	0	4	6	6	2	7	8		k__Bacteria; p__Bacteroidetes; c__[Saprospirae]; o__[Saprospirales]; f__Chitinophagaceae; g__Segetibacter; s__
OTU_1210	0	0	1	0	0	1	0	0	0	0	0	0	0	2	0	0	0	0	2	3	2	1	5	0	1	0	0	0	0	0	9	6	1	0	1	2		k__Bacteria; p__Bacteroidetes; c__Cytophagia; o__Cytophagales; f__Cytophagaceae; g__Adhaeribacter; s__
OTU_1211	1	2	5	3	1	2	0	1	0	0	0	0	6	10	4	5	9	9	1	3	2	2	4	5	0	0	1	1	1	1	6	5	8	7	6	8		k__Bacteria; p__Actinobacteria; c__Actinobacteria; o__Actinomycetales; f__Frankiaceae; g__; s__
OTU_1212	0	0	0	0	0	0	1	1	0	1	3	0	0	0	0	0	0	0	0	0	0	0	0	0	2	4	8	6	4	8	0	0	0	0	0	0		k__Bacteria; p__Actinobacteria; c__Actinobacteria; o__Actinomycetales; f__Kineosporiaceae; g__Kineococcus; s__
OTU_1213	3	3	3	1	2	1	1	0	0	0	0	0	5	1	2	1	6	3	1	5	3	0	0	6	0	0	0	0	0	0	0	0	1	2	1	7		k__Bacteria; p__Proteobacteria; c__Deltaproteobacteria; o__Myxococcales
OTU_1214	0	0	1	0	3	2	0	0	0	0	0	2	0	3	1	0	3	1	0	5	4	0	0	1	0	0	0	0	0	0	1	3	2	0	0	3		k__Bacteria; p__Acidobacteria; c__Solibacteres; o__Solibacterales; f__; g__; s__
OTU_1215	1	0	3	4	0	0	0	0	0	0	0	0	4	5	3	10	1	1	0	0	1	0	0	0	0	0	0	0	0	0	3	3	0	2	0	5		k__Bacteria; p__Proteobacteria; c__Gammaproteobacteria; o__Legionellales
OTU_1216	1	4	1	1	1	2	2	0	0	0	0	0	0	1	0	4	3	1	2	0	0	2	0	0	0	0	0	0	0	1	3	1	1	1	1	1		k__Bacteria; p__Proteobacteria; c__Alphaproteobacteria; o__Rhodospirillales; f__Rhodospirillaceae; g__; s__
OTU_1217	8	1	6	15	0	1	1	0	0	0	0	0	3	3	1	3	1	2	2	0	2	2	6	1	0	0	0	0	1	0	13	0	0	3	2	5		k__Bacteria; p__Proteobacteria; c__Alphaproteobacteria; o__Ellin329; f__; g__; s__
OTU_1218	0	1	14	0	2	2	0	0	0	0	0	0	0	2	0	1	1	1	1	4	1	3	0	2	0	0	0	0	0	0	0	7	2	0	1	3		k__Bacteria; p__Chloroflexi; c__Ktedonobacteria
OTU_1219	0	2	1	0	3	2	0	0	0	0	0	0	2	1	1	0	7	2	1	1	2	3	1	2	0	0	0	0	0	0	1	0	0	0	0	0		k__Bacteria; p__Proteobacteria; c__TA18; o__PHOS-HD29; f__; g__; s__
OTU_1220	3	3	2	6	7	5	0	1	0	0	0	0	0	3	1	0	2	2	3	4	9	4	4	3	0	0	0	0	0	0	2	0	3	0	1	1		k__Bacteria; p__Verrucomicrobia; c__[Spartobacteria]; o__[Chthoniobacterales]; f__[Chthoniobacteraceae]; g__OR-59; s__
OTU_1221	3	3	1	2	4	5	0	0	0	0	0	0	5	5	1	0	2	5	3	6	2	4	5	1	0	0	0	0	0	2	2	3	0	3	2	0		k__Bacteria; p__Bacteroidetes; c__[Saprospirae]; o__[Saprospirales]; f__Chitinophagaceae
OTU_1222	0	1	1	0	0	4	0	0	0	0	0	1	0	1	1	1	2	0	0	1	1	0	8	2	0	0	0	0	3	0	0	0	1	0	1	2		k__Bacteria; p__Proteobacteria
OTU_1223	0	0	2	0	5	1	0	0	0	0	0	1	2	3	2	0	1	5	2	0	1	0	0	1	0	0	4	0	0	0	0	0	1	2	4	2		k__Bacteria; p__Proteobacteria; c__Gammaproteobacteria; o__Legionellales; f__Coxiellaceae; g__Aquicella; s__
OTU_1224	0	6	1	0	2	2	0	0	0	0	0	0	2	4	1	0	6	0	0	2	2	0	1	0	0	0	0	0	0	0	0	0	3	2	3	2		k__Bacteria; p__Spirochaetes; c__Spirochaetes; o__Spirochaetales; f__Spirochaetaceae
OTU_1225	5	1	2	2	0	1	1	1	0	0	3	0	0	3	0	0	2	2	0	1	2	4	1	0	0	0	0	3	0	2	0	0	0	0	0	0		k__Bacteria; p__TM6; c__SJA-4; o__; f__; g__; s__
OTU_1226	0	0	1	2	1	1	0	0	0	1	0	0	2	4	2	0	1	1	2	2	1	0	2	0	0	0	0	1	0	0	1	6	1	0	2	2		k__Bacteria; p__Actinobacteria; c__Actinobacteria; o__Actinomycetales; f__Sporichthyaceae; g__Sporichthya; s__
OTU_1227	1	1	1	0	0	0	0	0	0	0	0	0	0	1	1	0	1	0	0	0	1	0	0	6	1	2	0	0	0	0	0	3	1	0	1	1		k__Bacteria; p__Proteobacteria; c__Gammaproteobacteria; o__Xanthomonadales; f__Sinobacteraceae; g__Steroidobacter; s__
OTU_1228	2	1	1	2	0	1	0	0	0	0	0	0	4	8	3	0	8	1	1	12	2	1	2	1	0	0	0	0	0	0	1	6	0	6	3	5		k__Bacteria; p__Proteobacteria; c__Deltaproteobacteria; o__Myxococcales; f__Polyangiaceae; g__; s__
OTU_1229	0	5	0	0	19	2	0	0	0	0	0	0	0	0	0	0	1	0	7	0	0	0	0	1	0	0	0	0	0	0	0	0	0	0	1	0		k__Bacteria; p__Bacteroidetes; c__Flavobacteriia; o__Flavobacteriales; f__Cryomorphaceae; g__Fluviicola; s__
OTU_1230	1	3	0	0	2	1	0	0	0	0	0	0	4	8	0	3	5	1	2	2	2	0	1	1	0	0	0	0	0	0	9	13	6	4	13	7		k__Bacteria; p__Gemmatimonadetes; c__Gemmatimonadetes; o__; f__; g__; s__
OTU_1231	0	0	0	1	3	2	0	0	0	0	0	0	1	0	2	0	1	1	5	1	1	1	1	2	0	0	0	0	0	2	0	0	3	3	0	1		k__Bacteria; p__Proteobacteria; c__Gammaproteobacteria; o__Legionellales; f__Coxiellaceae; g__; s__
OTU_1232	1	6	3	4	4	3	0	0	0	0	0	0	1	4	2	5	4	4	4	5	4	1	8	4	2	0	0	0	0	0	3	3	3	5	1	0		k__Bacteria; p__Proteobacteria; c__Gammaproteobacteria; o__; f__; g__; s__
OTU_1233	6	2	0	3	0	0	0	0	0	0	0	0	7	3	0	1	5	1	1	2	0	0	1	0	0	0	0	0	0	0	0	2	0	4	3	3		k__Bacteria; p__Proteobacteria; c__Gammaproteobacteria; o__Legionellales; f__Coxiellaceae; g__Aquicella; s__
OTU_1234	3	5	1	2	0	2	0	0	0	0	0	0	3	10	3	7	15	2	1	4	0	3	11	1	0	0	0	0	0	0	11	10	1	7	13	4		k__Bacteria; p__Verrucomicrobia; c__[Pedosphaerae]; o__[Pedosphaerales]
OTU_1235	1	1	3	12	0	2	0	0	0	0	0	0	0	0	2	1	1	1	0	0	0	1	5	1	0	0	0	0	0	0	2	0	0	0	0	4		k__Bacteria; p__Proteobacteria; c__Deltaproteobacteria; o__Myxococcales; f__; g__; s__
OTU_1236	1	1	1	7	5	5	0	0	0	0	0	0	2	11	7	0	1	2	1	0	2	2	0	0	0	1	0	0	0	0	1	0	9	5	2	2		k__Bacteria; p__Proteobacteria; c__Gammaproteobacteria; o__Legionellales; f__Coxiellaceae; g__Aquicella; s__
OTU_1237	7	2	19	11	2	19	2	0	2	3	0	5	8	10	21	19	8	10	10	4	7	5	9	10	2	0	5	1	3	3	7	14	12	5	4	8		k__Bacteria; p__Proteobacteria; c__Gammaproteobacteria; o__Xanthomonadales; f__Sinobacteraceae; g__; s__
OTU_1238	0	1	0	1	0	1	0	1	0	0	0	0	1	1	0	1	0	0	5	1	1	0	2	2	0	0	0	2	2	1	1	2	1	3	2	0		k__Bacteria; p__Planctomycetes; c__Planctomycetia; o__Gemmatales; f__Gemmataceae; g__Gemmata; s__
OTU_1239	0	0	0	1	3	1	0	1	2	1	1	0	0	1	0	1	0	1	2	1	0	1	2	1	0	4	0	4	0	1	2	1	0	0	0	0		k__Bacteria; p__Proteobacteria; c__Alphaproteobacteria; o__Caulobacterales; f__Caulobacteraceae; g__Asticcacaulis; s__
OTU_1240	0	2	2	1	2	2	0	0	0	0	0	0	0	0	2	0	1	4	2	0	2	0	3	3	0	0	0	0	0	0	0	0	0	4	1	2		k__Bacteria; p__Chloroflexi; c__Anaerolineae; o__SBR1031; f__oc28; g__; s__
OTU_1241	1	3	6	7	4	0	0	1	0	0	0	0	0	2	1	1	1	2	2	2	4	1	1	1	0	0	0	0	0	0	6	0	2	3	2	1		k__Bacteria; p__Planctomycetes; c__Planctomycetia; o__Gemmatales; f__Gemmataceae; g__; s__
OTU_1242	0	0	0	0	0	0	0	0	1	0	0	0	1	2	4	2	0	2	1	1	0	2	0	0	0	0	0	0	0	0	4	4	1	1	2	2		k__Bacteria; p__Proteobacteria; c__Alphaproteobacteria; o__Rhizobiales; f__Bradyrhizobiaceae
OTU_1243	5	4	4	2	0	2	0	0	0	0	0	0	2	2	0	0	1	0	0	7	2	0	0	0	0	0	0	0	0	0	0	2	0	0	0	0		k__Bacteria
OTU_1244	0	0	0	0	1	1	0	0	0	0	0	0	0	5	2	0	1	1	0	0	0	0	0	1	0	0	0	0	0	0	2	0	1	4	6	9		k__Bacteria; p__Proteobacteria; c__Alphaproteobacteria; o__Rickettsiales; f__mitochondria
OTU_1245	0	0	0	1	0	0	0	0	0	0	0	0	3	4	1	1	4	1	2	3	0	1	2	0	0	0	0	0	0	0	4	5	3	2	2	3		k__Bacteria; p__Actinobacteria; c__Thermoleophilia; o__Solirubrobacterales; f__; g__; s__
OTU_1246	1	1	0	1	0	1	0	0	0	0	0	0	0	2	2	0	2	0	0	2	4	0	0	1	0	0	0	0	0	0	1	1	0	2	2	0		k__Bacteria
OTU_1247	1	1	0	0	2	0	0	1	0	0	0	0	1	1	0	0	1	1	0	0	0	4	1	3	0	0	0	3	0	0	0	0	1	1	2	0		k__Bacteria; p__Proteobacteria; c__Deltaproteobacteria; o__Bdellovibrionales; f__Bdellovibrionaceae; g__Bdellovibrio; s__bacteriovorus
OTU_1248	1	3	1	3	2	0	0	1	1	0	0	0	3	4	1	0	6	1	2	5	0	2	1	2	0	0	1	0	0	0	4	2	3	4	2	2		k__Bacteria; p__Chloroflexi; c__TK10; o__B07_WMSP1; f__; g__; s__
OTU_1249	2	2	8	5	0	9	1	0	0	0	0	0	0	0	2	2	1	1	1	2	2	2	2	3	0	0	0	0	0	0	6	1	2	5	2	2		k__Bacteria; p__Proteobacteria; c__Alphaproteobacteria; o__Rhodospirillales; f__Rhodospirillaceae; g__; s__
OTU_1250	2	22	0	0	4	3	0	1	0	0	0	0	6	41	2	1	20	1	12	32	8	3	11	7	5	2	0	1	0	0	11	31	25	4	22	3		k__Bacteria; p__Bacteroidetes; c__[Saprospirae]; o__[Saprospirales]; f__Chitinophagaceae; g__; s__
OTU_1251	1	0	3	6	2	2	0	0	0	0	0	0	2	2	1	3	0	3	3	0	5	1	2	2	0	0	0	0	0	0	3	0	2	0	0	0		k__Bacteria; p__Gemmatimonadetes; c__Gemm-3; o__; f__; g__; s__
OTU_1252	0	0	1	3	0	0	0	0	0	0	0	0	0	1	1	0	4	0	0	2	2	1	1	3	0	0	0	0	0	0	1	6	2	1	3	6		k__Bacteria; p__Proteobacteria; c__Alphaproteobacteria; o__Rhodospirillales; f__Rhodospirillaceae; g__; s__
OTU_1253	14	4	12	3	1	2	0	0	0	0	0	0	7	5	7	3	6	1	1	7	3	3	2	1	0	0	1	0	0	0	2	5	6	2	2	1		k__Bacteria; p__Firmicutes; c__Bacilli; o__Bacillales; f__Paenibacillaceae; g__Paenibacillus; s__chondroitinus
OTU_1254	10	28	22	22	10	11	2	0	0	0	0	0	23	16	26	21	18	17	9	18	18	11	11	20	1	1	2	0	1	2	13	17	13	11	18	10		k__Bacteria; p__Proteobacteria; c__Alphaproteobacteria; o__Rhodospirillales; f__Acetobacteraceae; g__; s__
OTU_1255	1	1	0	1	3	0	0	1	0	1	1	2	0	2	2	0	4	3	9	1	3	1	0	4	0	7	0	0	2	4	0	1	10	0	1	1		k__Bacteria; p__Proteobacteria; c__Gammaproteobacteria; o__Xanthomonadales; f__Xanthomonadaceae
OTU_1256	1	3	1	4	3	2	0	0	0	0	0	0	0	0	0	2	1	0	0	1	0	1	1	2	0	0	0	0	0	0	7	2	1	2	2	0		k__Bacteria
OTU_1257	0	0	0	0	0	0	0	0	0	0	0	0	0	3	0	0	0	0	4	24	1	0	2	0	0	0	0	0	0	0	5	2	3	0	2	0		k__Bacteria; p__Proteobacteria; c__Deltaproteobacteria; o__Myxococcales; f__; g__; s__
OTU_1258	0	0	0	1	12	5	0	0	0	0	0	0	0	0	0	1	1	2	0	0	1	3	0	1	0	0	0	0	0	0	0	0	0	3	0	0		k__Bacteria; p__TM6; c__SJA-4; o__; f__; g__; s__
OTU_1259	0	2	1	0	0	0	0	0	0	0	0	0	1	3	1	0	2	1	0	1	4	0	9	0	0	0	0	1	0	0	2	1	0	9	2	0		k__Bacteria; p__Proteobacteria; c__Betaproteobacteria
OTU_1260	4	3	1	0	1	2	1	1	0	0	0	0	0	3	2	0	2	1	0	3	0	1	0	2	0	1	0	1	0	0	5	2	2	0	0	0		k__Bacteria; p__Chloroflexi; c__Thermomicrobia; o__JG30-KF-CM45; f__; g__; s__
OTU_1261	0	1	1	1	1	0	0	0	0	0	0	0	2	2	2	1	2	3	1	1	0	3	0	0	0	0	0	0	0	0	1	1	1	2	1	1		k__Bacteria; p__Chloroflexi; c__C0119; o__; f__; g__; s__
OTU_1262	0	0	0	0	0	0	0	0	0	0	0	0	0	0	0	0	0	0	0	0	0	13	0	0	0	0	0	0	0	0	0	1	0	0	0	0		k__Bacteria; p__Firmicutes; c__Bacilli; o__Bacillales; f__Paenibacillaceae
OTU_1263	0	0	3	5	0	0	0	0	0	0	0	0	0	0	3	5	3	3	0	3	2	2	5	4	0	0	0	0	0	0	2	2	0	4	0	13		k__Bacteria; p__Acidobacteria; c__iii1-8; o__32-20; f__; g__; s__
OTU_1264	0	2	2	2	1	5	0	0	3	0	0	0	6	1	2	0	0	5	1	1	0	0	1	1	0	0	1	0	0	2	0	4	0	0	7	2		k__Bacteria; p__Armatimonadetes; c__[Fimbriimonadia]; o__[Fimbriimonadales]; f__[Fimbriimonadaceae]
OTU_1265	0	2	1	0	4	0	0	0	0	0	0	0	2	3	1	3	5	2	0	0	0	2	0	2	0	0	0	0	0	0	4	3	0	1	2	1		k__Bacteria
OTU_1266	0	0	0	0	0	0	0	0	0	0	0	0	3	0	1	1	4	0	0	0	8	0	3	1	0	0	0	0	0	0	0	6	2	2	0	4		k__Bacteria; p__Chloroflexi; c__Anaerolineae; o__SBR1031; f__A4b; g__; s__
OTU_1267	0	0	0	2	2	2	0	0	0	0	0	0	4	4	0	1	0	2	1	3	1	0	0	0	0	0	0	0	0	0	1	6	1	2	5	1		k__Bacteria; p__Chloroflexi; c__Anaerolineae; o__SBR1031; f__oc28; g__; s__
OTU_1268	0	2	2	1	1	2	0	0	1	0	0	0	2	0	0	0	4	0	0	2	2	0	0	1	0	0	0	0	0	0	2	0	0	0	0	4		k__Bacteria; p__Planctomycetes; c__Planctomycetia; o__Gemmatales; f__Gemmataceae; g__; s__
OTU_1269	2	1	4	0	3	1	0	0	0	0	0	1	1	1	4	4	2	2	0	1	0	0	1	1	0	0	0	0	0	0	0	0	2	3	0	0		k__Bacteria; p__Chlamydiae; c__Chlamydiia; o__Chlamydiales; f__Rhabdochlamydiaceae; g__Candidatus Rhabdochlamydia; s__
OTU_1270	5	0	9	3	2	4	0	0	0	0	0	0	2	0	6	3	0	5	4	0	2	2	1	1	0	0	0	0	0	0	0	3	0	0	1	1		k__Bacteria; p__Proteobacteria; c__Alphaproteobacteria; o__Rhodospirillales; f__Rhodospirillaceae; g__; s__
OTU_1271	1	3	0	4	1	0	0	0	0	0	0	0	0	0	0	0	1	1	1	4	2	0	5	0	0	0	0	0	0	0	0	0	0	1	0	2		k__Bacteria; p__Planctomycetes; c__vadinHA49; o__DH61; f__; g__; s__
OTU_1272	23	15	10	16	12	14	0	4	0	0	0	0	93	127	50	40	110	23	12	42	9	15	10	11	2	1	0	1	0	0	32	106	117	63	111	35		k__Archaea; p__Crenarchaeota; c__Thaumarchaeota; o__Nitrososphaerales; f__Nitrososphaeraceae; g__Candidatus Nitrososphaera; s__
OTU_1273	1	0	0	0	0	0	14	0	0	2	1	2	0	0	0	0	1	1	2	2	0	0	1	0	0	0	0	0	0	0	1	2	3	0	0	0		k__Bacteria; p__Firmicutes; c__Bacilli; o__Bacillales; f__[Exiguobacteraceae]; g__Exiguobacterium; s__
OTU_1274	0	0	3	2	0	1	0	0	0	0	0	0	0	2	2	1	2	1	1	3	0	0	1	2	0	0	0	0	0	0	1	3	2	0	1	3		k__Bacteria; p__Planctomycetes; c__Planctomycetia; o__Pirellulales; f__Pirellulaceae; g__; s__
OTU_1275	1	2	0	3	4	4	0	0	0	0	0	0	3	1	3	1	0	1	5	0	2	0	1	0	0	0	0	0	0	0	0	1	0	3	0	0		k__Bacteria
OTU_1276	0	3	1	1	0	0	0	0	0	0	0	0	11	17	5	3	8	2	0	3	0	2	0	2	7	0	0	0	0	0	2	13	6	8	6	1		k__Archaea; p__Crenarchaeota; c__Thaumarchaeota; o__Nitrososphaerales; f__Nitrososphaeraceae; g__Candidatus Nitrososphaera; s__gargensis
OTU_1277	1	1	1	6	0	1	0	0	0	0	0	0	1	1	4	3	4	2	0	0	1	0	0	5	0	0	0	0	0	0	0	0	3	4	1	4		k__Bacteria; p__Acidobacteria; c__Acidobacteriia; o__Acidobacteriales; f__Koribacteraceae; g__Candidatus Koribacter; s__
OTU_1278	2	0	4	2	0	0	0	0	0	0	0	0	1	0	0	0	3	1	0	1	1	2	5	1	0	0	0	0	0	0	0	2	0	3	1	7		k__Bacteria; p__WS3; c__PRR-12; o__Sediment-1; f__; g__; s__
OTU_1279	2	2	1	2	3	1	0	0	0	0	0	0	2	2	1	2	0	2	1	1	0	1	0	1	0	0	0	0	0	0	4	2	3	0	1	1		k__Bacteria; p__Planctomycetes; c__Phycisphaerae; o__WD2101; f__; g__; s__
OTU_1280	3	4	2	3	0	3	0	0	1	0	0	0	0	2	2	0	2	1	1	2	0	2	0	0	0	0	0	0	0	0	3	2	1	1	6	1		k__Bacteria; p__Proteobacteria; c__Deltaproteobacteria; o__Myxococcales
OTU_1281	1	0	5	3	3	4	0	1	0	0	0	0	3	3	6	6	5	8	3	0	1	3	0	5	0	0	2	0	1	1	0	1	0	2	1	8		k__Bacteria; p__Actinobacteria; c__Actinobacteria; o__Actinomycetales
OTU_1282	0	0	0	0	2	2	0	1	2	1	0	3	0	1	0	0	1	0	0	0	0	0	5	2	1	0	0	3	1	1	0	0	0	0	0	0		k__Bacteria
OTU_1283	1	1	1	0	1	1	2	0	1	0	0	0	1	0	1	1	0	0	1	1	0	2	2	4	0	0	0	1	0	0	1	1	0	1	0	0		k__Bacteria; p__Armatimonadetes; c__Armatimonadia; o__Armatimonadales; f__Armatimonadaceae; g__; s__
OTU_1284	3	2	4	1	1	0	0	0	0	0	0	0	0	0	2	5	2	5	0	0	0	0	0	2	0	0	0	0	0	0	0	6	2	2	0	2		k__Bacteria
OTU_1285	0	0	0	2	0	0	0	1	0	0	0	0	0	1	0	0	4	1	0	0	2	1	2	2	0	0	0	0	0	0	2	3	1	3	2	3		k__Bacteria; p__Chloroflexi; c__Anaerolineae; o__Caldilineales; f__Caldilineaceae; g__; s__
OTU_1286	3	5	6	9	1	4	0	0	0	0	0	0	3	1	2	10	1	1	0	1	2	0	2	0	0	0	0	0	0	0	1	0	0	0	2	0		k__Bacteria; p__OD1; c__SM2F11; o__; f__; g__; s__
OTU_1287	1	2	0	0	1	0	0	0	0	0	0	0	3	4	0	0	4	2	1	1	3	1	1	2	0	0	0	2	0	0	2	0	5	5	10	3		k__Bacteria; p__Chloroflexi; c__Anaerolineae; o__CFB-26; f__; g__; s__
OTU_1288	2	0	4	1	0	2	0	0	0	0	0	0	3	1	6	9	2	0	0	0	1	2	1	3	0	0	0	0	0	0	1	5	3	0	3	8		k__Bacteria; p__Acidobacteria; c__Acidobacteriia; o__Acidobacteriales; f__Koribacteraceae; g__; s__
OTU_1289	0	2	1	0	0	0	0	2	0	0	0	0	2	2	1	1	1	2	0	3	0	0	1	3	0	0	0	0	0	0	3	6	3	2	3	1		k__Bacteria; p__Proteobacteria; c__Alphaproteobacteria; o__Caulobacterales; f__Caulobacteraceae
OTU_1290	0	0	0	1	0	0	0	0	0	0	0	0	3	2	0	1	1	0	0	1	0	0	0	0	0	0	0	0	0	0	2	10	4	4	2	5		k__Bacteria; p__Chloroflexi; c__Anaerolineae; o__H39; f__; g__; s__
OTU_1291	5	3	7	8	4	6	0	0	0	0	0	0	8	13	9	8	8	9	8	8	4	5	3	4	2	0	0	0	2	0	5	4	9	10	6	4		k__Bacteria; p__Actinobacteria; c__Actinobacteria; o__Actinomycetales
OTU_1292	3	2	2	4	6	2	0	2	0	0	0	0	4	7	1	1	6	4	3	3	5	4	5	5	0	0	0	0	0	0	1	8	5	4	3	2		k__Bacteria; p__Gemmatimonadetes; c__Gemmatimonadetes; o__Gemmatimonadales; f__; g__; s__
OTU_1293	3	1	3	4	1	1	0	1	0	0	0	2	1	0	1	3	0	3	1	0	1	1	2	3	0	0	1	3	3	2	1	1	0	2	0	0		k__Bacteria
OTU_1294	5	5	1	2	2	5	0	2	0	0	1	0	7	8	2	2	10	4	3	13	7	2	7	6	2	2	2	0	0	0	4	4	10	2	4	4		k__Bacteria; p__Chloroflexi; c__Ellin6529; o__; f__; g__; s__
OTU_1295	4	5	3	0	3	1	0	0	0	0	0	0	3	2	3	2	2	1	1	1	5	0	0	3	0	0	0	0	0	0	3	3	2	9	6	2		k__Bacteria; p__Planctomycetes; c__Phycisphaerae; o__WD2101; f__; g__; s__
OTU_1296	0	1	0	2	0	1	0	0	0	0	2	0	2	2	0	0	1	1	1	0	0	0	0	1	0	0	0	0	0	0	0	0	0	4	6	4		k__Bacteria; p__Cyanobacteria; c__Chloroplast; o__Stramenopiles; f__; g__; s__
OTU_1297	0	0	0	0	3	0	0	0	0	0	0	0	3	3	0	0	0	0	3	0	1	1	0	3	0	0	0	0	0	0	4	0	0	2	2	0		k__Bacteria; p__Bacteroidetes; c__Sphingobacteriia; o__Sphingobacteriales; f__; g__; s__
OTU_1298	0	0	0	1	0	0	0	0	0	0	0	0	0	3	0	0	1	0	0	3	0	3	0	0	0	0	0	0	0	0	0	27	6	0	0	0		k__Bacteria; p__Chloroflexi; c__Anaerolineae; o__CFB-26; f__; g__; s__
OTU_1299	4	4	7	11	2	5	0	0	0	0	0	0	8	5	4	1	8	2	0	4	6	1	9	3	0	0	0	0	0	0	12	8	6	6	10	5		k__Bacteria; p__Proteobacteria; c__Deltaproteobacteria; o__Myxococcales
OTU_1300	0	2	2	1	7	5	0	0	0	0	0	0	3	6	6	7	7	2	1	1	6	1	14	3	0	0	0	0	0	0	8	1	2	1	3	14		k__Bacteria; p__Gemmatimonadetes; c__Gemmatimonadetes; o__N1423WL; f__; g__; s__
OTU_1301	0	0	0	0	2	0	0	0	0	0	0	0	0	1	0	0	0	6	5	1	1	1	2	1	0	0	0	0	0	0	4	0	0	1	0	0		k__Bacteria; p__Proteobacteria; c__Gammaproteobacteria; o__Alteromonadales; f__Alteromonadaceae; g__Cellvibrio; s__
OTU_1302	1	4	0	1	0	0	0	1	0	0	0	0	0	1	1	3	1	6	1	3	2	0	1	0	0	0	1	0	0	0	3	4	1	1	1	1		k__Bacteria; p__Planctomycetes; c__Planctomycetia; o__Gemmatales; f__Isosphaeraceae; g__; s__
OTU_1303	0	1	3	13	0	1	0	0	0	0	0	0	0	1	0	2	4	2	0	0	0	1	1	5	0	0	0	0	0	1	0	0	0	1	0	4		k__Bacteria; p__Proteobacteria; c__Alphaproteobacteria; o__Rhodospirillales; f__Rhodospirillaceae; g__; s__
OTU_1304	4	5	3	6	3	4	0	0	0	0	0	0	9	5	4	5	4	6	2	9	1	1	4	3	0	0	0	0	0	0	5	5	3	1	6	4		k__Bacteria; p__Acidobacteria; c__Acidobacteria-6; o__iii1-15; f__RB40; g__; s__
OTU_1305	3	2	1	1	1	1	0	0	0	0	0	0	13	11	3	5	8	1	1	7	3	8	1	1	0	0	0	0	0	0	13	25	5	7	12	0		k__Bacteria; p__Gemmatimonadetes; c__Gemmatimonadetes; o__N1423WL; f__; g__; s__
OTU_1306	1	5	9	4	0	1	0	0	0	0	0	0	2	3	7	8	3	1	1	6	0	0	1	1	0	0	0	0	0	0	0	1	2	0	2	7		k__Bacteria; p__Proteobacteria; c__Deltaproteobacteria; o__Myxococcales; f__Haliangiaceae; g__; s__
OTU_1307	2	0	3	4	0	4	0	0	0	0	0	0	5	1	2	7	2	2	0	1	2	2	0	0	0	0	0	0	0	0	2	5	2	3	3	3		k__Bacteria; p__Verrucomicrobia; c__[Pedosphaerae]; o__[Pedosphaerales]
OTU_1308	1	0	0	2	3	2	0	0	2	0	1	2	5	2	1	1	2	0	0	2	2	0	0	2	0	0	1	0	0	1	2	0	2	1	1	0		k__Bacteria; p__Planctomycetes; c__Planctomycetia; o__Gemmatales; f__Isosphaeraceae; g__; s__
OTU_1309	1	0	1	13	0	0	0	0	0	0	0	0	4	0	3	7	1	0	1	0	0	0	0	0	0	0	0	0	0	0	0	0	0	0	1	3		k__Bacteria; p__Proteobacteria; c__Alphaproteobacteria; o__Rickettsiales; f__Rickettsiaceae; g__Rickettsia; s__
OTU_1310	0	0	0	4	0	4	0	0	0	0	0	0	0	0	0	1	13	0	0	0	0	0	0	1	0	0	0	0	0	0	0	0	0	0	2	0		k__Bacteria; p__Proteobacteria; c__Gammaproteobacteria; o__Legionellales; f__Coxiellaceae
OTU_1311	1	0	3	0	0	0	0	0	0	0	0	0	1	3	0	0	5	2	1	1	2	1	0	1	0	0	2	1	0	1	0	1	3	2	1	0		k__Bacteria; p__Proteobacteria; c__Alphaproteobacteria; o__Rhodospirillales; f__Acetobacteraceae; g__; s__
OTU_1312	2	2	1	0	1	0	0	0	0	0	0	0	1	0	1	2	1	1	0	1	0	0	1	2	0	0	0	0	0	0	2	1	3	2	0	5		k__Bacteria; p__Proteobacteria; c__Deltaproteobacteria; o__Bdellovibrionales; f__Bdellovibrionaceae; g__Bdellovibrio; s__
OTU_1313	3	1	3	2	0	1	0	0	1	0	0	0	2	0	0	6	1	0	0	3	0	0	3	0	0	0	0	0	1	0	0	3	0	0	1	3		k__Bacteria; p__Planctomycetes; c__Phycisphaerae; o__CPla-3; f__; g__; s__
OTU_1314	0	0	1	1	0	0	0	0	0	0	0	0	0	2	1	1	4	0	0	0	1	0	1	0	0	0	0	0	0	0	0	6	3	2	6	6		k__Bacteria; p__Chloroflexi; c__Anaerolineae; o__SBR1031; f__oc28; g__; s__
OTU_1315	2	5	1	1	1	2	0	0	0	0	0	0	1	0	0	0	1	2	0	0	2	0	1	2	0	0	0	0	0	0	2	0	1	0	3	0		k__Bacteria; p__Planctomycetes; c__Planctomycetia; o__Gemmatales; f__Gemmataceae; g__; s__
OTU_1316	0	3	1	0	3	1	0	0	0	0	0	0	1	3	0	1	1	3	0	3	1	0	1	1	0	0	0	0	0	0	0	2	0	1	1	2		k__Bacteria; p__Proteobacteria; c__Alphaproteobacteria; o__BD7-3; f__; g__; s__
OTU_1317	0	4	0	5	0	1	0	0	2	0	0	0	0	1	1	3	1	2	2	0	2	0	1	1	0	0	0	0	0	0	0	0	0	0	1	0		k__Bacteria; p__Chloroflexi; c__Ktedonobacteria; o__JG30-KF-AS9; f__; g__; s__
OTU_1318	3	1	0	1	3	4	0	0	0	0	0	0	1	0	1	0	0	3	1	1	1	0	0	2	0	0	0	0	0	0	2	0	1	4	0	2		k__Bacteria; p__Armatimonadetes; c__Chthonomonadetes; o__Chthonomonadales; f__Chthonomonadaceae; g__; s__
OTU_1319	0	0	0	1	0	0	1	0	0	0	0	0	3	3	2	3	1	0	1	2	0	0	0	1	1	0	0	0	0	0	3	7	2	0	2	0		k__Bacteria; p__Proteobacteria; c__Deltaproteobacteria; o__[Entotheonellales]; f__[Entotheonellaceae]; g__; s__
OTU_1320	0	0	0	0	0	0	0	0	0	0	0	0	5	5	1	2	1	0	0	1	0	1	0	0	0	0	0	0	0	0	1	2	3	4	4	6		k__Bacteria; p__Chloroflexi; c__Anaerolineae; o__GCA004; f__; g__; s__
OTU_1321	1	4	1	3	14	6	1	5	4	2	0	5	1	2	7	16	3	33	2	0	4	54	94	18	15	1	7	5	6	0	3	2	5	4	3	4		k__Bacteria; p__Proteobacteria; c__Betaproteobacteria; o__Burkholderiales; f__Oxalobacteraceae; g__Janthinobacterium; s__
OTU_1322	2	0	0	1	0	1	0	0	0	0	0	0	1	1	0	0	0	1	2	1	2	3	1	1	0	0	0	0	0	0	1	2	1	2	0	0		k__Bacteria
OTU_1323	0	0	5	3	1	1	0	0	0	2	0	0	2	0	7	6	1	1	1	0	0	0	1	2	0	0	0	0	0	0	1	0	3	0	0	2		k__Bacteria; p__Proteobacteria; c__Gammaproteobacteria; o__Xanthomonadales; f__Sinobacteraceae; g__; s__
OTU_1324	2	2	0	0	0	1	0	0	0	0	0	0	2	4	0	0	2	0	0	3	0	1	1	2	0	0	0	0	0	0	1	1	3	1	9	1		k__Bacteria; p__Proteobacteria; c__Deltaproteobacteria; o__Myxococcales; f__Myxococcaceae; g__Anaeromyxobacter; s__
OTU_1325	1	0	1	0	0	0	3	1	0	0	0	1	2	0	3	0	2	0	0	1	0	0	5	0	3	1	3	4	5	2	1	0	4	2	2	3		k__Bacteria; p__Chlamydiae; c__Chlamydiia; o__Chlamydiales; f__Parachlamydiaceae; g__; s__
OTU_1326	0	4	1	0	1	4	0	0	0	0	0	1	0	2	0	0	2	2	1	4	2	1	1	0	0	0	0	0	0	0	1	3	0	1	6	0		k__Bacteria; p__Bacteroidetes
OTU_1327	5	2	5	1	4	3	0	0	0	0	0	0	1	2	3	3	3	3	4	6	2	2	1	3	0	0	0	0	0	0	6	3	3	1	2	3		k__Bacteria; p__Proteobacteria; c__Betaproteobacteria; o__; f__; g__; s__
OTU_1328	0	0	0	0	4	0	0	0	0	0	0	0	0	1	0	0	2	3	0	0	1	1	1	4	0	0	0	0	0	0	0	0	0	4	2	0		k__Bacteria; p__Verrucomicrobia; c__[Pedosphaerae]; o__[Pedosphaerales]
OTU_1329	0	6	2	1	6	2	0	0	0	0	0	0	0	1	0	0	0	0	1	8	0	0	4	2	0	0	0	0	0	0	4	0	0	1	0	0		k__Bacteria
OTU_1330	1	1	6	4	2	4	0	0	0	0	0	0	3	0	1	5	1	7	0	1	0	0	1	8	0	0	0	0	0	0	1	0	3	1	0	8		k__Bacteria; p__Elusimicrobia; c__Elusimicrobia; o__FAC88; f__; g__; s__
OTU_1331	2	2	0	0	9	5	0	0	0	0	0	0	4	1	0	0	2	1	3	4	3	1	2	0	0	0	0	0	0	0	2	2	1	0	1	0		k__Bacteria; p__Bacteroidetes; c__Sphingobacteriia; o__Sphingobacteriales; f__; g__; s__
OTU_1332	3	0	0	0	0	0	0	0	0	0	13	0	0	0	0	0	0	0	0	0	0	0	0	0	0	3	0	0	1	4	1	0	0	0	0	4		k__Bacteria
OTU_1333	0	0	1	1	0	1	0	0	0	0	0	0	0	0	2	2	1	2	0	0	0	0	0	1	0	0	0	0	0	0	0	0	2	8	0	3		k__Bacteria; p__Proteobacteria; c__Gammaproteobacteria; o__Legionellales
OTU_1334	3	2	2	1	0	1	0	0	0	0	0	0	2	0	2	3	0	0	1	0	1	2	4	1	0	0	0	0	0	0	3	0	0	1	0	4		k__Bacteria; p__OD1; c__ABY1; o__; f__; g__; s__
OTU_1335	2	0	0	0	5	0	0	0	0	0	0	0	2	3	1	1	2	2	0	3	2	0	3	1	0	0	0	0	0	0	6	0	0	0	0	1		k__Bacteria; p__FBP; c__; o__; f__; g__; s__
OTU_1336	1	0	1	0	1	2	0	0	0	0	0	0	0	5	1	0	2	2	0	1	0	1	3	0	0	0	0	0	0	0	0	0	1	1	1	0		k__Bacteria
OTU_1337	2	1	2	1	0	2	0	0	0	0	0	0	0	0	1	0	3	7	0	0	3	1	1	2	0	0	0	0	0	0	2	0	2	1	1	0		k__Bacteria; p__Planctomycetes; c__Phycisphaerae; o__WD2101; f__; g__; s__
OTU_1338	1	1	0	0	1	1	0	0	0	0	0	0	3	1	1	1	6	0	0	3	0	0	0	0	0	0	0	0	0	0	0	0	2	1	3	1		k__Bacteria
OTU_1339	2	0	1	2	0	0	0	0	0	0	0	0	2	0	2	1	0	4	0	1	0	0	0	0	0	0	0	0	0	0	0	0	3	6	0	0		k__Bacteria; p__Proteobacteria; c__Gammaproteobacteria; o__Legionellales; f__Coxiellaceae; g__Aquicella; s__
OTU_1340	0	0	0	0	1	3	0	0	0	0	0	0	0	2	0	3	1	5	5	0	1	0	5	1	0	0	0	0	0	0	1	0	1	1	1	0		k__Bacteria; p__Acidobacteria; c__Acidobacteriia; o__Acidobacteriales
OTU_1341	0	0	0	0	1	3	0	0	0	0	0	0	2	1	0	3	0	1	0	1	4	1	1	1	1	0	0	0	0	0	0	1	0	3	2	0		k__Bacteria; p__Planctomycetes; c__Phycisphaerae; o__WD2101; f__; g__; s__
OTU_1342	7	1	1	0	3	3	1	1	0	2	1	2	4	9	3	7	2	1	2	2	0	1	3	5	1	10	6	0	4	0	9	3	4	4	3	3		k__Bacteria; p__Proteobacteria; c__Alphaproteobacteria; o__Rhizobiales; f__Bradyrhizobiaceae; g__Balneimonas; s__
OTU_1343	5	2	2	1	0	0	1	0	0	0	0	0	1	0	0	0	0	0	6	0	0	7	0	0	0	0	0	0	0	0	0	0	2	0	0	0		k__Bacteria
OTU_1344	0	3	1	1	3	3	0	0	0	0	0	0	0	2	2	1	1	4	1	0	2	1	1	3	0	0	0	0	0	0	5	2	1	2	0	0		k__Bacteria; p__Verrucomicrobia; c__[Spartobacteria]; o__[Chthoniobacterales]; f__[Chthoniobacteraceae]; g__; s__
OTU_1345	0	0	3	1	2	0	0	0	0	0	0	0	0	0	0	2	0	0	0	0	0	0	0	3	0	0	0	0	0	0	0	0	0	11	0	12		k__Bacteria; p__Chloroflexi; c__Ktedonobacteria; o__Thermogemmatisporales; f__Thermogemmatisporaceae
OTU_1346	1	0	3	2	1	0	0	0	0	0	0	0	3	0	2	4	2	1	1	1	1	0	0	3	0	0	0	0	0	0	0	0	0	0	0	4		k__Bacteria; p__Planctomycetes; c__Phycisphaerae; o__WD2101; f__; g__; s__
OTU_1347	2	7	4	11	7	12	0	2	0	0	0	0	3	5	3	4	6	4	17	14	17	7	8	13	2	1	0	0	0	1	21	3	3	4	5	3		k__Bacteria; p__Planctomycetes; c__Phycisphaerae; o__WD2101; f__; g__; s__
OTU_1348	2	1	4	3	3	1	0	0	0	0	0	0	0	1	1	3	0	3	3	2	0	2	1	2	0	0	0	0	0	0	0	1	3	0	0	0		k__Bacteria; p__Proteobacteria; c__Alphaproteobacteria
OTU_1349	2	2	8	6	4	6	0	0	0	0	0	0	3	1	8	6	2	6	0	1	1	3	0	4	0	0	0	0	0	0	1	2	0	4	1	1		k__Bacteria; p__Cyanobacteria; c__4C0d-2; o__MLE1-12; f__; g__; s__
OTU_1350	4	2	2	0	0	0	0	0	0	0	0	0	4	1	2	2	0	0	0	2	0	1	0	0	0	0	0	0	0	0	1	0	1	1	0	0		k__Bacteria; p__Chlamydiae; c__Chlamydiia; o__Chlamydiales
OTU_1351	1	12	1	0	1	4	0	0	0	0	0	0	0	27	1	1	2	0	9	26	4	1	4	1	1	1	0	0	0	0	22	26	3	5	2	0		k__Bacteria; p__Bacteroidetes; c__Cytophagia; o__Cytophagales; f__Cytophagaceae; g__; s__
OTU_1352	0	4	1	3	3	2	0	0	0	0	1	0	0	0	0	1	1	0	1	0	4	1	1	4	0	0	0	0	0	0	1	0	1	0	0	0		k__Bacteria; p__Armatimonadetes; c__0319-6E2; o__; f__; g__; s__
OTU_1353	5	2	0	1	0	0	0	0	0	0	0	0	0	2	1	3	5	0	0	8	2	1	1	0	0	0	0	0	0	0	7	2	0	2	1	2		k__Bacteria; p__Armatimonadetes; c__Chthonomonadetes; o__Chthonomonadales; f__Chthonomonadaceae; g__; s__
OTU_1354	4	0	1	0	2	4	0	0	0	0	0	0	0	0	0	0	0	1	2	2	2	2	0	5	0	0	0	0	0	0	1	0	0	1	0	1		k__Bacteria
OTU_1355	0	1	1	3	0	0	0	0	0	0	0	0	2	2	3	3	0	0	1	0	0	6	0	0	0	0	0	0	0	0	0	0	1	1	2	1		k__Bacteria; p__Proteobacteria; c__Deltaproteobacteria; o__Myxococcales; f__; g__; s__
OTU_1356	1	2	4	3	0	1	0	0	0	0	0	0	4	1	3	4	4	1	4	3	0	2	0	3	1	0	1	1	0	0	1	0	1	2	1	1		k__Bacteria; p__Actinobacteria; c__Acidimicrobiia; o__Acidimicrobiales; f__EB1017; g__; s__
OTU_1357	0	2	2	1	0	1	0	0	0	0	0	0	2	1	2	1	1	1	0	2	1	0	6	0	0	0	0	0	0	0	0	0	0	1	1	2		k__Bacteria; p__Planctomycetes; c__Planctomycetia; o__Planctomycetales; f__Planctomycetaceae; g__Planctomyces; s__
OTU_1358	3	0	3	4	1	2	0	0	0	0	0	0	0	0	2	3	0	3	0	0	0	0	0	1	0	0	0	0	0	0	1	0	1	0	0	2		k__Bacteria; p__Acidobacteria; c__DA052; o__Ellin6513; f__; g__; s__
OTU_1359	0	3	0	0	0	3	0	0	2	0	1	0	13	6	6	3	2	6	2	1	4	1	0	1	0	2	3	2	0	3	1	0	3	7	1	2		k__Bacteria; p__Proteobacteria; c__Gammaproteobacteria; o__Legionellales; f__Coxiellaceae; g__; s__
OTU_1360	0	0	2	1	0	0	0	0	0	0	0	0	3	1	0	2	1	0	1	0	0	0	7	0	0	0	0	0	0	0	6	4	2	3	0	1		k__Bacteria; p__Acidobacteria; c__Sva0725; o__Sva0725; f__; g__; s__
OTU_1361	0	2	0	0	2	0	0	0	0	0	0	0	3	3	0	0	2	3	0	3	0	2	2	0	0	0	0	0	0	0	3	8	4	2	6	0		k__Bacteria; p__Bacteroidetes; c__[Saprospirae]; o__[Saprospirales]; f__Chitinophagaceae; g__; s__
OTU_1362	1	3	1	1	0	0	0	0	0	0	0	0	0	2	1	1	4	0	1	4	1	0	0	3	0	0	0	0	0	0	0	1	4	0	5	3		k__Bacteria; p__Proteobacteria; c__Deltaproteobacteria; o__Myxococcales
OTU_1363	6	10	6	6	9	10	0	0	0	0	0	0	19	18	7	13	17	11	8	16	9	7	13	6	2	0	0	0	1	0	16	16	15	17	18	10		k__Bacteria; p__Proteobacteria; c__Deltaproteobacteria; o__Myxococcales
OTU_1364	0	1	1	2	2	2	0	0	0	1	0	0	0	2	0	1	2	1	0	4	0	0	0	0	0	0	0	0	1	0	2	4	1	0	1	0		k__Bacteria; p__Proteobacteria; c__Alphaproteobacteria; o__Rhizobiales; f__; g__; s__
OTU_1365	0	0	1	6	1	0	0	0	0	0	0	2	0	1	3	5	1	1	0	1	0	0	1	2	0	0	0	0	0	0	2	0	1	0	1	2		k__Bacteria; p__Planctomycetes; c__Planctomycetia; o__Gemmatales; f__Isosphaeraceae; g__; s__
OTU_1366	2	0	3	1	2	1	0	0	0	0	0	0	1	0	2	2	0	1	2	0	0	0	1	0	0	0	0	0	0	0	0	0	0	2	1	1		k__Bacteria; p__TM7; c__SC3; o__; f__; g__; s__
OTU_1367	1	0	2	2	0	5	0	0	0	0	0	0	0	2	1	6	3	0	0	0	0	0	0	1	0	0	0	0	0	0	0	1	2	1	31	1		k__Bacteria; p__Chlamydiae; c__Chlamydiia; o__Chlamydiales; f__; g__; s__
OTU_1368	0	3	1	4	1	6	0	0	0	0	0	0	3	1	2	2	1	0	2	9	1	3	2	3	0	0	0	0	0	0	4	4	2	2	3	0		k__Bacteria; p__Proteobacteria; c__Betaproteobacteria; o__; f__; g__; s__
OTU_1369	1	1	0	0	0	1	0	0	0	0	0	0	3	7	1	1	5	0	4	4	2	2	1	0	0	0	0	0	0	0	5	6	3	2	6	0		k__Bacteria; p__Acidobacteria; c__Acidobacteria-6; o__iii1-15; f__mb2424; g__; s__
OTU_1370	0	12	0	0	2	0	0	0	0	0	0	0	0	7	0	0	0	0	0	0	2	0	2	2	0	0	0	0	0	0	0	0	0	0	0	1		k__Bacteria; p__Bacteroidetes; c__Sphingobacteriia; o__Sphingobacteriales; f__; g__; s__
OTU_1371	0	0	0	0	0	0	1	0	1	0	0	0	13	0	0	1	0	0	0	0	2	0	0	0	0	0	2	0	0	0	0	0	1	4	3	4		k__Bacteria; p__Verrucomicrobia; c__[Spartobacteria]; o__[Chthoniobacterales]; f__[Chthoniobacteraceae]; g__Candidatus Xiphinematobacter; s__
OTU_1372	0	1	3	2	2	1	0	0	0	1	0	1	0	2	1	4	1	2	0	0	1	7	3	2	0	0	0	1	0	0	1	0	0	3	1	3		k__Bacteria; p__Proteobacteria; c__Deltaproteobacteria; o__Bdellovibrionales; f__Bdellovibrionaceae; g__Bdellovibrio; s__
OTU_1373	2	0	0	0	0	1	0	1	0	0	0	0	2	2	2	0	2	0	1	1	2	1	0	1	1	1	0	0	0	3	0	1	0	0	1	2		k__Bacteria; p__Chloroflexi; c__C0119; o__; f__; g__; s__
OTU_1374	0	4	2	1	2	2	0	0	0	0	0	0	7	11	9	5	6	10	3	5	3	2	2	0	0	0	0	0	0	0	5	7	8	7	6	8		k__Bacteria; p__Actinobacteria; c__Thermoleophilia; o__Gaiellales; f__Gaiellaceae; g__; s__
OTU_1375	4	0	0	0	11	0	0	0	0	0	1	0	0	0	0	0	0	0	0	0	0	0	3	0	0	0	0	0	0	0	2	0	0	0	2	0		k__Bacteria; p__Verrucomicrobia; c__[Pedosphaerae]
OTU_1376	0	1	1	1	2	2	0	1	0	1	0	0	0	4	0	1	2	3	1	3	1	1	1	2	0	1	1	0	1	1	3	2	1	2	2	2		k__Bacteria; p__Actinobacteria; c__Thermoleophilia; o__Gaiellales; f__; g__; s__
OTU_1377	2	2	0	1	0	0	0	0	0	0	0	0	0	0	0	0	2	0	0	3	2	2	2	2	0	0	0	0	0	0	3	0	0	1	0	1		k__Bacteria; p__Planctomycetes; c__Phycisphaerae; o__Phycisphaerales; f__; g__; s__
OTU_1378	1	0	1	1	4	1	0	0	0	0	0	0	1	1	1	0	2	4	1	0	0	1	1	3	0	0	0	0	0	0	3	0	1	0	1	2		k__Bacteria; p__FBP; c__; o__; f__; g__; s__
OTU_1379	0	5	1	0	1	3	0	1	0	0	0	0	0	1	1	1	3	0	3	0	1	1	1	0	0	0	0	0	0	0	2	0	0	1	2	4		k__Bacteria; p__Chloroflexi
OTU_1380	0	0	2	1	3	2	0	0	0	0	0	2	0	0	0	1	2	2	5	0	2	4	2	5	0	0	0	0	0	0	4	2	2	3	3	0		k__Bacteria; p__Proteobacteria; c__Alphaproteobacteria; o__Sphingomonadales; f__Sphingomonadaceae; g__Sphingomonas
OTU_1381	0	0	4	3	1	2	0	0	0	0	0	0	0	0	1	2	1	2	2	0	7	0	0	3	0	0	0	0	0	0	0	0	0	2	0	0		k__Bacteria; p__Gemmatimonadetes; c__Gemmatimonadetes
OTU_1382	1	5	0	1	1	1	0	0	0	0	0	0	0	1	0	0	0	0	2	8	2	0	6	1	0	0	0	0	0	0	0	1	0	0	0	2		k__Bacteria; p__Bacteroidetes; c__Sphingobacteriia; o__Sphingobacteriales; f__; g__; s__
OTU_1383	5	1	0	3	0	5	0	0	0	0	0	0	0	1	0	2	2	0	0	8	2	0	12	4	0	0	0	0	0	0	1	0	4	3	6	3		k__Bacteria; p__Proteobacteria; c__Deltaproteobacteria; o__Myxococcales; f__; g__; s__
OTU_1384	1	2	0	0	0	0	0	0	0	0	0	0	6	1	2	3	0	5	0	0	2	1	1	0	0	0	0	0	0	0	0	1	2	6	1	1		k__Bacteria; p__Proteobacteria; c__Gammaproteobacteria; o__Legionellales; f__; g__; s__
OTU_1385	5	1	0	6	9	1	5	22	10	4	8	4	1	2	3	2	2	0	1	0	6	12	7	0	14	9	14	9	6	5	2	3	3	1	1	0		k__Bacteria; p__Proteobacteria; c__Betaproteobacteria; o__Burkholderiales; f__Oxalobacteraceae
OTU_1386	0	0	2	4	1	0	0	0	0	0	0	0	1	3	1	2	4	1	0	0	0	0	0	0	0	0	0	0	0	0	0	6	2	0	1	1		k__Bacteria; p__Firmicutes; c__Clostridia; o__Clostridiales; f__Clostridiaceae
OTU_1387	4	2	0	0	0	0	0	0	0	0	0	0	0	0	0	0	0	0	11	0	0	0	3	2	0	0	0	0	0	0	0	0	0	0	0	0		k__Bacteria; p__Proteobacteria
OTU_1388	1	0	2	1	0	0	0	0	0	0	0	0	0	1	1	9	0	3	0	0	3	0	2	0	0	0	0	0	0	0	0	0	2	1	0	0		k__Bacteria; p__Gemmatimonadetes; c__Gemmatimonadetes; o__Ellin5290; f__; g__; s__
OTU_1389	1	2	1	1	0	2	1	0	0	0	0	0	2	2	8	7	3	0	1	0	0	0	1	2	2	0	0	0	0	0	0	0	4	1	1	0		k__Bacteria; p__Chlamydiae; c__Chlamydiia; o__Chlamydiales; f__Rhabdochlamydiaceae; g__Candidatus Rhabdochlamydia; s__
OTU_1390	2	1	0	1	0	0	0	0	0	0	0	0	2	7	0	0	3	0	0	1	0	1	2	0	0	0	0	0	0	0	3	1	3	1	6	1		k__Bacteria; p__WS3; c__PRR-12; o__Sediment-1
OTU_1391	2	4	1	3	4	2	0	0	0	0	0	0	4	4	1	0	3	1	1	1	3	1	5	2	0	0	0	0	0	0	0	2	1	5	5	2		k__Bacteria; p__Planctomycetes; c__vadinHA49; o__DH61; f__; g__; s__
OTU_1392	0	0	0	1	1	0	0	5	1	2	1	1	0	1	1	0	1	0	3	0	3	1	1	0	0	1	3	3	2	5	3	0	1	0	1	0		k__Bacteria; p__Planctomycetes; c__Planctomycetia; o__Gemmatales; f__Gemmataceae; g__Gemmata; s__
OTU_1393	2	0	2	1	0	1	0	0	0	0	1	0	2	1	3	1	2	1	0	0	0	1	1	2	0	0	0	0	0	0	0	0	3	1	1	4		k__Bacteria; p__Planctomycetes; c__Planctomycetia; o__Gemmatales; f__Gemmataceae; g__; s__
OTU_1394	0	1	0	0	0	0	0	1	0	2	2	1	0	1	0	0	1	0	1	1	0	1	0	0	0	0	1	1	1	1	0	0	1	0	0	0		k__Bacteria; p__Armatimonadetes; c__Armatimonadia; o__Armatimonadales; f__Armatimonadaceae; g__; s__
OTU_1395	13	68	31	33	3	25	0	0	0	0	0	0	41	19	30	94	28	24	6	7	3	6	9	25	0	0	0	1	0	0	9	12	18	17	5	37		k__Bacteria; p__Acidobacteria; c__Acidobacteriia; o__Acidobacteriales; f__Koribacteraceae; g__Candidatus Koribacter; s__
OTU_1396	1	0	1	2	1	1	0	2	0	0	0	0	2	4	2	0	4	4	1	1	1	2	3	2	0	2	1	0	0	0	4	0	4	3	3	6		k__Bacteria; p__Actinobacteria; c__Thermoleophilia; o__Solirubrobacterales
OTU_1397	0	0	0	2	3	2	0	0	0	0	0	0	0	0	0	2	1	1	2	2	3	2	2	0	0	0	0	0	0	0	0	4	0	2	1	0		k__Bacteria; p__Proteobacteria; c__Alphaproteobacteria; o__; f__; g__; s__
OTU_1398	7	6	3	0	2	3	0	0	0	0	0	0	2	7	0	3	5	5	3	3	5	2	0	2	1	0	0	0	0	0	0	5	3	4	3	5		k__Bacteria; p__Proteobacteria; c__Alphaproteobacteria; o__Rhodospirillales; f__Rhodospirillaceae; g__; s__
OTU_1399	0	0	0	0	0	0	0	0	0	0	0	0	2	2	0	2	3	0	0	1	1	0	3	0	0	0	0	0	0	0	0	4	0	2	2	0		k__Bacteria; p__Bacteroidetes; c__Sphingobacteriia; o__Sphingobacteriales; f__; g__; s__
OTU_1400	2	1	6	3	4	10	0	0	0	0	1	0	4	0	2	6	4	7	3	2	5	1	1	1	0	0	0	0	0	0	0	1	0	2	3	0		k__Bacteria; p__Proteobacteria; c__Deltaproteobacteria; o__Myxococcales; f__; g__; s__
OTU_1401	1	2	3	2	1	3	0	0	0	0	0	0	0	4	4	3	0	4	0	1	0	2	2	4	0	0	0	0	0	0	5	0	1	3	2	6		k__Bacteria; p__Planctomycetes; c__Phycisphaerae; o__Phycisphaerales
OTU_1402	2	1	0	0	0	0	0	0	0	0	0	0	0	0	0	0	0	0	0	0	15	5	0	0	0	0	0	1	0	0	0	1	0	0	1	0		k__Bacteria
OTU_1403	0	0	1	1	0	2	0	0	0	0	0	0	2	1	3	1	1	1	0	2	0	0	0	2	0	0	0	0	0	0	0	4	0	1	2	4		k__Bacteria; p__TM6; c__SJA-4; o__; f__; g__; s__
OTU_1404	0	0	0	1	2	1	0	0	0	0	0	0	2	1	1	0	0	0	0	0	0	2	0	3	0	0	0	0	0	0	2	0	0	1	2	0		k__Bacteria; p__Armatimonadetes; c__Armatimonadia; o__Armatimonadales; f__Armatimonadaceae; g__; s__
OTU_1405	0	4	3	0	25	1	0	0	0	0	0	0	0	4	2	0	1	0	12	7	2	4	1	1	1	0	0	0	0	0	4	6	1	3	0	0		k__Bacteria; p__Bacteroidetes; c__Cytophagia; o__Cytophagales; f__Cytophagaceae; g__; s__
OTU_1406	0	1	0	0	4	0	1	0	1	0	0	0	0	0	0	0	1	0	8	0	0	0	1	1	1	1	0	0	0	0	0	0	0	0	0	0		k__Bacteria; p__FBP; c__; o__; f__; g__; s__
OTU_1407	1	3	1	1	2	2	0	0	0	2	0	0	1	0	1	1	1	1	0	3	5	0	0	1	0	0	0	0	0	0	0	1	1	0	0	0		k__Bacteria; p__Planctomycetes; c__Planctomycetia; o__Pirellulales; f__Pirellulaceae; g__; s__
OTU_1408	1	4	3	2	1	3	0	0	0	0	0	0	2	5	3	5	3	2	0	1	3	1	0	2	0	0	0	0	0	0	4	0	0	3	0	6		k__Bacteria; p__Proteobacteria; c__Deltaproteobacteria; o__Myxococcales; f__; g__; s__
OTU_1409	0	1	0	0	1	0	0	0	0	0	0	0	5	1	2	1	2	0	0	0	0	0	0	1	0	0	2	1	0	1	0	0	0	1	2	0		k__Bacteria; p__Cyanobacteria; c__Chloroplast; o__Streptophyta; f__; g__; s__
OTU_1410	1	0	6	9	6	8	0	0	0	0	0	0	0	0	4	3	2	6	3	2	4	3	4	4	0	0	0	0	0	0	3	2	2	6	0	7		k__Bacteria; p__Proteobacteria; c__Deltaproteobacteria; o__Myxococcales; f__; g__; s__
OTU_1411	1	2	0	0	2	0	0	0	0	0	0	0	3	1	0	0	0	2	1	1	2	0	2	4	0	0	0	0	0	0	1	2	1	0	1	0		k__Bacteria; p__Verrucomicrobia; c__[Pedosphaerae]; o__[Pedosphaerales]
OTU_1412	0	0	0	0	0	0	0	0	0	0	0	0	0	0	0	0	0	0	0	0	9	8	0	0	0	1	0	0	0	0	0	0	0	0	0	0		k__Bacteria; p__TM6; c__SJA-4; o__; f__; g__; s__
OTU_1413	0	1	3	4	2	4	0	0	0	0	0	0	0	3	2	0	2	4	3	1	0	1	0	0	0	0	0	0	0	0	1	0	0	4	0	0		k__Bacteria; p__Proteobacteria; c__Alphaproteobacteria; o__Rhodospirillales; f__Rhodospirillaceae; g__; s__
OTU_1414	0	4	0	0	4	3	1	3	1	2	1	0	1	1	1	1	0	2	3	0	1	1	1	2	2	0	0	3	0	0	1	0	1	2	2	0		k__Bacteria; p__Proteobacteria; c__Deltaproteobacteria; o__Bdellovibrionales; f__Bdellovibrionaceae; g__Bdellovibrio; s__
OTU_1415	2	0	0	0	0	0	3	1	0	0	0	0	0	4	0	0	0	0	3	0	4	1	0	2	5	18	1	3	0	3	1	0	0	1	1	2		k__Bacteria; p__Proteobacteria; c__Alphaproteobacteria; o__Rhizobiales; f__Hyphomicrobiaceae; g__Devosia; s__
OTU_1416	0	4	2	0	3	4	0	0	0	0	0	0	7	12	3	0	6	2	4	9	3	4	4	3	0	0	0	0	0	0	21	11	9	9	10	11		k__Bacteria; p__Bacteroidetes; c__[Saprospirae]; o__[Saprospirales]; f__Chitinophagaceae; g__; s__
OTU_1417	1	1	0	0	5	3	0	2	0	0	0	1	0	0	0	0	0	0	1	3	1	1	0	1	0	0	2	0	2	3	0	0	0	1	0	0		k__Bacteria; p__Planctomycetes; c__Planctomycetia; o__Gemmatales; f__Isosphaeraceae; g__; s__
OTU_1418	1	0	1	1	4	1	0	0	0	0	0	0	0	1	2	1	1	2	0	2	3	2	2	2	0	0	0	0	0	0	1	0	1	2	0	2		k__Bacteria; p__Planctomycetes; c__Phycisphaerae; o__WD2101; f__; g__; s__
OTU_1419	2	2	0	1	1	1	0	0	0	0	0	0	3	3	3	2	2	2	2	1	0	3	3	4	0	0	0	0	0	0	2	5	1	4	2	4		k__Bacteria; p__Proteobacteria; c__Deltaproteobacteria; o__Myxococcales; f__; g__; s__
OTU_1420	2	0	0	0	1	0	0	0	0	0	1	0	0	2	1	0	0	1	0	2	0	0	0	0	0	0	0	0	0	0	1	2	1	0	0	0		k__Bacteria; p__Chloroflexi; c__Chloroflexi; o__[Roseiflexales]; f__[Kouleothrixaceae]; g__; s__
OTU_1421	3	3	6	1	5	4	0	0	0	0	0	0	3	2	3	1	2	2	5	2	6	2	4	3	0	0	0	0	0	0	6	4	2	3	4	4		k__Bacteria; p__Actinobacteria; c__Acidimicrobiia; o__Acidimicrobiales; f__; g__; s__
OTU_1422	0	0	1	0	3	1	0	0	0	0	0	0	1	1	0	0	1	1	1	3	2	1	0	1	0	0	0	0	0	0	2	2	1	0	1	0		k__Bacteria; p__Armatimonadetes; c__OPB50; o__; f__; g__; s__
OTU_1423	1	0	2	1	0	0	0	0	0	0	0	0	0	1	4	2	1	3	0	0	2	0	1	0	0	0	0	0	0	0	0	0	1	1	0	1		k__Bacteria; p__Verrucomicrobia; c__[Pedosphaerae]; o__[Pedosphaerales]; f__[Pedosphaeraceae]
OTU_1424	2	1	0	0	0	2	0	0	0	0	0	0	1	1	0	2	4	1	0	2	1	2	1	2	0	0	0	0	0	0	3	3	4	8	3	5		k__Bacteria; p__Chloroflexi; c__Anaerolineae; o__SBR1031; f__oc28; g__; s__
OTU_1425	0	0	2	1	0	2	0	0	0	0	0	0	0	0	9	3	1	7	0	0	0	0	0	0	0	0	0	1	0	0	0	0	7	6	0	4		k__Bacteria; p__Proteobacteria; c__Gammaproteobacteria; o__Legionellales; f__Coxiellaceae; g__Aquicella; s__
OTU_1426	2	3	1	0	7	1	1	0	0	0	0	0	0	0	1	3	0	0	1	2	3	0	1	35	0	0	0	0	0	0	0	5	2	0	1	3		k__Bacteria; p__Bacteroidetes; c__Sphingobacteriia; o__Sphingobacteriales; f__; g__; s__
OTU_1427	2	1	3	5	1	1	1	0	0	0	0	0	0	3	1	1	2	7	5	1	1	4	1	2	0	0	0	1	2	2	5	0	2	4	2	5		k__Bacteria; p__Planctomycetes; c__Planctomycetia; o__Gemmatales; f__Gemmataceae; g__Gemmata; s__
OTU_1428	0	22	0	0	0	0	0	0	0	0	0	0	0	0	0	0	0	0	0	0	0	0	0	0	0	0	0	0	0	0	0	0	0	0	0	0		k__Bacteria; p__Bacteroidetes; c__Cytophagia; o__Cytophagales; f__Cytophagaceae; g__Leadbetterella; s__
OTU_1429	3	3	2	2	7	4	0	0	0	0	0	0	9	7	4	4	13	0	3	1	0	0	0	4	0	1	0	0	0	0	3	3	8	5	9	2		k__Bacteria; p__Tenericutes; c__Mollicutes; o__Anaeroplasmatales; f__Anaeroplasmataceae; g__Asteroleplasma; s__
OTU_1430	6	1	1	0	0	0	0	0	0	0	0	0	1	1	0	0	3	0	0	4	0	0	1	1	0	0	0	0	0	0	2	3	3	3	1	3		k__Bacteria; p__Proteobacteria; c__Deltaproteobacteria; o__Myxococcales; f__; g__; s__
OTU_1431	1	1	0	2	1	2	0	0	0	0	0	0	0	3	0	0	0	0	0	1	1	1	1	1	0	0	2	0	0	0	0	0	2	0	2	0		k__Bacteria; p__Planctomycetes; c__Planctomycetia; o__Gemmatales; f__Gemmataceae; g__Gemmata; s__
OTU_1432	0	0	0	7	3	0	0	0	0	0	0	0	3	0	14	2	5	0	0	3	0	2	0	2	0	0	0	0	0	0	1	2	1	0	2	1		k__Bacteria; p__Bacteroidetes; c__Sphingobacteriia; o__Sphingobacteriales; f__; g__; s__
OTU_1433	0	2	0	3	0	4	0	1	0	0	0	0	1	2	2	2	3	1	2	1	3	0	0	0	0	0	0	0	0	0	8	1	2	2	1	1		k__Bacteria; p__TM7; c__SC3; o__; f__; g__; s__
OTU_1434	3	1	2	1	1	0	0	0	3	0	0	0	9	4	3	2	2	2	0	0	2	0	0	1	0	0	1	1	0	0	1	4	2	2	1	2		k__Bacteria; p__Actinobacteria; c__Thermoleophilia; o__Solirubrobacterales; f__; g__; s__
OTU_1435	2	1	8	7	6	4	0	0	0	0	0	1	2	2	2	7	3	4	9	5	4	8	6	4	0	0	0	0	0	0	8	6	7	4	5	3		k__Bacteria; p__Proteobacteria; c__Alphaproteobacteria; o__Ellin329; f__; g__; s__
OTU_1436	1	4	1	0	0	0	0	0	0	0	0	0	0	2	5	0	0	0	1	0	1	3	1	0	0	12	0	1	1	0	1	0	0	4	0	0		k__Bacteria; p__Bacteroidetes; c__Sphingobacteriia; o__Sphingobacteriales; f__Sphingobacteriaceae; g__Sphingobacterium; s__
OTU_1437	2	2	2	1	1	0	0	0	0	0	0	0	0	1	3	0	2	1	0	0	0	1	1	0	0	0	0	0	0	0	0	0	2	3	7	0		k__Bacteria; p__Proteobacteria; c__Gammaproteobacteria
OTU_1438	0	2	0	2	1	4	0	0	0	0	0	0	7	3	1	3	1	4	7	0	0	0	3	3	0	0	0	0	0	1	1	0	0	0	3	5		k__Bacteria; p__Cyanobacteria; c__Nostocophycideae; o__Nostocales; f__Nostocaceae; g__; s__
OTU_1439	0	1	1	0	1	1	0	0	0	0	0	0	0	0	0	0	0	2	0	3	4	2	0	1	0	0	0	0	0	0	6	2	2	0	1	0		k__Bacteria; p__Acidobacteria; c__Solibacteres; o__Solibacterales; f__Solibacteraceae; g__Candidatus Solibacter; s__
OTU_1440	2	0	2	2	0	2	0	0	0	0	0	0	5	3	7	3	2	0	3	2	0	0	3	4	0	0	0	0	0	0	2	3	0	6	1	6		k__Bacteria; p__Cyanobacteria; c__Chloroplast; o__Stramenopiles; f__; g__; s__
OTU_1441	2	0	0	0	0	0	0	0	0	1	0	0	2	0	1	0	0	0	0	4	1	7	0	0	2	0	2	0	0	0	0	3	0	0	0	0		k__Bacteria; p__Armatimonadetes; c__Chthonomonadetes; o__SJA-22; f__; g__; s__
OTU_1442	2	1	1	10	3	4	0	0	0	2	0	0	0	0	2	0	1	0	2	5	0	1	2	1	0	0	0	0	1	0	0	1	4	2	1	0		k__Bacteria; p__Planctomycetes; c__vadinHA49; o__DH61; f__; g__; s__
OTU_1443	0	1	1	4	2	1	0	0	0	0	0	0	3	0	2	3	2	1	2	0	2	3	1	2	0	0	0	0	0	1	2	3	0	1	0	5		k__Bacteria; p__TM7; c__TM7-1; o__; f__; g__; s__
OTU_1444	0	0	6	7	3	5	0	0	0	0	0	0	1	0	0	2	1	14	1	0	2	0	3	1	0	0	0	0	0	0	0	6	1	1	1	1		k__Bacteria; p__Bacteroidetes; c__Cytophagia; o__Cytophagales; f__Cytophagaceae
OTU_1445	10	18	24	23	3	8	0	0	0	0	0	0	14	14	17	5	16	8	9	28	6	1	11	5	0	0	0	0	0	0	52	13	16	12	13	22		k__Bacteria; p__Proteobacteria; c__Deltaproteobacteria; o__Myxococcales; f__; g__; s__
OTU_1446	1	4	3	3	1	2	0	0	0	0	0	0	0	3	1	0	0	2	0	1	0	1	0	0	0	0	0	1	0	0	0	0	0	1	1	1		k__Bacteria; p__Proteobacteria; c__Gammaproteobacteria; o__Legionellales; f__Coxiellaceae; g__; s__
OTU_1447	0	0	0	14	0	0	0	0	0	0	0	0	0	0	1	7	0	0	0	0	0	0	0	0	0	0	0	0	0	0	0	0	0	0	0	0		k__Bacteria; p__Proteobacteria; c__Betaproteobacteria
OTU_1448	1	4	7	4	0	2	0	0	0	0	0	0	5	1	3	2	2	1	0	0	2	1	3	1	0	0	0	0	0	0	0	3	3	2	0	3		k__Bacteria; p__Proteobacteria; c__Deltaproteobacteria; o__Myxococcales; f__; g__; s__
OTU_1449	1	24	0	0	0	0	0	0	0	0	0	0	0	0	0	0	0	0	0	0	0	0	0	0	0	0	0	0	0	0	0	0	0	0	0	0		k__Bacteria; p__Bacteroidetes; c__Cytophagia; o__Cytophagales
OTU_1450	1	2	1	0	0	0	0	0	0	0	0	0	0	1	1	0	1	1	2	2	1	0	2	0	0	0	0	0	0	0	0	0	1	1	2	0		k__Bacteria; p__Proteobacteria; c__Gammaproteobacteria
OTU_1451	2	3	1	0	12	0	1	4	2	3	2	2	0	0	1	0	0	0	0	3	0	10	1	0	2	0	2	3	1	0	0	2	12	2	0	1		k__Bacteria; p__Proteobacteria; c__Alphaproteobacteria; o__Rhodospirillales; f__Rhodospirillaceae
OTU_1452	1	1	3	8	0	1	0	0	0	0	0	0	0	1	2	1	0	0	0	7	0	0	0	1	0	0	0	0	0	0	0	0	0	3	0	2		k__Bacteria; p__Proteobacteria; c__Alphaproteobacteria; o__Rickettsiales; f__; g__; s__
OTU_1453	0	1	0	0	1	0	0	0	0	0	0	0	0	2	0	1	2	0	0	4	0	1	0	0	0	0	0	0	0	0	3	5	2	1	2	0		k__Bacteria; p__Gemmatimonadetes; c__Gemm-1; o__; f__; g__; s__
OTU_1454	0	2	0	0	1	2	0	0	0	0	0	0	0	0	3	0	7	0	0	1	0	0	0	0	0	0	0	0	0	0	1	1	3	0	3	9		k__Bacteria; p__Tenericutes; c__Mollicutes; o__Anaeroplasmatales; f__Anaeroplasmataceae; g__Asteroleplasma; s__
OTU_1455	0	0	1	12	0	0	0	0	0	0	0	0	2	0	0	4	1	1	0	1	0	0	1	0	0	0	0	0	0	0	0	4	1	0	1	0		k__Bacteria; p__Proteobacteria; c__Gammaproteobacteria; o__Legionellales
OTU_1456	1	0	3	6	0	1	0	0	0	0	0	0	1	2	4	1	2	6	1	3	2	3	1	1	0	0	0	0	0	0	4	3	3	4	0	3		k__Bacteria; p__Proteobacteria; c__Alphaproteobacteria; o__Sphingomonadales; f__Erythrobacteraceae; g__; s__
OTU_1457	1	1	2	1	2	2	0	0	1	0	2	0	4	2	1	0	1	0	1	1	1	0	0	0	0	1	0	1	0	2	0	0	0	3	1	2		k__Bacteria; p__Planctomycetes; c__Planctomycetia; o__Gemmatales; f__Isosphaeraceae; g__; s__
OTU_1458	0	4	0	0	0	1	0	1	0	0	0	0	0	7	0	0	0	1	0	5	0	0	0	0	0	0	0	0	0	0	0	1	0	0	0	0		k__Bacteria; p__Proteobacteria; c__Gammaproteobacteria; o__Pseudomonadales; f__Moraxellaceae; g__Perlucidibaca; s__
OTU_1459	0	5	0	0	4	3	0	0	0	0	0	0	0	1	0	0	0	0	3	0	1	1	0	3	0	0	0	0	0	0	0	0	1	0	0	0		k__Bacteria; p__Proteobacteria; c__Alphaproteobacteria; o__Rhodospirillales; f__Acetobacteraceae; g__; s__
OTU_1460	2	5	11	7	1	1	0	0	0	0	0	0	4	3	7	6	7	6	4	4	4	3	4	3	1	0	0	0	0	0	7	10	6	3	4	11		k__Bacteria; p__Proteobacteria; c__Gammaproteobacteria; o__Xanthomonadales; f__Sinobacteraceae; g__; s__
OTU_1461	0	3	1	2	1	1	0	2	0	0	0	0	0	0	0	0	1	1	3	2	0	1	2	0	0	0	0	0	1	0	1	1	0	0	0	2		k__Bacteria; p__Proteobacteria; c__Deltaproteobacteria; o__; f__; g__; s__
OTU_1462	9	10	20	12	2	6	2	1	4	1	0	0	7	11	17	27	8	12	4	8	3	3	12	10	2	0	1	0	0	0	12	11	14	9	6	10		k__Bacteria; p__Proteobacteria; c__Alphaproteobacteria; o__Rhizobiales; f__Hyphomicrobiaceae; g__Rhodoplanes; s__
OTU_1463	1	0	0	2	5	0	0	0	0	0	2	0	4	3	0	0	0	0	1	2	2	0	0	1	0	0	0	0	0	0	1	4	1	0	0	0		k__Bacteria; p__Proteobacteria; c__Deltaproteobacteria; o__Myxococcales; f__; g__; s__
OTU_1464	1	0	0	0	0	1	0	0	0	0	0	0	2	5	2	0	7	0	0	1	5	1	0	0	0	0	0	0	0	0	2	6	4	2	8	0		k__Bacteria; p__Chloroflexi; c__Anaerolineae; o__SBR1031; f__oc28; g__; s__
OTU_1465	0	2	1	1	0	0	0	0	0	0	0	0	6	5	2	2	1	1	2	4	2	1	1	0	0	0	0	0	0	0	0	1	1	1	2	2		k__Bacteria; p__Acidobacteria; c__Solibacteres; o__Solibacterales; f__Solibacteraceae; g__Candidatus Solibacter; s__
OTU_1466	0	0	1	0	15	2	0	0	0	0	2	0	2	0	0	0	0	0	0	0	0	0	0	4	0	0	0	0	0	0	0	0	0	0	0	1		k__Bacteria; p__Cyanobacteria; c__4C0d-2; o__MLE1-12; f__; g__; s__
OTU_1467	0	0	2	0	0	0	0	0	0	0	0	2	0	0	0	0	1	0	1	0	2	2	0	1	0	0	1	0	2	1	0	0	0	1	0	1		k__Bacteria; p__Proteobacteria; c__Gammaproteobacteria; o__Legionellales; f__Coxiellaceae; g__; s__
OTU_1468	1	1	0	0	0	0	0	0	0	0	0	0	0	4	0	1	1	1	0	1	0	0	0	0	0	0	0	0	0	0	3	2	4	1	6	1		k__Bacteria; p__Verrucomicrobia; c__[Pedosphaerae]; o__[Pedosphaerales]
OTU_1469	0	0	0	0	0	1	0	0	0	0	0	2	4	1	0	0	2	0	0	2	0	0	0	0	0	0	0	0	0	0	0	4	3	0	6	0		k__Bacteria; p__Planctomycetes; c__Planctomycetia; o__Pirellulales; f__Pirellulaceae; g__; s__
OTU_1470	0	0	0	0	1	0	0	0	0	0	0	0	1	2	0	0	5	0	1	1	0	1	5	3	3	2	1	0	1	3	1	0	0	1	0	0		k__Bacteria; p__Proteobacteria; c__Alphaproteobacteria; o__Rhizobiales; f__Aurantimonadaceae; g__; s__
OTU_1471	2	0	1	1	0	0	0	0	0	0	0	0	8	2	0	0	2	0	0	7	0	0	2	0	0	0	0	0	0	0	1	2	9	0	2	0		k__Bacteria; p__Acidobacteria; c__Acidobacteria-6; o__iii1-15; f__RB40; g__; s__
OTU_1472	1	2	2	1	0	1	0	0	0	1	0	0	1	4	2	0	1	2	0	0	0	0	0	0	5	0	1	1	0	0	0	0	0	0	0	0		k__Bacteria; p__Planctomycetes; c__Planctomycetia; o__Gemmatales; f__Gemmataceae; g__; s__
OTU_1473	7	2	4	23	1	10	0	0	0	0	0	0	6	7	9	10	6	22	0	6	4	4	3	2	0	0	0	2	0	0	7	7	13	3	0	9		k__Bacteria; p__Bacteroidetes; c__[Saprospirae]; o__[Saprospirales]; f__Chitinophagaceae; g__; s__
OTU_1474	0	0	3	1	1	1	0	0	0	0	0	0	1	0	1	0	0	2	0	1	2	1	0	2	0	0	0	0	0	0	1	1	0	0	2	0		k__Bacteria; p__Proteobacteria; c__Gammaproteobacteria; o__Xanthomonadales; f__Xanthomonadaceae; g__; s__
OTU_1475	0	1	1	0	2	0	0	0	0	1	1	0	0	4	0	0	0	0	0	1	0	1	0	1	3	0	0	0	0	0	0	0	0	0	0	2		k__Bacteria; p__Proteobacteria; c__Deltaproteobacteria; o__Bdellovibrionales; f__Bdellovibrionaceae; g__Bdellovibrio; s__bacteriovorus
OTU_1476	1	1	0	0	2	3	0	0	0	0	0	0	0	1	0	2	0	1	0	0	1	0	0	1	0	0	0	0	0	0	0	0	1	0	1	2		k__Bacteria; p__Proteobacteria; c__TA18; o__PHOS-HD29; f__; g__; s__
OTU_1477	3	0	6	2	0	9	0	0	1	2	0	0	2	3	6	4	3	2	4	0	0	0	1	1	0	0	0	0	0	0	0	4	3	2	1	0		k__Bacteria; p__Verrucomicrobia; c__[Pedosphaerae]; o__[Pedosphaerales]; f__; g__; s__
OTU_1478	1	2	0	0	1	1	0	0	0	0	0	0	1	2	0	0	3	0	1	5	2	2	1	1	0	0	2	0	0	0	4	7	3	1	0	0		k__Bacteria; p__Armatimonadetes; c__0319-6E2; o__; f__; g__; s__
OTU_1479	0	9	0	0	0	0	0	0	0	0	0	0	2	1	0	0	2	0	10	0	0	0	0	0	0	0	0	0	0	0	0	0	2	0	1	0		k__Bacteria; p__Verrucomicrobia; c__Opitutae; o__Opitutales; f__Opitutaceae; g__; s__
OTU_1480	1	0	0	1	2	0	0	1	0	0	1	0	3	2	5	6	4	0	0	3	1	0	0	1	2	2	0	0	0	3	3	10	2	2	1	3		k__Bacteria; p__Firmicutes; c__Bacilli; o__Bacillales; f__Bacillaceae; g__Bacillus; s__
OTU_1481	2	8	0	0	1	1	0	0	0	0	0	0	5	8	2	1	3	0	1	8	1	2	1	0	0	0	1	0	0	0	5	6	5	2	4	0		k__Bacteria; p__Acidobacteria; c__[Chloracidobacteria]; o__RB41; f__; g__; s__
OTU_1482	4	2	5	5	1	0	2	0	0	0	0	0	6	8	6	1	2	4	5	8	2	2	8	6	0	0	0	0	1	1	11	18	6	2	6	6		k__Bacteria; p__Gemmatimonadetes; c__Gemm-1; o__; f__; g__; s__
OTU_1483	3	3	5	4	1	3	0	0	0	0	0	0	0	5	0	0	1	1	4	7	1	2	4	1	0	0	0	1	0	0	2	2	3	3	3	0		k__Bacteria
OTU_1484	0	1	6	3	4	3	0	0	0	0	0	0	2	0	1	4	2	2	2	0	0	0	0	0	0	0	0	0	0	0	0	0	0	3	0	2		k__Bacteria; p__OD1; c__SM2F11; o__; f__; g__; s__
OTU_1485	2	3	2	1	3	2	0	0	0	0	1	0	2	3	2	3	2	1	0	4	1	0	0	3	0	0	0	0	0	1	1	6	2	1	1	2		k__Bacteria; p__Planctomycetes; c__Planctomycetia; o__Gemmatales; f__Isosphaeraceae; g__; s__
OTU_1486	0	0	2	1	0	1	0	0	0	0	0	0	5	1	1	3	0	3	0	0	0	0	0	7	0	0	0	0	0	0	0	0	3	4	0	0		k__Bacteria; p__Proteobacteria; c__Gammaproteobacteria
OTU_1487	6	2	0	1	6	5	0	0	0	0	0	0	4	3	1	4	7	8	5	0	1	2	3	6	0	0	0	0	0	0	7	2	3	2	2	2		k__Bacteria; p__Chlorobi; c__; o__; f__; g__; s__
OTU_1488	1	0	0	0	0	1	0	0	0	0	0	0	0	4	0	0	0	0	0	0	12	1	0	0	0	0	0	0	0	0	0	1	1	5	0	0		k__Bacteria; p__Proteobacteria; c__Gammaproteobacteria; o__Legionellales
OTU_1489	3	1	5	6	0	2	0	0	0	0	0	0	2	0	3	5	0	0	0	3	0	0	1	2	0	0	0	0	0	0	2	0	0	1	0	2		k__Bacteria; p__Verrucomicrobia; c__[Pedosphaerae]; o__[Pedosphaerales]; f__[Pedosphaeraceae]; g__Pedosphaera; s__
OTU_1490	0	0	2	1	0	3	2	1	0	1	2	4	0	0	1	0	4	1	0	0	0	0	2	0	0	2	0	0	8	2	0	0	0	4	0	1		k__Bacteria; p__Proteobacteria; c__Alphaproteobacteria; o__Rhizobiales
OTU_1491	4	2	3	5	0	1	0	0	0	0	0	0	2	0	5	6	0	2	3	0	7	0	9	1	0	0	0	0	0	0	2	1	0	2	1	0		k__Bacteria; p__Proteobacteria; c__Gammaproteobacteria; o__Xanthomonadales; f__Sinobacteraceae; g__Nevskia; s__
OTU_1492	1	4	1	0	4	2	0	0	0	0	0	0	4	7	0	3	3	0	0	3	1	0	0	2	0	0	0	0	0	0	5	1	4	8	3	2		k__Bacteria; p__Verrucomicrobia; c__[Pedosphaerae]; o__[Pedosphaerales]; f__Ellin517; g__; s__
OTU_1493	2	3	2	3	0	1	0	0	0	0	0	0	3	1	0	1	4	0	0	5	1	1	7	1	0	0	0	1	0	0	9	6	2	3	2	3		k__Bacteria; p__Gemmatimonadetes; c__Gemmatimonadetes; o__Ellin5290; f__; g__; s__
OTU_1494	0	0	3	3	3	4	0	0	0	0	0	0	0	7	2	3	3	1	0	1	0	2	7	0	0	0	0	0	0	0	0	5	2	2	0	3		k__Bacteria; p__OP3; c__PBS-25; o__; f__; g__; s__
OTU_1495	0	0	0	0	0	0	0	0	0	0	0	0	1	2	2	0	2	3	0	0	0	0	0	1	0	0	0	0	0	0	5	5	0	0	2	3		k__Bacteria; p__Proteobacteria; c__Deltaproteobacteria; o__Myxococcales
OTU_1496	23	11	32	32	28	20	1	1	5	4	2	9	13	12	26	26	15	25	24	16	33	19	17	33	2	2	3	4	2	6	62	29	10	17	5	33		k__Bacteria; p__Proteobacteria; c__Gammaproteobacteria; o__Xanthomonadales; f__Xanthomonadaceae; g__; s__
OTU_1497	0	0	2	1	1	2	0	0	0	0	0	0	2	2	3	5	2	6	1	2	1	0	2	0	0	0	0	0	0	0	0	7	3	4	1	1		k__Bacteria; p__Proteobacteria; c__Gammaproteobacteria; o__Legionellales; f__Coxiellaceae; g__; s__
OTU_1498	6	13	11	23	3	18	0	0	0	0	0	0	4	16	14	8	22	8	8	16	12	6	8	4	0	0	0	0	0	0	3	3	13	14	9	7		k__Bacteria; p__Verrucomicrobia; c__[Spartobacteria]; o__[Chthoniobacterales]; f__[Chthoniobacteraceae]; g__DA101; s__
OTU_1499	0	0	3	2	0	2	0	0	0	0	0	0	0	0	2	2	1	0	0	0	2	2	3	0	0	0	0	0	0	0	2	0	0	1	0	8		k__Bacteria; p__Proteobacteria; c__Gammaproteobacteria; o__Xanthomonadales; f__Sinobacteraceae
OTU_1500	1	1	0	0	0	0	0	0	0	0	0	0	6	3	1	0	2	0	1	0	0	3	2	2	0	0	0	0	0	0	2	3	2	2	6	1		k__Bacteria; p__Gemmatimonadetes; c__Gemmatimonadetes; o__; f__; g__; s__
OTU_1501	2	0	0	1	0	0	0	0	0	0	0	0	0	1	0	0	3	0	0	3	0	2	1	0	0	1	0	0	0	0	0	3	1	0	2	0		k__Bacteria; p__Planctomycetes; c__Planctomycetia; o__Gemmatales; f__Gemmataceae
OTU_1502	0	2	0	0	15	0	0	0	0	0	0	0	0	0	0	0	0	0	1	0	0	1	0	3	0	0	0	0	0	0	0	0	0	2	0	0		k__Bacteria; p__Proteobacteria
OTU_1503	0	0	0	0	2	0	0	0	0	0	0	0	0	0	0	0	4	1	3	0	0	0	1	10	0	0	0	0	0	1	0	0	0	0	0	1		k__Bacteria; p__Cyanobacteria; c__; o__; f__; g__; s__
OTU_1504	0	3	1	0	0	1	0	0	0	0	0	0	1	1	3	4	2	1	0	2	0	0	1	0	0	0	0	0	0	0	0	1	1	2	0	0		k__Bacteria; p__TM6; c__SJA-4; o__; f__; g__; s__
OTU_1505	0	0	8	10	2	4	0	0	0	0	0	0	1	3	8	11	0	7	0	1	0	0	2	2	0	0	0	0	0	0	0	0	0	4	0	5		k__Bacteria; p__Verrucomicrobia; c__[Pedosphaerae]; o__[Pedosphaerales]
OTU_1506	0	4	2	2	1	0	1	0	0	0	0	0	0	3	0	0	0	1	1	1	2	1	2	2	0	0	0	0	0	0	2	1	3	0	4	1		k__Bacteria; p__Spirochaetes; c__[Leptospirae]; o__[Leptospirales]; f__Leptospiraceae; g__Turneriella; s__
OTU_1507	1	0	3	0	3	4	0	0	0	0	0	0	0	0	0	0	2	0	0	0	1	0	0	0	0	0	0	0	0	0	0	0	0	2	0	0		k__Bacteria; p__OD1; c__ZB2; o__; f__; g__; s__
OTU_1508	0	0	0	0	0	0	0	0	0	0	0	0	3	2	1	0	2	0	0	1	3	1	0	0	0	0	0	0	0	0	1	2	5	0	4	0		k__Bacteria; p__Acidobacteria; c__Acidobacteria-6; o__CCU21; f__; g__; s__
OTU_1509	7	4	5	3	2	1	15	13	4	4	6	1	6	6	3	5	2	2	18	5	8	5	12	7	5	11	4	4	8	7	8	6	2	5	3	7		k__Bacteria; p__Proteobacteria; c__Alphaproteobacteria; o__Rhizobiales; f__Hyphomicrobiaceae; g__Devosia; s__
OTU_1510	0	6	0	0	0	0	0	1	0	0	0	0	0	8	0	0	0	0	2	0	0	9	1	0	2	0	0	11	0	0	0	0	1	0	1	0		k__Bacteria; p__Bacteroidetes; c__Flavobacteriia; o__Flavobacteriales; f__Flavobacteriaceae; g__Flavobacterium
OTU_1511	1	1	0	0	0	0	0	0	0	2	0	0	0	0	0	0	0	0	4	1	2	0	0	3	0	5	0	1	0	2	0	0	0	0	1	0		k__Bacteria; p__Proteobacteria; c__Alphaproteobacteria; o__Sphingomonadales; f__Sphingomonadaceae; g__Sphingomonas; s__wittichii
OTU_1512	0	0	3	11	0	2	0	0	0	0	0	0	0	0	1	4	0	2	0	0	0	0	2	0	0	0	0	0	0	0	0	0	0	0	0	2		k__Bacteria; p__Gemmatimonadetes; c__Gemm-1; o__; f__; g__; s__
OTU_1513	1	0	0	0	0	0	0	0	0	0	0	0	2	2	1	2	2	0	2	0	2	0	0	1	0	0	0	0	0	1	0	0	1	1	1	3		k__Bacteria; p__Cyanobacteria; c__Chloroplast; o__Chlorophyta; f__Chlamydomonadaceae; g__; s__
OTU_1514	5	2	6	0	0	0	0	0	0	0	0	0	2	2	2	0	0	0	0	0	0	0	0	0	0	0	0	0	0	0	0	0	0	1	0	0		k__Bacteria; p__Proteobacteria; c__Gammaproteobacteria; o__Legionellales
OTU_1515	1	0	0	0	1	2	0	0	0	0	0	0	0	0	0	0	0	0	0	0	0	9	0	1	0	0	0	0	0	0	0	0	1	0	0	0		k__Bacteria; p__Gemmatimonadetes; c__Gemmatimonadetes; o__KD8-87; f__; g__; s__
OTU_1516	1	1	1	1	3	0	0	0	0	0	0	0	1	0	0	0	0	3	0	0	0	0	0	1	0	0	0	0	0	0	2	0	1	1	1	0		k__Bacteria; p__Armatimonadetes; c__Chthonomonadetes; o__Chthonomonadales; f__Chthonomonadaceae; g__; s__
OTU_1517	0	0	0	0	0	0	0	1	0	0	0	2	0	0	0	0	1	0	0	0	0	6	0	0	0	0	0	0	7	0	0	0	0	0	0	0		k__Bacteria; p__Bacteroidetes; c__Bacteroidia; o__Bacteroidales; f__Bacteroidaceae; g__Bacteroides; s__
OTU_1518	1	1	4	2	0	0	0	0	0	0	0	0	3	0	3	8	2	1	0	0	0	1	0	0	0	0	0	0	0	0	0	0	0	1	0	2		k__Bacteria; p__Gemmatimonadetes; c__Gemmatimonadetes; o__Ellin5290; f__; g__; s__
OTU_1519	0	0	0	0	0	0	0	0	0	0	0	0	0	0	0	0	0	0	0	0	0	0	0	0	0	0	0	0	31	0	0	0	0	0	0	0		k__Bacteria; p__Bacteroidetes; c__Bacteroidia; o__Bacteroidales; f__Bacteroidaceae; g__Bacteroides; s__
OTU_1520	0	0	2	0	0	1	1	3	1	0	2	3	0	0	0	0	1	0	0	0	0	0	0	0	2	0	1	0	0	0	0	0	0	1	0	0		k__Bacteria; p__Armatimonadetes; c__Chthonomonadetes; o__Chthonomonadales
OTU_1521	0	1	0	0	0	3	0	0	0	0	0	0	2	4	0	0	3	0	0	4	0	0	1	1	1	0	0	0	0	0	1	1	1	0	2	0		k__Bacteria; p__Chloroflexi; c__Chloroflexi; o__[Roseiflexales]
OTU_1522	3	4	6	5	3	3	1	1	0	1	2	0	8	5	5	6	9	5	2	8	5	3	3	4	2	0	2	0	0	1	10	10	2	2	2	6		k__Bacteria; p__Proteobacteria; c__Alphaproteobacteria; o__Rhizobiales; f__Hyphomicrobiaceae; g__Rhodoplanes; s__
OTU_1523	2	3	0	0	15	2	0	0	0	0	0	0	0	1	0	0	3	0	2	0	3	0	2	2	1	0	0	0	1	0	3	0	0	0	1	1		k__Bacteria; p__Cyanobacteria; c__ML635J-21; o__; f__; g__; s__
OTU_1524	1	0	0	0	1	0	0	0	0	0	1	0	3	3	0	0	4	3	7	1	0	1	0	3	0	0	0	3	0	1	0	0	0	1	4	0		k__Bacteria; p__Cyanobacteria; c__Nostocophycideae; o__Nostocales; f__Nostocaceae; g__; s__
OTU_1525	1	0	1	2	1	1	0	1	0	0	0	0	3	5	4	5	3	2	0	0	2	1	0	1	0	1	0	0	0	0	2	4	8	2	3	2		k__Bacteria; p__Verrucomicrobia; c__[Spartobacteria]; o__[Chthoniobacterales]; f__[Chthoniobacteraceae]; g__; s__
OTU_1526	1	2	1	0	2	4	0	0	0	0	0	0	5	8	5	2	3	1	3	4	2	2	3	2	0	0	1	0	0	0	4	2	6	3	1	4		k__Bacteria; p__Actinobacteria; c__Thermoleophilia; o__Solirubrobacterales; f__; g__; s__
OTU_1527	3	0	0	1	3	2	0	0	0	0	0	0	1	1	1	1	0	2	1	0	2	2	2	3	0	0	0	0	2	0	4	0	3	0	1	0		k__Bacteria; p__Planctomycetes; c__Phycisphaerae; o__WD2101; f__; g__; s__
OTU_1528	0	2	2	2	0	3	1	1	0	0	0	0	0	0	2	0	0	2	4	0	1	1	1	2	0	0	0	0	1	0	2	0	1	2	0	1		k__Bacteria; p__Armatimonadetes; c__Chthonomonadetes; o__Chthonomonadales
OTU_1529	0	2	0	2	1	0	0	1	0	4	0	0	2	0	0	0	0	1	2	0	2	0	2	1	0	1	1	0	2	1	0	0	1	0	2	1		k__Bacteria; p__Planctomycetes; c__Planctomycetia; o__Gemmatales; f__Gemmataceae; g__Gemmata; s__
OTU_1530	0	0	0	0	3	2	0	2	0	0	0	0	0	3	0	0	1	0	3	0	0	1	4	0	0	0	3	1	0	0	3	0	2	3	5	0		k__Bacteria; p__Planctomycetes; c__Planctomycetia; o__B97; f__; g__; s__
OTU_1531	0	1	0	1	2	4	0	0	0	0	0	0	3	0	0	0	0	0	1	0	0	1	0	1	0	0	0	0	0	0	0	0	0	0	0	0		k__Bacteria; p__Proteobacteria; c__Alphaproteobacteria; o__; f__; g__; s__
OTU_1532	0	0	1	0	1	0	0	0	0	0	0	0	1	3	2	3	0	1	1	1	2	0	0	0	0	0	0	0	0	0	5	0	0	0	2	3		k__Bacteria; p__Planctomycetes; c__Planctomycetia; o__Gemmatales; f__Gemmataceae; g__; s__
OTU_1533	0	0	1	0	0	0	0	0	0	0	0	0	1	2	2	2	0	0	1	1	2	2	0	1	0	0	0	0	0	0	2	1	0	2	2	0		k__Bacteria; p__Armatimonadetes; c__0319-6E2; o__; f__; g__; s__
OTU_1534	3	0	2	0	3	1	0	0	0	0	0	0	3	0	2	0	0	2	0	6	2	2	0	0	0	0	0	0	0	0	0	0	2	3	0	0		k__Bacteria; p__Bacteroidetes; c__[Saprospirae]; o__[Saprospirales]; f__Chitinophagaceae; g__Flavisolibacter; s__
OTU_1535	1	4	4	1	3	8	0	0	0	0	2	1	3	0	0	1	1	2	4	0	3	1	0	2	0	0	0	0	1	0	0	0	0	1	0	0		k__Bacteria; p__Proteobacteria; c__Alphaproteobacteria; o__Rhodospirillales; f__Acetobacteraceae
OTU_1536	4	3	0	0	0	0	0	0	0	0	0	0	1	1	0	0	1	0	0	7	2	1	6	1	0	0	0	0	0	0	5	8	3	3	2	1		k__Bacteria; p__WS3; c__PRR-12; o__Sediment-1; f__; g__; s__
OTU_1537	1	1	0	1	0	3	0	0	0	0	0	0	2	3	1	1	0	0	0	5	0	0	0	0	0	2	1	0	0	0	2	1	0	3	3	4		k__Bacteria; p__Planctomycetes; c__Planctomycetia; o__Planctomycetales; f__Planctomycetaceae; g__Planctomyces; s__
OTU_1538	1	0	0	1	1	0	0	0	0	0	0	0	2	0	0	2	2	3	1	0	0	0	0	3	0	0	0	0	0	1	0	0	0	0	0	2		k__Bacteria; p__Proteobacteria
OTU_1539	1	0	4	0	0	1	0	1	1	0	0	4	0	1	1	1	1	0	6	2	2	2	0	0	1	0	2	1	1	1	0	0	0	0	0	5		k__Bacteria
OTU_1540	0	0	0	3	0	1	0	0	0	0	0	2	3	0	2	0	1	1	0	0	2	0	0	0	0	0	0	0	0	0	0	0	0	1	2	5		k__Bacteria; p__Proteobacteria; c__Deltaproteobacteria; o__; f__; g__; s__
OTU_1541	0	0	0	0	0	2	0	0	0	0	0	0	0	1	2	0	1	0	0	3	0	2	2	2	0	0	0	0	0	0	2	2	0	3	2	0		k__Bacteria; p__Planctomycetes; c__Phycisphaerae; o__WD2101; f__; g__; s__
OTU_1542	0	0	0	0	0	0	0	0	0	0	0	0	0	0	0	0	1	0	2	6	2	0	1	2	0	0	0	0	0	0	3	2	0	0	0	0		k__Bacteria; p__Nitrospirae; c__Nitrospira; o__Nitrospirales; f__0319-6A21; g__; s__
OTU_1543	0	0	0	1	6	2	0	0	0	0	0	0	0	2	1	0	1	1	0	0	2	0	0	0	0	0	0	0	0	0	1	0	1	1	0	0		k__Bacteria; p__Proteobacteria; c__Gammaproteobacteria
OTU_1544	2	1	2	3	6	1	0	0	0	0	0	0	3	6	3	2	8	3	4	1	2	1	1	3	0	0	0	0	0	0	0	4	0	5	3	1		k__Bacteria; p__Bacteroidetes; c__[Saprospirae]; o__[Saprospirales]; f__Chitinophagaceae; g__Ferruginibacter; s__lapsinanis
OTU_1545	0	4	3	1	3	2	0	0	0	0	0	0	0	0	2	1	2	0	1	3	2	1	0	4	0	0	1	1	0	0	0	0	0	2	1	0		k__Bacteria; p__Planctomycetes; c__Planctomycetia; o__Planctomycetales; f__Planctomycetaceae; g__Planctomyces; s__
OTU_1546	0	0	0	0	0	0	3	1	1	0	0	0	0	0	0	0	0	0	0	0	0	0	1	4	0	0	0	0	1	5	0	2	0	0	0	0		k__Bacteria; p__Planctomycetes; c__Planctomycetia; o__Planctomycetales; f__Planctomycetaceae; g__Planctomyces; s__
OTU_1547	0	1	1	0	0	1	0	0	0	0	0	0	1	1	0	0	0	1	0	3	0	2	1	2	0	0	0	0	0	0	0	3	3	0	0	0		k__Bacteria; p__Armatimonadetes; c__0319-6E2; o__; f__; g__; s__
OTU_1548	2	2	0	2	1	0	0	0	0	0	0	0	0	1	0	0	0	0	8	0	0	0	1	4	0	0	0	0	0	0	0	1	4	0	0	0		k__Bacteria; p__Bacteroidetes; c__VC2_1_Bac22; o__; f__; g__; s__
OTU_1549	1	0	2	1	1	0	0	0	0	0	0	0	1	4	5	3	1	2	4	2	3	0	0	1	0	0	0	0	0	0	7	1	3	1	3	0		k__Bacteria; p__Gemmatimonadetes; c__Gemmatimonadetes
OTU_1550	0	0	0	0	1	1	0	0	0	0	0	0	1	0	0	0	0	2	0	2	0	1	0	1	0	0	0	0	0	0	0	0	2	2	3	0		k__Bacteria; p__Planctomycetes; c__vadinHA49; o__p04_C01; f__; g__; s__
OTU_1551	0	1	1	1	0	2	0	0	0	0	0	1	0	0	0	0	0	5	1	0	0	5	1	2	0	0	0	0	0	1	0	0	0	0	0	0		k__Bacteria; p__Proteobacteria; c__Deltaproteobacteria; o__Bdellovibrionales; f__Bdellovibrionaceae; g__Bdellovibrio
OTU_1552	2	1	3	0	0	1	0	0	0	0	0	0	0	0	2	0	0	7	0	0	1	1	0	0	0	0	0	0	0	0	0	1	3	0	0	0		k__Bacteria; p__Actinobacteria; c__Actinobacteria; o__Actinomycetales; f__; g__; s__
OTU_1553	1	2	0	1	2	4	0	0	0	0	0	0	3	2	2	1	0	1	0	4	4	4	4	2	0	0	0	0	0	0	3	1	0	1	3	1		k__Bacteria; p__Armatimonadetes; c__0319-6E2; o__; f__; g__; s__
OTU_1554	0	0	0	5	0	0	1	4	0	0	0	0	0	0	0	0	0	4	2	0	0	0	0	0	0	5	1	0	0	2	0	0	0	0	0	0		k__Bacteria
OTU_1555	5	6	3	4	6	3	1	3	0	0	1	0	7	6	7	1	5	4	4	3	4	4	5	5	0	1	2	1	0	0	1	3	6	6	6	4		k__Bacteria; p__Proteobacteria; c__Alphaproteobacteria; o__Rhodospirillales; f__Rhodospirillaceae; g__; s__
OTU_1556	0	0	0	0	1	0	0	0	0	0	0	0	1	1	0	0	1	2	2	3	0	1	0	0	0	0	0	0	0	0	1	7	3	0	5	0		k__Bacteria; p__Acidobacteria; c__S035; o__; f__; g__; s__
OTU_1557	0	0	0	0	0	0	0	0	0	0	0	0	0	0	0	0	0	0	0	3	2	1	2	0	0	0	0	0	0	0	2	4	1	4	0	0		k__Bacteria; p__TM7; c__SC3; o__; f__; g__; s__
OTU_1558	1	2	1	0	0	0	0	0	0	0	0	0	1	0	0	2	2	2	0	3	2	1	2	0	0	0	0	0	0	0	1	4	1	1	5	0		k__Bacteria; p__Proteobacteria; c__Gammaproteobacteria; o__Legionellales; f__Coxiellaceae; g__; s__
OTU_1559	2	0	2	2	2	3	0	0	0	0	0	0	3	0	1	3	2	2	0	1	0	0	3	7	0	0	0	0	0	0	0	0	0	2	1	6		k__Bacteria; p__Elusimicrobia; c__Elusimicrobia; o__IIb; f__; g__; s__
OTU_1560	0	0	0	0	0	0	0	0	0	0	0	0	0	1	1	0	0	0	0	6	2	0	0	0	2	0	0	0	0	0	0	1	0	0	0	0		k__Bacteria; p__Proteobacteria; c__Alphaproteobacteria; o__Rhodobacterales; f__Hyphomonadaceae; g__; s__
OTU_1561	0	1	0	0	2	0	0	0	0	0	0	0	0	1	0	0	1	0	2	4	1	0	2	0	0	0	0	0	0	0	2	1	1	0	1	0		k__Bacteria; p__Proteobacteria; c__Deltaproteobacteria; o__Myxococcales
OTU_1562	0	0	1	0	1	0	0	0	0	0	0	0	0	1	1	0	1	0	5	0	3	3	0	1	0	0	0	0	0	0	1	0	1	1	0	2		k__Bacteria; p__Proteobacteria; c__Gammaproteobacteria; o__Legionellales; f__Coxiellaceae; g__; s__
OTU_1563	0	4	0	0	5	2	0	0	0	0	0	0	1	2	2	0	0	2	5	0	3	0	0	10	0	0	0	0	1	0	0	0	0	2	1	0		k__Bacteria; p__Verrucomicrobia; c__Opitutae; o__Opitutales; f__Opitutaceae; g__Opitutus; s__
OTU_1564	0	0	0	0	0	4	0	0	0	0	0	0	0	2	0	0	1	0	1	1	1	1	1	0	0	0	0	0	0	0	6	0	1	0	1	0		k__Bacteria; p__Planctomycetes; c__Phycisphaerae; o__WD2101; f__; g__; s__
OTU_1565	2	2	0	1	0	0	0	0	1	0	0	0	0	2	2	2	0	0	0	0	0	1	2	0	0	0	0	0	0	1	0	0	3	4	0	0		k__Bacteria; p__Proteobacteria; c__Gammaproteobacteria
OTU_1566	1	0	6	1	0	0	0	0	0	0	0	0	2	3	5	0	1	0	0	0	0	0	1	1	0	0	0	0	0	0	0	3	4	7	1	1		k__Bacteria; p__Proteobacteria; c__Deltaproteobacteria; o__Spirobacillales; f__; g__; s__
OTU_1567	0	0	4	0	0	1	0	0	0	0	0	0	1	2	3	2	0	1	1	2	0	0	0	0	0	0	0	0	0	0	0	1	0	0	0	0		k__Bacteria; p__TM7; c__SC3; o__; f__; g__; s__
OTU_1568	1	0	0	0	0	0	0	0	0	0	0	0	2	3	0	0	0	0	0	1	0	1	2	3	0	0	0	0	0	0	0	0	2	6	1	9		k__Bacteria; p__Cyanobacteria; c__4C0d-2; o__SM1D11; f__; g__; s__
OTU_1569	1	0	3	2	0	0	0	0	0	0	0	0	0	0	1	3	1	2	1	1	0	0	0	1	0	0	0	0	0	0	0	1	0	1	1	5		k__Bacteria; p__Acidobacteria; c__TM1; o__; f__; g__; s__
OTU_1570	1	0	0	0	2	0	0	0	0	0	0	0	2	0	0	2	2	1	1	1	1	0	0	0	0	0	1	0	0	0	2	3	0	2	3	1		k__Bacteria; p__Proteobacteria; c__Alphaproteobacteria; o__Rhodospirillales; f__Rhodospirillaceae; g__; s__
OTU_1571	0	1	0	0	3	0	0	0	0	0	1	0	3	1	1	0	0	3	1	0	2	0	1	1	0	0	0	0	0	0	0	0	1	3	1	1		k__Bacteria; p__Gemmatimonadetes; c__Gemmatimonadetes; o__Gemmatimonadales
OTU_1572	0	2	1	1	0	0	0	0	0	0	0	0	0	0	3	1	0	2	0	0	2	0	2	0	0	0	0	0	0	0	1	0	0	1	0	1		k__Bacteria; p__Gemmatimonadetes; c__Gemmatimonadetes; o__Ellin5290; f__; g__; s__
OTU_1573	1	1	2	0	0	2	0	0	0	0	0	0	1	1	2	0	1	0	0	0	1	2	0	1	0	0	0	0	0	0	0	0	1	1	0	0		k__Bacteria; p__Proteobacteria; c__Alphaproteobacteria; o__Rhodospirillales; f__Rhodospirillaceae; g__; s__
OTU_1574	0	0	0	0	0	1	0	0	0	0	0	0	3	3	2	2	0	1	1	0	0	0	0	0	0	0	0	0	0	0	3	3	6	0	5	0		k__Bacteria; p__Acidobacteria; c__BPC102; o__B110; f__; g__; s__
OTU_1575	3	4	2	3	8	2	0	0	0	0	0	0	1	3	1	2	0	2	0	0	0	0	0	3	0	0	0	0	0	0	1	0	0	2	1	0		k__Bacteria; p__Bacteroidetes; c__[Saprospirae]; o__[Saprospirales]; f__; g__; s__
OTU_1576	0	0	1	2	3	4	0	0	0	0	0	0	0	1	0	0	1	0	0	0	0	4	0	0	0	0	0	0	0	0	0	0	2	1	0	0		k__Bacteria; p__Proteobacteria; c__Gammaproteobacteria; o__Xanthomonadales; f__Sinobacteraceae; g__Nevskia; s__
OTU_1577	1	2	1	2	0	0	0	0	0	0	0	0	3	1	3	0	3	0	0	2	0	2	1	1	0	0	0	0	0	0	2	3	2	1	0	3		k__Bacteria; p__Proteobacteria; c__Betaproteobacteria; o__SC-I-84; f__; g__; s__
OTU_1578	0	1	2	0	0	0	0	0	0	0	0	0	6	1	0	0	2	0	0	1	2	2	0	0	0	0	0	0	0	0	2	0	2	3	1	0		k__Bacteria; p__Actinobacteria; c__MB-A2-108; o__0319-7L14; f__; g__; s__
OTU_1579	0	0	0	0	0	0	0	0	0	0	0	0	0	0	0	0	0	0	1	0	1	8	0	2	0	0	0	0	0	0	0	0	0	0	0	0		k__Bacteria; p__Proteobacteria; c__Alphaproteobacteria
OTU_1580	4	9	0	0	3	4	0	0	0	0	0	0	6	7	1	1	6	0	6	18	10	5	3	3	0	0	0	0	0	0	27	11	6	4	16	0		k__Bacteria; p__Planctomycetes; c__Phycisphaerae; o__WD2101; f__; g__; s__
OTU_1581	7	6	9	12	6	8	0	0	0	0	0	0	0	9	8	8	13	6	1	6	7	3	11	12	0	0	0	0	0	1	11	7	2	4	4	10		k__Bacteria; p__Acidobacteria; c__Solibacteres; o__Solibacterales; f__Solibacteraceae; g__Candidatus Solibacter; s__
OTU_1582	0	0	0	0	0	0	0	0	0	0	0	0	1	1	1	0	0	0	0	0	0	0	0	1	0	0	0	0	0	0	12	0	3	1	1	1		k__Bacteria; p__Actinobacteria; c__Thermoleophilia
OTU_1583	0	0	2	0	1	1	0	7	1	2	1	1	0	0	0	0	0	0	2	0	1	0	0	0	0	3	0	0	0	3	0	0	0	0	1	0		k__Bacteria; p__Proteobacteria; c__Alphaproteobacteria; o__Rhizobiales
OTU_1584	1	0	1	1	0	1	0	0	3	0	0	2	1	1	3	2	2	3	0	0	2	0	1	4	2	0	1	1	0	1	3	0	0	3	0	0		k__Bacteria; p__Proteobacteria; c__Alphaproteobacteria; o__Rickettsiales; f__; g__; s__
OTU_1585	9	10	6	8	11	8	1	1	0	1	0	1	14	17	14	9	12	13	5	10	4	8	8	9	1	0	2	4	0	0	8	6	15	8	12	14		k__Bacteria; p__Actinobacteria; c__Actinobacteria; o__Actinomycetales; f__Micromonosporaceae
OTU_1586	1	0	2	2	0	0	0	0	0	0	0	0	0	2	1	0	5	2	0	0	0	1	0	0	0	0	0	0	0	0	0	6	4	2	3	0		k__Bacteria; p__Actinobacteria; c__Thermoleophilia; o__Solirubrobacterales; f__; g__; s__
OTU_1587	1	4	0	2	0	1	0	0	0	0	0	0	3	6	2	0	3	1	0	9	2	0	2	2	0	0	0	0	0	0	0	5	1	3	2	5		k__Bacteria; p__Proteobacteria; c__Deltaproteobacteria; o__Myxococcales; f__; g__; s__
OTU_1588	0	1	0	0	0	0	0	0	0	0	0	0	3	4	0	2	4	1	1	2	0	0	2	0	0	0	0	0	0	0	1	0	2	1	2	4		k__Bacteria; p__Planctomycetes; c__Planctomycetia; o__Gemmatales; f__Gemmataceae; g__; s__
OTU_1589	0	0	5	3	1	1	0	0	0	0	0	0	1	4	1	0	1	1	3	5	0	1	0	0	0	0	0	0	0	0	1	0	0	2	0	0		k__Bacteria; p__Bacteroidetes; c__Cytophagia; o__Cytophagales; f__Cytophagaceae; g__; s__
OTU_1590	0	3	2	1	1	3	0	0	0	0	0	0	2	1	1	1	1	0	3	3	1	5	0	0	0	0	0	0	0	0	2	1	4	0	2	1		k__Bacteria; p__Proteobacteria; c__Deltaproteobacteria; o__Myxococcales; f__; g__; s__
OTU_1591	2	0	0	1	0	1	0	0	0	0	0	0	0	0	0	1	1	0	4	0	1	1	3	1	0	0	0	0	0	0	0	0	1	1	0	2		k__Bacteria; p__Bacteroidetes; c__[Saprospirae]; o__[Saprospirales]; f__Chitinophagaceae; g__Flavisolibacter; s__
OTU_1592	2	1	0	0	3	0	0	0	0	0	0	0	1	2	0	0	0	0	5	2	1	0	1	3	0	0	0	0	0	0	0	0	0	0	0	0		k__Bacteria; p__Proteobacteria; c__Deltaproteobacteria
OTU_1593	2	5	1	0	3	2	4	13	3	11	3	10	1	3	0	0	0	1	2	0	0	5	1	7	7	3	5	10	7	1	3	2	2	2	0	0		k__Bacteria; p__Actinobacteria; c__Actinobacteria; o__Actinomycetales; f__Microbacteriaceae
OTU_1594	1	0	0	0	1	2	2	5	0	0	15	0	0	0	0	0	0	1	2	0	0	0	0	16	0	3	5	2	4	13	0	0	0	0	1	0		k__Bacteria; p__TM7; c__TM7-1; o__; f__; g__; s__
OTU_1595	1	2	0	0	0	1	0	0	0	0	1	0	0	0	1	3	1	0	1	0	2	5	1	3	0	0	0	0	0	0	1	2	0	0	0	0		k__Bacteria; p__Armatimonadetes; c__Chthonomonadetes; o__Chthonomonadales; f__Chthonomonadaceae; g__; s__
OTU_1596	1	2	3	1	7	3	1	0	0	1	3	1	10	11	10	3	11	4	8	7	8	4	3	6	0	0	2	5	1	0	6	5	7	8	6	10		k__Bacteria; p__Actinobacteria; c__Actinobacteria; o__Actinomycetales; f__Pseudonocardiaceae; g__Pseudonocardia; s__
OTU_1597	0	2	2	1	2	0	0	0	1	0	0	0	7	2	7	1	2	3	1	6	1	1	1	3	0	0	0	0	0	2	0	0	2	0	2	2		k__Bacteria; p__Planctomycetes; c__Planctomycetia; o__Gemmatales; f__Gemmataceae; g__; s__
OTU_1598	2	2	0	0	0	0	1	0	2	0	0	0	1	1	0	0	0	0	0	0	0	3	0	0	0	0	2	0	0	0	0	0	0	2	0	0		k__Bacteria; p__Bacteroidetes; c__Cytophagia; o__Cytophagales; f__Cytophagaceae; g__Siphonobacter; s__aquaeclarae
OTU_1599	1	1	1	2	1	1	0	0	0	0	0	1	0	1	1	0	1	4	0	2	0	5	1	3	0	0	0	0	0	0	1	0	0	1	1	2		k__Bacteria; p__Chloroflexi; c__Ktedonobacteria; o__JG30-KF-AS9; f__; g__; s__
OTU_1600	0	0	1	1	0	1	0	0	0	0	0	0	3	4	0	0	2	0	1	1	0	0	0	0	0	0	0	0	1	0	0	2	0	1	1	2		k__Bacteria; p__Proteobacteria; c__Deltaproteobacteria; o__[Entotheonellales]; f__[Entotheonellaceae]; g__; s__
OTU_1601	0	2	2	0	0	1	0	0	0	0	0	0	2	3	1	3	2	1	0	0	3	0	3	1	0	0	0	0	0	0	0	4	1	2	0	1		k__Bacteria; p__Chlamydiae; c__Chlamydiia; o__Chlamydiales; f__; g__; s__
OTU_1602	1	0	0	0	0	0	0	0	0	0	0	0	5	2	1	0	1	1	2	2	0	0	1	0	0	0	0	1	0	0	3	1	3	1	0	0		k__Bacteria; p__Verrucomicrobia; c__[Pedosphaerae]; o__[Pedosphaerales]; f__Ellin517; g__; s__
OTU_1603	1	2	0	1	1	1	0	0	0	0	0	0	1	0	1	1	2	0	1	2	2	1	2	2	0	0	1	0	0	0	6	0	3	2	1	1		k__Bacteria; p__Acidobacteria; c__Solibacteres; o__Solibacterales
OTU_1604	1	3	0	1	1	0	0	0	0	0	0	0	2	3	0	1	0	0	0	0	0	3	0	1	0	0	0	0	0	0	1	0	0	0	1	0		k__Bacteria; p__Armatimonadetes; c__[Fimbriimonadia]; o__[Fimbriimonadales]; f__[Fimbriimonadaceae]; g__Fimbriimonas; s__
OTU_1605	0	0	0	0	8	4	0	0	0	0	1	0	0	1	0	0	1	1	0	0	0	1	0	0	0	0	0	0	2	0	0	0	2	4	2	2		k__Bacteria; p__Proteobacteria; c__Gammaproteobacteria; o__Legionellales; f__; g__; s__
OTU_1606	2	1	2	2	0	2	1	0	0	0	0	0	4	2	2	3	3	0	0	0	0	0	0	3	0	0	0	0	0	0	3	3	5	0	1	0		k__Bacteria; p__Planctomycetes; c__Planctomycetia; o__Pirellulales; f__Pirellulaceae
OTU_1607	0	0	0	0	0	0	0	0	0	0	0	0	0	0	0	0	2	0	0	0	0	0	5	0	0	0	0	0	0	0	0	3	0	13	0	0		k__Bacteria; p__Bacteroidetes
OTU_1608	0	1	0	0	0	0	0	0	0	0	0	0	0	6	0	0	3	0	2	0	0	1	0	0	0	0	0	0	0	0	6	3	0	2	0	0		k__Bacteria; p__Planctomycetes; c__Phycisphaerae; o__WD2101; f__; g__; s__
OTU_1609	1	1	0	1	3	0	0	0	0	0	0	0	1	1	1	1	4	0	1	4	0	1	3	4	0	0	0	0	0	0	4	1	3	0	2	0		k__Bacteria; p__Planctomycetes; c__Phycisphaerae; o__WD2101; f__; g__; s__
OTU_1610	2	1	0	1	1	1	0	2	0	0	1	3	0	4	2	0	0	0	4	3	0	2	0	0	0	3	0	2	2	0	5	2	2	1	0	2		k__Bacteria; p__Planctomycetes; c__Planctomycetia; o__Gemmatales; f__Gemmataceae; g__Gemmata; s__
OTU_1611	1	1	0	0	2	1	0	0	0	0	0	0	2	3	1	1	4	0	2	2	1	0	0	1	0	0	0	0	0	0	2	1	6	1	3	1		k__Bacteria; p__Actinobacteria; c__Actinobacteria; o__Actinomycetales
OTU_1612	4	1	1	1	0	1	0	2	0	0	0	0	2	3	5	0	1	1	0	2	0	0	1	0	0	0	0	0	0	0	1	2	3	1	4	1		k__Bacteria; p__Acidobacteria; c__Solibacteres; o__Solibacterales
OTU_1613	1	4	1	0	3	2	0	0	0	0	0	0	0	1	0	1	0	3	0	3	0	0	0	0	0	0	0	0	0	0	0	0	0	1	3	5		k__Bacteria; p__Bacteroidetes
OTU_1614	6	6	6	9	27	15	0	0	0	0	0	0	2	3	5	6	8	16	10	1	2	2	10	5	0	0	0	0	0	0	3	3	3	6	1	6		k__Bacteria; p__Verrucomicrobia; c__[Pedosphaerae]; o__[Pedosphaerales]
OTU_1615	0	0	0	0	0	2	1	0	0	0	2	0	2	1	0	0	2	0	0	3	1	0	0	0	0	0	0	0	0	0	1	0	0	1	3	0		k__Bacteria; p__Chloroflexi; c__Chloroflexi; o__[Roseiflexales]; f__[Kouleothrixaceae]; g__; s__
OTU_1616	0	0	0	0	0	0	0	0	0	0	0	0	0	0	0	0	0	0	0	3	0	1	0	0	0	0	0	0	0	0	0	21	0	0	2	0		k__Bacteria; p__Chloroflexi; c__Anaerolineae; o__CFB-26; f__; g__; s__
OTU_1617	0	0	2	0	2	0	0	0	0	0	0	0	5	5	3	0	2	0	0	0	0	0	0	3	0	0	0	1	0	0	5	3	4	1	1	0		k__Bacteria; p__Chloroflexi; c__Anaerolineae; o__WCHB1-50; f__; g__; s__
OTU_1618	0	0	3	0	0	0	3	13	3	3	5	1	0	0	0	0	0	0	0	0	0	0	0	0	0	1	1	0	2	0	0	0	0	0	0	0		k__Bacteria; p__Proteobacteria; c__Alphaproteobacteria; o__Rhizobiales
OTU_1619	3	1	2	9	2	6	0	0	0	0	0	3	2	1	5	3	3	2	3	1	2	2	4	8	2	0	0	1	0	1	2	1	1	2	2	4		k__Bacteria; p__Planctomycetes; c__Planctomycetia; o__Gemmatales; f__Gemmataceae; g__Gemmata; s__
OTU_1620	2	2	2	0	0	1	1	1	0	0	0	0	3	2	2	8	3	2	0	9	1	3	0	1	0	0	0	0	0	0	4	10	4	5	6	0		k__Bacteria; p__Actinobacteria; c__Thermoleophilia; o__Gaiellales; f__Gaiellaceae; g__; s__
OTU_1621	1	0	2	1	0	1	1	0	2	1	0	0	2	0	2	1	0	2	1	0	1	0	0	2	1	0	0	0	0	0	0	0	2	0	1	2		k__Bacteria
OTU_1622	1	1	1	0	0	2	0	0	0	0	0	0	0	1	1	0	1	1	0	1	2	0	2	2	0	0	0	0	0	0	2	0	0	0	1	0		k__Bacteria; p__Armatimonadetes; c__OPB50; o__; f__; g__; s__
OTU_1623	0	0	1	0	0	0	0	0	0	0	0	0	4	2	3	2	1	1	0	0	0	0	0	0	0	0	0	0	0	0	1	3	5	3	2	8		k__Bacteria; p__Proteobacteria
OTU_1624	0	0	0	0	0	0	0	0	0	0	0	0	1	4	0	0	4	0	0	2	0	0	0	1	0	0	0	0	0	0	5	7	4	0	3	0		k__Bacteria; p__Chloroflexi; c__Anaerolineae; o__SBR1031; f__oc28; g__; s__
OTU_1625	3	0	2	2	3	4	0	0	0	0	0	0	2	3	2	0	3	2	1	6	9	1	9	1	0	0	0	0	0	0	9	3	5	2	2	4		k__Bacteria; p__Proteobacteria; c__Deltaproteobacteria; o__Myxococcales
OTU_1626	0	0	0	0	0	1	0	0	0	0	0	0	4	1	1	1	2	0	0	1	2	0	0	0	0	0	0	0	0	0	1	2	0	0	7	2		k__Bacteria; p__Chloroflexi; c__Anaerolineae; o__GCA004; f__; g__; s__
OTU_1627	3	0	0	1	0	2	0	0	0	0	0	0	1	3	1	1	3	0	0	3	2	1	3	0	0	0	0	0	0	0	2	3	2	3	0	0		k__Bacteria; p__Planctomycetes; c__Phycisphaerae; o__WD2101; f__; g__; s__
OTU_1628	3	2	0	4	1	0	1	2	0	0	0	0	1	5	1	1	0	4	0	1	0	0	1	2	0	1	2	1	3	1	0	2	7	1	2	1		k__Bacteria; p__Proteobacteria; c__Gammaproteobacteria; o__Legionellales; f__Legionellaceae; g__Legionella; s__
OTU_1629	1	2	2	0	0	0	1	0	1	0	0	0	0	0	1	0	1	0	1	1	2	2	1	2	0	0	0	0	0	0	0	0	0	1	0	0		k__Bacteria; p__Proteobacteria; c__Deltaproteobacteria; o__Bdellovibrionales; f__Bdellovibrionaceae; g__Bdellovibrio; s__
OTU_1630	4	2	4	1	6	6	0	0	0	0	0	0	1	1	0	5	3	2	1	0	2	2	1	0	0	0	0	0	0	0	0	0	1	2	0	2		k__Bacteria; p__Proteobacteria; c__Deltaproteobacteria; o__Myxococcales; f__; g__; s__
OTU_1631	1	1	0	2	1	0	0	0	0	0	0	0	2	3	2	1	3	0	2	1	1	1	0	1	0	0	0	0	0	0	1	7	2	1	3	0		k__Bacteria; p__Proteobacteria; c__Alphaproteobacteria; o__Rhodospirillales; f__Rhodospirillaceae; g__; s__
OTU_1632	0	0	0	0	0	0	0	1	0	0	0	0	0	6	0	0	4	0	0	1	1	0	0	0	0	3	0	0	0	0	0	0	1	0	3	0		k__Bacteria; p__Chloroflexi; c__Anaerolineae; o__SBR1031; f__oc28; g__; s__
OTU_1633	0	0	0	0	3	0	0	0	0	0	0	0	2	4	0	0	1	0	1	0	0	0	1	0	0	0	0	0	0	0	0	0	0	0	7	0		k__Bacteria; p__Acidobacteria; c__[Chloracidobacteria]; o__; f__; g__; s__
OTU_1634	0	0	0	0	0	0	0	0	0	0	0	0	0	1	1	0	1	0	0	4	2	1	1	1	0	0	0	0	0	0	7	0	0	0	3	0		k__Bacteria; p__Acidobacteria; c__Acidobacteria-6; o__iii1-15; f__mb2424; g__; s__
OTU_1635	3	0	0	1	2	1	0	0	0	0	0	0	4	2	3	1	2	0	0	1	0	1	0	1	0	0	0	0	0	0	0	3	4	1	0	3		k__Bacteria; p__Firmicutes; c__Clostridia; o__Clostridiales; f__Clostridiaceae
OTU_1636	1	2	0	1	0	0	0	1	0	0	0	0	0	0	1	0	0	0	1	6	0	1	4	2	0	1	0	0	0	0	0	4	0	3	1	1		k__Bacteria; p__Acidobacteria; c__[Chloracidobacteria]; o__PK29; f__; g__; s__
OTU_1637	3	4	4	13	0	3	0	0	1	0	0	0	1	3	8	10	1	17	0	0	0	1	1	6	0	0	0	0	0	0	1	1	1	3	0	5		k__Bacteria; p__Proteobacteria; c__Alphaproteobacteria; o__Caulobacterales; f__Caulobacteraceae
OTU_1638	0	3	0	1	0	0	0	0	0	0	0	0	0	3	0	0	5	0	3	3	0	1	0	0	0	0	0	0	0	0	7	4	4	0	1	2		k__Bacteria; p__Gemmatimonadetes; c__Gemmatimonadetes; o__Ellin5290; f__; g__; s__
OTU_1639	0	0	2	1	0	1	0	0	0	0	0	0	1	1	0	1	0	0	0	3	0	0	1	3	0	0	0	0	0	0	0	3	0	4	1	1		k__Bacteria; p__Cyanobacteria; c__4C0d-2; o__MLE1-12; f__; g__; s__
OTU_1640	1	0	0	0	0	0	0	0	0	0	0	0	4	0	1	0	0	0	0	0	3	0	0	1	0	0	0	0	0	0	2	0	3	0	0	2		k__Bacteria; p__Chlamydiae; c__Chlamydiia; o__Chlamydiales
OTU_1641	0	1	2	1	0	0	0	0	0	0	0	0	2	0	1	5	0	1	0	0	0	0	2	0	0	0	0	0	0	0	1	1	0	2	0	0		k__Bacteria; p__Gemmatimonadetes; c__Gemm-5; o__; f__; g__; s__
OTU_1642	0	5	1	0	0	0	0	0	0	0	0	0	0	0	0	0	0	0	0	1	1	4	0	2	0	0	0	0	0	0	0	0	0	0	0	0		k__Bacteria; p__Chlamydiae; c__Chlamydiia; o__Chlamydiales
OTU_1643	2	1	0	0	0	1	0	0	0	0	0	0	4	2	1	0	2	0	3	1	2	1	2	0	0	0	0	0	0	0	2	7	2	2	3	3		k__Bacteria; p__Acidobacteria; c__Acidobacteria-6; o__CCU21; f__; g__; s__
OTU_1644	4	2	1	10	8	4	0	0	0	2	0	0	2	7	2	4	2	6	20	11	10	4	11	6	0	0	0	0	0	0	6	7	3	7	9	6		k__Bacteria; p__Proteobacteria; c__Deltaproteobacteria; o__Myxococcales
OTU_1645	2	5	0	2	1	2	0	0	0	0	0	0	0	2	0	0	1	0	0	0	0	1	4	0	0	0	0	0	0	0	0	1	0	0	0	0		k__Bacteria; p__Proteobacteria; c__Betaproteobacteria; o__Procabacteriales; f__Procabacteriaceae; g__Leeia; s__oryzae
OTU_1646	1	1	0	0	1	2	0	0	0	0	0	0	0	0	0	2	4	1	0	0	0	0	0	2	0	0	0	0	0	0	4	0	3	1	0	3		k__Bacteria; p__Chloroflexi; c__Ktedonobacteria; o__JG30-KF-AS9; f__; g__; s__
OTU_1647	0	0	1	3	0	1	0	0	0	0	0	0	0	1	2	4	5	2	0	1	0	0	0	1	0	0	0	0	0	0	0	0	0	0	2	6		k__Bacteria; p__TM7; c__SC3; o__; f__; g__; s__
OTU_1648	0	1	4	2	0	1	0	0	0	0	0	0	2	1	0	5	0	2	1	0	0	0	1	1	0	0	0	0	0	0	2	0	0	0	1	0		k__Bacteria; p__Gemmatimonadetes; c__Gemm-5; o__; f__; g__; s__
OTU_1649	2	1	0	0	0	0	0	0	0	0	0	0	3	2	0	0	3	1	2	6	2	0	1	1	0	0	0	0	0	0	3	4	0	4	0	0		k__Bacteria; p__Bacteroidetes; c__Sphingobacteriia; o__Sphingobacteriales; f__; g__; s__
OTU_1650	0	5	0	0	0	4	0	0	0	0	0	0	1	1	0	0	0	0	1	0	0	0	0	1	0	0	0	0	0	0	6	2	0	0	0	1		k__Bacteria; p__Armatimonadetes; c__[Fimbriimonadia]; o__[Fimbriimonadales]; f__[Fimbriimonadaceae]
OTU_1651	1	4	1	1	1	0	0	0	0	0	0	0	0	1	0	0	0	0	0	5	3	2	3	0	0	0	0	0	0	0	0	4	2	0	2	0		k__Bacteria; p__Verrucomicrobia; c__[Spartobacteria]; o__[Chthoniobacterales]; f__[Chthoniobacteraceae]; g__OR-59; s__
OTU_1652	1	0	2	0	1	0	0	0	0	0	0	0	2	1	1	1	3	6	1	2	1	0	0	1	0	0	0	0	0	0	0	0	2	1	0	0		k__Bacteria; p__Planctomycetes; c__Planctomycetia; o__Gemmatales; f__Gemmataceae; g__; s__
OTU_1653	0	0	1	0	0	0	0	0	3	0	0	1	0	0	0	0	0	0	1	0	1	0	0	0	0	1	3	4	1	0	0	0	1	0	0	0		k__Bacteria; p__Proteobacteria; c__Gammaproteobacteria
OTU_1654	0	0	1	0	0	1	0	0	0	0	0	0	0	1	0	0	0	0	2	0	1	2	0	0	0	0	0	0	0	0	2	1	1	1	6	0		k__Bacteria; p__Proteobacteria; c__Deltaproteobacteria; o__Myxococcales; f__Polyangiaceae; g__; s__
OTU_1655	1	0	1	2	0	2	0	0	0	0	0	0	0	2	0	0	2	1	2	0	1	4	0	1	0	0	0	0	0	0	3	2	2	4	1	0		k__Bacteria; p__Planctomycetes; c__Phycisphaerae; o__WD2101; f__; g__; s__
OTU_1656	1	1	1	0	3	0	0	0	0	0	0	0	1	0	0	0	1	1	2	0	0	1	0	2	0	0	0	0	0	0	0	3	0	1	2	0		k__Bacteria; p__Proteobacteria; c__Alphaproteobacteria; o__Rhizobiales; f__Hyphomicrobiaceae; g__Parvibaculum; s__
OTU_1657	3	5	8	7	1	5	0	0	0	0	0	1	3	2	6	3	4	3	0	1	3	2	5	2	0	0	0	0	0	0	0	1	2	2	3	1		k__Bacteria; p__Planctomycetes; c__Planctomycetia; o__Pirellulales; f__Pirellulaceae; g__A17; s__
OTU_1658	0	1	3	2	10	2	0	0	0	0	0	0	3	0	2	4	2	0	2	0	0	5	2	10	0	0	0	0	0	0	1	1	1	2	0	2		k__Bacteria; p__Bacteroidetes; c__[Saprospirae]; o__[Saprospirales]; f__Chitinophagaceae; g__; s__
OTU_1659	2	0	0	0	0	1	0	0	0	0	0	0	0	0	0	0	2	0	4	0	2	1	0	0	0	0	0	0	0	0	11	1	2	1	1	1		k__Bacteria; p__Acidobacteria; c__[Chloracidobacteria]; o__DS-100; f__; g__; s__
OTU_1660	1	2	0	0	0	2	1	0	0	0	0	0	2	4	2	2	2	2	1	0	3	0	3	2	0	0	0	3	0	1	1	0	0	0	2	0		k__Bacteria; p__Planctomycetes; c__Planctomycetia; o__Planctomycetales; f__Planctomycetaceae; g__Planctomyces; s__
OTU_1661	0	0	0	15	13	0	0	0	0	0	0	0	0	0	0	0	0	0	0	0	0	0	0	0	0	0	0	0	0	0	0	0	0	0	0	0		k__Bacteria; p__Firmicutes; c__Bacilli; o__Lactobacillales; f__Streptococcaceae; g__Streptococcus
OTU_1662	0	0	0	0	0	4	0	0	0	0	0	3	0	0	0	0	2	2	0	0	0	0	3	1	0	0	0	0	0	0	0	0	0	0	0	3		k__Bacteria; p__Proteobacteria; c__Gammaproteobacteria; o__Enterobacteriales; f__Enterobacteriaceae; g__Erwinia
OTU_1663	2	0	0	0	0	0	0	0	0	0	0	0	4	0	0	0	0	0	0	4	0	0	0	3	0	0	0	0	0	0	1	0	0	2	3	0		k__Bacteria; p__Chlamydiae; c__Chlamydiia; o__Chlamydiales; f__; g__; s__
OTU_1664	1	0	1	1	0	0	0	0	0	0	0	0	4	0	1	2	3	0	0	3	0	1	2	0	0	0	0	0	0	0	5	0	2	3	1	0		k__Bacteria
OTU_1665	0	2	0	0	0	0	0	0	0	0	0	0	0	0	0	1	0	0	1	0	0	5	0	1	0	0	0	0	0	0	10	1	0	0	1	2		k__Bacteria; p__Gemmatimonadetes; c__Gemmatimonadetes; o__N1423WL; f__; g__; s__
OTU_1666	0	1	0	0	0	0	0	0	0	0	0	0	0	1	0	0	1	0	0	1	0	0	0	0	0	0	0	0	0	0	6	1	1	0	0	0		k__Bacteria; p__Acidobacteria; c__Acidobacteria-6; o__CCU21; f__; g__; s__
OTU_1667	3	1	2	4	0	1	0	0	0	0	0	0	3	1	1	0	2	0	0	1	0	2	1	0	0	0	0	0	0	0	2	0	0	1	2	0		k__Bacteria; p__Proteobacteria; c__Alphaproteobacteria; o__Rhodospirillales; f__Rhodospirillaceae
OTU_1668	2	0	1	1	0	0	0	0	0	0	0	0	0	1	1	0	1	1	0	1	1	1	0	1	0	0	0	0	0	0	1	2	2	1	1	0		k__Bacteria; p__Planctomycetes; c__Phycisphaerae; o__Phycisphaerales; f__Phycisphaeraceae; g__; s__
OTU_1669	0	5	1	1	1	5	0	0	2	0	0	0	0	1	0	0	3	2	0	0	0	0	1	0	0	0	0	0	0	0	0	0	0	2	0	0		k__Bacteria; p__Verrucomicrobia; c__[Spartobacteria]; o__[Chthoniobacterales]; f__[Chthoniobacteraceae]
OTU_1670	0	0	0	0	1	9	0	0	0	0	0	0	0	0	0	0	1	6	0	2	0	0	0	0	0	0	0	0	0	0	0	0	0	0	0	0		k__Bacteria; p__Bacteroidetes; c__[Saprospirae]; o__[Saprospirales]; f__Chitinophagaceae; g__; s__
OTU_1671	1	0	0	0	0	0	0	0	0	0	0	0	0	1	2	0	0	0	1	1	0	0	0	2	0	0	0	0	0	0	5	0	0	0	0	0		k__Bacteria; p__Planctomycetes; c__Planctomycetia; o__Pirellulales; f__Pirellulaceae; g__; s__
OTU_1672	0	2	0	0	0	0	6	1	2	3	0	1	0	0	1	0	3	0	0	1	0	0	0	0	0	0	4	5	3	1	0	0	0	0	1	1		k__Bacteria; p__Planctomycetes; c__Planctomycetia; o__Gemmatales; f__Gemmataceae; g__Gemmata; s__
OTU_1673	0	0	0	0	0	0	0	0	0	0	0	0	1	2	2	0	17	1	0	0	0	0	0	1	0	0	0	0	0	0	0	0	0	0	3	3		k__Bacteria; p__Proteobacteria; c__Alphaproteobacteria; o__Rickettsiales; f__mitochondria
OTU_1674	0	0	0	2	1	0	0	0	0	0	0	0	0	0	0	1	4	1	0	0	4	0	0	0	0	0	0	0	0	0	2	0	0	2	0	1		k__Bacteria; p__Bacteroidetes; c__Cytophagia; o__Cytophagales; f__Cytophagaceae
OTU_1675	0	1	0	0	1	1	0	0	0	0	0	0	1	1	0	0	1	1	0	1	1	0	0	0	0	0	0	0	0	0	1	0	3	3	1	0		k__Bacteria; p__Gemmatimonadetes; c__Gemmatimonadetes; o__Gemmatimonadales; f__; g__; s__
OTU_1676	6	2	0	0	2	0	0	0	0	0	0	0	0	0	0	0	0	0	5	2	0	1	10	2	0	0	0	0	0	0	0	0	0	0	0	0		k__Bacteria
OTU_1677	0	0	0	0	0	0	0	0	0	0	0	0	0	0	0	0	0	0	0	0	0	0	0	0	5	0	1	0	19	0	0	0	0	0	0	0		k__Bacteria; p__Tenericutes; c__Mollicutes; o__; f__; g__; s__
OTU_1678	2	0	0	2	0	3	0	0	0	0	0	0	0	0	2	3	3	2	1	0	0	0	2	4	0	0	0	0	1	0	0	1	0	1	0	0		k__Bacteria; p__Bacteroidetes; c__Sphingobacteriia; o__Sphingobacteriales; f__Sphingobacteriaceae; g__; s__
OTU_1679	1	0	2	1	0	0	0	0	0	0	0	0	1	1	0	1	2	0	0	3	2	0	2	1	0	0	0	0	0	0	0	0	1	0	0	0		k__Bacteria; p__Armatimonadetes; c__0319-6E2; o__; f__; g__; s__
OTU_1680	17	17	17	17	6	17	1	2	0	0	0	1	65	82	50	47	120	43	8	36	7	9	21	14	6	0	0	1	3	2	17	46	86	68	49	42		k__Archaea; p__Crenarchaeota; c__Thaumarchaeota; o__Nitrososphaerales; f__Nitrososphaeraceae; g__Candidatus Nitrososphaera; s__SCA1170
OTU_1681	1	0	0	0	0	0	0	0	0	0	0	0	1	1	5	0	3	1	0	0	0	0	2	0	0	0	0	0	0	0	0	2	0	3	2	6		k__Bacteria; p__Proteobacteria; c__Gammaproteobacteria; o__Legionellales
OTU_1682	0	0	0	0	1	0	0	0	0	0	0	0	0	0	0	0	1	0	3	4	0	1	0	1	0	0	0	0	0	0	3	5	0	0	2	0		k__Bacteria; p__Acidobacteria; c__[Chloracidobacteria]; o__RB41; f__Ellin6075; g__; s__
OTU_1683	0	0	0	0	0	0	0	1	0	0	0	0	2	0	0	0	1	0	0	0	3	0	1	0	3	0	0	0	0	0	4	0	0	0	0	0		k__Bacteria; p__Actinobacteria; c__Thermoleophilia; o__Solirubrobacterales
OTU_1684	0	0	2	3	0	1	0	0	0	0	0	0	1	0	0	3	0	1	0	0	0	0	2	1	0	0	0	0	0	0	0	0	0	1	0	2		k__Bacteria
OTU_1685	0	2	2	1	2	0	0	0	0	0	0	0	0	1	1	1	1	1	0	0	1	0	2	0	2	0	0	0	0	0	1	0	0	1	2	0		k__Bacteria; p__Planctomycetes; c__Planctomycetia; o__Gemmatales; f__Gemmataceae; g__; s__
OTU_1686	0	0	4	2	0	4	0	0	0	0	0	0	1	3	0	5	3	2	1	1	0	0	2	1	0	0	0	0	0	0	1	0	0	2	2	3		k__Bacteria; p__AD3; c__ABS-6; o__; f__; g__; s__
OTU_1687	0	1	1	0	1	0	0	2	0	0	0	0	3	5	0	0	4	0	0	3	0	1	8	0	0	0	0	0	0	0	0	1	3	2	0	1		k__Bacteria; p__Verrucomicrobia; c__[Spartobacteria]; o__[Chthoniobacterales]; f__[Chthoniobacteraceae]
OTU_1688	0	1	2	2	5	1	0	1	1	2	0	1	3	4	4	1	2	1	0	1	1	0	0	3	0	1	1	0	0	1	0	3	2	5	2	2		k__Bacteria; p__Planctomycetes; c__Planctomycetia; o__Gemmatales; f__Gemmataceae; g__Gemmata; s__
OTU_1689	1	3	1	1	0	0	0	0	0	0	0	0	3	6	3	5	4	6	3	9	0	2	3	6	0	4	0	0	0	0	6	6	1	5	3	6		k__Bacteria; p__Acidobacteria; c__Acidobacteria-6; o__iii1-15; f__; g__; s__
OTU_1690	1	3	1	0	4	0	0	0	2	0	0	0	0	0	2	0	1	1	0	2	0	0	2	0	0	0	0	0	0	0	0	2	0	1	3	0		k__Bacteria; p__Planctomycetes; c__Planctomycetia; o__Planctomycetales; f__Planctomycetaceae; g__Planctomyces; s__
OTU_1691	1	0	1	0	0	0	0	0	0	0	0	0	6	0	1	0	1	0	0	0	2	0	0	1	0	0	0	0	0	0	2	0	0	2	1	0		k__Bacteria; p__OD1; c__ZB2; o__; f__; g__; s__
OTU_1692	1	8	1	1	5	5	0	0	0	0	0	0	0	2	0	1	0	0	4	4	3	8	2	3	0	0	0	1	0	0	0	1	0	2	0	0		k__Bacteria; p__Proteobacteria; c__Deltaproteobacteria; o__Bdellovibrionales; f__Bacteriovoracaceae; g__; s__
OTU_1693	2	3	0	3	2	4	0	1	1	0	0	0	2	2	1	0	4	2	1	1	2	3	0	0	0	0	0	0	0	0	0	1	0	0	2	1		k__Bacteria; p__Proteobacteria; c__Deltaproteobacteria; o__Myxococcales; f__Myxococcaceae; g__Anaeromyxobacter; s__
OTU_1694	5	4	1	2	6	3	0	0	0	0	0	0	1	3	1	1	2	1	3	1	4	4	3	5	0	0	0	0	0	0	3	3	2	2	2	4		k__Bacteria; p__Proteobacteria; c__Alphaproteobacteria
OTU_1695	0	1	2	2	0	1	0	0	0	0	0	0	3	0	1	0	1	0	0	2	2	0	2	0	0	0	0	0	0	0	0	1	5	0	0	0		k__Bacteria; p__Planctomycetes; c__Phycisphaerae; o__Phycisphaerales; f__; g__; s__
OTU_1696	2	0	0	1	1	1	0	0	0	0	0	0	0	0	0	1	3	1	0	0	2	0	0	2	0	0	0	0	0	0	6	2	6	0	3	0		k__Bacteria; p__Proteobacteria; c__Deltaproteobacteria; o__Myxococcales
OTU_1697	1	0	0	7	0	1	2	1	0	0	1	1	4	0	0	0	0	1	4	0	2	1	0	3	0	0	1	0	0	0	1	0	0	1	2	0		k__Bacteria; p__Proteobacteria; c__Deltaproteobacteria; o__Bdellovibrionales; f__Bdellovibrionaceae; g__Bdellovibrio; s__
OTU_1698	0	0	6	5	0	0	0	0	0	0	0	0	0	1	2	2	1	1	0	0	0	0	0	0	0	0	0	0	0	0	0	0	3	0	0	3		k__Bacteria; p__Chloroflexi; c__Ktedonobacteria; o__; f__; g__; s__
OTU_1699	0	3	0	0	0	0	0	0	0	0	0	0	0	1	0	0	0	0	0	0	0	0	0	6	0	0	0	0	0	0	0	0	0	1	0	0		k__Bacteria; p__Chlorobi
OTU_1700	0	0	0	7	0	1	0	0	0	0	0	0	0	0	1	0	2	0	0	3	0	1	1	0	0	0	0	0	0	0	1	7	5	0	3	1		k__Bacteria; p__WS3; c__PRR-12; o__Sediment-1; f__PRR-10; g__; s__
OTU_1701	2	0	2	1	2	1	0	0	0	1	0	1	5	1	6	3	2	2	0	1	1	4	3	1	2	2	2	0	0	0	2	0	1	2	0	0		k__Bacteria; p__Proteobacteria; c__Gammaproteobacteria; o__Xanthomonadales; f__Xanthomonadaceae
OTU_1702	2	2	1	0	2	2	0	0	0	0	0	0	7	8	0	1	5	1	1	4	5	0	1	0	0	0	0	0	0	0	2	1	3	5	10	1		k__Archaea; p__[Parvarchaeota]; c__[Parvarchaea]; o__YLA114; f__; g__; s__
OTU_1703	0	2	0	0	0	0	0	0	0	0	0	0	2	4	0	0	2	1	0	2	0	1	2	0	0	0	0	0	0	0	0	2	0	1	1	0		k__Bacteria; p__Proteobacteria; c__TA18; o__CV90; f__; g__; s__
OTU_1704	0	0	1	0	0	0	0	0	0	0	0	0	0	2	2	0	0	0	1	0	0	0	0	1	0	1	0	0	0	0	2	1	0	1	0	2		k__Bacteria; p__Chloroflexi; c__Ellin6529; o__; f__; g__; s__
OTU_1705	3	2	2	0	0	1	0	0	0	0	0	0	1	0	4	2	0	3	0	3	0	0	0	1	0	0	0	0	0	0	2	2	0	1	0	2		k__Bacteria; p__Proteobacteria; c__Gammaproteobacteria; o__Legionellales; f__Coxiellaceae; g__Aquicella; s__
OTU_1706	2	2	1	4	0	1	0	0	0	0	1	0	1	1	0	0	0	0	1	1	1	1	2	0	0	0	0	1	0	0	0	1	1	0	0	2		k__Bacteria; p__Proteobacteria; c__Deltaproteobacteria; o__Myxococcales; f__; g__; s__
OTU_1707	1	1	3	0	1	2	0	0	0	0	0	0	3	1	2	0	5	1	1	0	0	1	0	0	0	0	0	0	0	0	1	0	1	1	9	0		k__Bacteria; p__Chlamydiae; c__Chlamydiia; o__Chlamydiales; f__; g__; s__
OTU_1708	1	0	1	1	1	2	0	0	0	0	0	0	2	2	4	2	2	0	0	0	0	1	1	0	0	0	0	0	0	0	1	1	1	1	2	0		k__Bacteria; p__Firmicutes; c__Clostridia; o__OPB54; f__; g__; s__
OTU_1709	0	3	4	2	0	0	0	0	0	0	0	0	0	0	0	0	0	3	0	1	0	0	0	1	0	0	0	0	0	0	0	2	3	0	0	0		k__Bacteria; p__OD1; c__ABY1; o__; f__; g__; s__
OTU_1710	0	1	1	0	3	6	0	0	0	0	0	0	2	1	2	1	0	1	0	0	0	0	0	0	0	0	0	1	0	0	0	2	0	2	6	0		k__Bacteria; p__Proteobacteria; c__Gammaproteobacteria; o__Legionellales; f__Coxiellaceae; g__Aquicella; s__
OTU_1711	6	0	2	1	4	1	0	0	0	0	0	0	2	0	2	2	0	1	0	1	1	0	1	2	0	0	0	0	0	0	4	0	0	1	1	3		k__Bacteria; p__Elusimicrobia; c__Elusimicrobia; o__FAC88; f__; g__; s__
OTU_1712	2	1	1	0	2	0	0	0	0	0	0	0	3	2	3	1	0	1	0	4	0	0	3	3	0	0	0	0	0	0	1	0	3	1	0	2		k__Bacteria; p__Acidobacteria; c__Acidobacteria-5; o__; f__; g__; s__
OTU_1713	1	1	0	0	0	0	0	0	0	0	0	0	4	3	0	0	0	2	0	0	0	0	0	0	0	0	0	0	0	0	0	0	1	1	3	0		k__Bacteria; p__Actinobacteria; c__Rubrobacteria; o__Rubrobacterales; f__Rubrobacteraceae; g__Rubrobacter; s__
OTU_1714	222	226	56	81	84	90	0	0	0	0	0	0	39	6	18	27	15	20	154	55	44	45	43	111	0	0	2	0	0	1	17	27	10	22	12	16		k__Bacteria; p__Bacteroidetes; c__Cytophagia; o__Cytophagales; f__Cytophagaceae; g__; s__
OTU_1715	0	0	0	0	0	0	0	0	0	0	0	0	0	14	0	0	0	0	0	0	0	0	0	0	0	0	0	0	0	0	1	0	0	0	0	0		k__Bacteria; p__Gemmatimonadetes; c__Gemm-3; o__; f__; g__; s__
OTU_1716	1	0	5	5	1	1	0	0	0	0	0	0	2	0	1	2	1	2	0	0	0	0	0	0	0	0	0	0	0	0	0	0	0	2	1	0		k__Bacteria; p__Chloroflexi; c__TK10; o__B07_WMSP1; f__FFCH4570; g__; s__
OTU_1717	1	1	0	1	0	2	0	0	0	0	0	0	1	0	0	1	0	2	0	0	1	0	2	0	0	0	0	0	0	0	1	1	0	0	10	1		k__Bacteria
OTU_1718	0	0	0	0	0	0	0	0	0	0	0	0	0	0	0	0	0	0	10	0	0	0	1	3	0	0	0	0	0	0	0	0	0	1	0	3		k__Bacteria; p__Cyanobacteria; c__Chloroplast; o__Stramenopiles; f__; g__; s__
OTU_1719	3	1	0	0	0	2	1	0	1	0	0	0	7	14	10	9	17	7	1	4	1	2	0	1	3	0	0	0	0	0	9	3	19	15	10	10		k__Bacteria; p__Actinobacteria; c__Actinobacteria; o__Actinomycetales; f__Nocardioidaceae
OTU_1720	0	0	0	0	0	0	0	0	0	0	0	0	0	1	0	0	1	0	1	1	0	2	0	0	0	0	0	0	0	0	2	0	3	1	0	1		k__Bacteria; p__Acidobacteria; c__Solibacteres; o__Solibacterales; f__Solibacteraceae; g__Candidatus Solibacter; s__
OTU_1721	0	0	0	4	2	0	0	0	0	0	0	0	0	1	0	0	2	1	2	0	0	1	1	0	0	0	0	0	0	0	0	0	0	0	1	2		k__Bacteria; p__Proteobacteria; c__Deltaproteobacteria; o__Myxococcales; f__; g__; s__
OTU_1722	0	1	0	0	0	1	0	0	0	0	0	0	3	1	0	0	5	1	0	0	0	0	3	0	0	0	0	0	0	0	0	3	0	1	1	0		k__Bacteria; p__Proteobacteria; c__Deltaproteobacteria; o__Spirobacillales; f__; g__; s__
OTU_1723	0	1	2	1	1	1	0	0	0	0	0	0	2	0	1	1	0	1	0	1	0	0	2	2	0	0	0	0	0	0	0	0	0	3	0	0		k__Bacteria; p__Proteobacteria; c__Deltaproteobacteria; o__Bdellovibrionales; f__Bdellovibrionaceae; g__Bdellovibrio; s__
OTU_1724	0	1	0	14	0	0	0	0	0	0	0	0	2	2	0	0	0	0	3	1	0	0	0	3	0	0	0	0	0	0	0	2	0	2	0	1		k__Bacteria; p__Bacteroidetes; c__Cytophagia; o__Cytophagales; f__; g__; s__
OTU_1725	0	0	1	0	1	0	0	0	0	0	0	2	0	0	0	0	0	0	5	0	0	0	0	1	0	2	0	0	2	0	0	0	1	0	0	0		k__Bacteria; p__Planctomycetes; c__Planctomycetia; o__Gemmatales; f__Gemmataceae; g__Gemmata; s__
OTU_1726	0	0	3	0	0	2	0	0	0	0	0	0	3	2	1	0	3	1	1	1	0	1	0	1	0	0	0	0	0	0	1	3	1	0	5	0		k__Bacteria; p__Gemmatimonadetes; c__Gemm-5; o__; f__; g__; s__
OTU_1727	2	1	3	1	1	1	1	0	0	1	0	0	2	0	1	0	2	1	0	2	2	0	1	1	0	0	0	0	0	0	0	1	1	0	3	1		k__Bacteria; p__Actinobacteria; c__Acidimicrobiia; o__Acidimicrobiales; f__EB1017; g__; s__
OTU_1728	0	0	0	0	0	1	0	0	0	0	0	0	0	2	1	0	0	2	2	0	0	0	2	0	0	0	0	0	0	0	0	0	2	0	3	4		k__Bacteria; p__Proteobacteria; c__Alphaproteobacteria; o__Rickettsiales; f__mitochondria
OTU_1729	0	1	0	2	0	5	0	0	0	0	0	0	0	0	0	0	2	0	2	0	0	1	0	0	0	0	0	0	0	0	0	0	0	0	1	0		k__Bacteria; p__Verrucomicrobia; c__[Spartobacteria]; o__[Chthoniobacterales]; f__[Chthoniobacteraceae]; g__Candidatus Xiphinematobacter; s__
OTU_1730	0	3	0	0	2	0	0	0	0	0	0	0	1	4	1	1	0	0	0	0	0	0	0	0	0	0	0	0	0	0	0	0	0	0	0	0		k__Bacteria; p__TM7; c__SC3; o__; f__; g__; s__
OTU_1731	0	0	1	1	1	1	0	0	0	0	0	0	0	3	0	0	3	0	0	1	1	0	1	0	0	0	0	0	0	0	2	5	2	2	2	0		k__Bacteria; p__Proteobacteria; c__Alphaproteobacteria; o__Rhizobiales; f__; g__; s__
OTU_1732	0	2	0	1	1	0	0	1	2	0	0	1	0	4	3	1	1	3	0	3	0	0	0	0	1	2	2	0	0	0	0	0	0	2	1	3		k__Bacteria; p__Actinobacteria; c__Actinobacteria; o__Actinomycetales; f__Cellulomonadaceae; g__Cellulomonas
OTU_1733	0	0	1	0	0	2	0	0	0	0	0	0	3	0	1	2	0	0	0	0	0	0	0	1	0	0	0	0	0	0	3	3	1	0	2	2		k__Bacteria; p__Chloroflexi; c__Anaerolineae; o__Anaerolineales; f__Anaerolinaceae; g__Anaerolinea; s__
OTU_1734	0	0	0	0	2	0	1	0	0	0	0	1	0	0	0	0	1	0	0	2	0	0	1	0	0	0	0	0	0	0	0	0	0	0	0	1		k__Bacteria; p__Proteobacteria; c__Gammaproteobacteria; o__Legionellales; f__Coxiellaceae; g__; s__
OTU_1735	0	0	0	0	0	0	0	2	0	1	0	0	0	0	0	0	0	0	0	2	0	5	1	0	0	0	0	0	0	0	2	0	0	0	0	0		k__Bacteria
OTU_1736	0	0	1	0	0	0	0	0	0	0	0	0	0	1	0	1	0	4	0	0	1	0	1	0	0	0	0	0	0	0	0	0	1	1	2	0		k__Bacteria; p__Gemmatimonadetes; c__Gemm-5; o__; f__; g__; s__
OTU_1737	1	1	5	9	3	8	0	0	0	0	0	1	0	7	2	3	9	14	0	3	1	0	6	1	0	0	0	0	0	0	4	0	3	4	10	10		k__Bacteria; p__Proteobacteria; c__Deltaproteobacteria; o__Desulfuromonadales; f__Geobacteraceae; g__Geobacter; s__
OTU_1738	3	5	0	15	0	0	0	0	0	0	0	0	1	2	0	0	0	0	2	2	2	0	0	3	0	0	0	0	0	0	0	4	0	10	2	0		k__Bacteria; p__Bacteroidetes; c__Cytophagia; o__Cytophagales; f__Cytophagaceae; g__Cytophaga; s__
OTU_1739	2	1	0	1	0	0	0	0	0	0	0	0	2	0	0	2	1	0	1	3	0	1	0	0	0	0	0	0	0	0	0	3	2	0	3	0		k__Bacteria; p__Chloroflexi; c__Anaerolineae; o__Caldilineales; f__Caldilineaceae
OTU_1740	0	2	2	4	0	1	0	0	0	0	0	0	2	2	4	6	5	1	0	1	0	0	3	0	0	0	0	0	0	0	0	2	5	3	1	7		k__Bacteria; p__Firmicutes; c__Clostridia; o__OPB54; f__; g__; s__
OTU_1741	0	5	0	0	0	0	0	0	0	0	0	0	0	10	0	0	0	0	0	0	0	0	0	0	0	0	0	0	0	0	0	0	0	0	0	0		k__Bacteria; p__Chlamydiae; c__Chlamydiia; o__Chlamydiales
OTU_1742	0	0	3	0	0	0	0	0	0	0	0	0	4	3	0	1	2	1	0	1	0	0	0	0	0	0	0	0	0	0	2	5	6	2	1	0		k__Bacteria; p__Proteobacteria; c__Deltaproteobacteria; o__Syntrophobacterales; f__Syntrophobacteraceae; g__; s__
OTU_1743	0	2	1	1	0	1	0	1	0	0	0	0	0	2	0	1	1	1	0	1	0	0	0	0	0	0	0	0	0	0	5	3	1	1	0	0		k__Bacteria; p__Chloroflexi; c__Thermomicrobia; o__Ellin6537; f__; g__; s__
OTU_1744	0	0	0	0	0	0	0	0	0	0	0	0	8	0	1	0	0	0	0	2	0	0	0	0	0	0	0	0	0	0	0	5	0	0	0	4		k__Bacteria; p__Proteobacteria; c__Gammaproteobacteria; o__Legionellales; f__Coxiellaceae; g__Aquicella; s__
OTU_1745	0	0	0	0	0	0	0	0	0	0	0	0	3	0	1	0	1	0	0	0	0	0	0	0	0	0	0	0	2	0	1	2	1	0	2	0		k__Bacteria; p__Chloroflexi; c__Anaerolineae; o__GCA004; f__; g__; s__
OTU_1746	3	0	0	0	0	0	1	0	0	0	0	0	2	1	0	0	0	0	8	1	1	1	4	0	2	0	0	0	0	0	0	0	0	0	0	0		k__Bacteria; p__Armatimonadetes; c__Armatimonadia; o__Armatimonadales; f__Armatimonadaceae; g__; s__
OTU_1747	0	0	0	0	0	0	0	0	0	0	0	0	0	4	2	0	2	0	0	3	1	1	1	1	0	0	0	0	0	0	0	0	0	1	0	1		k__Bacteria
OTU_1748	5	5	6	0	1	2	0	0	0	0	0	0	14	3	4	6	9	6	0	10	4	1	1	3	0	0	0	0	0	0	3	5	3	4	6	4		k__Bacteria; p__Actinobacteria; c__Thermoleophilia; o__Gaiellales; f__Gaiellaceae; g__; s__
OTU_1749	1	1	1	1	0	2	0	0	0	0	1	0	0	1	0	0	0	1	2	0	0	0	1	2	0	1	0	0	0	0	0	0	0	0	0	0		k__Bacteria
OTU_1750	0	0	0	0	1	4	0	0	0	0	0	0	0	0	0	0	1	0	1	0	0	0	0	3	0	0	0	0	0	0	0	1	1	1	1	2		k__Bacteria; p__Armatimonadetes; c__[Fimbriimonadia]; o__[Fimbriimonadales]; f__[Fimbriimonadaceae]; g__Fimbriimonas; s__
OTU_1751	0	1	0	1	9	2	0	0	0	0	0	0	0	0	0	0	1	0	0	1	0	0	1	2	0	0	0	0	0	0	0	0	0	0	0	1		k__Bacteria; p__Verrucomicrobia; c__[Pedosphaerae]; o__[Pedosphaerales]
OTU_1752	2	1	3	5	0	4	0	0	0	0	0	0	2	1	2	2	1	6	0	3	0	0	3	1	0	0	0	0	0	0	3	1	0	2	2	5		k__Bacteria; p__Elusimicrobia; c__Elusimicrobia; o__MVP-88; f__; g__; s__
OTU_1753	2	0	0	0	0	1	0	0	0	1	0	0	2	3	0	0	1	1	0	1	0	1	1	0	0	0	0	0	0	0	3	0	0	1	1	0		k__Bacteria; p__Chloroflexi; c__Anaerolineae; o__envOPS12; f__; g__; s__
OTU_1754	0	1	2	2	2	1	0	0	0	0	0	0	0	0	2	1	0	2	0	1	1	0	2	0	0	0	0	0	0	0	0	1	0	2	1	3		k__Bacteria; p__Elusimicrobia; c__Elusimicrobia; o__FAC88; f__; g__; s__
OTU_1755	2	1	1	0	0	0	0	0	0	0	0	0	1	2	6	2	2	0	0	0	0	0	1	2	0	0	0	0	0	0	0	1	2	0	3	2		k__Bacteria; p__Bacteroidetes; c__[Saprospirae]; o__[Saprospirales]; f__Chitinophagaceae; g__; s__
OTU_1756	1	0	3	1	0	4	0	0	0	0	0	0	1	2	2	4	2	2	0	0	1	1	0	0	0	0	0	0	0	0	0	1	1	2	1	0		k__Bacteria; p__Chlamydiae; c__Chlamydiia; o__Chlamydiales; f__; g__; s__
OTU_1757	0	0	0	0	1	1	0	0	0	0	0	0	0	0	0	0	1	5	0	0	5	2	0	0	0	0	0	0	0	0	0	0	1	0	0	0		k__Bacteria; p__Proteobacteria; c__Alphaproteobacteria
OTU_1758	0	0	2	1	3	2	0	0	0	0	0	0	0	1	1	6	2	1	0	2	1	0	1	0	0	1	0	0	0	0	0	1	3	0	0	1		k__Bacteria; p__OP3; c__koll11; o__; f__; g__; s__
OTU_1759	3	1	0	0	1	1	0	0	0	0	0	0	0	1	1	0	2	0	0	0	3	1	1	1	0	0	0	0	0	0	3	0	1	2	1	1		k__Bacteria; p__Gemmatimonadetes; c__Gemmatimonadetes; o__Gemmatimonadales; f__Ellin5301; g__; s__
OTU_1760	0	0	0	0	2	2	0	0	0	0	0	0	0	3	0	0	1	2	0	2	0	0	0	1	0	0	0	0	0	0	0	0	2	0	2	0		k__Bacteria; p__Proteobacteria; c__Gammaproteobacteria; o__Legionellales; f__Coxiellaceae; g__Aquicella; s__
OTU_1761	1	0	0	1	1	2	0	0	1	0	1	0	1	0	0	0	1	1	0	2	1	0	1	2	0	0	0	0	0	0	0	2	1	0	0	0		k__Bacteria; p__Chloroflexi; c__Chloroflexi; o__[Roseiflexales]; f__; g__; s__
OTU_1762	2	2	0	2	0	0	2	2	0	0	2	0	1	1	1	0	0	1	0	2	3	1	0	2	2	2	1	1	2	0	0	2	0	2	1	1		k__Bacteria; p__Proteobacteria; c__Gammaproteobacteria; o__Legionellales; f__; g__; s__
OTU_1763	0	0	1	3	0	0	0	0	0	0	0	0	0	0	3	5	0	2	0	0	2	0	0	1	0	0	0	0	0	0	0	0	0	0	0	3		k__Bacteria; p__OP3; c__koll11; o__; f__; g__; s__
OTU_1764	2	2	0	0	4	1	0	1	0	0	0	0	9	13	1	0	3	3	7	12	7	6	2	2	3	1	0	0	0	0	16	14	5	4	10	0		k__Bacteria; p__Proteobacteria; c__Alphaproteobacteria; o__Sphingomonadales; f__Sphingomonadaceae; g__Kaistobacter; s__
OTU_1765	0	1	4	4	1	1	0	0	0	0	0	0	0	1	2	0	0	1	0	3	1	0	2	1	1	0	0	1	0	0	2	9	2	1	0	0		k__Bacteria; p__Proteobacteria; c__Gammaproteobacteria
OTU_1766	0	0	1	0	2	2	0	0	0	0	0	0	0	2	0	0	1	2	0	0	0	1	1	1	0	0	0	0	0	0	2	0	1	2	0	3		k__Bacteria; p__Planctomycetes; c__Phycisphaerae; o__WD2101; f__; g__; s__
OTU_1767	0	4	0	0	1	0	0	0	0	0	0	0	2	2	1	0	0	0	0	0	1	0	3	0	0	0	0	0	0	0	0	5	3	5	2	0		k__Bacteria; p__Acidobacteria; c__Holophagae; o__Holophagales; f__Holophagaceae
OTU_1768	1	0	0	0	0	2	0	0	0	0	0	0	1	2	1	1	1	2	0	2	2	1	0	0	0	0	0	0	0	0	3	2	3	2	2	1		k__Bacteria; p__Nitrospirae; c__Nitrospira; o__Nitrospirales; f__Nitrospiraceae; g__; s__
OTU_1769	2	1	0	0	0	0	0	0	0	0	0	0	0	2	0	0	0	0	1	1	3	4	1	0	0	0	0	0	0	0	0	0	2	1	2	0		k__Bacteria; p__Armatimonadetes; c__Chthonomonadetes; o__SJA-22; f__; g__; s__
OTU_1770	0	0	0	1	1	0	0	0	0	0	0	0	1	0	0	0	2	1	2	1	0	0	2	3	0	0	0	0	0	0	1	0	0	1	0	1		k__Bacteria; p__FBP; c__; o__; f__; g__; s__
OTU_1771	3	0	0	1	0	1	0	0	0	0	0	0	0	0	3	1	0	3	2	0	0	2	0	1	0	0	0	0	0	0	0	0	2	2	0	0		k__Bacteria; p__Proteobacteria; c__Deltaproteobacteria; o__Bdellovibrionales; f__Bdellovibrionaceae; g__Bdellovibrio; s__
OTU_1772	2	1	0	0	4	0	2	0	0	0	1	0	0	0	0	0	0	0	4	0	4	1	0	0	0	0	0	0	0	0	0	0	0	0	0	0		k__Bacteria; p__Cyanobacteria
OTU_1773	1	4	0	0	3	0	0	6	0	1	0	0	0	2	0	0	0	1	0	0	1	0	0	0	0	0	0	1	0	0	0	0	0	0	0	0		k__Bacteria; p__Chlamydiae; c__Chlamydiia; o__Chlamydiales
OTU_1774	3	3	7	3	0	2	0	0	0	0	0	2	2	1	2	2	1	3	0	0	1	0	0	0	0	0	0	0	0	0	0	0	2	1	0	0		k__Bacteria; p__Bacteroidetes; c__[Saprospirae]; o__[Saprospirales]; f__; g__; s__
OTU_1775	0	0	3	0	0	3	0	0	0	0	0	0	1	1	2	3	3	2	0	3	0	0	0	1	0	0	0	0	0	0	1	0	2	0	3	5		k__Bacteria; p__Planctomycetes; c__Planctomycetia; o__Gemmatales; f__Gemmataceae; g__; s__
OTU_1776	3	0	1	2	0	1	0	0	0	0	0	0	4	3	0	1	1	1	0	1	0	0	0	0	0	0	0	0	0	0	0	0	1	0	1	0		k__Bacteria; p__Bacteroidetes; c__Sphingobacteriia; o__Sphingobacteriales; f__; g__; s__
OTU_1777	0	0	0	0	0	0	0	0	0	0	0	0	0	1	0	0	5	0	0	1	0	1	3	0	0	0	0	0	0	0	2	3	0	1	0	0		k__Bacteria; p__Armatimonadetes; c__[Fimbriimonadia]; o__[Fimbriimonadales]; f__[Fimbriimonadaceae]
OTU_1778	5	1	0	0	0	0	1	0	0	0	0	0	3	6	0	0	0	0	0	1	0	0	0	0	0	0	0	0	2	0	0	1	0	0	0	0		k__Bacteria; p__Proteobacteria; c__Gammaproteobacteria; o__Legionellales; f__Legionellaceae
OTU_1779	1	1	1	2	1	0	0	1	0	0	0	2	1	1	1	0	4	3	0	1	0	2	2	2	0	0	0	1	2	1	0	2	2	3	1	3		k__Bacteria
OTU_1780	2	2	11	8	12	8	0	0	0	1	0	0	3	9	9	3	2	0	5	9	6	7	5	2	0	0	0	0	0	0	4	11	9	2	11	3		k__Bacteria; p__Verrucomicrobia; c__Opitutae; o__Opitutales; f__Opitutaceae; g__; s__
OTU_1781	0	2	0	0	0	1	0	0	0	0	0	0	4	7	2	0	1	1	2	1	3	2	0	0	0	0	0	0	0	0	1	2	2	2	12	0		k__Bacteria; p__Actinobacteria; c__Rubrobacteria; o__Rubrobacterales; f__Rubrobacteraceae; g__Rubrobacter; s__
OTU_1782	2	2	2	3	0	3	0	0	0	0	0	0	1	3	2	3	1	4	2	1	1	0	2	1	0	0	0	0	0	0	0	0	2	3	1	3		k__Bacteria
OTU_1783	0	3	1	1	1	2	0	0	0	0	0	0	2	2	4	3	5	2	0	1	3	1	2	3	0	0	0	0	0	0	2	2	3	3	2	0		k__Bacteria; p__Elusimicrobia; c__Elusimicrobia; o__FAC88; f__; g__; s__
OTU_1784	0	2	0	0	0	0	0	0	0	0	0	0	2	0	2	2	2	1	3	0	0	0	0	0	0	0	0	0	0	0	3	0	0	1	1	0		k__Bacteria; p__Nitrospirae; c__Nitrospira; o__Nitrospirales; f__0319-6A21; g__; s__
OTU_1785	0	0	2	0	0	2	0	0	0	0	0	0	0	3	0	1	6	2	1	3	3	0	3	2	0	0	0	0	0	0	5	3	3	0	2	3		k__Bacteria; p__Planctomycetes; c__Phycisphaerae; o__WD2101; f__; g__; s__
OTU_1786	1	1	1	0	0	0	1	0	0	0	0	0	1	2	0	0	2	1	0	2	2	0	2	0	0	0	0	0	1	0	0	0	0	2	1	0		k__Bacteria
OTU_1787	0	0	0	1	0	0	0	0	0	0	0	0	0	1	2	0	0	1	3	0	1	0	0	1	0	0	0	0	0	0	0	1	0	1	0	1		k__Bacteria; p__Planctomycetes; c__Planctomycetia; o__Gemmatales; f__Gemmataceae; g__; s__
OTU_1788	2	0	4	0	0	0	0	0	0	0	0	0	4	0	1	0	1	0	0	0	0	1	0	0	0	0	0	0	0	0	0	0	0	0	2	0		k__Bacteria; p__Firmicutes; c__Bacilli; o__Bacillales; f__Paenibacillaceae; g__Paenibacillus
OTU_1789	1	1	1	1	0	1	0	0	0	0	0	0	0	0	0	0	1	2	0	1	0	1	0	0	0	0	0	0	0	0	4	2	0	0	0	1		k__Bacteria; p__Proteobacteria; c__Betaproteobacteria; o__MND1; f__; g__; s__
OTU_1790	1	1	0	0	0	0	0	0	0	0	0	0	1	2	0	0	0	0	0	0	0	0	2	0	0	0	0	0	0	0	4	3	1	0	1	0		k__Bacteria; p__Gemmatimonadetes; c__Gemm-1; o__; f__; g__; s__
OTU_1791	0	0	2	2	0	1	0	0	0	0	0	0	1	1	0	0	2	1	1	5	0	0	0	1	0	0	0	0	0	0	2	1	0	1	2	1		k__Bacteria; p__Actinobacteria; c__Acidimicrobiia; o__Acidimicrobiales; f__; g__; s__
OTU_1792	0	0	0	2	0	0	0	0	0	0	0	0	0	0	2	0	0	0	2	0	2	1	0	3	0	0	0	0	0	0	0	0	0	2	0	0		k__Bacteria; p__Proteobacteria; c__Gammaproteobacteria; o__Legionellales
OTU_1793	1	0	0	1	3	0	0	1	0	0	4	0	0	2	0	0	0	2	3	0	2	3	0	3	3	2	1	1	10	4	0	0	0	2	1	0		k__Bacteria; p__Bacteroidetes; c__Cytophagia; o__Cytophagales; f__Cytophagaceae; g__; s__
OTU_1794	2	1	0	10	5	1	0	0	0	0	0	0	0	3	0	0	0	0	0	0	1	0	1	0	0	0	0	0	0	0	0	0	0	1	0	3		k__Bacteria; p__Planctomycetes; c__Phycisphaerae; o__CPla-3; f__; g__; s__
OTU_1795	0	0	0	0	1	0	0	0	0	0	0	0	0	5	0	0	6	1	0	0	0	0	1	0	0	0	0	0	0	0	1	0	0	0	5	0		k__Bacteria; p__Proteobacteria; c__Deltaproteobacteria; o__Desulfuromonadales; f__Geobacteraceae; g__Geobacter
OTU_1796	3	5	10	0	16	2	0	0	0	0	0	0	6	7	9	2	4	0	7	9	4	4	4	2	0	0	0	0	0	0	1	11	2	4	4	3		k__Bacteria; p__Bacteroidetes; c__Cytophagia; o__Cytophagales; f__Cytophagaceae; g__; s__
OTU_1797	0	1	0	0	0	0	0	0	0	0	0	0	2	0	0	0	0	0	0	5	0	0	0	0	0	0	0	0	0	0	0	10	0	1	7	0		k__Bacteria; p__TM6; c__SJA-4; o__; f__; g__; s__
OTU_1798	3	1	2	0	0	5	0	0	0	0	0	0	0	0	1	0	0	0	0	0	0	0	0	1	0	0	0	0	0	0	1	0	0	1	0	2		k__Bacteria; p__Armatimonadetes; c__0319-6E2; o__; f__; g__; s__
OTU_1799	0	2	0	0	1	1	0	0	0	0	0	0	1	5	0	0	1	1	0	1	0	0	0	0	0	0	0	0	1	0	0	2	2	0	3	0		k__Bacteria; p__Chloroflexi; c__Anaerolineae; o__SBR1031; f__A4b; g__; s__
OTU_1800	2	0	0	1	0	0	0	0	0	0	0	0	0	0	1	0	5	1	2	0	2	0	1	9	0	0	0	0	1	0	0	1	0	0	2	3		k__Bacteria; p__Cyanobacteria; c__Synechococcophycideae; o__Pseudanabaenales; f__; g__; s__
OTU_1801	0	0	7	4	2	0	0	0	1	0	0	0	0	1	3	1	0	0	0	0	0	0	0	0	0	0	0	0	0	0	0	0	0	0	0	0		k__Bacteria; p__Proteobacteria; c__Gammaproteobacteria; o__Legionellales; f__Coxiellaceae; g__Aquicella; s__
OTU_1802	3	12	2	0	6	2	3	2	1	0	0	0	2	9	3	0	1	4	7	4	1	4	1	3	0	4	0	1	0	0	5	1	5	4	3	1		k__Bacteria; p__Proteobacteria; c__Alphaproteobacteria; o__Rhodospirillales; f__Rhodospirillaceae; g__; s__
OTU_1803	0	0	3	0	0	2	0	0	0	0	0	0	1	0	1	2	2	0	0	0	0	0	0	1	0	0	0	0	0	0	0	2	0	1	0	1		k__Bacteria; p__Elusimicrobia; c__Elusimicrobia; o__IIb; f__; g__; s__
OTU_1804	0	2	0	1	2	1	0	1	0	0	0	2	1	4	1	0	3	1	0	2	0	0	0	1	0	0	1	0	0	1	3	3	2	0	1	0		k__Bacteria; p__Actinobacteria; c__Acidimicrobiia; o__Acidimicrobiales; f__; g__; s__
OTU_1805	0	0	0	0	0	0	0	1	0	0	2	0	0	0	0	0	2	0	0	0	0	0	1	2	0	1	0	0	1	0	0	0	1	0	1	3		k__Bacteria; p__Chlamydiae; c__Chlamydiia; o__Chlamydiales; f__Parachlamydiaceae
OTU_1806	0	1	0	1	0	0	0	0	0	0	0	0	0	2	0	1	1	2	0	0	4	0	2	0	0	0	0	0	0	0	0	0	0	0	0	2		k__Bacteria; p__Chloroflexi; c__Ktedonobacteria; o__Thermogemmatisporales; f__Thermogemmatisporaceae; g__; s__
OTU_1807	2	4	0	0	0	0	0	0	0	0	0	0	0	3	0	3	2	0	0	0	0	0	0	0	0	0	0	0	0	0	0	0	1	3	4	2		k__Bacteria; p__Proteobacteria; c__Gammaproteobacteria; o__Legionellales; f__Coxiellaceae; g__Aquicella; s__
OTU_1808	0	3	0	0	0	1	0	2	0	1	1	1	1	3	0	0	2	0	0	7	1	0	16	0	0	1	0	0	0	1	1	8	2	0	5	2		k__Bacteria; p__Bacteroidetes; c__[Saprospirae]; o__[Saprospirales]; f__Chitinophagaceae; g__; s__
OTU_1809	8	6	4	2	3	3	2	0	2	1	0	0	4	4	1	0	3	2	0	9	2	3	4	6	1	0	1	1	0	1	8	4	3	1	1	1		k__Bacteria; p__Planctomycetes; c__Planctomycetia; o__Pirellulales; f__Pirellulaceae
OTU_1810	0	0	0	2	1	0	0	0	3	0	0	0	0	1	1	2	1	0	0	0	0	2	0	1	0	0	0	0	2	1	2	0	0	0	0	0		k__Bacteria; p__Planctomycetes; c__Planctomycetia; o__Gemmatales; f__Isosphaeraceae; g__; s__
OTU_1811	1	1	2	1	0	0	0	0	0	0	0	0	3	1	2	2	5	1	0	0	4	2	3	2	0	0	0	0	0	0	0	6	3	4	7	0		k__Bacteria; p__Bacteroidetes; c__[Saprospirae]; o__[Saprospirales]; f__Chitinophagaceae; g__; s__
OTU_1812	1	3	0	0	0	2	0	0	0	0	0	0	0	1	0	0	1	0	0	0	0	0	0	2	1	0	0	0	0	0	0	0	0	2	1	2		k__Bacteria; p__Armatimonadetes; c__0319-6E2; o__; f__; g__; s__
OTU_1813	4	2	1	1	2	0	4	0	1	3	2	2	2	0	0	0	3	3	2	3	1	6	0	1	0	1	1	1	0	2	1	0	1	0	2	0		k__Bacteria; p__Proteobacteria; c__Alphaproteobacteria; o__Sphingomonadales; f__Sphingomonadaceae; g__Sphingomonas
OTU_1814	0	0	0	1	5	2	0	2	0	4	1	0	0	2	0	0	1	0	3	0	0	2	0	2	0	1	1	0	1	2	0	0	1	0	3	1		k__Bacteria; p__Proteobacteria; c__Alphaproteobacteria; o__Rhizobiales
OTU_1815	4	0	1	1	1	0	0	0	0	0	0	0	5	0	3	4	0	0	0	1	0	0	0	0	0	0	0	0	0	0	0	2	0	1	0	1		k__Bacteria; p__Proteobacteria; c__Gammaproteobacteria; o__Legionellales; f__Coxiellaceae; g__; s__
OTU_1816	0	0	0	0	1	2	0	0	0	0	0	0	1	0	3	1	2	6	0	0	4	1	1	4	0	0	0	0	0	0	3	0	3	3	0	3		k__Bacteria; p__Planctomycetes; c__Phycisphaerae; o__WD2101; f__; g__; s__
OTU_1817	3	1	3	1	0	2	0	0	0	0	0	0	1	2	2	2	2	4	0	3	0	0	3	0	0	0	0	0	0	0	1	2	3	4	1	2		k__Bacteria; p__Proteobacteria; c__Alphaproteobacteria; o__Rhodospirillales; f__Rhodospirillaceae; g__; s__
OTU_1818	0	0	0	1	0	0	0	0	0	0	0	0	0	1	1	0	0	0	0	3	0	0	0	1	0	0	0	0	0	0	1	3	0	0	0	0		k__Bacteria; p__Actinobacteria; c__Acidimicrobiia; o__Acidimicrobiales; f__EB1017; g__; s__
OTU_1819	1	2	0	0	1	3	0	0	0	0	0	0	3	1	0	0	0	1	3	1	2	3	1	0	0	0	0	0	0	0	4	0	1	1	3	0		k__Bacteria; p__Proteobacteria; c__Betaproteobacteria; o__Rhodocyclales; f__Rhodocyclaceae
OTU_1820	0	4	0	0	0	0	0	0	0	0	0	0	2	8	0	0	1	0	0	3	1	0	1	0	0	0	0	0	0	0	3	6	3	0	5	1		k__Bacteria; p__Bacteroidetes; c__Sphingobacteriia; o__Sphingobacteriales; f__; g__; s__
OTU_1821	2	1	0	0	1	0	0	0	0	1	0	0	1	3	1	0	1	1	0	1	2	0	3	0	0	0	0	0	0	0	1	3	2	1	1	0		k__Bacteria
OTU_1822	0	1	0	1	0	0	0	0	0	0	0	0	0	1	0	0	2	0	0	2	0	0	1	0	0	0	0	0	0	0	4	0	3	1	0	0		k__Bacteria; p__Proteobacteria; c__Betaproteobacteria; o__SC-I-84; f__; g__; s__
OTU_1823	0	1	0	0	0	3	0	0	0	0	0	0	0	1	0	0	0	2	2	2	1	0	0	0	0	0	2	0	0	0	0	0	0	1	1	0		k__Bacteria
OTU_1824	2	0	1	1	0	1	0	0	0	0	0	0	3	3	0	0	7	1	0	4	0	0	0	0	0	0	0	0	0	0	5	1	2	0	3	2		k__Bacteria; p__Gemmatimonadetes; c__Gemmatimonadetes
OTU_1825	2	0	0	1	3	1	0	0	0	0	0	1	0	1	0	0	0	2	0	1	0	1	0	4	0	0	0	0	0	0	2	0	0	1	0	0		k__Bacteria; p__Proteobacteria; c__Deltaproteobacteria; o__MIZ46; f__; g__; s__
OTU_1826	9	56	0	0	5	1	3	0	0	0	0	0	0	7	1	0	3	0	0	1	11	23	3	3	2	1	2	0	1	3	1	3	30	0	3	1		k__Bacteria; p__Bacteroidetes; c__Sphingobacteriia; o__Sphingobacteriales; f__Sphingobacteriaceae
OTU_1827	7	8	6	7	4	6	0	0	0	0	0	0	5	8	3	5	4	7	5	9	8	5	10	8	0	0	0	0	2	1	15	10	5	5	8	5		k__Bacteria; p__Acidobacteria; c__Acidobacteria-6; o__iii1-15; f__; g__; s__
OTU_1828	0	0	0	0	1	0	0	1	0	0	0	0	0	2	0	0	0	0	3	2	0	0	0	3	1	0	0	0	0	0	2	3	0	0	1	0		k__Bacteria; p__Planctomycetes; c__Planctomycetia; o__Planctomycetales; f__Planctomycetaceae; g__Planctomyces; s__
OTU_1829	0	0	0	2	0	0	0	0	0	0	0	0	1	1	0	1	1	0	0	1	0	0	3	1	0	0	0	0	0	0	2	3	2	0	0	0		k__Bacteria; p__Bacteroidetes
OTU_1830	0	0	0	0	0	0	0	0	0	0	0	0	0	3	0	0	0	0	0	2	1	0	0	0	0	0	0	0	0	0	6	3	0	0	3	0		k__Bacteria
OTU_1831	1	0	0	1	2	0	0	0	0	0	0	0	0	0	0	0	2	0	5	0	0	2	0	2	0	0	0	0	0	0	0	0	0	0	1	0		k__Bacteria; p__Proteobacteria; c__Alphaproteobacteria; o__Rickettsiales; f__; g__; s__
OTU_1832	1	2	7	2	1	1	0	0	0	1	2	0	2	0	3	16	4	3	0	0	2	0	5	2	0	0	0	0	0	0	1	0	2	0	2	3		k__Bacteria; p__Proteobacteria; c__Alphaproteobacteria; o__Rhodospirillales; f__Rhodospirillaceae; g__; s__
OTU_1833	0	1	1	1	2	0	0	0	0	0	0	0	0	0	0	1	0	1	0	3	1	0	0	2	0	0	0	0	0	0	4	2	1	1	0	0		k__Bacteria; p__Elusimicrobia; c__Elusimicrobia; o__MVP-88; f__; g__; s__
OTU_1834	0	0	0	0	1	1	0	0	0	0	0	0	0	4	0	0	0	0	0	0	0	0	0	2	4	2	3	0	0	2	1	0	6	1	1	1		k__Bacteria; p__Chloroflexi; c__Chloroflexi; o__Chloroflexales
OTU_1835	14	16	26	34	17	34	14	31	8	19	33	20	62	66	70	81	72	33	16	39	16	16	20	17	19	24	119	76	33	67	22	39	93	56	36	79		k__Bacteria; p__Firmicutes; c__Bacilli; o__Bacillales; f__Bacillaceae; g__Bacillus; s__flexus
OTU_1836	2	0	3	3	1	2	0	0	0	0	0	0	2	0	5	4	2	4	0	1	0	2	1	2	0	0	0	0	0	0	0	4	2	2	0	5		k__Bacteria; p__Proteobacteria; c__Alphaproteobacteria; o__; f__; g__; s__
OTU_1837	0	1	1	0	0	0	0	0	0	0	0	0	1	2	0	0	0	0	0	0	2	0	2	0	0	0	0	0	0	0	0	0	0	0	1	0		k__Bacteria; p__Bacteroidetes; c__[Saprospirae]; o__[Saprospirales]; f__Chitinophagaceae; g__; s__
OTU_1838	0	0	1	0	2	0	0	0	0	0	0	0	2	2	1	1	0	2	0	0	0	0	0	1	0	0	0	0	0	0	0	0	0	1	0	0		k__Bacteria
OTU_1839	0	1	0	0	0	0	0	0	0	0	0	0	0	2	0	0	2	0	0	4	0	0	0	0	0	0	0	0	0	0	1	2	0	0	2	0		k__Bacteria; p__Proteobacteria
OTU_1840	0	1	0	0	0	0	0	0	0	0	0	0	0	3	0	0	0	0	6	11	0	0	0	0	0	0	0	0	0	0	0	2	0	0	0	0		k__Bacteria; p__Bacteroidetes; c__Sphingobacteriia; o__Sphingobacteriales; f__; g__; s__
OTU_1841	1	2	0	0	0	0	0	0	1	1	0	0	0	2	1	1	1	1	0	1	0	0	0	0	0	0	0	0	1	0	3	1	2	1	1	2		k__Bacteria; p__Actinobacteria; c__Actinobacteria; o__Actinomycetales
OTU_1842	0	0	1	0	0	0	0	0	0	0	0	0	1	2	0	0	1	1	0	1	0	0	2	1	0	0	0	0	0	0	0	0	2	0	0	1		k__Bacteria; p__Firmicutes; c__Clostridia; o__OPB54; f__; g__; s__
OTU_1843	0	1	0	0	0	0	0	1	0	0	0	0	0	1	1	0	2	3	0	0	1	0	0	1	0	0	1	0	0	0	1	0	1	0	2	0		k__Bacteria; p__Chloroflexi; c__Thermomicrobia; o__AKYG1722; f__; g__; s__
OTU_1844	1	1	4	0	1	0	0	0	0	0	0	0	1	0	0	1	0	1	2	0	0	0	1	0	0	0	0	0	0	0	0	0	1	2	1	0		k__Bacteria; p__Proteobacteria; c__Alphaproteobacteria; o__Rhodospirillales; f__Rhodospirillaceae; g__; s__
OTU_1845	0	0	2	3	0	1	0	0	0	2	0	0	6	0	4	6	2	0	0	0	0	0	0	0	0	0	0	0	0	0	0	0	0	2	1	0		k__Bacteria; p__Actinobacteria; c__Thermoleophilia; o__Solirubrobacterales
OTU_1846	0	0	0	1	3	1	0	0	0	0	0	0	3	3	0	0	2	1	0	0	0	0	0	0	0	0	0	0	0	0	0	0	1	1	0	0		k__Bacteria; p__Chloroflexi; c__Chloroflexi; o__AKIW781; f__; g__; s__
OTU_1847	5	7	2	11	3	4	0	0	0	1	0	0	5	11	3	4	8	7	2	9	6	3	6	5	0	0	0	0	0	0	12	10	9	12	7	8		k__Bacteria; p__Acidobacteria; c__Acidobacteriia; o__Acidobacteriales; f__Koribacteraceae; g__; s__
OTU_1848	1	3	0	1	0	0	0	0	0	0	0	0	0	1	1	0	2	2	1	0	1	1	2	1	0	0	0	0	0	0	2	0	1	1	2	0		k__Bacteria; p__Proteobacteria; c__Deltaproteobacteria; o__Syntrophobacterales; f__Syntrophobacteraceae; g__; s__
OTU_1849	0	0	2	2	3	1	0	0	2	1	1	0	2	6	6	2	3	3	1	6	0	1	2	2	0	2	0	1	0	0	0	6	5	3	1	7		k__Bacteria; p__Firmicutes; c__Bacilli; o__Bacillales
OTU_1850	0	0	0	0	0	0	0	0	0	0	0	0	1	1	0	0	2	0	0	1	0	1	0	0	0	0	0	0	0	0	0	2	1	0	2	0		k__Bacteria; p__Chloroflexi; c__Anaerolineae; o__GCA004; f__; g__; s__
OTU_1851	0	0	0	0	1	0	0	0	0	0	0	0	2	5	1	0	4	0	0	0	0	0	0	0	0	0	0	0	0	0	0	0	3	2	2	2		k__Bacteria; p__Acidobacteria; c__Solibacteres; o__Solibacterales
OTU_1852	0	0	0	0	0	0	0	0	0	0	0	0	0	1	14	0	0	0	0	0	0	0	0	0	0	0	0	0	0	0	0	2	0	0	2	0		k__Bacteria; p__Proteobacteria; c__Betaproteobacteria; o__Burkholderiales
OTU_1853	2	2	6	0	0	1	0	2	0	0	0	1	0	3	0	0	0	0	0	0	0	0	0	0	0	0	0	1	0	0	0	0	2	0	0	0		k__Bacteria; p__Proteobacteria
OTU_1854	1	0	0	0	2	0	0	0	0	0	0	0	3	2	1	0	4	2	1	4	1	1	0	0	0	0	0	0	0	0	1	2	2	1	2	0		k__Bacteria; p__Proteobacteria; c__Gammaproteobacteria; o__Legionellales; f__Coxiellaceae; g__; s__
OTU_1855	2	0	1	1	0	1	0	0	0	0	2	0	0	0	0	2	0	2	1	2	3	1	1	0	0	0	2	2	0	1	0	1	0	0	0	2		k__Bacteria; p__Proteobacteria; c__Alphaproteobacteria; o__Rickettsiales; f__mitochondria; g__Vermamoeba; s__vermiformis
OTU_1856	0	2	0	0	0	0	0	0	0	1	0	0	4	1	2	3	0	2	0	1	1	1	3	3	0	0	0	0	0	0	0	1	1	0	1	2		k__Bacteria; p__Actinobacteria; c__Actinobacteria; o__Actinomycetales; f__Thermomonosporaceae
OTU_1857	3	0	1	4	3	2	0	0	0	0	1	0	3	1	2	3	4	2	5	3	0	0	1	3	0	0	0	0	0	0	2	2	4	3	1	3		k__Bacteria; p__Acidobacteria; c__Solibacteres; o__Solibacterales; f__; g__; s__
OTU_1858	1	0	0	0	1	1	0	0	0	0	0	0	0	0	0	0	0	1	3	1	3	0	2	1	3	0	0	0	1	0	0	1	0	0	2	1		k__Bacteria; p__Planctomycetes; c__Planctomycetia; o__Gemmatales; f__Gemmataceae; g__Gemmata; s__
OTU_1859	0	0	0	0	2	0	1	0	0	0	0	0	0	1	0	0	0	0	0	4	0	0	0	0	0	0	0	0	0	0	1	2	0	1	3	0		k__Bacteria; p__Planctomycetes; c__Planctomycetia; o__Planctomycetales; f__Planctomycetaceae; g__Planctomyces; s__
OTU_1860	0	0	3	1	1	1	0	0	0	0	0	0	0	0	3	2	0	7	0	0	0	0	0	3	0	0	0	0	0	0	0	0	0	3	0	4		k__Bacteria; p__Chloroflexi; c__Ktedonobacteria; o__Thermogemmatisporales; f__Thermogemmatisporaceae; g__; s__
OTU_1861	0	0	0	0	0	0	0	0	0	0	0	0	10	2	0	0	0	0	5	0	0	0	0	0	0	0	0	0	0	0	0	0	0	0	0	0		k__Bacteria; p__Proteobacteria; c__Deltaproteobacteria; o__Myxococcales; f__; g__; s__
OTU_1862	3	1	0	0	1	1	0	0	0	1	1	0	1	1	2	2	2	2	0	1	2	1	0	4	0	0	0	0	2	0	1	0	0	1	0	1		k__Bacteria; p__Planctomycetes; c__Planctomycetia; o__Gemmatales; f__Gemmataceae
OTU_1863	0	0	0	1	0	2	0	0	0	0	0	0	2	0	3	1	1	0	0	2	0	0	0	0	0	0	0	0	0	0	0	1	2	4	0	0		k__Archaea; p__[Parvarchaeota]; c__[Parvarchaea]; o__YLA114; f__; g__; s__
OTU_1864	0	2	1	0	3	1	0	0	0	0	0	0	6	0	3	2	6	0	0	0	0	1	0	5	0	0	0	0	0	0	0	2	1	0	1	2		k__Bacteria; p__Chloroflexi; c__Anaerolineae; o__SBR1031; f__oc28; g__; s__
OTU_1865	0	0	6	5	0	3	0	0	0	0	0	0	0	0	1	0	0	0	0	0	0	0	0	0	0	0	0	0	0	0	0	1	0	0	0	0		k__Bacteria; p__TM6; c__SJA-4; o__; f__; g__; s__
OTU_1866	5	0	0	0	0	0	0	0	0	0	0	0	6	0	0	0	0	0	0	2	0	0	0	0	0	0	0	0	0	0	0	0	1	1	0	0		k__Bacteria; p__Verrucomicrobia; c__[Methylacidiphilae]; o__Methylacidiphilales; f__; g__; s__
OTU_1867	0	1	0	0	0	0	0	1	0	0	1	0	3	1	1	0	0	0	0	0	3	2	0	0	1	2	0	0	1	1	1	0	1	0	3	0		k__Bacteria; p__Proteobacteria; c__Alphaproteobacteria; o__Caulobacterales; f__Caulobacteraceae; g__Asticcacaulis; s__biprosthecium
OTU_1868	0	3	0	0	0	2	0	1	2	1	1	1	0	0	0	0	2	0	2	0	0	0	0	0	0	0	1	0	2	1	0	0	0	3	1	0		k__Bacteria; p__Chlamydiae; c__Chlamydiia; o__Chlamydiales; f__Parachlamydiaceae
OTU_1869	0	1	0	1	2	0	0	0	0	0	0	1	0	0	0	0	0	0	1	0	0	0	0	4	0	0	0	0	2	0	0	0	0	0	0	2		k__Bacteria; p__Bacteroidetes; c__[Saprospirae]; o__[Saprospirales]; f__Chitinophagaceae; g__; s__
OTU_1870	0	0	0	0	1	2	0	0	0	0	0	0	0	2	0	0	2	1	0	0	3	0	0	0	0	0	0	0	0	0	0	0	0	1	5	0		k__Bacteria; p__Bacteroidetes; c__Cytophagia; o__Cytophagales; f__Cytophagaceae; g__Hymenobacter; s__
OTU_1871	1	2	1	3	0	0	0	0	0	0	1	0	4	5	1	3	4	0	3	4	3	0	2	0	0	0	0	0	0	0	4	7	5	4	4	3		k__Bacteria; p__Acidobacteria; c__Acidobacteria-5; o__; f__; g__; s__
OTU_1872	0	0	0	2	0	0	0	0	0	0	0	0	1	2	1	3	1	0	0	2	0	0	0	0	0	0	0	0	0	0	0	0	0	1	1	0		k__Bacteria; p__Chloroflexi; c__Anaerolineae; o__SBR1031; f__oc28; g__; s__
OTU_1873	1	1	0	0	1	1	0	0	0	0	0	0	0	2	0	0	1	2	0	0	0	0	1	0	0	0	0	0	0	0	2	0	0	0	1	0		k__Bacteria; p__Proteobacteria; c__Gammaproteobacteria
OTU_1874	0	10	0	0	0	2	0	1	0	0	0	0	1	4	0	0	0	0	0	1	0	0	0	0	0	0	0	0	0	0	0	0	3	0	1	0		k__Bacteria; p__Chloroflexi; c__Anaerolineae; o__SBR1031; f__A4b; g__; s__
OTU_1875	1	1	1	1	3	2	1	1	0	0	0	2	1	0	2	0	3	0	1	0	2	2	2	2	0	0	2	0	0	0	1	0	3	1	1	4		k__Bacteria; p__Planctomycetes; c__Planctomycetia; o__Gemmatales; f__Gemmataceae; g__Gemmata; s__
OTU_1876	0	1	1	1	2	3	0	0	2	0	0	0	1	1	4	4	2	2	0	1	1	1	0	4	1	0	0	3	1	0	2	0	3	1	1	5		k__Bacteria; p__Planctomycetes; c__Planctomycetia; o__Gemmatales; f__Gemmataceae; g__; s__
OTU_1877	0	0	0	0	2	0	0	0	0	0	0	0	3	4	2	4	0	3	0	0	0	0	0	2	0	0	0	0	0	0	0	2	2	3	1	1		k__Bacteria; p__Firmicutes; c__Bacilli; o__Bacillales; f__Paenibacillaceae; g__Ammoniphilus; s__
OTU_1878	2	3	1	1	4	2	1	2	1	2	0	0	2	8	3	3	6	2	4	3	0	0	4	4	0	4	4	1	0	1	2	3	5	4	5	5		k__Bacteria; p__Actinobacteria; c__Actinobacteria; o__Actinomycetales; f__Nocardioidaceae; g__; s__
OTU_1879	0	1	0	0	0	0	0	0	0	0	0	0	1	0	0	0	0	0	0	0	0	0	0	6	0	0	0	0	0	2	0	0	0	0	0	0		k__Bacteria; p__Bacteroidetes; c__[Saprospirae]; o__[Saprospirales]; f__Chitinophagaceae; g__; s__
OTU_1880	1	2	4	1	3	3	0	0	0	0	0	0	1	5	4	2	1	1	1	3	0	2	3	0	0	0	0	0	0	0	0	1	1	3	6	1		k__Bacteria; p__Chloroflexi; c__TK10; o__B07_WMSP1; f__FFCH4570; g__; s__
OTU_1881	0	0	1	0	1	2	0	0	0	0	0	2	3	2	1	0	2	0	1	0	0	1	0	0	0	0	0	0	0	0	1	4	3	2	1	0		k__Bacteria; p__Actinobacteria; c__Actinobacteria
OTU_1882	0	0	0	0	0	0	0	0	0	0	0	0	2	1	1	2	0	0	1	0	0	0	0	0	0	0	0	0	0	0	0	0	0	6	1	1		k__Bacteria; p__Cyanobacteria; c__Chloroplast; o__Chlorophyta; f__Chlamydomonadaceae; g__Oophila; s__amblystomatis
OTU_1883	1	0	0	0	0	0	0	0	0	0	0	0	0	2	0	0	1	0	0	3	0	0	1	0	0	0	0	0	0	0	2	10	0	0	2	0		k__Bacteria; p__TM7; c__SC3; o__; f__; g__; s__
OTU_1884	2	0	1	6	0	1	1	0	0	0	3	1	3	8	5	5	7	3	0	2	1	1	3	2	2	0	0	0	0	0	1	2	6	0	2	6		k__Bacteria; p__Firmicutes; c__Clostridia; o__Clostridiales; f__Clostridiaceae; g__Clostridium
OTU_1885	0	0	0	0	0	0	0	0	1	0	0	0	2	5	0	0	2	0	0	3	0	0	2	0	0	1	0	0	0	0	2	0	2	0	1	0		k__Bacteria; p__Acidobacteria; c__Acidobacteria-6; o__iii1-15; f__; g__; s__
OTU_1886	0	2	2	1	0	2	0	0	0	0	2	0	4	4	3	3	3	2	0	0	1	1	0	2	0	0	0	0	0	1	0	3	3	0	4	4		k__Bacteria; p__Firmicutes; c__Bacilli; o__Bacillales; f__Paenibacillaceae; g__Brevibacillus; s__
OTU_1887	0	0	0	1	0	2	0	0	0	0	0	0	1	2	1	2	4	1	0	0	0	1	0	0	0	0	0	0	0	0	4	4	3	4	3	2		k__Bacteria; p__Tenericutes; c__Mollicutes; o__Anaeroplasmatales; f__Anaeroplasmataceae; g__Asteroleplasma; s__
OTU_1888	0	0	1	2	0	1	0	0	0	0	0	0	1	3	0	1	0	0	0	0	0	0	0	0	0	0	0	0	0	0	0	0	1	5	0	1		k__Bacteria; p__Proteobacteria; c__Gammaproteobacteria; o__Legionellales; f__Coxiellaceae; g__; s__
OTU_1889	1	1	0	0	0	0	0	2	0	0	0	0	1	2	0	2	3	0	0	5	2	1	0	0	2	0	0	0	1	0	3	12	3	1	6	2		k__Bacteria; p__Actinobacteria; c__MB-A2-108; o__0319-7L14; f__; g__; s__
OTU_1890	429	231	112	245	328	250	21	16	17	9	11	5	161	246	149	100	222	171	460	274	449	336	287	159	11	21	9	15	12	14	341	208	199	176	279	129		k__Bacteria; p__Proteobacteria; c__Betaproteobacteria; o__Burkholderiales; f__Comamonadaceae
OTU_1891	0	0	1	2	2	1	0	0	0	0	0	0	0	1	1	5	1	2	0	0	0	0	0	0	0	0	0	0	0	0	0	1	0	1	0	0		k__Bacteria; p__OD1; c__SM2F11; o__; f__; g__; s__
OTU_1892	3	0	1	0	0	0	0	0	0	0	0	0	0	0	0	0	0	1	2	1	0	0	0	2	0	0	0	0	0	0	0	0	0	5	1	2		k__Bacteria
OTU_1893	0	0	0	0	0	0	0	0	0	0	0	0	4	7	2	3	2	1	1	3	1	2	2	0	0	0	0	0	0	0	3	5	7	0	2	1		k__Bacteria; p__Gemmatimonadetes; c__Gemmatimonadetes; o__; f__; g__; s__
OTU_1894	0	0	0	0	0	0	0	0	0	0	0	0	3	0	1	0	0	0	0	0	0	0	0	2	0	1	0	0	0	0	0	0	1	6	2	0		k__Bacteria; p__Actinobacteria; c__Thermoleophilia; o__Solirubrobacterales; f__Patulibacteraceae; g__Patulibacter; s__
OTU_1895	6	4	5	3	3	5	0	3	0	3	2	0	4	2	4	3	4	6	2	3	6	2	2	6	0	0	2	2	0	0	3	1	2	5	7	6		k__Bacteria; p__Planctomycetes; c__Planctomycetia; o__Gemmatales; f__Isosphaeraceae; g__; s__
OTU_1896	0	0	0	2	1	0	0	0	0	0	0	0	0	0	0	0	0	0	1	0	0	1	0	0	0	0	0	2	0	0	0	0	1	0	0	0		k__Bacteria; p__Proteobacteria
OTU_1897	0	0	0	0	0	0	0	0	0	0	0	0	0	0	0	0	0	0	0	1	1	0	1	0	0	0	0	0	0	0	0	3	5	0	2	1		k__Bacteria; p__Chloroflexi; c__Anaerolineae; o__SBR1031; f__A4b; g__; s__
OTU_1898	0	1	1	1	5	0	0	0	0	0	0	0	4	1	2	2	1	0	3	0	2	4	1	0	0	0	0	0	0	0	1	0	0	0	3	2		k__Bacteria; p__Acidobacteria; c__Solibacteres; o__Solibacterales; f__; g__; s__
OTU_1899	0	0	0	2	1	1	0	0	0	0	0	0	0	2	0	0	2	2	1	1	0	2	0	1	0	0	0	0	0	0	1	5	3	2	2	0		k__Bacteria; p__Bacteroidetes; c__[Saprospirae]; o__[Saprospirales]
OTU_1900	1	0	1	2	1	1	0	0	0	0	0	0	1	0	2	3	0	3	0	0	0	0	2	3	0	0	0	0	0	0	4	4	0	3	2	2		k__Bacteria; p__Proteobacteria; c__Alphaproteobacteria
OTU_1901	0	1	0	0	0	0	0	0	0	0	0	0	3	2	4	2	2	1	1	4	1	0	0	0	0	0	0	1	0	0	4	5	0	2	3	0		k__Bacteria; p__Chloroflexi; c__Ellin6529; o__; f__; g__; s__
OTU_1902	0	0	2	0	3	0	0	0	0	1	0	0	1	0	3	0	2	2	0	0	2	1	0	1	0	0	0	0	0	1	2	0	0	3	0	0		k__Bacteria; p__Armatimonadetes; c__[Fimbriimonadia]; o__[Fimbriimonadales]; f__[Fimbriimonadaceae]; g__Fimbriimonas; s__
OTU_1903	0	4	0	0	0	0	0	0	0	0	0	0	2	3	0	0	0	0	0	1	0	0	0	0	0	0	0	0	0	0	1	0	3	0	0	0		k__Bacteria; p__Proteobacteria; c__Deltaproteobacteria
OTU_1904	0	0	0	1	0	0	0	0	0	0	0	0	2	2	0	1	0	3	0	0	0	0	0	0	0	0	0	0	0	0	0	1	1	1	2	1		k__Bacteria
OTU_1905	0	0	0	0	3	0	0	0	0	0	0	0	1	4	0	0	1	0	0	0	0	0	0	0	0	0	0	0	0	0	0	0	9	0	1	2		k__Bacteria; p__Acidobacteria; c__Solibacteres; o__Solibacterales; f__; g__; s__
OTU_1906	0	1	0	0	0	1	0	1	0	0	2	0	0	0	0	0	1	0	0	0	0	0	1	0	0	0	0	0	0	1	0	2	0	0	0	0		k__Bacteria
OTU_1907	1	1	5	2	2	3	0	0	0	0	0	1	0	2	2	0	2	1	3	1	0	0	1	0	0	0	0	0	0	0	2	1	3	2	2	4		k__Bacteria; p__Proteobacteria; c__Alphaproteobacteria; o__Rhodospirillales; f__Rhodospirillaceae; g__; s__
OTU_1908	0	0	0	0	1	2	0	0	0	0	0	0	0	0	0	0	0	2	0	0	8	0	4	1	0	0	0	0	1	0	0	2	0	0	1	5		k__Bacteria; p__Proteobacteria; c__Gammaproteobacteria; o__Legionellales; f__Coxiellaceae; g__Rickettsiella; s__
OTU_1909	0	0	4	4	0	0	0	0	0	0	0	0	0	0	0	3	0	0	0	0	1	0	0	0	0	0	0	0	0	0	2	0	0	0	0	0		k__Bacteria; p__Proteobacteria; c__Alphaproteobacteria; o__Rickettsiales; f__; g__; s__
OTU_1910	0	1	0	1	0	0	0	4	0	1	2	0	0	0	1	0	0	0	2	1	1	0	1	1	3	8	1	0	7	6	0	0	1	0	1	0		k__Bacteria; p__Proteobacteria; c__Alphaproteobacteria; o__Rhizobiales; f__Bradyrhizobiaceae; g__Bosea; s__genosp.
OTU_1911	1	2	0	3	0	0	0	0	0	0	0	0	5	1	0	0	0	0	0	1	0	0	2	0	0	0	0	0	0	0	1	0	2	0	0	0		k__Bacteria; p__Proteobacteria; c__Deltaproteobacteria; o__Bdellovibrionales; f__Bdellovibrionaceae; g__Bdellovibrio; s__
OTU_1912	0	10	0	0	0	0	0	0	0	0	0	0	0	1	0	0	0	0	8	0	0	0	15	0	3	0	0	0	0	0	0	0	0	0	0	0		k__Bacteria; p__Verrucomicrobia; c__Verrucomicrobiae; o__Verrucomicrobiales; f__Verrucomicrobiaceae; g__Prosthecobacter; s__debontii
OTU_1913	1	1	3	0	0	0	0	0	0	0	0	0	1	3	0	0	1	1	3	1	1	0	1	1	0	0	1	0	0	0	2	5	1	2	5	3		k__Bacteria; p__Proteobacteria; c__Deltaproteobacteria; o__Myxococcales; f__; g__; s__
OTU_1914	2	1	0	1	4	0	0	0	0	0	0	0	2	7	0	1	1	1	5	4	3	1	1	1	0	0	0	0	0	0	10	6	3	1	3	2		k__Bacteria; p__Planctomycetes; c__Phycisphaerae; o__WD2101; f__; g__; s__
OTU_1915	0	3	2	1	1	0	0	1	4	0	2	0	2	1	1	1	3	2	1	1	0	0	3	3	0	0	2	0	1	0	0	0	0	0	0	0		k__Bacteria; p__Planctomycetes; c__Planctomycetia; o__Gemmatales; f__Isosphaeraceae; g__; s__
OTU_1916	0	1	1	1	0	0	0	0	0	0	0	0	0	0	0	0	0	2	0	1	2	0	0	1	0	0	0	0	0	0	0	1	1	1	0	2		k__Bacteria; p__Bacteroidetes; c__[Saprospirae]; o__[Saprospirales]; f__Chitinophagaceae; g__; s__
OTU_1917	0	0	0	0	0	1	0	0	0	0	0	0	0	0	2	2	0	3	0	1	1	0	1	0	0	0	0	0	0	0	1	0	0	0	0	4		k__Bacteria; p__Chloroflexi; c__Ktedonobacteria; o__Thermogemmatisporales; f__Thermogemmatisporaceae; g__; s__
OTU_1918	0	1	0	0	1	0	1	1	0	0	1	0	0	0	0	0	3	0	0	0	0	1	1	1	0	0	2	0	1	0	1	0	2	2	0	0		k__Bacteria; p__Planctomycetes; c__Planctomycetia; o__Gemmatales; f__Gemmataceae; g__Gemmata; s__
OTU_1919	0	1	1	3	1	1	0	0	0	0	0	0	1	3	0	0	2	0	0	2	0	0	1	2	0	0	0	0	0	0	4	2	1	1	0	0		k__Bacteria; p__Proteobacteria; c__Deltaproteobacteria; o__Syntrophobacterales; f__Syntrophobacteraceae; g__; s__
OTU_1920	0	0	0	0	0	0	0	0	0	0	0	0	1	1	8	5	0	0	0	0	0	0	0	0	0	0	0	0	0	0	1	0	0	0	1	0		k__Bacteria; p__Proteobacteria; c__Gammaproteobacteria; o__Legionellales; f__Coxiellaceae; g__Aquicella; s__
OTU_1921	0	1	2	0	2	0	0	0	0	0	0	0	0	0	1	2	0	2	0	0	0	0	1	0	0	0	0	0	0	0	0	0	0	1	1	0		k__Bacteria; p__Planctomycetes; c__Planctomycetia; o__Gemmatales; f__Gemmataceae; g__; s__
OTU_1922	0	1	0	0	0	1	0	0	0	0	0	0	0	0	3	2	1	0	0	1	0	1	0	0	0	0	0	0	0	0	0	0	0	0	0	3		k__Bacteria
OTU_1923	0	0	0	0	0	0	0	0	0	1	0	0	1	0	1	0	0	1	1	2	0	1	1	2	0	0	0	0	0	0	2	0	0	1	1	0		k__Bacteria; p__Planctomycetes; c__Phycisphaerae; o__WD2101; f__; g__; s__
OTU_1924	0	1	1	1	0	0	0	0	0	0	0	0	1	3	2	1	1	1	1	0	1	1	0	0	0	0	0	0	0	0	0	4	0	2	0	0		k__Bacteria; p__Bacteroidetes
OTU_1925	2	1	2	0	0	0	1	2	0	0	0	0	2	1	0	0	3	0	1	3	4	2	0	5	0	0	1	0	0	0	2	0	0	0	3	2		k__Bacteria; p__Planctomycetes; c__Planctomycetia; o__Gemmatales; f__Gemmataceae; g__Gemmata; s__
OTU_1926	0	1	0	2	1	3	0	0	0	0	0	0	0	1	0	0	1	0	0	0	0	0	0	0	0	0	0	0	0	0	0	0	0	1	0	2		k__Bacteria
OTU_1927	2	2	2	0	2	0	0	0	0	0	0	0	0	1	0	0	1	1	0	0	0	2	0	2	0	0	0	0	0	0	2	0	3	2	3	1		k__Bacteria; p__Armatimonadetes; c__OPB50; o__; f__; g__; s__
OTU_1928	0	0	0	0	0	0	0	0	0	0	0	0	0	0	1	0	0	0	5	0	0	0	6	1	0	0	0	0	0	0	0	0	0	2	0	0		k__Bacteria; p__Tenericutes; c__Mollicutes; o__Entomoplasmatales; f__; g__; s__
OTU_1929	0	2	0	0	0	3	0	0	0	0	0	0	0	1	1	0	1	2	1	2	0	0	1	0	0	0	0	0	0	0	0	0	1	0	0	0		k__Bacteria; p__Proteobacteria; c__Deltaproteobacteria; o__; f__; g__; s__
OTU_1930	3	0	3	0	1	0	0	0	0	0	0	0	1	2	2	4	2	1	0	0	0	1	1	1	0	0	0	0	0	0	4	1	1	4	0	0		k__Bacteria; p__Gemmatimonadetes; c__Gemmatimonadetes; o__Gemmatimonadales; f__Ellin5301; g__; s__
OTU_1931	0	0	0	0	0	1	0	1	0	0	0	0	0	1	0	0	2	0	3	3	0	0	1	0	0	0	0	0	0	0	4	2	0	1	3	2		k__Bacteria; p__Acidobacteria; c__Acidobacteria-6; o__CCU21; f__; g__; s__
OTU_1932	1	3	0	0	5	0	0	0	0	0	0	0	0	4	0	0	1	0	2	1	0	0	0	1	0	0	0	0	0	0	1	0	2	0	1	3		k__Bacteria; p__Bacteroidetes; c__Sphingobacteriia; o__Sphingobacteriales; f__; g__; s__
OTU_1933	0	1	0	3	0	0	0	0	0	0	0	0	0	3	0	0	1	0	0	4	0	0	2	0	0	0	0	0	0	0	0	4	1	0	2	0		k__Bacteria; p__Proteobacteria; c__Deltaproteobacteria; o__NB1-j; f__NB1-i; g__; s__
OTU_1934	0	3	2	0	0	0	0	0	0	0	1	0	1	3	2	5	2	2	0	0	1	0	0	0	0	0	0	0	0	0	0	0	2	3	2	3		k__Archaea; p__Crenarchaeota; c__Thaumarchaeota; o__Nitrososphaerales; f__Nitrososphaeraceae; g__Candidatus Nitrososphaera; s__
OTU_1935	0	0	0	0	0	0	0	0	0	0	0	0	0	0	0	0	3	1	0	1	0	0	0	0	0	0	0	0	0	0	5	3	0	1	1	0		k__Bacteria; p__Bacteroidetes; c__[Saprospirae]; o__[Saprospirales]; f__Chitinophagaceae; g__; s__
OTU_1936	1	0	0	0	3	0	0	0	0	0	0	0	2	1	0	1	3	1	0	0	0	0	0	0	0	0	0	0	0	0	0	0	0	1	0	0		k__Bacteria; p__Proteobacteria; c__TA18; o__PHOS-HD29; f__; g__; s__
OTU_1937	0	0	3	0	1	1	0	0	0	0	0	0	0	2	0	0	0	0	4	0	0	0	0	3	0	2	0	0	0	0	0	0	1	0	0	0		k__Bacteria; p__Verrucomicrobia; c__Opitutae; o__Opitutales; f__Opitutaceae
OTU_1938	1	1	1	1	0	1	0	0	0	0	0	0	0	1	0	0	2	1	0	2	0	3	1	0	0	0	0	0	0	0	1	1	0	0	0	1		k__Bacteria; p__Proteobacteria; c__Deltaproteobacteria; o__FAC87; f__; g__; s__
OTU_1939	7	2	1	0	0	0	0	0	0	0	0	0	1	2	2	1	3	1	0	1	1	0	0	1	0	0	0	0	0	0	1	5	1	1	6	2		k__Bacteria; p__Verrucomicrobia; c__[Pedosphaerae]; o__[Pedosphaerales]; f__; g__; s__
OTU_1940	4	2	1	1	0	0	1	0	0	0	0	0	0	0	2	0	0	0	0	1	0	0	0	0	0	0	0	0	0	0	0	0	3	0	1	0		k__Bacteria; p__Proteobacteria; c__Deltaproteobacteria; o__Myxococcales
OTU_1941	1	2	3	5	8	5	0	0	0	0	0	0	2	2	1	1	5	1	4	5	4	2	3	4	0	0	0	0	0	0	3	0	0	1	1	5		k__Bacteria; p__Cyanobacteria; c__4C0d-2; o__MLE1-12; f__; g__; s__
OTU_1942	0	0	0	0	0	1	0	0	0	0	0	0	0	0	0	0	1	0	0	0	0	0	0	0	0	0	0	0	0	0	1	0	0	4	3	0		k__Bacteria
OTU_1943	1	0	1	0	1	0	0	0	0	0	0	0	0	0	1	0	0	1	1	0	0	0	0	0	0	0	0	0	0	0	0	3	0	0	1	0		k__Bacteria; p__Proteobacteria; c__Deltaproteobacteria; o__Myxococcales
OTU_1944	0	5	2	2	0	1	0	0	0	0	0	0	1	2	4	4	0	1	0	3	2	1	2	0	0	0	0	0	0	0	0	0	2	2	0	0		k__Bacteria; p__Actinobacteria; c__Actinobacteria; o__Actinomycetales; f__Micromonosporaceae; g__Catellatospora; s__
OTU_1945	0	0	0	0	0	0	0	0	0	0	0	0	0	0	0	0	1	0	0	0	0	4	0	0	0	0	0	0	0	0	0	3	3	0	1	0		k__Bacteria; p__Chlamydiae; c__Chlamydiia; o__Chlamydiales
OTU_1946	0	0	5	1	3	0	0	0	0	0	0	0	0	0	0	0	0	1	0	0	0	0	0	1	0	0	0	0	0	0	0	1	0	0	0	2		k__Bacteria; p__OD1; c__SM2F11; o__; f__; g__; s__
OTU_1947	0	0	1	1	1	3	0	0	0	0	0	0	0	0	1	0	2	1	0	0	0	0	0	0	0	0	0	0	0	0	1	0	0	0	0	0		k__Bacteria
OTU_1948	0	0	3	1	0	1	0	0	0	0	0	0	0	0	1	2	1	2	0	2	0	0	0	3	0	0	0	0	0	0	0	0	0	0	0	4		k__Bacteria; p__Proteobacteria; c__Deltaproteobacteria; o__Myxococcales; f__; g__; s__
OTU_1949	0	0	0	1	1	0	0	0	0	0	0	0	0	0	0	0	0	0	0	4	2	0	4	5	0	0	0	0	0	0	0	1	0	0	1	3		k__Bacteria; p__Proteobacteria; c__Deltaproteobacteria; o__; f__; g__; s__
OTU_1950	1	1	0	2	0	0	0	0	0	0	0	0	0	1	2	2	3	0	0	1	0	2	3	2	0	0	0	0	0	0	0	3	1	5	1	4		k__Bacteria; p__Verrucomicrobia; c__[Pedosphaerae]; o__[Pedosphaerales]; f__Ellin515; g__; s__
OTU_1951	2	1	0	2	0	0	0	0	0	0	0	0	1	0	0	0	2	1	0	0	0	0	0	0	0	0	0	0	0	0	0	0	0	5	0	0		k__Bacteria; p__Chlamydiae; c__Chlamydiia; o__Chlamydiales; f__Rhabdochlamydiaceae; g__Candidatus Rhabdochlamydia; s__
OTU_1952	0	0	1	0	0	0	0	0	0	1	0	0	0	0	0	0	2	2	0	0	0	0	1	0	0	0	0	1	0	0	0	0	1	0	0	1		k__Bacteria; p__Chloroflexi; c__C0119; o__; f__; g__; s__
OTU_1953	0	0	2	0	0	0	0	0	0	0	0	0	0	1	1	1	0	1	0	2	0	0	1	0	0	0	0	0	0	0	0	3	1	2	2	2		k__Bacteria; p__Proteobacteria; c__Gammaproteobacteria; o__Legionellales; f__Coxiellaceae; g__; s__
OTU_1954	0	2	1	1	0	0	0	0	0	0	0	0	2	0	1	1	1	1	0	1	1	0	0	0	0	0	0	0	0	0	0	2	0	0	0	0		k__Bacteria
OTU_1955	0	0	0	0	0	0	0	0	0	0	0	0	0	0	0	1	2	1	1	0	0	1	1	2	0	0	0	0	0	0	0	0	0	0	0	0		k__Bacteria; p__Armatimonadetes; c__Chthonomonadetes; o__Chthonomonadales
OTU_1956	0	0	1	1	0	0	0	0	0	0	0	0	0	0	1	0	2	0	0	3	0	0	0	0	0	0	0	0	0	0	1	0	0	2	1	0		k__Bacteria
OTU_1957	3	4	0	0	0	0	0	0	0	0	0	0	1	3	0	0	0	0	1	1	0	0	1	0	0	0	0	0	0	0	4	5	0	2	1	0		k__Bacteria; p__Planctomycetes; c__vadinHA49; o__DH61; f__; g__; s__
OTU_1958	0	0	1	1	0	0	0	0	0	0	0	0	1	1	2	2	0	2	1	2	0	0	0	1	0	0	0	0	0	0	0	2	0	3	0	0		k__Bacteria; p__Chloroflexi; c__TK10; o__AKYG885; f__5B-12; g__; s__
OTU_1959	1	2	0	1	6	3	0	0	0	0	0	0	4	4	0	0	3	0	4	1	0	3	2	3	0	0	0	0	0	0	1	0	0	2	2	0		k__Bacteria; p__Elusimicrobia; c__Elusimicrobia; o__FAC88; f__; g__; s__
OTU_1960	0	2	0	0	1	2	0	0	0	0	0	0	3	4	1	1	9	1	1	4	0	1	2	1	0	0	0	0	0	0	1	11	5	3	3	1		k__Bacteria; p__Verrucomicrobia; c__[Pedosphaerae]; o__[Pedosphaerales]; f__Ellin515; g__; s__
OTU_1961	2	9	6	5	6	1	0	1	0	0	0	1	4	2	3	1	3	0	4	3	1	8	2	4	0	0	0	0	0	0	1	1	4	3	1	0		k__Bacteria; p__Proteobacteria; c__Deltaproteobacteria; o__MIZ46; f__; g__; s__
OTU_1962	0	1	0	0	0	0	0	0	0	0	0	0	0	1	0	0	2	0	0	2	0	0	2	2	0	0	0	0	0	0	0	0	0	0	0	0		k__Bacteria; p__Bacteroidetes; c__Sphingobacteriia; o__Sphingobacteriales; f__; g__; s__
OTU_1963	2	1	0	1	0	0	0	0	0	0	0	0	2	1	1	1	2	0	2	1	0	2	0	1	0	0	0	0	0	0	0	3	2	0	1	3		k__Bacteria; p__Proteobacteria; c__Gammaproteobacteria; o__Xanthomonadales; f__Sinobacteraceae; g__; s__
OTU_1964	1	0	1	5	1	1	0	0	0	0	0	0	0	0	0	0	3	0	0	0	1	0	1	0	0	0	0	0	0	0	1	0	0	1	1	1		k__Bacteria; p__Proteobacteria; c__Alphaproteobacteria; o__Rhodospirillales; f__Rhodospirillaceae; g__; s__
OTU_1965	0	0	0	0	2	0	0	0	0	0	0	0	1	1	0	0	0	1	0	0	0	0	0	0	0	0	0	0	0	0	2	0	2	0	0	0		k__Bacteria; p__Actinobacteria; c__Acidimicrobiia; o__Acidimicrobiales; f__EB1017; g__; s__
OTU_1966	0	0	5	4	0	1	0	0	1	0	0	0	0	0	3	5	1	2	0	0	0	0	3	2	0	0	0	0	0	0	0	1	2	0	2	7		k__Bacteria; p__Actinobacteria; c__Actinobacteria; o__Actinomycetales
OTU_1967	0	0	0	0	0	0	0	0	0	0	2	0	3	1	1	3	1	4	1	0	0	0	0	0	0	0	0	0	0	0	0	0	5	1	3	1		k__Bacteria
OTU_1968	2	0	0	0	0	0	0	0	0	0	1	0	0	1	2	0	1	0	0	0	0	0	0	0	0	0	0	1	0	1	2	2	2	1	2	0		k__Bacteria; p__Chloroflexi; c__Chloroflexi; o__[Roseiflexales]; f__; g__; s__
OTU_1969	0	1	0	4	0	0	0	0	0	0	0	0	0	1	0	1	2	0	0	0	1	1	4	0	0	0	0	0	0	0	1	3	1	1	3	0		k__Bacteria; p__Verrucomicrobia; c__[Pedosphaerae]; o__[Pedosphaerales]
OTU_1970	0	0	0	1	2	0	0	0	0	0	0	0	2	2	2	0	0	0	1	0	0	0	2	0	0	0	0	1	0	0	0	3	0	1	0	3		k__Bacteria; p__Proteobacteria; c__Alphaproteobacteria; o__Rickettsiales; f__mitochondria
OTU_1971	0	4	0	0	2	0	0	0	0	0	0	0	0	3	0	0	1	0	1	2	0	0	0	0	0	0	0	0	0	0	1	8	2	0	1	0		k__Bacteria
OTU_1972	0	0	0	1	0	0	0	0	0	0	0	0	2	2	2	1	0	0	0	1	0	0	0	0	0	0	0	0	0	0	0	0	4	0	0	3		k__Bacteria; p__Proteobacteria; c__Alphaproteobacteria; o__Rickettsiales; f__mitochondria; g__Acanthamoeba; s__palestinensis
OTU_1973	0	2	1	2	0	1	0	0	0	0	0	0	1	0	1	4	1	3	0	0	0	2	0	0	0	0	0	0	0	0	0	0	3	1	2	0		k__Bacteria; p__WPS-2; c__; o__; f__; g__; s__
OTU_1974	0	2	1	2	0	1	0	0	0	0	0	0	5	3	2	4	3	4	1	4	0	0	0	0	0	0	3	0	0	0	0	2	3	2	0	0		k__Bacteria; p__Firmicutes; c__Clostridia; o__Clostridiales; f__Clostridiaceae; g__Clostridium
OTU_1975	1	4	0	0	0	0	0	0	0	0	0	0	0	5	0	0	0	0	0	0	0	0	0	0	0	0	0	0	0	0	0	0	0	0	1	0		k__Bacteria; p__Proteobacteria; c__Gammaproteobacteria; o__Legionellales
OTU_1976	0	2	2	3	2	0	0	0	0	0	0	0	0	1	1	4	1	1	1	0	0	0	2	0	0	0	0	0	0	0	1	0	0	1	0	3		k__Bacteria; p__OD1; c__SM2F11; o__; f__; g__; s__
OTU_1977	0	1	0	0	0	0	0	0	0	0	0	0	2	1	1	2	2	1	0	0	0	0	2	0	0	0	0	0	0	0	0	4	1	1	0	0		k__Bacteria; p__Firmicutes; c__Clostridia; o__OPB54; f__; g__; s__
OTU_1978	2	0	1	0	4	3	0	0	0	0	0	0	0	0	2	1	0	1	4	1	0	0	1	2	0	0	0	0	0	0	0	1	2	1	2	0		k__Bacteria; p__Proteobacteria; c__Gammaproteobacteria; o__Legionellales; f__Coxiellaceae; g__Aquicella; s__
OTU_1979	1	2	0	0	0	0	0	0	0	0	0	0	2	2	3	0	3	1	0	0	0	0	2	0	0	0	0	0	0	0	1	2	2	1	2	0		k__Bacteria; p__Proteobacteria; c__Gammaproteobacteria; o__Legionellales; f__; g__; s__
OTU_1980	0	1	0	0	0	0	0	0	0	0	0	0	3	3	0	1	1	0	1	2	0	0	4	1	0	0	0	0	0	0	2	1	2	2	2	0		k__Bacteria; p__Chloroflexi; c__Chloroflexi; o__[Roseiflexales]; f__[Kouleothrixaceae]; g__; s__
OTU_1981	2	0	2	0	0	0	0	0	0	0	0	0	0	0	0	0	0	0	3	0	2	1	0	0	0	0	0	0	0	0	1	0	0	0	0	0		k__Bacteria; p__Planctomycetes; c__vadinHA49; o__p04_C01; f__; g__; s__
OTU_1982	1	0	0	0	0	0	0	10	0	0	0	11	0	0	0	0	0	0	0	0	0	0	0	0	0	0	0	0	0	0	0	0	0	0	0	0		k__Bacteria; p__Bacteroidetes; c__Bacteroidia; o__Bacteroidales; f__Prevotellaceae; g__Prevotella; s__copri
OTU_1983	2	0	0	0	2	0	0	0	0	0	0	0	1	1	0	0	2	0	0	3	1	1	0	0	0	0	0	0	0	0	4	2	0	0	2	0		k__Bacteria; p__Actinobacteria; c__Acidimicrobiia; o__Acidimicrobiales; f__; g__; s__
OTU_1984	0	2	0	0	0	0	0	0	0	0	0	0	0	0	0	0	1	0	0	2	0	0	3	0	0	0	0	0	0	0	0	2	0	0	0	0		k__Bacteria; p__Proteobacteria; c__Deltaproteobacteria; o__Myxococcales; f__; g__; s__
OTU_1985	1	0	0	1	0	0	0	0	0	0	0	0	0	1	0	0	0	0	2	3	0	0	0	0	2	0	0	0	0	0	1	4	0	2	0	0		k__Bacteria; p__Armatimonadetes; c__Chthonomonadetes; o__SJA-22; f__; g__; s__
OTU_1986	0	0	3	3	0	2	0	0	0	0	0	0	2	0	2	1	0	0	0	1	0	0	2	1	0	0	0	0	0	0	0	0	0	0	0	1		k__Bacteria; p__Acidobacteria; c__[Chloracidobacteria]; o__; f__; g__; s__
OTU_1987	2	2	4	6	3	2	0	0	0	0	0	0	1	0	0	1	0	2	1	1	0	1	1	1	0	0	0	1	0	5	0	0	2	0	0	4		k__Bacteria; p__Proteobacteria
OTU_1988	1	0	0	0	1	2	0	0	0	0	0	0	0	0	1	0	0	0	3	3	0	1	0	1	0	0	0	0	0	0	1	0	3	1	0	0		k__Bacteria; p__Armatimonadetes; c__Chthonomonadetes; o__Chthonomonadales; f__Chthonomonadaceae
OTU_1989	0	1	0	0	0	0	0	2	0	0	0	0	0	0	0	1	0	1	0	0	0	1	2	1	0	0	0	0	0	0	4	0	1	0	1	0		k__Bacteria; p__Chloroflexi; c__Thermomicrobia; o__JG30-KF-CM45; f__; g__; s__
OTU_1990	0	0	0	0	0	0	0	0	0	0	0	0	0	0	0	0	0	0	0	0	0	0	0	7	0	0	0	0	0	0	0	0	0	0	0	0		k__Bacteria; p__Proteobacteria; c__Betaproteobacteria
OTU_1991	0	0	0	0	0	0	0	0	0	0	0	0	2	0	0	3	1	1	1	0	0	0	0	2	0	0	0	0	0	1	0	0	0	3	2	0		k__Bacteria; p__Cyanobacteria; c__Chloroplast; o__Streptophyta; f__; g__; s__
OTU_1992	0	1	7	3	0	1	0	0	0	0	0	0	1	1	3	1	0	3	0	0	0	1	2	6	0	0	0	0	0	0	0	2	0	1	1	3		k__Bacteria; p__Proteobacteria; c__Alphaproteobacteria
OTU_1993	0	0	0	7	0	0	0	0	0	0	0	0	1	0	0	0	0	0	0	3	0	0	0	0	0	0	0	0	0	0	1	0	0	0	0	0		k__Bacteria; p__Proteobacteria; c__Gammaproteobacteria; o__Xanthomonadales; f__Xanthomonadaceae
OTU_1994	1	0	0	0	0	1	0	0	0	0	0	0	0	0	0	0	0	0	6	1	2	0	2	1	0	0	0	0	0	0	3	1	0	1	1	0		k__Bacteria; p__Proteobacteria; c__Gammaproteobacteria; o__Xanthomonadales; f__Sinobacteraceae; g__; s__
OTU_1995	0	0	0	0	0	1	0	0	0	0	0	0	0	1	0	1	0	0	2	0	0	0	1	0	0	0	0	0	0	0	4	0	1	1	0	0		k__Bacteria; p__Planctomycetes; c__Planctomycetia; o__Gemmatales; f__Gemmataceae; g__; s__
OTU_1996	0	2	0	0	0	0	0	0	0	0	0	0	2	2	3	0	0	0	0	2	0	0	0	0	0	0	0	0	0	0	0	1	0	1	0	0		k__Bacteria; p__Verrucomicrobia; c__[Pedosphaerae]; o__[Pedosphaerales]
OTU_1997	2	0	0	1	0	0	0	0	0	0	0	0	0	0	0	1	0	0	1	2	0	0	0	1	0	0	0	0	0	0	2	0	0	0	1	0		k__Bacteria
[truncated: 4,775 more rows]
