# Supplementary material for: Effects of an EPSPS-transgenic soybean line ZUTS31 on root-associated bacterial communities during field growth
Source: PLoS One. 2018 Feb 6;13(2):e0192008. doi: 10.1371/journal.pone.0192008 (PMC5800644; doi:10.1371/journal.pone.0192008)
Supplement: S24 Table — (XLS) [file pone.0192008.s037.xls]

## Sheet: HC3ASO-vs-Z31ASO.test
S24 Table Relative abundances of bacterial phyla at the vegetative stage （sheet 1）
Taxa	mean of HC3ASO	variance of HC3ASO	standard error of HC3ASO	mean of Z31ASO	variance of Z31ASO	standard error of Z31ASO	p-value	q value
k__Bacteria;p__Proteobacteria;	0.266302	0.000466656	0.0108011	0.277451	0.000170423	0.00652731	0.445629	1
k__Bacteria;p__Acidobacteria;	0.2268	0.000182066	0.00674659	0.202579	0.000434529	0.0104227	0.0781143	0.937371
k__Bacteria;p__Bacteroidetes;	0.173171	0.000565965	0.011895	0.194554	0.00197884	0.0222421	0.468171	1
k__Bacteria;p__Chloroflexi;	0.0447618	0.000229914	0.00758146	0.0358611	3.53169e-05	0.0029714	0.280743	1
k__Bacteria;p__Cyanobacteria;	0.00693081	1.65322e-05	0.00203299	0.0112684	8.28996e-05	0.00455246	0.459371	1
k__Bacteria;p__Verrucomicrobia;	0.0654414	0.000233303	0.00763713	0.0600096	8.14041e-05	0.00451121	0.5956	1
k__Bacteria;p__Gemmatimonadetes;	0.0538547	5.87968e-05	0.00383395	0.0527935	3.16161e-05	0.00281141	0.8246	1
k__Bacteria;p__Actinobacteria;	0.0503926	0.000198514	0.00704475	0.0577214	1.65097e-05	0.00203161	0.3714	1
k__Bacteria;p__Planctomycetes;	0.0488672	1.99765e-05	0.00223475	0.0457434	1.45766e-05	0.00190896	0.299029	1
k__Archaea;p__Crenarchaeota;	0.0183318	4.97031e-06	0.00111471	0.0195588	3.92869e-05	0.00313396	0.743629	1
k__Bacteria;p__Firmicutes;	0.00974293	8.08414e-06	0.00142163	0.0112816	4.57682e-06	0.00106968	0.464514	1
k__Bacteria;p__Spirochaetes;	0.000464265	5.44514e-07	0.000368956	3.31618e-05	2.52199e-09	2.51097e-05	0.245743	1
k__Bacteria;p__Nitrospirae;	0.004961	1.89606e-06	0.000688488	0.00529925	3.70849e-07	0.000304487	0.695971	1
k__Bacteria;p__Armatimonadetes;	0.00968987	2.86656e-06	0.000846546	0.00738181	2.19466e-06	0.000740719	0.0686286	0.937371
k__Bacteria;p__TM7;	0.00232796	1.37654e-07	0.000185508	0.0026861	1.18352e-06	0.000543947	0.590571	1
k__Bacteria;p__OD1;	0.00147238	3.08034e-07	0.000277504	0.00101475	3.67741e-08	9.58828e-05	0.158057	1
k__Bacteria;p__Fibrobacteres;	0.00165809	9.56478e-07	0.000488998	0.00122035	2.69794e-07	0.000259708	0.498029	1
k__Bacteria;p__WS3;	0.000537221	1.85043e-07	0.000215083	0.000517324	5.27858e-08	0.000114876	0.906571	1
k__Bacteria;p__Elusimicrobia;	0.00236775	8.97944e-08	0.000149829	0.00224837	2.55131e-08	7.98641e-05	0.539943	1
k__Bacteria;p__Chlamydiae;	0.00128004	1.38592e-07	0.00018614	0.000835677	1.7126e-08	6.54333e-05	0.0554286	0.937371
k__Bacteria;p__Chlorobi;	0.00141932	9.4076e-08	0.000153359	0.00136627	1.02052e-07	0.000159728	0.814486	1
k__Bacteria;p__Tenericutes;	0.000888736	6.87388e-08	0.00013109	0.000842309	2.69501e-07	0.000259567	0.862314	1
k__Bacteria;p__OP3;	6.63236e-05	2.34603e-10	7.65838e-06	6.63236e-05	7.0381e-10	1.32647e-05	0.944486	1
k__Bacteria;p__TM6;	0.000424471	1.87683e-08	6.84987e-05	0.000457633	1.80058e-08	6.70929e-05	0.7544	1
k__Bacteria;p__WPS-2;	0.00107444	2.88328e-07	0.000268481	0.000689765	2.91377e-07	0.000269897	0.3296	1
k__Archaea;p__[Parvarchaeota];	0.000285191	7.21405e-09	4.24678e-05	0.000145912	3.04984e-09	2.76127e-05	0.0276286	0.937371
k__Bacteria;p__FBP;	0.000649971	3.77711e-08	9.7174e-05	0.00070303	6.33429e-09	3.97941e-05	0.644057	1
k__Archaea;p__Euryarchaeota;	0.000172441	8.21112e-09	4.53076e-05	0.000126015	2.05278e-09	2.26538e-05	0.420057	1
k__Bacteria;p__BRC1;	0.000132647	5.16127e-09	3.5921e-05	0.000205603	1.14369e-08	5.34718e-05	0.260229	1
k__Bacteria;p__FCPU426;	1.98971e-05	6.45159e-10	1.27e-05	3.31618e-05	2.52199e-09	2.51097e-05	0.677371	1
k__Bacteria;p__OP11;	1.98971e-05	6.45159e-10	1.27e-05	1.32647e-05	7.0381e-10	1.32647e-05	1	1
k__Bacteria;p__AD3;	0.000165809	9.09088e-09	4.76731e-05	9.94853e-05	6.74485e-09	4.10635e-05	0.304514	1
k__Bacteria;p__GN02;	1.32647e-05	7.0381e-10	1.32647e-05	1.98971e-05	6.45159e-10	1.27e-05	1	1
k__Bacteria;p__Fusobacteria;	0	0	0	0	0	0	1	1
k__Bacteria;p__WS2;	0	0	0	2.65294e-05	2.81524e-09	2.65294e-05	0.342829	1
k__Bacteria;p__MVS-104;	2.65294e-05	9.38414e-10	1.53168e-05	1.32647e-05	2.34603e-10	7.65838e-06	0.504543	1
k__Bacteria;p__BHI80-139;	0	0	0	0	0	0	1	1
k__Bacteria;p__[Thermi];	6.63236e-06	1.75953e-10	6.63236e-06	1.32647e-05	7.0381e-10	1.32647e-05	1	1
k__Bacteria;p__GN04;	0	0	0	0	0	0	1	1
k__Bacteria;p__SBR1093;	0	0	0	0	0	0	1	1
k__Bacteria;p__WS4;	6.63236e-06	1.75953e-10	6.63236e-06	0	0	0	1	1
k__Bacteria;p__GOUTA4;	0	0	0	0	0	0	1	1
k__Bacteria;p__SC4;	1.32647e-05	7.0381e-10	1.32647e-05	0	0	0	0.499998	1
k__Bacteria;p__GAL15;	6.63236e-06	1.75953e-10	6.63236e-06	0	0	0	1	1
k__Bacteria;p__NKB19;	0	0	0	0	0	0	1	1
k__Bacteria;p__NC10;	1.32647e-05	7.0381e-10	1.32647e-05	6.63236e-06	1.75953e-10	6.63236e-06	1	1
k__Bacteria;p__Kazan-3B-28;	0	0	0	0	0	0	1	1
Others	0.00523956	2.01055e-07	0.000224196	0.00511355	5.75893e-07	0.000379438	0.786971	1

## Sheet: HC3BSO-vs-Z31BSO.test
S24 Table Relative abundances of bacterial phyla at the vegetative stage （sheet 2）
Taxa	mean of HC3BSO	variance of HC3BSO	standard error of HC3BSO	mean of Z31BSO	variance of Z31BSO	standard error of Z31BSO	p-value	q value
k__Bacteria;p__Proteobacteria;	0.238725	0.000182113	0.00550927	0.265489	0.000927512	0.0124332	0.0688857	0.36739
k__Bacteria;p__Acidobacteria;	0.265988	0.000377659	0.00793368	0.218315	0.00227667	0.0194794	0.0425429	0.312882
k__Bacteria;p__Bacteroidetes;	0.12112	0.000957261	0.0126311	0.143843	0.00203253	0.0184053	0.331114	0.793349
k__Bacteria;p__Chloroflexi;	0.0430838	4.62845e-05	0.00277742	0.0582807	0.000521805	0.00932563	0.135686	0.592083
k__Bacteria;p__Cyanobacteria;	0.00524398	1.62768e-06	0.000520845	0.0052263	1.22547e-06	0.000451936	0.948571	1
k__Bacteria;p__Verrucomicrobia;	0.0833245	3.3312e-05	0.00235627	0.0793495	6.96555e-05	0.00340724	0.368771	0.793349
k__Bacteria;p__Gemmatimonadetes;	0.0526919	2.18895e-05	0.00191004	0.0437824	7.51471e-05	0.003539	0.0456286	0.312882
k__Bacteria;p__Actinobacteria;	0.0418457	9.35326e-06	0.00124855	0.0507464	6.3787e-05	0.00326055	0.0234286	0.312882
k__Bacteria;p__Planctomycetes;	0.0539962	5.15537e-05	0.00293126	0.0460816	0.00012868	0.00463105	0.165057	0.660229
k__Archaea;p__Crenarchaeota;	0.0317778	4.68207e-05	0.00279346	0.0310041	0.000127131	0.00460309	0.874114	1
k__Bacteria;p__Firmicutes;	0.00762721	9.94554e-07	0.000407135	0.0100502	1.19722e-05	0.00141258	0.118114	0.566949
k__Bacteria;p__Spirochaetes;	0.00114519	4.79834e-07	0.000282794	0.00311279	4.43433e-05	0.00271856	0.512371	0.793349
k__Bacteria;p__Nitrospirae;	0.0101563	9.45454e-06	0.00125529	0.00848941	1.22466e-05	0.00142867	0.411086	0.793349
k__Bacteria;p__Armatimonadetes;	0.011925	2.8619e-06	0.00069064	0.0090598	5.29005e-06	0.000938975	0.0285429	0.312882
k__Bacteria;p__TM7;	0.00149891	7.14367e-08	0.000109115	0.00179516	2.6482e-07	0.000210087	0.225286	0.720914
k__Bacteria;p__OD1;	0.00470897	7.60889e-07	0.000356111	0.00267063	1.04802e-06	0.000417935	0.00357143	0.0857143
k__Bacteria;p__Fibrobacteres;	0.00218868	4.00257e-07	0.000258282	0.002255	7.0305e-06	0.00108247	0.929029	1
k__Bacteria;p__WS3;	0.00103465	2.04105e-07	0.000184438	0.00153428	3.77085e-06	0.000792764	0.5724	0.8586
k__Bacteria;p__Elusimicrobia;	0.00382024	9.05663e-07	0.000388515	0.00271042	4.44925e-07	0.000272313	0.0370857	0.312882
k__Bacteria;p__Chlamydiae;	0.00271927	8.18883e-07	0.000369433	0.00251587	6.19189e-07	0.000321245	0.695686	0.968747
k__Bacteria;p__Chlorobi;	0.0023567	1.99155e-07	0.000182188	0.0023169	6.97804e-07	0.000341029	0.903029	1
k__Bacteria;p__Tenericutes;	0.000831255	1.91624e-07	0.00017871	0.000862206	7.13593e-07	0.000344865	0.917343	1
k__Bacteria;p__OP3;	0.00111866	5.7696e-07	0.000310097	0.000614598	2.86427e-07	0.00021849	0.198829	0.720914
k__Bacteria;p__TM6;	0.000959481	3.34286e-07	0.000236039	0.000809147	3.30157e-07	0.000234577	0.677114	0.968747
k__Bacteria;p__WPS-2;	0.000764932	1.80574e-07	0.000173481	0.000574804	1.47988e-07	0.00015705	0.454229	0.793349
k__Archaea;p__[Parvarchaeota];	0.000663236	4.16656e-08	8.33322e-05	0.000260873	1.50381e-08	5.00634e-05	0.00174286	0.0836571
k__Bacteria;p__FBP;	0.000331618	2.69559e-08	6.70273e-05	0.000375833	1.17231e-07	0.00013978	0.7796	1
k__Archaea;p__Euryarchaeota;	0.000340461	1.92609e-08	5.66582e-05	0.000260873	1.22228e-08	4.51347e-05	0.291286	0.776762
k__Bacteria;p__BRC1;	0.000420049	1.10967e-08	4.30053e-05	0.000481951	2.01055e-08	5.78871e-05	0.424286	0.793349
k__Bacteria;p__FCPU426;	0.000150333	1.0041e-08	4.09085e-05	7.51667e-05	1.50381e-08	5.00634e-05	0.261943	0.739603
k__Bacteria;p__OP11;	0.000194549	1.76422e-08	5.42251e-05	0.000137069	1.86979e-08	5.5824e-05	0.496829	0.793349
k__Bacteria;p__AD3;	0.000150333	1.14486e-08	4.36819e-05	0.000132647	1.1261e-09	1.36997e-05	0.715257	0.968747
k__Bacteria;p__GN02;	6.1902e-05	2.7214e-09	2.12971e-05	6.1902e-05	5.25512e-09	2.95948e-05	0.962771	1
k__Bacteria;p__Fusobacteria;	8.84314e-06	4.69207e-10	8.84314e-06	8.84314e-06	1.87683e-10	5.59289e-06	1	1
k__Bacteria;p__WS2;	8.84314e-06	4.69207e-10	8.84314e-06	4.42157e-06	1.17302e-10	4.42157e-06	1	1
k__Bacteria;p__MVS-104;	1.32647e-05	1.05572e-09	1.32647e-05	0	0	0	0.249998	0.739603
k__Bacteria;p__BHI80-139;	1.32647e-05	1.05572e-09	1.32647e-05	1.76863e-05	1.03225e-09	1.31165e-05	1	1
k__Bacteria;p__[Thermi];	2.21079e-05	6.8035e-10	1.06486e-05	8.84314e-06	4.69207e-10	8.84314e-06	0.453121	0.793349
k__Bacteria;p__GN04;	0	0	0	2.21079e-05	1.2434e-09	1.43956e-05	0.0624986	0.36739
k__Bacteria;p__SBR1093;	8.84314e-06	4.69207e-10	8.84314e-06	0	0	0	0.499999	0.793349
k__Bacteria;p__WS4;	0	0	0	8.84314e-06	4.69207e-10	8.84314e-06	0.499999	0.793349
k__Bacteria;p__GOUTA4;	8.84314e-06	4.69207e-10	8.84314e-06	4.42157e-06	1.17302e-10	4.42157e-06	1	1
k__Bacteria;p__SC4;	4.42157e-06	1.17302e-10	4.42157e-06	2.21079e-05	6.8035e-10	1.06486e-05	0.218747	0.720914
k__Bacteria;p__GAL15;	8.84314e-06	4.69207e-10	8.84314e-06	0	0	0	0.499999	0.793349
k__Bacteria;p__NKB19;	8.84314e-06	4.69207e-10	8.84314e-06	0	0	0	0.499999	0.793349
k__Bacteria;p__NC10;	1.32647e-05	4.92667e-10	9.06152e-06	2.21079e-05	3.98826e-10	8.15297e-06	0.72656	0.968747
k__Bacteria;p__Kazan-3B-28;	0	0	0	0	0	0	1	1
Others	0.00691534	2.68762e-07	0.000211645	0.00660583	5.94579e-07	0.000314796	0.450743	0.793349

## Sheet: HC3BRh-vs-Z31BRh.test
S24 Table Relative abundances of bacterial phyla at the vegetative stage （sheet 3）
Taxa	mean of HC3BRh	variance of HC3BRh	standard error of HC3BRh	mean of Z31BRh	variance of Z31BRh	standard error of Z31BRh	p_value	q value
k__Bacteria;p__Proteobacteria;	0.353593	0.000933039	0.0124702	0.337286	0.00202597	0.0183756	0.480103	0.960205
k__Bacteria;p__Acidobacteria;	0.147234	0.000443625	0.00859869	0.166985	0.000595036	0.00995854	0.149359	0.536615
k__Bacteria;p__Bacteroidetes;	0.139792	0.00508596	0.0291146	0.138276	0.000609865	0.0100819	0.937487	1
k__Bacteria;p__Chloroflexi;	0.034979	1.257e-05	0.00144741	0.0342937	3.94254e-05	0.00256338	0.812718	1
k__Bacteria;p__Cyanobacteria;	0.0268434	9.80783e-05	0.00404307	0.0298987	0.00104938	0.0132248	0.826821	1
k__Bacteria;p__Verrucomicrobia;	0.0520728	7.08437e-05	0.00343617	0.0570471	3.57036e-05	0.00243939	0.266436	0.739368
k__Bacteria;p__Gemmatimonadetes;	0.047072	0.000397631	0.00814075	0.0332502	2.78643e-05	0.00215501	0.112513	0.497566
k__Bacteria;p__Actinobacteria;	0.0586079	0.000197442	0.00573647	0.0556587	0.000105374	0.00419075	0.702179	1
k__Bacteria;p__Planctomycetes;	0.056742	9.86262e-05	0.00405434	0.0536027	9.56325e-05	0.00399234	0.60759	1
k__Archaea;p__Crenarchaeota;	0.0211395	0.000103932	0.00416197	0.0321802	9.47115e-05	0.00397306	0.0688462	0.497566
k__Bacteria;p__Firmicutes;	0.00904653	1.18921e-05	0.00140784	0.0130569	1.08163e-05	0.00134265	0.0530513	0.497566
k__Bacteria;p__Spirochaetes;	0.000495216	2.55248e-08	6.52238e-05	0.000300667	4.4387e-08	8.60106e-05	0.0881538	0.497566
k__Bacteria;p__Nitrospirae;	0.00586742	2.10479e-06	0.000592282	0.00709662	5.29652e-06	0.00093955	0.292667	0.739368
k__Bacteria;p__Armatimonadetes;	0.0108019	2.65742e-06	0.00066551	0.010174	5.7174e-06	0.000976166	0.619436	1
k__Bacteria;p__TM7;	0.00239649	6.62332e-07	0.000332248	0.00403247	1.67586e-05	0.00167126	0.371923	0.811469
k__Bacteria;p__OD1;	0.00681806	7.9753e-06	0.00115292	0.00523956	3.4517e-06	0.000758474	0.277821	0.739368
k__Bacteria;p__Fibrobacteres;	0.000955059	1.30909e-07	0.00014771	0.000596912	1.26334e-07	0.000145106	0.0981538	0.497566
k__Bacteria;p__WS3;	0.000557118	2.64633e-08	6.64119e-05	0.000729559	2.08539e-07	0.000186431	0.412872	0.861645
k__Bacteria;p__Elusimicrobia;	0.00396615	1.003e-06	0.00040886	0.00301993	1.0122e-06	0.00041073	0.114026	0.497566
k__Bacteria;p__Chlamydiae;	0.00232575	9.07258e-07	0.000388857	0.00160061	1.51366e-07	0.000158832	0.0987436	0.497566
k__Bacteria;p__Chlorobi;	0.0010258	3.6082e-07	0.000245228	0.00103465	4.05395e-08	8.21984e-05	0.944923	1
k__Bacteria;p__Tenericutes;	0.00113192	7.76068e-08	0.00011373	0.00167578	1.33708e-06	0.000472066	0.285513	0.739368
k__Bacteria;p__OP3;	0.00120267	5.3452e-07	0.000298474	0.000787039	1.11108e-07	0.000136081	0.224718	0.719097
k__Bacteria;p__TM6;	0.00120709	7.63986e-07	0.000356835	0.00103907	1.67624e-07	0.000167145	0.696026	1
k__Bacteria;p__WPS-2;	0.00118498	2.96914e-07	0.000222454	0.00101254	3.48644e-07	0.000241055	0.621564	1
k__Archaea;p__[Parvarchaeota];	0.000667657	4.71318e-08	8.86302e-05	0.000384677	8.91728e-08	0.00012191	0.0753333	0.497566
k__Bacteria;p__FBP;	0.000424471	1.85806e-08	5.56486e-05	0.000375833	2.82697e-08	6.86412e-05	0.608282	1
k__Archaea;p__Euryarchaeota;	0.000481951	8.71082e-08	0.000120491	0.000221079	3.79119e-08	7.94899e-05	0.0879487	0.497566
k__Bacteria;p__BRC1;	0.000459843	6.40936e-08	0.000103355	0.000446579	5.19177e-08	9.30213e-05	0.906564	1
k__Bacteria;p__FCPU426;	0.0002255	9.39587e-08	0.000125139	9.2853e-05	3.87096e-09	2.54e-05	0.319103	0.765846
k__Bacteria;p__OP11;	4.86373e-05	9.61874e-10	1.26615e-05	6.1902e-05	5.81816e-09	3.11399e-05	0.714974	1
k__Bacteria;p__AD3;	0.000119382	1.61876e-09	1.64254e-05	0.000101696	1.64457e-08	5.23541e-05	0.760923	1
k__Bacteria;p__GN02;	0.000190128	1.25044e-08	4.56515e-05	4.42157e-05	2.43988e-09	2.01655e-05	0.0116923	0.497566
k__Bacteria;p__Fusobacteria;	4.42157e-06	1.17302e-10	4.42157e-06	3.0951e-05	4.05864e-09	2.60085e-05	0.337462	0.771341
k__Bacteria;p__WS2;	2.65294e-05	2.81524e-10	6.84987e-06	1.32647e-05	2.11143e-10	5.93216e-06	0.156513	0.536615
k__Bacteria;p__MVS-104;	0	0	0	4.42157e-06	1.17302e-10	4.42157e-06	1	1
k__Bacteria;p__BHI80-139;	2.65294e-05	5.63048e-10	9.68717e-06	8.84314e-06	1.87683e-10	5.59289e-06	0.128359	0.513436
k__Bacteria;p__[Thermi];	2.65294e-05	1.1261e-09	1.36997e-05	1.32647e-05	1.05572e-09	1.32647e-05	0.510051	0.979298
k__Bacteria;p__GN04;	0	0	0	0	0	0	1	1
k__Bacteria;p__SBR1093;	4.42157e-06	1.17302e-10	4.42157e-06	0	0	0	1	1
k__Bacteria;p__WS4;	0	0	0	0	0	0	1	1
k__Bacteria;p__GOUTA4;	0	0	0	0	0	0	1	1
k__Bacteria;p__SC4;	0	0	0	0	0	0	1	1
k__Bacteria;p__GAL15;	0	0	0	0	0	0	1	1
k__Bacteria;p__NKB19;	0	0	0	0	0	0	1	1
k__Bacteria;p__NC10;	8.84314e-06	1.87683e-10	5.59289e-06	8.84314e-06	4.69207e-10	8.84314e-06	1	1
k__Bacteria;p__Kazan-3B-28;	0	0	0	4.42157e-06	1.17302e-10	4.42157e-06	1	1
Others	0.0102271	5.09354e-06	0.000921371	0.00831255	3.0992e-06	0.000718703	0.113128	0.497566
