# Supplementary material for: Effects of an EPSPS-transgenic soybean line ZUTS31 on root-associated bacterial communities during field growth
Source: PLoS One. 2018 Feb 6;13(2):e0192008. doi: 10.1371/journal.pone.0192008 (PMC5800644; doi:10.1371/journal.pone.0192008)
Supplement: S25 Table — (XLS) [file pone.0192008.s038.xls]

## Sheet: HC3CSO-vs-Z31CSO.test
S25 Table Relative abundances of bacterial phyla at the flowering stage （sheet 1）
Taxa	mean of HC3CSO	variance of HC3CSO	standard error of HC3CSO	mean of Z31CSO	variance of Z31CSO	standard error of Z31CSO	p-value	q value
k__Bacteria;p__Cyanobacteria;	0.00770404	1.56541e-05	0.00161524	0.00851546	3.21836e-05	0.00231602	0.784256	0.97075
k__Bacteria;p__Proteobacteria;	0.251246	0.000217482	0.00602055	0.260569	0.000208826	0.00589952	0.303077	0.885577
k__Bacteria;p__Acidobacteria;	0.256739	4.81589e-05	0.0028331	0.237791	0.00016719	0.00527872	0.00912821	0.396923
k__Bacteria;p__Bacteroidetes;	0.124344	0.000342365	0.00755386	0.132623	0.000427629	0.00844225	0.492615	0.929467
k__Bacteria;p__Verrucomicrobia;	0.0796262	9.52871e-05	0.00398512	0.0786944	0.00018905	0.00561323	0.872359	0.97075
k__Bacteria;p__Chloroflexi;	0.0551944	0.000439932	0.00856282	0.043469	9.42299e-05	0.00396295	0.234205	0.81071
k__Bacteria;p__Actinobacteria;	0.0525551	9.17757e-05	0.003911	0.0519443	5.68555e-05	0.0030783	0.884462	0.97075
k__Bacteria;p__Gemmatimonadetes;	0.0444543	5.60381e-05	0.00305609	0.0564294	6.40986e-05	0.0032685	0.017641	0.396923
k__Bacteria;p__Planctomycetes;	0.0507227	4.82515e-05	0.00283583	0.051971	1.61102e-05	0.00163861	0.718949	0.97075
k__Bacteria;p__Firmicutes;	0.00959438	3.01732e-06	0.000709145	0.0103345	4.47851e-06	0.000863955	0.531923	0.929467
k__Archaea;p__Crenarchaeota;	0.0253859	2.34896e-05	0.00197862	0.0240038	2.69451e-05	0.00211916	0.657308	0.97075
k__Bacteria;p__Armatimonadetes;	0.0103166	6.08568e-06	0.00100711	0.0105529	1.55958e-06	0.000509834	0.829	0.97075
k__Bacteria;p__Nitrospirae;	0.00714674	2.02003e-06	0.000580234	0.00681682	5.55809e-06	0.00096247	0.782051	0.97075
k__Bacteria;p__TM7;	0.0020018	8.34115e-08	0.000117906	0.00263489	8.46304e-07	0.000375567	0.127795	0.718846
k__Bacteria;p__OD1;	0.00265718	1.36865e-06	0.000477606	0.00281768	2.44772e-06	0.000638713	0.833769	0.97075
k__Bacteria;p__Chlamydiae;	0.00188143	2.67241e-07	0.000211046	0.0025056	2.43971e-06	0.000637666	0.390282	0.885577
k__Bacteria;p__Chlorobi;	0.00240751	6.94961e-07	0.000340333	0.00289347	5.8202e-07	0.000311454	0.320667	0.885577
k__Bacteria;p__Elusimicrobia;	0.00255464	1.0984e-07	0.000135302	0.00241643	6.36761e-07	0.000325771	0.713308	0.97075
k__Bacteria;p__Fibrobacteres;	0.00175213	9.14998e-07	0.000390512	0.0020553	9.26925e-07	0.000393049	0.621487	0.969825
k__Bacteria;p__WS3;	0.00106109	7.32934e-07	0.000349508	0.000820337	9.0925e-08	0.000123102	0.537026	0.929467
k__Bacteria;p__Tenericutes;	0.000856004	1.57139e-07	0.000161833	0.000477044	4.62019e-08	8.77515e-05	0.0506154	0.490385
k__Bacteria;p__TM6;	0.00102988	3.5342e-07	0.0002427	0.00107892	3.08172e-07	0.000226632	0.865026	0.97075
k__Bacteria;p__WPS-2;	0.000517169	1.36721e-07	0.000150953	0.000396794	3.41804e-08	7.54767e-05	0.504051	0.929467
k__Bacteria;p__Spirochaetes;	0.000526086	3.73432e-07	0.000249477	0.000196168	2.96723e-08	7.03234e-05	0.220282	0.81071
k__Bacteria;p__OP3;	0.000169417	2.36615e-08	6.27979e-05	0.000151584	2.3089e-08	6.20336e-05	0.831256	0.97075
k__Bacteria;p__BRC1;	0.000280876	6.79791e-09	3.36598e-05	0.000477044	5.65061e-08	9.70448e-05	0.0777179	0.499615
k__Archaea;p__Euryarchaeota;	0.000347752	8.6727e-08	0.000120227	0.000151584	1.27848e-08	4.61607e-05	0.148128	0.740641
k__Bacteria;p__FBP;	0.000316543	6.7025e-09	3.34228e-05	0.00037896	5.36438e-08	9.4555e-05	0.561872	0.936453
k__Archaea;p__[Parvarchaeota];	0.000321002	3.49198e-08	7.62887e-05	0.000187251	1.71737e-08	5.35003e-05	0.168385	0.757731
k__Bacteria;p__AD3;	6.68753e-05	3.36318e-09	2.36755e-05	9.80838e-05	3.0531e-09	2.25577e-05	0.376077	0.885577
k__Bacteria;p__OP11;	4.45835e-05	3.33932e-09	2.35914e-05	8.47087e-05	5.55759e-09	3.04346e-05	0.326205	0.885577
k__Bacteria;p__[Thermi];	4.45835e-05	1.90818e-09	1.78334e-05	1.78334e-05	7.63274e-10	1.12788e-05	0.221795	0.81071
k__Bacteria;p__FCPU426;	4.45835e-05	5.34292e-09	2.9841e-05	1.78334e-05	4.77046e-10	8.91671e-06	0.419128	0.898132
k__Bacteria;p__NC10;	1.33751e-05	5.00899e-10	9.13691e-06	4.01252e-05	3.93563e-09	2.56113e-05	0.349667	0.885577
k__Bacteria;p__GN02;	3.12085e-05	4.12645e-09	2.62248e-05	2.22918e-05	6.91717e-10	1.07371e-05	0.760026	0.97075
k__Bacteria;p__GOUTA4;	2.22918e-05	1.26417e-09	1.45154e-05	0	0	0	0.0624986	0.490385
k__Bacteria;p__GAL15;	8.91671e-06	1.90818e-10	5.63942e-06	0	0	0	0.499999	0.929467
k__Bacteria;p__WS2;	0	0	0	2.67501e-05	1.14491e-09	1.38137e-05	0.0653846	0.490385
k__Bacteria;p__SC4;	2.67501e-05	1.14491e-09	1.38137e-05	0	0	0	0.0653846	0.490385
k__Bacteria;p__GN04;	4.45835e-06	1.19262e-10	4.45835e-06	8.91671e-06	4.77046e-10	8.91671e-06	1	1
k__Bacteria;p__BHI80-139;	4.45835e-06	1.19262e-10	4.45835e-06	1.33751e-05	5.00899e-10	9.13691e-06	0.624998	0.969825
k__Bacteria;p__SBR1093;	4.45835e-06	1.19262e-10	4.45835e-06	0	0	0	1	1
k__Bacteria;p__Kazan-3B-28;	4.45835e-06	1.19262e-10	4.45835e-06	4.45835e-06	1.19262e-10	4.45835e-06	1	1
k__Bacteria;p__WS4;	0	0	0	4.45835e-06	1.19262e-10	4.45835e-06	1	1
Others	0.00596974	4.5379e-07	0.000275012	0.00630857	3.55042e-07	0.000243256	0.39359	0.885577

## Sheet: HC3CRh-vs-Z31CRh.test
S25 Table Relative abundances of bacterial phyla at the flowering stage （sheet 2）
Taxa	mean of HC3CRh	variance of HC3CRh	standard error of HC3CRh	mean of Z31CRh	variance of Z31CRh	standard error of Z31CRh	p-value	q value
k__Bacteria;p__Cyanobacteria;	0.0362598	0.000795791	0.0115166	0.0245878	3.40243e-05	0.00238133	0.341324	0.903506
k__Bacteria;p__Proteobacteria;	0.406437	0.00101664	0.0130169	0.345242	0.000606051	0.0100503	0.00248649	0.0662838
k__Bacteria;p__Acidobacteria;	0.155886	0.000329119	0.00740629	0.192984	0.000290195	0.00695456	0.00294595	0.0662838
k__Bacteria;p__Bacteroidetes;	0.124036	8.28862e-05	0.00371677	0.13598	3.32925e-05	0.00235558	0.0187568	0.187054
k__Bacteria;p__Verrucomicrobia;	0.0579363	0.00018778	0.00559434	0.0598802	1.01896e-05	0.00130318	0.715541	1
k__Bacteria;p__Chloroflexi;	0.0318772	4.49969e-05	0.00273852	0.0325817	4.18743e-05	0.00264179	0.826676	1
k__Bacteria;p__Actinobacteria;	0.0412754	0.00013984	0.0048277	0.0500183	8.16626e-05	0.00368923	0.180297	0.587346
k__Bacteria;p__Gemmatimonadetes;	0.0277845	3.2963e-05	0.00234389	0.0280698	3.3419e-06	0.000746313	0.879919	1
k__Bacteria;p__Planctomycetes;	0.0459879	2.89632e-05	0.00219709	0.0480655	3.62823e-05	0.00245908	0.525676	1
k__Bacteria;p__Firmicutes;	0.0176908	0.00022037	0.0060604	0.0210479	0.000298976	0.00705899	0.698703	1
k__Archaea;p__Crenarchaeota;	0.00986188	7.65907e-06	0.00112983	0.0152699	3.15802e-05	0.0022942	0.0549189	0.368166
k__Bacteria;p__Armatimonadetes;	0.0108695	4.19743e-06	0.000836404	0.011079	3.15349e-06	0.00072497	0.82273	1
k__Bacteria;p__Nitrospirae;	0.00415073	1.26725e-06	0.000459574	0.00679899	2.21695e-06	0.000607859	0.00478378	0.0717568
k__Bacteria;p__TM7;	0.00585828	5.27432e-06	0.000937578	0.00315651	9.05052e-07	0.000388384	0.0207838	0.187054
k__Bacteria;p__OD1;	0.00465452	4.10708e-06	0.000827353	0.00451631	2.89188e-06	0.000694248	0.872054	1
k__Bacteria;p__Chlamydiae;	0.00170755	8.05493e-08	0.000115866	0.00252789	1.63629e-06	0.000522222	0.155568	0.583378
k__Bacteria;p__Chlorobi;	0.00113688	3.22722e-08	7.33396e-05	0.00138209	9.75082e-08	0.000127481	0.125622	0.513907
k__Bacteria;p__Elusimicrobia;	0.00268393	4.3955e-07	0.000270663	0.00292468	3.96616e-07	0.000257104	0.518216	1
k__Bacteria;p__Fibrobacteres;	0.000659836	1.16686e-07	0.000139455	0.000699962	8.19804e-08	0.000116891	0.804162	1
k__Bacteria;p__WS3;	0.000806962	2.8005e-07	0.000216044	0.000726712	1.10317e-07	0.000135596	0.727703	1
k__Bacteria;p__Tenericutes;	0.000682128	4.91954e-07	0.000286343	0.000798045	8.08355e-08	0.000116071	0.693243	1
k__Bacteria;p__TM6;	0.000691045	4.50642e-07	0.000274056	0.000896129	1.03257e-07	0.000131185	0.495459	1
k__Bacteria;p__WPS-2;	0.000860462	3.36437e-07	0.000236797	0.000508252	3.03401e-08	7.11104e-05	0.18273	0.587346
k__Bacteria;p__Spirochaetes;	0.00037896	8.54151e-08	0.000119314	0.000338835	1.34432e-07	0.000149684	0.813784	1
k__Bacteria;p__OP3;	0.000419085	5.65777e-08	9.71062e-05	0.000726712	1.0402e-07	0.000131669	0.0870811	0.489831
k__Bacteria;p__BRC1;	0.000205084	8.49142e-09	3.76196e-05	0.000289793	2.21588e-08	6.07711e-05	0.263432	0.790297
k__Archaea;p__Euryarchaeota;	0.000209543	1.24271e-08	4.55102e-05	0.000191709	8.99232e-09	3.87133e-05	0.737838	1
k__Bacteria;p__FBP;	0.000410169	2.65238e-08	6.64878e-05	0.000329918	9.63633e-09	4.00756e-05	0.314865	0.885557
k__Archaea;p__[Parvarchaeota];	0.00040571	3.2463e-08	7.35561e-05	0.000370043	3.13181e-08	7.22474e-05	0.710865	1
k__Bacteria;p__AD3;	0.000187251	6.58324e-09	3.31241e-05	0.000102542	3.26777e-09	2.33373e-05	0.0572703	0.368166
k__Bacteria;p__OP11;	8.47087e-05	3.26777e-09	2.33373e-05	8.47087e-05	6.13004e-09	3.19636e-05	0.959838	1
k__Bacteria;p__[Thermi];	9.80838e-05	4.19801e-09	2.64512e-05	8.02504e-05	3.43473e-09	2.3926e-05	0.593946	1
k__Bacteria;p__FCPU426;	7.13337e-05	4.19801e-09	2.64512e-05	5.79586e-05	2.98154e-09	2.22918e-05	0.682135	1
k__Bacteria;p__NC10;	0	0	0	0	0	0	1	1
k__Bacteria;p__GN02;	5.35003e-05	3.72096e-09	2.4903e-05	4.90419e-05	2.40908e-09	2.00378e-05	0.85827	1
k__Bacteria;p__GOUTA4;	4.45835e-06	1.19262e-10	4.45835e-06	0	0	0	1	1
k__Bacteria;p__GAL15;	1.78334e-05	1.0495e-09	1.32256e-05	0	0	0	0.124998	0.513907
k__Bacteria;p__WS2;	3.56668e-05	1.0495e-09	1.32256e-05	3.56668e-05	1.0495e-09	1.32256e-05	0.959838	1
k__Bacteria;p__SC4;	0	0	0	0	0	0	1	1
k__Bacteria;p__GN04;	0	0	0	1.78334e-05	7.63274e-10	1.12788e-05	0.124998	0.513907
k__Bacteria;p__BHI80-139;	8.91671e-06	4.77046e-10	8.91671e-06	8.91671e-06	1.90818e-10	5.63942e-06	1	1
k__Bacteria;p__SBR1093;	0	0	0	0	0	0	1	1
k__Bacteria;p__Kazan-3B-28;	0	0	0	4.45835e-06	1.19262e-10	4.45835e-06	1	1
k__Bacteria;p__WS4;	0	0	0	0	0	0	1	1
Others	0.00761487	3.4624e-07	0.000240222	0.00757029	7.64514e-07	0.000356958	0.888514	1

## Sheet: HC3CRt-vs-Z31CRt.test
S25 Table Relative abundances of bacterial phyla at the flowering stage （sheet 3）
Taxa	mean of HC3CRt	variance of HC3CRt	standard error of HC3CRt	mean of Z31CRt	variance of Z31CRt	standard error of Z31CRt	p-value	q value
k__Bacteria;p__Cyanobacteria;	0.609013	0.000239819	0.00774304	0.621078	0.00153957	0.0196187	0.567647	1
k__Bacteria;p__Proteobacteria;	0.361133	0.000143205	0.00598341	0.346795	0.000996222	0.0157815	0.405353	1
k__Bacteria;p__Acidobacteria;	0.00104994	3.22662e-07	0.000284017	0.000815879	2.93383e-08	8.56422e-05	0.429235	1
k__Bacteria;p__Bacteroidetes;	0.00243426	5.43833e-08	0.000116601	0.00312976	1.0724e-06	0.000517784	0.219706	1
k__Bacteria;p__Verrucomicrobia;	0.000387877	4.98513e-08	0.000111637	0.000327689	3.92967e-08	9.9117e-05	0.669059	1
k__Bacteria;p__Chloroflexi;	0.00145119	1.33752e-07	0.00018286	0.0022002	1.88612e-07	0.000217147	0.0387647	1
k__Bacteria;p__Actinobacteria;	0.0146925	9.32882e-06	0.00152716	0.0148731	3.82496e-05	0.00309231	0.876235	1
k__Bacteria;p__Gemmatimonadetes;	0.000140438	1.49673e-08	6.11705e-05	8.02504e-05	9.06388e-09	4.76022e-05	0.439	1
k__Bacteria;p__Planctomycetes;	0.000628628	5.55759e-08	0.000117873	0.000822566	8.50931e-08	0.000145854	0.314059	1
k__Bacteria;p__Firmicutes;	0.00824573	1.8708e-05	0.00216264	0.00920204	1.86625e-05	0.00216001	0.736941	1
k__Archaea;p__Crenarchaeota;	4.01252e-05	2.62375e-09	2.56113e-05	1.33751e-05	2.38523e-10	7.7221e-06	0.331647	1
k__Bacteria;p__Armatimonadetes;	0.000267501	9.06388e-09	4.76022e-05	0.000160501	1.0018e-08	5.00449e-05	0.148647	1
k__Bacteria;p__Nitrospirae;	4.01252e-05	2.14671e-09	2.31663e-05	2.67501e-05	2.86228e-09	2.67501e-05	0.681824	1
k__Bacteria;p__TM7;	0.000160501	1.28802e-08	5.67456e-05	8.69379e-05	7.81163e-09	4.41917e-05	0.323471	1
k__Bacteria;p__OD1;	0	0	0	0	0	0	1	1
k__Bacteria;p__Chlamydiae;	5.35003e-05	2.38523e-09	2.44194e-05	4.01252e-05	4.05489e-09	3.1839e-05	0.709	1
k__Bacteria;p__Chlorobi;	1.33751e-05	7.15569e-10	1.33751e-05	6.68753e-06	1.78892e-10	6.68753e-06	1	1
k__Bacteria;p__Elusimicrobia;	0	0	0	1.33751e-05	7.15569e-10	1.33751e-05	0.499998	1
k__Bacteria;p__Fibrobacteres;	6.68753e-06	1.78892e-10	6.68753e-06	0	0	0	1	1
k__Bacteria;p__WS3;	0	0	0	6.68753e-06	1.78892e-10	6.68753e-06	1	1
k__Bacteria;p__Tenericutes;	0	0	0	2.00626e-05	1.61003e-09	2.00626e-05	0.249997	1
k__Bacteria;p__TM6;	6.68753e-06	1.78892e-10	6.68753e-06	0	0	0	1	1
k__Bacteria;p__WPS-2;	0	0	0	0	0	0	1	1
k__Bacteria;p__Spirochaetes;	0	0	0	2.00626e-05	1.61003e-09	2.00626e-05	0.249997	1
k__Bacteria;p__OP3;	0	0	0	0	0	0	1	1
k__Bacteria;p__BRC1;	0	0	0	0	0	0	1	1
k__Archaea;p__Euryarchaeota;	6.68753e-06	1.78892e-10	6.68753e-06	0	0	0	1	1
k__Bacteria;p__FBP;	2.00626e-05	1.61003e-09	2.00626e-05	1.33751e-05	7.15569e-10	1.33751e-05	1	1
k__Archaea;p__[Parvarchaeota];	0	0	0	0	0	0	1	1
k__Bacteria;p__AD3;	0	0	0	0	0	0	1	1
k__Bacteria;p__OP11;	0	0	0	0	0	0	1	1
k__Bacteria;p__[Thermi];	0	0	0	0	0	0	1	1
k__Bacteria;p__FCPU426;	0	0	0	0	0	0	1	1
k__Bacteria;p__NC10;	6.68753e-06	1.78892e-10	6.68753e-06	0	0	0	1	1
k__Bacteria;p__GN02;	0	0	0	0	0	0	1	1
k__Bacteria;p__GOUTA4;	0	0	0	0	0	0	1	1
k__Bacteria;p__GAL15;	0	0	0	0	0	0	1	1
k__Bacteria;p__WS2;	0	0	0	0	0	0	1	1
k__Bacteria;p__SC4;	0	0	0	0	0	0	1	1
k__Bacteria;p__GN04;	0	0	0	0	0	0	1	1
k__Bacteria;p__BHI80-139;	0	0	0	0	0	0	1	1
k__Bacteria;p__SBR1093;	0	0	0	0	0	0	1	1
k__Bacteria;p__Kazan-3B-28;	0	0	0	0	0	0	1	1
k__Bacteria;p__WS4;	0	0	0	0	0	0	1	1
Others	0.000200626	2.14671e-09	2.31663e-05	0.000267501	2.57605e-08	8.02504e-05	0.422059	1
