# Supplementary material for: Effects of an EPSPS-transgenic soybean line ZUTS31 on root-associated bacterial communities during field growth
Source: PLoS One. 2018 Feb 6;13(2):e0192008. doi: 10.1371/journal.pone.0192008 (PMC5800644; doi:10.1371/journal.pone.0192008)
Supplement: S26 Table — (XLS) [file pone.0192008.s039.xls]

## Sheet: HC3DSO-vs-Z31DSO.test
S26 Table. Relative abundances of bacterial phyla at the seed-filling stage （sheet 1）
Taxa	mean of HC3DSO	variance of HC3DSO	standard error of HC3DSO	mean of Z31DSO	variance of Z31DSO	standard error of Z31DSO	p-value	q value
k__Bacteria;p__Proteobacteria;	0.250128	0.000422543	0.00839189	0.261452	0.000497909	0.0091096	0.378444	0.818778
k__Bacteria;p__Cyanobacteria;	0.0140505	1.75276e-05	0.00170917	0.00943705	2.73436e-05	0.00213478	0.119944	0.547222
k__Bacteria;p__Acidobacteria;	0.23658	0.00187075	0.0176576	0.231844	0.000444549	0.00860764	0.801889	1
k__Bacteria;p__Bacteroidetes;	0.120912	0.000817841	0.0116751	0.132551	0.000271751	0.00672992	0.409389	0.818778
k__Bacteria;p__Chloroflexi;	0.0550222	0.000258746	0.00656692	0.0606868	0.00043874	0.00855122	0.598111	0.951226
k__Bacteria;p__Verrucomicrobia;	0.0708538	5.0413e-05	0.00289865	0.0771607	2.64252e-05	0.00209862	0.104861	0.547222
k__Bacteria;p__Actinobacteria;	0.0671222	0.000166052	0.00526073	0.0612182	0.00023291	0.00623044	0.486139	0.855604
k__Bacteria;p__Planctomycetes;	0.0516293	2.67966e-05	0.00211332	0.0536265	6.25728e-05	0.00322936	0.606639	0.951226
k__Archaea;p__Crenarchaeota;	0.0396636	0.000109852	0.00427886	0.0243459	5.39139e-05	0.00299761	0.0136389	0.547222
k__Bacteria;p__Gemmatimonadetes;	0.0352254	2.89691e-05	0.00219731	0.0346823	6.98833e-05	0.0034128	0.872389	1
k__Bacteria;p__Armatimonadetes;	0.0109554	1.19512e-06	0.000446304	0.0104532	5.99445e-06	0.000999537	0.655028	0.960707
k__Bacteria;p__Firmicutes;	0.0133497	9.66936e-06	0.00126947	0.0107802	1.89575e-05	0.00177752	0.258528	0.818778
k__Bacteria;p__Nitrospirae;	0.00711866	2.29551e-06	0.000618535	0.00818734	4.85023e-06	0.000899095	0.349556	0.818778
k__Bacteria;p__Chlamydiae;	0.00482948	2.27783e-06	0.000616148	0.00311843	2.04191e-06	0.000583368	0.0676667	0.547222
k__Bacteria;p__TM7;	0.00176945	8.53251e-08	0.000119251	0.0014541	1.22156e-07	0.000142686	0.117833	0.547222
k__Bacteria;p__Elusimicrobia;	0.00252278	1.02636e-07	0.00013079	0.00256365	7.68744e-07	0.000357944	0.897917	1
k__Bacteria;p__OD1;	0.00177529	8.89673e-07	0.00038507	0.00130811	1.36356e-07	0.000150752	0.278361	0.818778
k__Bacteria;p__WS3;	0.000864284	4.29531e-07	0.00026756	0.00165265	1.77975e-07	0.000172228	0.0309722	0.547222
k__Bacteria;p__Chlorobi;	0.00217239	1.5469e-07	0.000160567	0.00178113	1.66681e-07	0.000166674	0.118722	0.547222
k__Bacteria;p__Tenericutes;	0.00119715	3.26773e-07	0.000233371	0.00107452	3.2886e-07	0.000234115	0.711778	0.978694
k__Bacteria;p__TM6;	0.000794207	1.00999e-07	0.000129743	0.000940201	1.00385e-07	0.000129348	0.448028	0.821384
k__Bacteria;p__WPS-2;	0.000741649	2.1628e-07	0.000189859	0.000391264	6.99379e-08	0.000107964	0.136806	0.547222
k__Bacteria;p__OP3;	0.000589815	1.14626e-07	0.000138219	0.000327026	4.35424e-08	8.51884e-05	0.133306	0.547222
k__Bacteria;p__Spirochaetes;	0.000397103	3.07743e-08	7.16174e-05	0.000309507	2.81962e-08	6.85519e-05	0.397139	0.818778
k__Bacteria;p__Fusobacteria;	0	0	0	0	0	0	1	1
k__Bacteria;p__FBP;	0.00025111	1.4937e-08	4.98949e-05	0.000286148	5.27502e-08	9.3764e-05	0.73775	0.983667
k__Bacteria;p__BRC1;	0.000373744	2.04617e-08	5.83976e-05	0.00023943	4.13325e-09	2.62464e-05	0.0619722	0.547222
k__Bacteria;p__Fibrobacteres;	0.000443822	6.22034e-09	3.21982e-05	0.000315347	4.12507e-08	8.29163e-05	0.171833	0.630056
k__Bacteria;p__FCPU426;	0.000198552	3.4703e-08	7.60515e-05	5.83976e-05	4.25602e-09	2.66334e-05	0.111	0.547222
k__Archaea;p__[Parvarchaeota];	0.000268629	2.38992e-08	6.31126e-05	0.00023359	2.63546e-08	6.62755e-05	0.701056	0.978694
k__Bacteria;p__AD3;	0.000116795	3.27387e-09	2.3359e-05	0.000157673	6.26127e-09	3.23039e-05	0.327139	0.818778
k__Archaea;p__Euryarchaeota;	0.000145994	2.66002e-09	2.10555e-05	0.000122635	9.20775e-09	3.91743e-05	0.598222	0.951226
k__Bacteria;p__OP11;	0.000134314	7.07973e-09	3.43505e-05	9.34361e-05	5.72926e-09	3.09011e-05	0.391389	0.818778
k__Bacteria;p__BHI80-139;	4.08783e-05	1.67786e-09	1.67225e-05	2.91988e-05	1.67786e-09	1.67225e-05	0.626944	0.951226
k__Bacteria;p__GN02;	1.75193e-05	8.5939e-10	1.19679e-05	3.50385e-05	1.96432e-09	1.80938e-05	0.428361	0.819473
k__Bacteria;p__[Thermi];	2.3359e-05	8.18466e-10	1.16795e-05	5.83976e-06	2.04617e-10	5.83976e-06	0.374996	0.818778
k__Bacteria;p__NKB19;	5.83976e-06	2.04617e-10	5.83976e-06	1.16795e-05	8.18466e-10	1.16795e-05	1	1
k__Bacteria;p__SC4;	5.83976e-06	2.04617e-10	5.83976e-06	1.16795e-05	8.18466e-10	1.16795e-05	1	1
k__Bacteria;p__NC10;	5.83976e-06	2.04617e-10	5.83976e-06	0	0	0	1	1
k__Bacteria;p__GN04;	1.16795e-05	3.27387e-10	7.38677e-06	5.83976e-06	2.04617e-10	5.83976e-06	1	1
k__Bacteria;p__WS2;	5.83976e-06	2.04617e-10	5.83976e-06	5.83976e-06	2.04617e-10	5.83976e-06	1	1
k__Bacteria;p__SBR1093;	0	0	0	0	0	0	1	1
k__Bacteria;p__MVP-21;	0	0	0	5.83976e-06	2.04617e-10	5.83976e-06	1	1
Others	0.00768512	5.50337e-07	0.000302858	0.00703691	1.55005e-06	0.000508274	0.292222	0.818778

## Sheet: HC3DRh-vs-Z31DRh.test
S26 Table. Relative abundances of bacterial phyla at the seed-filling stage （sheet 2）
Taxa	mean of HC3DRh	variance of HC3DRh	standard error of HC3DRh	mean of Z31DRh	variance of Z31DRh	standard error of Z31DRh	p-value	q value
k__Bacteria;p__Proteobacteria;	0.320941	0.000868112	0.0120285	0.371508	0.0021382	0.0188777	0.0420556	0.256361
k__Bacteria;p__Cyanobacteria;	0.0048762	4.46559e-06	0.000862708	0.0111539	0.000208073	0.00588888	0.309222	0.647894
k__Bacteria;p__Acidobacteria;	0.192356	0.00123692	0.014358	0.1556	0.00148375	0.0157255	0.104306	0.382454
k__Bacteria;p__Bacteroidetes;	0.182393	0.00185057	0.0175621	0.189354	0.00215966	0.0189722	0.776667	0.976381
k__Bacteria;p__Chloroflexi;	0.0350093	3.3977e-05	0.00237967	0.0307755	7.50609e-05	0.00353697	0.347556	0.670628
k__Bacteria;p__Verrucomicrobia;	0.0671046	1.79295e-05	0.00172866	0.0706319	0.000186878	0.00558089	0.539333	0.847524
k__Bacteria;p__Actinobacteria;	0.0422915	2.75108e-05	0.00214129	0.0447968	9.66915e-05	0.00401438	0.565722	0.858337
k__Bacteria;p__Planctomycetes;	0.051787	4.13769e-05	0.00262605	0.0499124	0.000110515	0.00429175	0.702333	0.965708
k__Archaea;p__Crenarchaeota;	0.025292	0.000359828	0.00774412	0.00987503	6.46553e-05	0.00328266	0.0895278	0.382454
k__Bacteria;p__Gemmatimonadetes;	0.0241474	1.19285e-05	0.00141	0.0232189	3.49215e-05	0.00241252	0.729889	0.973185
k__Bacteria;p__Armatimonadetes;	0.0139337	1.8982e-05	0.00177867	0.0112883	2.75123e-06	0.000677155	0.189056	0.532767
k__Bacteria;p__Firmicutes;	0.00768512	8.69489e-06	0.00120381	0.00576384	1.26441e-06	0.000459058	0.162944	0.517175
k__Bacteria;p__Nitrospirae;	0.00571712	1.0575e-06	0.000419821	0.00688507	1.06013e-05	0.00132924	0.412222	0.727858
k__Bacteria;p__Chlamydiae;	0.00377832	3.37883e-06	0.000750426	0.00192128	9.43078e-07	0.000396459	0.0466111	0.256361
k__Bacteria;p__TM7;	0.00238846	1.13263e-06	0.000434479	0.00181032	8.33199e-08	0.000117842	0.233167	0.532767
k__Bacteria;p__Elusimicrobia;	0.00306003	5.39533e-07	0.00029987	0.00172273	8.22272e-07	0.000370196	0.0148889	0.21837
k__Bacteria;p__OD1;	0.00224247	5.89787e-07	0.000313525	0.000986919	3.22844e-07	0.000231964	0.00822222	0.21837
k__Bacteria;p__WS3;	0.000805886	3.55542e-07	0.000243428	0.00155338	1.55165e-06	0.000508535	0.223167	0.532767
k__Bacteria;p__Chlorobi;	0.00158841	3.0185e-07	0.000224295	0.00119715	2.21191e-07	0.000192003	0.223472	0.532767
k__Bacteria;p__Tenericutes;	0.000735809	1.69914e-07	0.000168282	0.000373744	8.67574e-09	3.80257e-05	0.0585833	0.286407
k__Bacteria;p__TM6;	0.000852605	1.06401e-08	4.21111e-05	0.000788367	2.98454e-07	0.00022303	0.770833	0.976381
k__Bacteria;p__WPS-2;	0.00104532	9.89117e-08	0.000128395	0.000607335	6.90786e-08	0.000107299	0.0229722	0.229289
k__Bacteria;p__OP3;	0.000543097	1.8305e-07	0.000174666	0.000256949	4.15781e-08	8.32447e-05	0.164556	0.517175
k__Bacteria;p__Spirochaetes;	0.000566456	5.1768e-08	9.2887e-05	0.000268629	1.35865e-08	4.7586e-05	0.0136944	0.21837
k__Bacteria;p__Fusobacteria;	1.16795e-05	8.18466e-10	1.16795e-05	0.000175193	8.5939e-08	0.000119679	0.207556	0.532767
k__Bacteria;p__FBP;	0.000256949	4.45246e-08	8.61438e-05	0.000397103	3.07743e-08	7.16174e-05	0.242167	0.532767
k__Bacteria;p__BRC1;	0.00024527	1.57146e-08	5.11771e-05	0.000315347	1.47324e-08	4.9552e-05	0.350556	0.670628
k__Bacteria;p__Fibrobacteres;	0.000286148	2.27943e-08	6.16364e-05	0.000332866	9.69883e-09	4.02054e-05	0.524806	0.847524
k__Bacteria;p__FCPU426;	0.000210231	3.04469e-08	7.12355e-05	3.50385e-05	2.94648e-09	2.21603e-05	0.0363889	0.256361
k__Archaea;p__[Parvarchaeota];	0.000163513	1.40776e-08	4.84383e-05	0.000105116	1.52235e-08	5.03711e-05	0.413556	0.727858
k__Bacteria;p__AD3;	0.000134314	2.47586e-08	6.42373e-05	0.000105116	9.33052e-09	3.94346e-05	0.688222	0.965708
k__Archaea;p__Euryarchaeota;	9.92759e-05	1.39549e-08	4.82266e-05	6.42373e-05	1.59192e-08	5.15092e-05	0.617833	0.906156
k__Bacteria;p__OP11;	6.42373e-05	1.67786e-09	1.67225e-05	1.75193e-05	3.6831e-10	7.83486e-06	0.0260556	0.229289
k__Bacteria;p__BHI80-139;	2.3359e-05	1.80063e-09	1.73235e-05	1.75193e-05	8.5939e-10	1.19679e-05	1	1
k__Bacteria;p__GN02;	4.67181e-05	1.30955e-09	1.47735e-05	2.91988e-05	1.67786e-09	1.67225e-05	0.440139	0.74485
k__Bacteria;p__[Thermi];	0	0	0	0	0	0	1	1
k__Bacteria;p__NKB19;	5.83976e-06	2.04617e-10	5.83976e-06	0	0	0	1	1
k__Bacteria;p__SC4;	0	0	0	0	0	0	1	1
k__Bacteria;p__NC10;	5.83976e-06	2.04617e-10	5.83976e-06	0	0	0	1	1
k__Bacteria;p__GN04;	0	0	0	0	0	0	1	1
k__Bacteria;p__WS2;	0	0	0	5.83976e-06	2.04617e-10	5.83976e-06	1	1
k__Bacteria;p__SBR1093;	5.83976e-06	2.04617e-10	5.83976e-06	0	0	0	1	1
k__Bacteria;p__MVP-21;	0	0	0	0	0	0	1	1
Others	0.0072997	1.56491e-06	0.000510703	0.00614926	1.00512e-06	0.000409292	0.100917	0.382454

## Sheet: HC3DRt-vs-Z31DRt.test
S26 Table. Relative abundances of bacterial phyla at the seed-filling stage （sheet 3）
Taxa	mean of HC3DRt	variance of HC3DRt	standard error of HC3DRt	mean of Z31DRt	variance of Z31DRt	standard error of Z31DRt	p-value	q value
k__Bacteria;p__Proteobacteria;	0.502038	0.00471468	0.0280318	0.506581	0.00528164	0.0296694	0.885095	1
k__Bacteria;p__Cyanobacteria;	0.418833	0.00598499	0.0315832	0.395416	0.00545516	0.0301528	0.617571	1
k__Bacteria;p__Acidobacteria;	0.0025111	3.39172e-07	0.000237758	0.00320603	2.65551e-07	0.000210377	0.0404762	0.890476
k__Bacteria;p__Bacteroidetes;	0.025946	0.000326553	0.00737737	0.026495	0.000163106	0.00521386	0.912143	1
k__Bacteria;p__Chloroflexi;	0.0047302	2.21526e-06	0.000607627	0.00524994	2.60833e-06	0.000659334	0.593	1
k__Bacteria;p__Verrucomicrobia;	0.00235926	1.22115e-07	0.000142662	0.00234758	4.62597e-07	0.000277668	0.918571	1
k__Bacteria;p__Actinobacteria;	0.0344137	5.13794e-05	0.0029263	0.0485167	0.000338462	0.00751068	0.0864286	0.950714
k__Bacteria;p__Planctomycetes;	0.00318267	1.24067e-06	0.000454729	0.00403527	1.25344e-06	0.000457063	0.199	1
k__Archaea;p__Crenarchaeota;	0.000140154	1.32592e-08	4.70091e-05	0.000303667	1.64839e-07	0.00016575	0.352714	1
k__Bacteria;p__Gemmatimonadetes;	0.000210231	1.12948e-08	4.33875e-05	0.000169353	9.53513e-09	3.98646e-05	0.51719	1
k__Bacteria;p__Armatimonadetes;	0.00143074	4.09642e-08	8.26279e-05	0.00132562	8.36882e-08	0.000118102	0.491095	1
k__Bacteria;p__Firmicutes;	0.00225415	2.92029e-07	0.000220616	0.00435646	2.89328e-06	0.000694416	0.0119524	0.525905
k__Bacteria;p__Nitrospirae;	4.08783e-05	4.62433e-09	2.77619e-05	5.83976e-06	2.04617e-10	5.83976e-06	0.225048	1
k__Bacteria;p__Chlamydiae;	0.000437982	2.00115e-08	5.77516e-05	0.0004847	3.21248e-08	7.31719e-05	0.633095	1
k__Bacteria;p__TM7;	0.000309507	4.29286e-08	8.45858e-05	0.000297828	2.09937e-08	5.91519e-05	0.880429	1
k__Bacteria;p__Elusimicrobia;	5.83976e-06	2.04617e-10	5.83976e-06	5.83976e-06	2.04617e-10	5.83976e-06	1	1
k__Bacteria;p__OD1;	0	0	0	1.16795e-05	8.18466e-10	1.16795e-05	0.499999	1
k__Bacteria;p__WS3;	5.83976e-06	2.04617e-10	5.83976e-06	0	0	0	1	1
k__Bacteria;p__Chlorobi;	1.16795e-05	8.18466e-10	1.16795e-05	5.83976e-06	2.04617e-10	5.83976e-06	1	1
k__Bacteria;p__Tenericutes;	1.75193e-05	1.84155e-09	1.75193e-05	0.000157673	6.6173e-08	0.000105018	0.19981	1
k__Bacteria;p__TM6;	0.000110955	4.13325e-09	2.62464e-05	0.000140154	3.92864e-09	2.55885e-05	0.418857	1
k__Bacteria;p__WPS-2;	4.08783e-05	1.18678e-09	1.4064e-05	2.91988e-05	6.95696e-10	1.0768e-05	0.535619	1
k__Bacteria;p__OP3;	0	0	0	5.83976e-06	2.04617e-10	5.83976e-06	1	1
k__Bacteria;p__Spirochaetes;	2.91988e-05	1.18678e-09	1.4064e-05	0	0	0	0.0624982	0.91664
k__Bacteria;p__Fusobacteria;	0	0	0	0	0	0	1	1
k__Bacteria;p__FBP;	2.91988e-05	2.16894e-09	1.90129e-05	3.50385e-05	9.8216e-10	1.27943e-05	0.78	1
k__Bacteria;p__BRC1;	0	0	0	1.75193e-05	8.5939e-10	1.19679e-05	0.249998	1
k__Bacteria;p__Fibrobacteres;	1.16795e-05	8.18466e-10	1.16795e-05	0	0	0	0.499999	1
k__Bacteria;p__FCPU426;	0	0	0	0	0	0	1	1
k__Archaea;p__[Parvarchaeota];	0	0	0	0	0	0	1	1
k__Bacteria;p__AD3;	0	0	0	1.16795e-05	8.18466e-10	1.16795e-05	0.499999	1
k__Archaea;p__Euryarchaeota;	5.83976e-06	2.04617e-10	5.83976e-06	0	0	0	1	1
k__Bacteria;p__OP11;	0	0	0	0	0	0	1	1
k__Bacteria;p__BHI80-139;	0	0	0	5.83976e-06	2.04617e-10	5.83976e-06	1	1
k__Bacteria;p__GN02;	0	0	0	0	0	0	1	1
k__Bacteria;p__[Thermi];	0	0	0	0	0	0	1	1
k__Bacteria;p__NKB19;	0	0	0	0	0	0	1	1
k__Bacteria;p__SC4;	0	0	0	0	0	0	1	1
k__Bacteria;p__NC10;	0	0	0	0	0	0	1	1
k__Bacteria;p__GN04;	0	0	0	0	0	0	1	1
k__Bacteria;p__WS2;	0	0	0	0	0	0	1	1
k__Bacteria;p__SBR1093;	0	0	0	0	0	0	1	1
k__Bacteria;p__MVP-21;	0	0	0	0	0	0	1	1
Others	0.000893483	6.81373e-08	0.000106566	0.000782527	8.4302e-08	0.000118534	0.51	1
