# Supplementary material for: Effects of an EPSPS-transgenic soybean line ZUTS31 on root-associated bacterial communities during field growth
Source: PLoS One. 2018 Feb 6;13(2):e0192008. doi: 10.1371/journal.pone.0192008 (PMC5800644; doi:10.1371/journal.pone.0192008)
Supplement: S27 Table — (XLS) [file pone.0192008.s040.xls]

## Sheet: HC3ASO-vs-Z31ASO.test
S27 Table Relative abundances of bacterial genera at the vegetative stage （sheet 1）
Taxa	mean of HC3ASO	variance of HC3ASO	standard error of HC3ASO	mean of Z31ASO	variance of Z31ASO	standard error of Z31ASO	p-value	q value
Others	0.718967	0.000274986	0.00829136	0.691337	0.00062788	0.0125288	0.10137	1
k__Bacteria;p__Proteobacteria;c__Alphaproteobacteria;o__Sphingomonadales;f__Sphingomonadaceae;g__Kaistobacter;	0.0424073	6.49453e-06	0.00127422	0.0430108	0.000269733	0.00821178	0.949017	1
k__Bacteria;p__Acidobacteria;c__Acidobacteriia;o__Acidobacteriales;f__Koribacteraceae;g__Candidatus Koribacter;	0.0351183	0.000155342	0.00623181	0.0270733	7.91639e-05	0.0044487	0.333696	1
k__Bacteria;p__Bacteroidetes;c__[Saprospirae];o__[Saprospirales];f__Chitinophagaceae;g__Flavisolibacter;	0.025581	7.76558e-05	0.00440613	0.0240622	3.116e-06	0.00088261	0.786243	1
k__Bacteria;p__Verrucomicrobia;c__[Spartobacteria];o__[Chthoniobacterales];f__[Chthoniobacteraceae];g__DA101;	0.0216944	5.4049e-05	0.0036759	0.0228485	6.15277e-05	0.00392198	0.867254	1
k__Archaea;p__Crenarchaeota;c__Thaumarchaeota;o__Nitrososphaerales;f__Nitrososphaeraceae;g__Candidatus Nitrososphaera;	0.017264	4.42433e-06	0.0010517	0.0189818	3.59227e-05	0.00299678	0.638486	1
k__Bacteria;p__Bacteroidetes;c__Sphingobacteriia;o__Sphingobacteriales;f__Sphingobacteriaceae;g__Pedobacter;	0.0132183	1.95703e-05	0.00221192	0.0365642	0.000589562	0.0121405	0.0911492	1
k__Bacteria;p__Acidobacteria;c__Solibacteres;o__Solibacterales;f__Solibacteraceae;g__Candidatus Solibacter;	0.0103067	1.34404e-06	0.000579664	0.00945111	5.30831e-06	0.00115199	0.564762	1
k__Bacteria;p__Verrucomicrobia;c__Opitutae;o__Opitutales;f__Opitutaceae;g__Opitutus;	0.00806494	4.33876e-06	0.00104148	0.00417175	8.85569e-07	0.000470523	0.0118619	0.820681
k__Bacteria;p__Bacteroidetes;c__[Saprospirae];o__[Saprospirales];f__Chitinophagaceae;g__Chitinophaga;	0.00639359	4.556e-07	0.000337491	0.00658593	4.91981e-06	0.00110903	0.902923	1
k__Bacteria;p__Proteobacteria;c__Betaproteobacteria;o__Burkholderiales;f__Burkholderiaceae;g__Burkholderia;	0.00491458	2.85295e-06	0.000844534	0.00431766	2.27677e-06	0.000754448	0.644083	1
k__Bacteria;p__Bacteroidetes;c__Flavobacteriia;o__Flavobacteriales;f__Flavobacteriaceae;g__Flavobacterium;	0.00482172	1.02068e-05	0.00159741	0.00616146	2.73211e-05	0.00261348	0.719602	1
k__Bacteria;p__Proteobacteria;c__Gammaproteobacteria;o__Xanthomonadales;f__Xanthomonadaceae;g__Thermomonas;	0.00465591	2.37442e-06	0.000770458	0.00569719	1.3041e-06	0.000570986	0.313387	1
k__Bacteria;p__Proteobacteria;c__Gammaproteobacteria;o__Pseudomonadales;f__Pseudomonadaceae;g__Pseudomonas;	0.00401257	1.32492e-07	0.000181997	0.00925214	1.23427e-05	0.00175661	0.0223978	1
k__Bacteria;p__Proteobacteria;c__Alphaproteobacteria;o__Rhizobiales;f__Hyphomicrobiaceae;g__Rhodoplanes;	0.00391972	8.84631e-07	0.000470274	0.00392635	1.1275e-06	0.00053092	0.964994	1
k__Bacteria;p__Proteobacteria;c__Alphaproteobacteria;o__Sphingomonadales;f__Sphingomonadaceae;g__Sphingomonas;	0.00358147	5.82755e-07	0.000381692	0.00318353	2.14428e-07	0.000231532	0.425729	1
k__Bacteria;p__Bacteroidetes;c__[Saprospirae];o__[Saprospirales];f__Chitinophagaceae;g__Segetibacter;	0.00289171	1.58639e-06	0.00062976	0.00230143	4.22462e-07	0.000324985	0.461492	1
k__Bacteria;p__Firmicutes;c__Bacilli;o__Bacillales;f__Bacillaceae;g__Bacillus;	0.00277232	1.09442e-06	0.000523074	0.00312384	7.312e-07	0.000427551	0.64989	1
k__Bacteria;p__Armatimonadetes;c__[Fimbriimonadia];o__[Fimbriimonadales];f__[Fimbriimonadaceae];g__Fimbriimonas;	0.00267947	2.1302e-07	0.00023077	0.00188359	1.92375e-08	6.93496e-05	0.0129779	0.820681
k__Bacteria;p__Firmicutes;c__Bacilli;o__Bacillales;f__Planococcaceae;g__Sporosarcina;	0.00263968	8.11493e-07	0.000450415	0.00336924	5.47564e-07	0.000369988	0.24979	1
k__Bacteria;p__Verrucomicrobia;c__[Spartobacteria];o__[Chthoniobacterales];f__[Chthoniobacteraceae];g__Chthoniobacter;	0.00259988	1.04633e-06	0.000511452	0.00236112	9.43106e-07	0.000485568	0.785807	1
k__Bacteria;p__Proteobacteria;c__Gammaproteobacteria;o__Legionellales;f__Coxiellaceae;g__Aquicella;	0.00228153	3.9648e-07	0.000314833	0.00238765	8.70379e-07	0.00046647	0.889094	1
k__Bacteria;p__Proteobacteria;c__Alphaproteobacteria;o__Caulobacterales;f__Caulobacteraceae;g__Phenylobacterium;	0.00218868	4.03752e-07	0.000317708	0.00228153	2.22873e-07	0.000236047	0.853796	1
k__Bacteria;p__Bacteroidetes;c__Cytophagia;o__Cytophagales;f__Cytophagaceae;g__Sporocytophaga;	0.00210246	1.95771e-06	0.00069959	0.00208919	3.08333e-06	0.000877971	0.964155	1
k__Bacteria;p__Nitrospirae;c__Nitrospira;o__Nitrospirales;f__Nitrospiraceae;g__Nitrospira;	0.00209582	4.46216e-07	0.000333997	0.00261978	2.56832e-07	0.000253393	0.250199	1
k__Bacteria;p__Proteobacteria;c__Betaproteobacteria;o__Burkholderiales;f__Oxalobacteraceae;g__Janthinobacterium;	0.00208256	2.92058e-06	0.000854485	0.00161829	4.74368e-07	0.000344372	0.657696	1
k__Bacteria;p__Proteobacteria;c__Gammaproteobacteria;o__Xanthomonadales;f__Xanthomonadaceae;g__Luteimonas;	0.00205603	9.61639e-07	0.000490316	0.00214225	5.35541e-07	0.000365903	0.916757	1
k__Bacteria;p__Bacteroidetes;c__[Saprospirae];o__[Saprospirales];f__Chitinophagaceae;g__Niastella;	0.00172441	3.43929e-07	0.000293227	0.00194991	7.35951e-07	0.000428938	0.721425	1
k__Bacteria;p__Proteobacteria;c__Alphaproteobacteria;o__Rhizobiales;f__Bradyrhizobiaceae;g__Bradyrhizobium;	0.00150554	7.47798e-08	0.00013673	0.00179737	1.92082e-07	0.000219136	0.297746	1
k__Bacteria;p__Planctomycetes;c__Planctomycetia;o__Gemmatales;f__Gemmataceae;g__Gemmata;	0.00136627	2.16539e-07	0.000232669	0.00131984	2.75131e-07	0.000262265	0.921403	1
k__Bacteria;p__Actinobacteria;c__Actinobacteria;o__Actinomycetales;f__Micrococcaceae;g__Arthrobacter;	0.00127341	3.017e-07	0.000274636	0.00175094	8.86801e-08	0.000148896	0.164597	1
k__Bacteria;p__Bacteroidetes;c__[Saprospirae];o__[Saprospirales];f__Chitinophagaceae;g__Sediminibacterium;	0.00116729	2.05982e-07	0.000226926	0.000994853	4.62169e-08	0.000107491	0.546227	1
k__Bacteria;p__Actinobacteria;c__Actinobacteria;o__Actinomycetales;f__Streptomycetaceae;g__Streptomyces;	0.00116066	6.35189e-08	0.000126015	0.00152544	3.23049e-07	0.000284187	0.276945	1
k__Bacteria;p__Proteobacteria;c__Gammaproteobacteria;o__Alteromonadales;f__Alteromonadaceae;g__Cellvibrio;	0.0011474	5.10673e-07	0.000357307	0.000603544	1.51261e-07	0.000194461	0.218381	1
k__Bacteria;p__Proteobacteria;c__Gammaproteobacteria;o__Xanthomonadales;f__Xanthomonadaceae;g__Rhodanobacter;	0.00112087	7.57945e-07	0.0004353	0.00177747	7.29617e-07	0.000427088	0.323453	1
k__Bacteria;p__Proteobacteria;c__Deltaproteobacteria;o__Bdellovibrionales;f__Bdellovibrionaceae;g__Bdellovibrio;	0.00108107	1.01994e-07	0.000159682	0.000974956	4.39881e-09	3.31618e-05	0.581138	1
k__Bacteria;p__Proteobacteria;c__Betaproteobacteria;o__Rhodocyclales;f__Rhodocyclaceae;g__Uliginosibacterium;	0.00108107	3.86509e-08	9.82992e-05	0.00130657	3.53958e-07	0.000297472	0.523403	1
k__Bacteria;p__Firmicutes;c__Clostridia;o__Clostridiales;f__Clostridiaceae;g__Clostridium;	0.00108107	1.55953e-07	0.000197454	0.00106118	4.17594e-08	0.000102176	0.943232	1
k__Bacteria;p__Proteobacteria;c__Betaproteobacteria;o__Methylophilales;f__Methylophilaceae;g__Methylotenera;	0.00104128	1.6909e-07	0.000205603	0.00205603	4.39107e-06	0.00104774	0.401459	1
k__Bacteria;p__Proteobacteria;c__Alphaproteobacteria;o__Caulobacterales;f__Caulobacteraceae;g__Caulobacter;	0.00103465	3.64574e-07	0.0003019	0.00176421	3.9906e-07	0.000315856	0.126486	1
k__Bacteria;p__Actinobacteria;c__Actinobacteria;o__Actinomycetales;f__Nocardioidaceae;g__Nocardioides;	0.000988221	8.8856e-08	0.000149044	0.00110097	1.17302e-09	1.71247e-05	0.499856	1
k__Bacteria;p__Planctomycetes;c__Planctomycetia;o__Planctomycetales;f__Planctomycetaceae;g__Planctomyces;	0.000941794	7.57769e-08	0.000137638	0.000835677	6.87388e-08	0.00013109	0.628282	1
k__Bacteria;p__Proteobacteria;c__Betaproteobacteria;o__Burkholderiales;f__Comamonadaceae;g__Polaromonas;	0.00092853	5.95893e-08	0.000122055	0.00159177	2.99823e-07	0.000273781	0.0627127	1
k__Bacteria;p__Acidobacteria;c__Acidobacteriia;o__Acidobacteriales;f__Acidobacteriaceae;g__Edaphobacter;	0.00092853	1.26686e-08	5.62774e-05	0.000948427	2.58709e-07	0.000254317	0.947862	1
k__Bacteria;p__Proteobacteria;c__Gammaproteobacteria;o__Xanthomonadales;f__Sinobacteraceae;g__Steroidobacter;	0.000915265	6.96772e-08	0.000131982	0.00158513	1.65835e-06	0.000643885	0.357304	1
k__Bacteria;p__Proteobacteria;c__Alphaproteobacteria;o__Rhizobiales;f__Rhizobiaceae;g__Agrobacterium;	0.000895368	4.81582e-07	0.000346981	0.000656603	1.8475e-08	6.79614e-05	0.557414	1
k__Bacteria;p__Tenericutes;c__Mollicutes;o__Anaeroplasmatales;f__Anaeroplasmataceae;g__Asteroleplasma;	0.000888736	6.87388e-08	0.00013109	0.000842309	2.69501e-07	0.000259567	0.909133	1
k__Bacteria;p__Bacteroidetes;c__Flavobacteriia;o__Flavobacteriales;f__[Weeksellaceae];g__Chryseobacterium;	0.000855574	2.00058e-07	0.000223639	0.000756089	1.16598e-07	0.000170732	0.77405	1
k__Bacteria;p__Actinobacteria;c__Actinobacteria;o__Actinomycetales;f__Mycobacteriaceae;g__Mycobacterium;	0.000855574	4.28738e-08	0.00010353	0.00106781	5.9296e-08	0.000121754	0.222204	1
k__Bacteria;p__Actinobacteria;c__Actinobacteria;o__Actinomycetales;f__Micromonosporaceae;g__Dactylosporangium;	0.000762721	4.09969e-08	0.000101239	0.00124025	6.15775e-07	0.000392357	0.275155	1
k__Bacteria;p__Proteobacteria;c__Deltaproteobacteria;o__Myxococcales;f__Myxococcaceae;g__Anaeromyxobacter;	0.000716294	9.33722e-08	0.000152784	0.000656603	2.87976e-08	8.48492e-05	0.783481	1
k__Bacteria;p__Proteobacteria;c__Alphaproteobacteria;o__Rhizobiales;f__Rhizobiaceae;g__Rhizobium;	0.00070303	3.49559e-08	9.34825e-05	0.000537221	5.74192e-08	0.000119811	0.311608	1
k__Bacteria;p__Bacteroidetes;c__Cytophagia;o__Cytophagales;f__Cytophagaceae;g__Dyadobacter;	0.000696397	4.75658e-08	0.000109048	0.000955059	6.33429e-08	0.00012584	0.159171	1
k__Bacteria;p__Actinobacteria;c__Actinobacteria;o__Actinomycetales;f__Micromonosporaceae;g__Actinoplanes;	0.000663236	1.16598e-06	0.000539903	0.000523956	1.23108e-07	0.000175434	0.846171	1
k__Bacteria;p__Proteobacteria;c__Gammaproteobacteria;o__Xanthomonadales;f__Xanthomonadaceae;g__Stenotrophomonas;	0.000649971	2.63929e-07	0.00025687	0.000722927	6.11728e-08	0.000123666	0.840884	1
k__Bacteria;p__Verrucomicrobia;c__[Spartobacteria];o__[Chthoniobacterales];f__[Chthoniobacteraceae];g__Candidatus Xiphinematobacter;	0.000636706	2.28504e-07	0.00023901	0.00047753	4.17594e-08	0.000102176	0.604215	1
k__Bacteria;p__Proteobacteria;c__Alphaproteobacteria;o__Rhizobiales;f__Phyllobacteriaceae;g__Mesorhizobium;	0.000583647	1.45454e-08	6.03022e-05	0.000809147	1.52492e-08	6.17439e-05	0.0340718	1
k__Bacteria;p__Bacteroidetes;c__Sphingobacteriia;o__Sphingobacteriales;f__Sphingobacteriaceae;g__Sphingobacterium;	0.000570383	7.43693e-08	0.000136354	0.000404574	1.00293e-08	5.00732e-05	0.288939	1
k__Bacteria;p__Actinobacteria;c__Actinobacteria;o__Actinomycetales;f__Nocardiaceae;g__Rhodococcus;	0.000557118	2.65102e-07	0.00025744	0.00113413	3.07506e-07	0.000277266	0.165459	1
k__Bacteria;p__Planctomycetes;c__Planctomycetia;o__Pirellulales;f__Pirellulaceae;g__Pirellula;	0.000543853	2.36949e-08	7.69658e-05	0.000742824	2.25219e-08	7.50365e-05	0.0977182	1
k__Bacteria;p__Proteobacteria;c__Gammaproteobacteria;o__Xanthomonadales;f__Xanthomonadaceae;g__Lysobacter;	0.000530588	1.5953e-07	0.000199706	0.000464265	1.30205e-07	0.00018042	0.845768	1
k__Bacteria;p__Actinobacteria;c__Actinobacteria;o__Actinomycetales;f__Pseudonocardiaceae;g__Amycolatopsis;	0.000530588	5.72432e-08	0.000119628	0.00123362	1.33489e-07	0.000182681	0.0148674	0.820681
k__Bacteria;p__Bacteroidetes;c__Cytophagia;o__Cytophagales;f__Cytophagaceae;g__Adhaeribacter;	0.000504059	7.97652e-08	0.000141214	0.000769353	3.7865e-07	0.000307673	0.485431	1
k__Bacteria;p__Firmicutes;c__Bacilli;o__Bacillales;f__Paenibacillaceae;g__Paenibacillus;	0.000484162	3.39588e-08	9.21396e-05	0.000729559	2.74486e-08	8.28381e-05	0.0818453	1
k__Bacteria;p__Proteobacteria;c__Gammaproteobacteria;o__Xanthomonadales;f__Xanthomonadaceae;g__Dokdonella;	0.000484162	4.38122e-08	0.000104657	0.000656603	1.19061e-08	5.45576e-05	0.178602	1
k__Bacteria;p__Spirochaetes;c__Spirochaetes;o__Spirochaetales;f__Spirochaetaceae;g__Spirochaeta;	0.000464265	5.44514e-07	0.000368956	6.63236e-06	1.75953e-10	6.63236e-06	0.253436	1
k__Bacteria;p__Chloroflexi;c__Anaerolineae;o__Anaerolineales;f__Anaerolinaceae;g__Anaerolinea;	0.000457633	2.17595e-08	7.37554e-05	0.00033825	1.94134e-08	6.9666e-05	0.276492	1
k__Bacteria;p__Proteobacteria;c__Alphaproteobacteria;o__Caulobacterales;f__Caulobacteraceae;g__Asticcacaulis;	0.000451	9.38414e-09	4.84359e-05	0.000271927	2.78592e-08	8.34553e-05	0.0966685	1
k__Bacteria;p__Proteobacteria;c__Gammaproteobacteria;o__Xanthomonadales;f__Xanthomonadaceae;g__Dyella;	0.000451	1.97067e-08	7.01903e-05	0.000351515	3.58357e-08	9.46516e-05	0.456	1
k__Bacteria;p__Verrucomicrobia;c__[Spartobacteria];o__[Chthoniobacterales];f__[Chthoniobacteraceae];g__OR-59;	0.000444368	4.14662e-08	0.000101816	0.000470897	1.07624e-07	0.000164031	0.91721	1
k__Bacteria;p__Firmicutes;c__Bacilli;o__Bacillales;f__Alicyclobacillaceae;g__Alicyclobacillus;	0.000424471	3.28445e-09	2.8655e-05	0.000550485	2.17595e-08	7.37554e-05	0.146895	1
k__Bacteria;p__Proteobacteria;c__Alphaproteobacteria;o__Sphingomonadales;f__Sphingomonadaceae;g__Novosphingobium;	0.000417838	5.08503e-08	0.00011275	0.00033825	1.33137e-08	5.76926e-05	0.595807	1
k__Bacteria;p__Proteobacteria;c__Alphaproteobacteria;o__Rickettsiales;f__mitochondria;g__Pythium;	0.000397941	9.38414e-09	4.84359e-05	0.000417838	1.27331e-07	0.000178417	0.935133	1
k__Bacteria;p__Proteobacteria;c__Betaproteobacteria;o__Burkholderiales;f__Comamonadaceae;g__Rubrivivax;	0.000391309	6.11728e-08	0.000123666	0.000245397	7.68326e-09	4.38271e-05	0.303381	1
k__Bacteria;p__Actinobacteria;c__Actinobacteria;o__Actinomycetales;f__Micromonosporaceae;g__Catellatospora;	0.000371412	2.11143e-08	7.26538e-05	0.000557118	1.39354e-07	0.000186651	0.409945	1
k__Bacteria;p__Verrucomicrobia;c__[Spartobacteria];o__[Chthoniobacterales];f__[Chthoniobacteraceae];g__Ellin506;	0.00033825	8.15247e-09	4.51455e-05	0.000291824	7.0381e-09	4.19467e-05	0.497575	1
k__Bacteria;p__Bacteroidetes;c__Cytophagia;o__Cytophagales;f__Cytophagaceae;g__Hymenobacter;	0.000311721	2.31671e-08	7.61037e-05	0.000192338	5.33723e-09	3.65282e-05	0.194994	1
k__Bacteria;p__Cyanobacteria;c__Oscillatoriophycideae;o__Oscillatoriales;f__Phormidiaceae;g__Phormidium;	0.000298456	6.39881e-08	0.000126479	0.000152544	3.77125e-08	9.70985e-05	0.416873	1
k__Bacteria;p__Chlamydiae;c__Chlamydiia;o__Chlamydiales;f__Rhabdochlamydiaceae;g__Candidatus Rhabdochlamydia;	0.000291824	2.43988e-08	7.81005e-05	0.000238765	2.58064e-08	8.03218e-05	0.68032	1
k__Bacteria;p__Proteobacteria;c__Gammaproteobacteria;o__Oceanospirillales;f__Halomonadaceae;g__Halomonas;	0.000291824	5.16127e-09	3.5921e-05	0.000404574	8.15247e-09	4.51455e-05	0.0840829	1
k__Bacteria;p__Verrucomicrobia;c__Verrucomicrobiae;o__Verrucomicrobiales;f__Verrucomicrobiaceae;g__Prosthecobacter;	0.000285191	6.11728e-08	0.000123666	0.000311721	3.02052e-08	8.68982e-05	0.896188	1
k__Bacteria;p__Proteobacteria;c__Betaproteobacteria;o__Burkholderiales;f__Oxalobacteraceae;g__Ralstonia;	0.000278559	1.94721e-08	6.97712e-05	0.000258662	1.6129e-08	6.35e-05	0.869028	1
k__Bacteria;p__Actinobacteria;c__Actinobacteria;o__Actinomycetales;f__Nocardioidaceae;g__Kribbella;	0.000278559	7.74191e-09	4.39941e-05	0.000285191	2.05278e-09	2.26538e-05	0.91989	1
k__Bacteria;p__Proteobacteria;c__Alphaproteobacteria;o__Rhizobiales;f__Hyphomicrobiaceae;g__Hyphomicrobium;	0.000265294	3.28445e-09	2.8655e-05	0.000271927	1.89442e-08	6.8819e-05	0.943685	1
k__Bacteria;p__Actinobacteria;c__Actinobacteria;o__Actinomycetales;f__Micromonosporaceae;g__Pilimelia;	0.000258662	1.6129e-08	6.35e-05	0.000318353	7.0381e-09	4.19467e-05	0.484641	1
k__Bacteria;p__Proteobacteria;c__Deltaproteobacteria;o__Desulfuromonadales;f__Geobacteraceae;g__Geobacter;	0.00025203	3.0733e-08	8.76542e-05	0.000285191	8.651e-08	0.000147063	0.884403	1
k__Bacteria;p__Actinobacteria;c__Actinobacteria;o__Actinomycetales;f__Pseudonocardiaceae;g__Pseudonocardia;	0.000238765	7.97652e-09	4.46557e-05	0.000298456	1.09677e-08	5.23634e-05	0.444713	1
k__Bacteria;p__Verrucomicrobia;c__Verrucomicrobiae;o__Verrucomicrobiales;f__Verrucomicrobiaceae;g__Luteolibacter;	0.0002255	1.05572e-08	5.1374e-05	0.000285191	4.8035e-08	0.000109584	0.666895	1
k__Bacteria;p__Bacteroidetes;c__Cytophagia;o__Cytophagales;f__Cytophagaceae;g__Cytophaga;	0.000218868	4.89735e-08	0.00011065	7.29559e-05	3.4604e-09	2.94126e-05	0.242652	1
k__Bacteria;p__Actinobacteria;c__Actinobacteria;o__Actinomycetales;f__Micromonosporaceae;g__Virgisporangium;	0.000218868	6.74485e-09	4.10635e-05	0.000271927	1.70674e-08	6.53211e-05	0.543144	1
k__Bacteria;p__Proteobacteria;c__Betaproteobacteria;o__Burkholderiales;f__Oxalobacteraceae;g__Cupriavidus;	0.000198971	3.77711e-08	9.7174e-05	0.000378044	4.47506e-08	0.000105772	0.250326	1
k__Bacteria;p__Proteobacteria;c__Alphaproteobacteria;o__Rhizobiales;f__Hyphomicrobiaceae;g__Devosia;	0.000185706	1.40762e-09	1.87591e-05	0.000384677	1.43343e-07	0.000189303	0.334956	1
k__Bacteria;p__Actinobacteria;c__Actinobacteria;o__Actinomycetales;f__Intrasporangiaceae;g__Terracoccus;	0.000179074	9.56009e-09	4.88879e-05	0.000271927	1.14369e-08	5.34718e-05	0.239851	1
k__Bacteria;p__Proteobacteria;c__Alphaproteobacteria;o__Rhizobiales;f__Methylobacteriaceae;g__Methylobacterium;	0.000172441	1.52492e-08	6.17439e-05	0.000165809	4.39881e-09	3.31618e-05	0.940519	1
k__Bacteria;p__Proteobacteria;c__Betaproteobacteria;o__Rhodocyclales;f__Rhodocyclaceae;g__Dechloromonas;	0.000165809	4.86802e-09	3.48856e-05	0.00011275	6.74485e-09	4.10635e-05	0.380912	1
k__Bacteria;p__Proteobacteria;c__Deltaproteobacteria;o__Myxococcales;f__Cystobacteraceae;g__Cystobacter;	0.000159177	2.34603e-09	2.42179e-05	0.000179074	3.4428e-08	9.2774e-05	0.87174	1
k__Bacteria;p__Proteobacteria;c__Alphaproteobacteria;o__Rhodospirillales;f__Rhodospirillaceae;g__Skermanella;	0.000159177	1.17302e-08	5.4153e-05	0.000391309	8.69792e-08	0.000147461	0.173215	1
k__Bacteria;p__Nitrospirae;c__Nitrospira;o__Nitrospirales;f__Nitrospiraceae;g__JG37-AG-70;	0.000159177	1.31378e-08	5.73101e-05	0.000139279	4.86802e-09	3.48856e-05	0.813348	1
k__Bacteria;p__Actinobacteria;c__Actinobacteria;o__Actinomycetales;f__Streptosporangiaceae;g__Streptosporangium;	0.000152544	1.8475e-08	6.79614e-05	0.000470897	6.16714e-07	0.000392656	0.47658	1
k__Bacteria;p__Actinobacteria;c__Actinobacteria;o__Actinomycetales;f__Microbacteriaceae;g__Cryocola;	0.000152544	6.27564e-09	3.96095e-05	0.000245397	2.05278e-09	2.26538e-05	0.0749337	1
k__Bacteria;p__Proteobacteria;c__Betaproteobacteria;o__Burkholderiales;f__Burkholderiaceae;g__Salinispora;	0.000152544	4.09969e-08	0.000101239	9.2853e-05	6.8035e-09	4.12417e-05	0.636807	1
k__Bacteria;p__Actinobacteria;c__Actinobacteria;o__Actinomycetales;f__Intrasporangiaceae;g__Phycicoccus;	0.000145912	1.05572e-08	5.1374e-05	0.000265294	6.09969e-09	3.90503e-05	0.0980387	1
k__Bacteria;p__Bacteroidetes;c__[Saprospirae];o__[Saprospirales];f__Chitinophagaceae;g__Niabella;	0.000139279	9.09088e-09	4.76731e-05	0.000278559	6.49851e-08	0.000127461	0.348613	1
k__Bacteria;p__Proteobacteria;c__Betaproteobacteria;o__Burkholderiales;f__Alcaligenaceae;g__Achromobacter;	0.000139279	1.04985e-08	5.12311e-05	0.000232132	4.28738e-08	0.00010353	0.474564	1
k__Bacteria;p__Actinobacteria;c__Actinobacteria;o__Actinomycetales;f__Geodermatophilaceae;g__Geodermatophilus;	0.000139279	7.21405e-09	4.24678e-05	7.95883e-05	9.38414e-10	1.53168e-05	0.223884	1
k__Bacteria;p__Proteobacteria;c__Alphaproteobacteria;o__Rhizobiales;f__Bradyrhizobiaceae;g__Balneimonas;	0.000139279	6.27564e-09	3.96095e-05	0.000126015	2.17595e-08	7.37554e-05	0.909685	1
k__Bacteria;p__Proteobacteria;c__Alphaproteobacteria;o__Caulobacterales;f__Caulobacteraceae;g__Mycoplana;	0.000139279	5.33723e-09	3.65282e-05	0.000198971	4.1994e-08	0.000102462	0.634232	1
k__Bacteria;p__Firmicutes;c__Bacilli;o__Bacillales;f__Paenibacillaceae;g__Ammoniphilus;	0.000139279	2.52199e-09	2.51097e-05	0.000198971	1.43108e-08	5.98139e-05	0.414188	1
k__Bacteria;p__Proteobacteria;c__Gammaproteobacteria;o__Alteromonadales;f__Shewanellaceae;g__Shewanella;	0.000132647	4.69207e-10	1.08306e-05	0.00011275	3.4604e-09	2.94126e-05	0.588718	1
k__Bacteria;p__Proteobacteria;c__Alphaproteobacteria;o__Rhizobiales;f__Brucellaceae;g__Ochrobactrum;	0.00011275	7.68326e-09	4.38271e-05	0.000145912	3.98826e-09	3.15763e-05	0.601895	1
k__Bacteria;p__Actinobacteria;c__Actinobacteria;o__Actinomycetales;f__Intrasporangiaceae;g__Oryzihumus;	0.00011275	2.52199e-09	2.51097e-05	0.000106118	7.0381e-09	4.19467e-05	0.918204	1
k__Bacteria;p__Proteobacteria;c__Alphaproteobacteria;o__Rickettsiales;f__mitochondria;g__Syntrichia;	0.000106118	2.67448e-08	8.17692e-05	6.63236e-05	2.58064e-09	2.54e-05	0.694088	1
k__Bacteria;p__Actinobacteria;c__Actinobacteria;o__Actinomycetales;f__Nocardioidaceae;g__Aeromicrobium;	9.94853e-05	4.86802e-09	3.48856e-05	0.000298456	4.89735e-08	0.00011065	0.119011	1
k__Bacteria;p__Proteobacteria;c__Gammaproteobacteria;o__Pseudomonadales;f__Moraxellaceae;g__Acinetobacter;	9.94853e-05	1.33137e-08	5.76926e-05	0.00011275	1.00293e-08	5.00732e-05	0.899298	1
k__Bacteria;p__Actinobacteria;c__Rubrobacteria;o__Rubrobacterales;f__Rubrobacteraceae;g__Rubrobacter;	9.94853e-05	8.62167e-09	4.64265e-05	0.000185706	2.67448e-08	8.17692e-05	0.415619	1
k__Bacteria;p__Firmicutes;c__Bacilli;o__Bacillales;f__Paenibacillaceae;g__Brevibacillus;	9.94853e-05	3.4604e-09	2.94126e-05	9.94853e-05	3.4604e-09	2.94126e-05	0.968061	1
k__Bacteria;p__Cyanobacteria;c__Chloroplast;o__Chlorophyta;f__Chlamydomonadaceae;g__Chlamydomonas;	9.94853e-05	1.11437e-09	1.66911e-05	4.64265e-05	3.92961e-09	3.13433e-05	0.17026	1
k__Bacteria;p__Acidobacteria;c__Acidobacteriia;o__Acidobacteriales;f__Acidobacteriaceae;g__Terriglobus;	8.62206e-05	2.99119e-09	2.73459e-05	0.000172441	2.13489e-08	7.30563e-05	0.305061	1
k__Bacteria;p__Proteobacteria;c__Alphaproteobacteria;o__Rickettsiales;f__Rickettsiaceae;g__Rickettsia;	8.62206e-05	4.86802e-09	3.48856e-05	0.000152544	1.51906e-08	6.1625e-05	0.406182	1
k__Bacteria;p__Cyanobacteria;c__Synechococcophycideae;o__Pseudanabaenales;f__Pseudanabaenaceae;g__Leptolyngbya;	8.62206e-05	8.15247e-09	4.51455e-05	7.29559e-05	1.00293e-08	5.00732e-05	0.882116	1
k__Bacteria;p__Actinobacteria;c__Actinobacteria;o__Actinomycetales;f__Nocardiaceae;g__Nocardia;	8.62206e-05	3.92961e-09	3.13433e-05	7.29559e-05	5.33723e-09	3.65282e-05	0.826939	1
k__Bacteria;p__Actinobacteria;c__Actinobacteria;o__Actinomycetales;f__Streptomycetaceae;g__Streptacidiphilus;	7.95883e-05	3.28445e-09	2.8655e-05	3.31618e-05	1.11437e-09	1.66911e-05	0.197994	1
k__Bacteria;p__Proteobacteria;c__Gammaproteobacteria;o__Enterobacteriales;f__Enterobacteriaceae;g__Escherichia;	7.29559e-05	3.4604e-09	2.94126e-05	2.65294e-05	2.81524e-09	2.65294e-05	0.277641	1
k__Bacteria;p__Planctomycetes;c__Planctomycetia;o__Pirellulales;f__Pirellulaceae;g__A17;	7.29559e-05	6.27564e-09	3.96095e-05	3.31618e-05	2.52199e-09	2.51097e-05	0.453873	1
k__Bacteria;p__Proteobacteria;c__Alphaproteobacteria;o__Sphingomonadales;f__Sphingomonadaceae;g__Sphingopyxis;	7.29559e-05	2.99119e-09	2.73459e-05	0.000119382	9.61874e-09	4.90376e-05	0.464586	1
k__Bacteria;p__Firmicutes;c__Clostridia;o__Clostridiales;f__Clostridiaceae;g__Caloramator;	7.29559e-05	2.05278e-09	2.26538e-05	9.94853e-05	2.99119e-09	2.73459e-05	0.500983	1
k__Bacteria;p__Bacteroidetes;c__[Saprospirae];o__[Saprospirales];f__Chitinophagaceae;g__Parasegitibacter;	7.29559e-05	2.52199e-09	2.51097e-05	3.31618e-05	1.58357e-09	1.98971e-05	0.251608	1
k__Bacteria;p__Actinobacteria;c__Actinobacteria;o__Actinomycetales;f__Pseudonocardiaceae;g__Actinomycetospora;	6.63236e-05	4.92667e-09	3.50951e-05	3.31618e-05	6.45159e-10	1.27e-05	0.426006	1
k__Bacteria;p__Proteobacteria;c__Alphaproteobacteria;o__Rhizobiales;f__Phyllobacteriaceae;g__Aminobacter;	6.63236e-05	4.45746e-09	3.33821e-05	7.29559e-05	3.4604e-09	2.94126e-05	0.913906	1
k__Bacteria;p__Proteobacteria;c__Deltaproteobacteria;o__Myxococcales;f__Polyangiaceae;g__Sorangium;	6.63236e-05	3.04984e-09	2.76127e-05	3.31618e-05	6.45159e-10	1.27e-05	0.310171	1
k__Bacteria;p__Bacteroidetes;c__[Saprospirae];o__[Saprospirales];f__Chitinophagaceae;g__Ferruginibacter;	5.96912e-05	4.86802e-09	3.48856e-05	0.000139279	6.27564e-09	3.96095e-05	0.167144	1
k__Bacteria;p__Proteobacteria;c__Betaproteobacteria;o__Burkholderiales;f__Alcaligenaceae;g__Pigmentiphaga;	5.96912e-05	5.80643e-09	3.81e-05	7.29559e-05	3.4604e-09	2.94126e-05	0.829215	1
k__Bacteria;p__Bacteroidetes;c__Cytophagia;o__Cytophagales;f__[Amoebophilaceae];g__Candidatus Amoebophilus;	5.96912e-05	1.75953e-10	6.63236e-06	1.98971e-05	6.45159e-10	1.27e-05	0.029663	1
k__Bacteria;p__Proteobacteria;c__Alphaproteobacteria;o__Rickettsiales;f__mitochondria;g__Acanthamoeba;	5.30588e-05	2.34603e-09	2.42179e-05	3.31618e-05	1.11437e-09	1.66911e-05	0.554171	1
k__Bacteria;p__Firmicutes;c__Bacilli;o__Bacillales;f__Bacillaceae;g__Terribacillus;	5.30588e-05	5.16127e-09	3.5921e-05	1.32647e-05	2.34603e-10	7.65838e-06	0.31442	1
k__Bacteria;p__Firmicutes;c__Bacilli;o__Bacillales;f__Thermoactinomycetaceae;g__Thermoactinomyces;	5.30588e-05	2.34603e-09	2.42179e-05	1.32647e-05	7.0381e-10	1.32647e-05	0.183006	1
k__Bacteria;p__Firmicutes;c__Clostridia;o__Clostridiales;f__Lachnospiraceae;g__Coprococcus;	5.30588e-05	9.38414e-10	1.53168e-05	3.31618e-05	1.11437e-09	1.66911e-05	0.436541	1
k__Bacteria;p__Bacteroidetes;c__Flavobacteriia;o__Flavobacteriales;f__Cryomorphaceae;g__Fluviicola;	4.64265e-05	1.11437e-09	1.66911e-05	5.30588e-05	4.22286e-09	3.24918e-05	0.892464	1
k__Bacteria;p__Proteobacteria;c__Gammaproteobacteria;o__Xanthomonadales;f__Sinobacteraceae;g__Nevskia;	4.64265e-05	2.05278e-09	2.26538e-05	6.63236e-05	2.58064e-09	2.54e-05	0.61368	1
k__Bacteria;p__Nitrospirae;c__Nitrospira;o__Nitrospirales;f__FW;g__4-29;	4.64265e-05	6.45159e-10	1.27e-05	0.000179074	2.05278e-09	2.26538e-05	0.00135912	0.375116
k__Bacteria;p__Actinobacteria;c__Actinobacteria;o__Actinomycetales;f__Cellulomonadaceae;g__Cellulomonas;	4.64265e-05	1.75953e-10	6.63236e-06	4.64265e-05	5.80643e-09	3.81e-05	0.968061	1
k__Bacteria;p__Firmicutes;c__Bacilli;o__Bacillales;f__Paenibacillaceae;g__Cohnella;	4.64265e-05	1.11437e-09	1.66911e-05	2.65294e-05	4.69207e-10	1.08306e-05	0.367834	1
k__Bacteria;p__Proteobacteria;c__Gammaproteobacteria;o__Legionellales;f__Legionellaceae;g__Legionella;	4.64265e-05	3.92961e-09	3.13433e-05	4.64265e-05	2.05278e-09	2.26538e-05	0.968061	1
k__Bacteria;p__Proteobacteria;c__Gammaproteobacteria;o__Xanthomonadales;f__Xanthomonadaceae;g__Pseudoxanthomonas;	3.97941e-05	2.58064e-09	2.54e-05	0.000126015	4.75658e-08	0.000109048	0.491923	1
k__Bacteria;p__Proteobacteria;c__Gammaproteobacteria;o__Legionellales;f__Coxiellaceae;g__Rickettsiella;	3.97941e-05	1.17302e-09	1.71247e-05	2.65294e-05	4.69207e-10	1.08306e-05	0.573177	1
k__Bacteria;p__Proteobacteria;c__Deltaproteobacteria;o__Myxococcales;f__Nannocystaceae;g__Nannocystis;	3.97941e-05	2.58064e-09	2.54e-05	7.29559e-05	7.21405e-09	4.24678e-05	0.561547	1
k__Bacteria;p__Actinobacteria;c__Actinobacteria;o__Actinomycetales;f__Micrococcaceae;g__Sinomonas;	3.97941e-05	2.34603e-10	7.65838e-06	4.64265e-05	2.99119e-09	2.73459e-05	0.854989	1
k__Bacteria;p__Proteobacteria;c__Alphaproteobacteria;o__Rhizobiales;f__Rhizobiaceae;g__Kaistia;	3.97941e-05	1.17302e-09	1.71247e-05	8.62206e-05	7.68326e-09	4.38271e-05	0.379094	1
k__Bacteria;p__Firmicutes;c__Clostridia;o__Clostridiales;f__Peptococcaceae;g__Desulfosporosinus;	3.97941e-05	1.17302e-09	1.71247e-05	6.63236e-05	2.11143e-09	2.29752e-05	0.410796	1
k__Bacteria;p__Cyanobacteria;c__Chloroplast;o__Chlorophyta;f__Chlamydomonadaceae;g__Oophila;	3.97941e-05	1.17302e-09	1.71247e-05	2.65294e-05	2.81524e-09	2.65294e-05	0.726613	1
k__Bacteria;p__Firmicutes;c__Bacilli;o__Bacillales;f__Thermoactinomycetaceae;g__Planifilum;	3.97941e-05	1.17302e-09	1.71247e-05	2.65294e-05	1.40762e-09	1.87591e-05	0.646983	1
k__Bacteria;p__Actinobacteria;c__Actinobacteria;o__Actinomycetales;f__Thermomonosporaceae;g__Actinocorallia;	3.31618e-05	6.45159e-10	1.27e-05	0.000172441	4.95013e-08	0.000111244	0.250746	1
k__Bacteria;p__Actinobacteria;c__Actinobacteria;o__Actinomycetales;f__Sporichthyaceae;g__Sporichthya;	3.31618e-05	1.58357e-09	1.98971e-05	7.29559e-05	6.45159e-10	1.27e-05	0.123436	1
k__Archaea;p__Euryarchaeota;c__Methanomicrobia;o__Methanocellales;f__Methanocellaceae;g__Methanocella;	3.31618e-05	2.52199e-09	2.51097e-05	3.31618e-05	1.58357e-09	1.98971e-05	0.968061	1
k__Bacteria;p__Firmicutes;c__Clostridia;o__Clostridiales;f__Peptostreptococcaceae;g__Tepidibacter;	3.31618e-05	1.58357e-09	1.98971e-05	1.98971e-05	1.58357e-09	1.98971e-05	0.680597	1
k__Bacteria;p__Proteobacteria;c__Betaproteobacteria;o__Hydrogenophilales;f__Hydrogenophilaceae;g__Thiobacillus;	3.31618e-05	4.39881e-09	3.31618e-05	3.31618e-05	1.58357e-09	1.98971e-05	0.968061	1
k__Archaea;p__Euryarchaeota;c__Methanomicrobia;o__Methanosarcinales;f__Methanosaetaceae;g__Methanosaeta;	3.31618e-05	2.52199e-09	2.51097e-05	0	0	0	0.225066	1
k__Bacteria;p__Firmicutes;c__Clostridia;o__Clostridiales;f__Ruminococcaceae;g__Clostridium;	3.31618e-05	1.75953e-10	6.63236e-06	3.97941e-05	2.11143e-09	2.29752e-05	0.82216	1
k__Bacteria;p__Actinobacteria;c__Thermoleophilia;o__Solirubrobacterales;f__Patulibacteraceae;g__Patulibacter;	3.31618e-05	1.58357e-09	1.98971e-05	1.98971e-05	1.58357e-09	1.98971e-05	0.680597	1
k__Bacteria;p__Proteobacteria;c__Deltaproteobacteria;o__Syntrophobacterales;f__Syntrophobacteraceae;g__Syntrophobacter;	2.65294e-05	9.38414e-10	1.53168e-05	6.63236e-05	2.58064e-09	2.54e-05	0.214381	1
k__Bacteria;p__Proteobacteria;c__Alphaproteobacteria;o__Rhodospirillales;f__Acetobacteraceae;g__Roseomonas;	2.65294e-05	1.40762e-09	1.87591e-05	9.2853e-05	1.17302e-09	1.71247e-05	0.0343591	1
k__Bacteria;p__Verrucomicrobia;c__[Pedosphaerae];o__[Pedosphaerales];f__[Pedosphaeraceae];g__Pedosphaera;	2.65294e-05	1.40762e-09	1.87591e-05	3.97941e-05	2.34603e-10	7.65838e-06	0.573177	1
k__Bacteria;p__Proteobacteria;c__Alphaproteobacteria;o__Rickettsiales;f__mitochondria;g__Vermamoeba;	2.65294e-05	1.40762e-09	1.87591e-05	2.65294e-05	9.38414e-10	1.53168e-05	0.968061	1
k__Bacteria;p__Bacteroidetes;c__Cytophagia;o__Cytophagales;f__Cytophagaceae;g__Rhodocytophaga;	2.65294e-05	2.81524e-09	2.65294e-05	1.32647e-05	2.34603e-10	7.65838e-06	0.673276	1
k__Bacteria;p__Bacteroidetes;c__Sphingobacteriia;o__Sphingobacteriales;f__Sphingobacteriaceae;g__Solitalea;	1.98971e-05	6.45159e-10	1.27e-05	1.98971e-05	6.45159e-10	1.27e-05	1	1
k__Bacteria;p__Bacteroidetes;c__[Saprospirae];o__[Saprospirales];f__Chitinophagaceae;g__Flavihumibacter;	1.98971e-05	6.45159e-10	1.27e-05	0.000106118	1.64222e-08	6.40746e-05	0.231337	1
k__Bacteria;p__Proteobacteria;c__Deltaproteobacteria;o__Bdellovibrionales;f__Bacteriovoracaceae;g__Peredibacter;	1.98971e-05	6.45159e-10	1.27e-05	3.31618e-05	2.52199e-09	2.51097e-05	0.680597	1
k__Bacteria;p__Proteobacteria;c__Alphaproteobacteria;o__Rhizobiales;f__Xanthobacteraceae;g__Labrys;	1.98971e-05	1.58357e-09	1.98971e-05	2.65294e-05	1.40762e-09	1.87591e-05	0.847354	1
k__Bacteria;p__Proteobacteria;c__Deltaproteobacteria;o__Myxococcales;f__Myxococcaceae;g__Myxococcus;	1.98971e-05	1.75953e-10	6.63236e-06	9.2853e-05	1.17302e-09	1.71247e-05	0.00604972	0.820681
k__Bacteria;p__Proteobacteria;c__Deltaproteobacteria;o__Syntrophobacterales;f__Syntrophaceae;g__Desulfobacca;	1.98971e-05	1.58357e-09	1.98971e-05	1.32647e-05	2.34603e-10	7.65838e-06	1	1
k__Bacteria;p__Nitrospirae;c__Nitrospira;o__Nitrospirales;f__[Thermodesulfovibrionaceae];g__GOUTA19;	1.98971e-05	1.75953e-10	6.63236e-06	3.97941e-05	1.17302e-09	1.71247e-05	0.31442	1
k__Archaea;p__Euryarchaeota;c__Methanobacteria;o__Methanobacteriales;f__Methanobacteriaceae;g__Methanobacterium;	1.98971e-05	1.58357e-09	1.98971e-05	6.63236e-06	1.75953e-10	6.63236e-06	0.624998	1
k__Bacteria;p__Firmicutes;c__Bacilli;o__Bacillales;f__Planococcaceae;g__Ureibacillus;	1.98971e-05	1.75953e-10	6.63236e-06	6.63236e-06	1.75953e-10	6.63236e-06	0.624998	1
k__Bacteria;p__Verrucomicrobia;c__[Spartobacteria];o__[Chthoniobacterales];f__[Chthoniobacteraceae];g__heteroC45_4W;	1.98971e-05	6.45159e-10	1.27e-05	6.63236e-06	1.75953e-10	6.63236e-06	0.624998	1
k__Bacteria;p__Proteobacteria;c__Alphaproteobacteria;o__Rhizobiales;f__Hyphomicrobiaceae;g__Pedomicrobium;	1.98971e-05	6.45159e-10	1.27e-05	1.32647e-05	2.34603e-10	7.65838e-06	1	1
k__Bacteria;p__Proteobacteria;c__Alphaproteobacteria;o__Rhodospirillales;f__Rhodospirillaceae;g__Magnetospirillum;	1.98971e-05	1.58357e-09	1.98971e-05	0	0	0	0.249998	1
k__Bacteria;p__Bacteroidetes;c__[Saprospirae];o__[Saprospirales];f__Chitinophagaceae;g__Lacibacter;	1.98971e-05	6.45159e-10	1.27e-05	1.98971e-05	6.45159e-10	1.27e-05	1	1
k__Bacteria;p__Proteobacteria;c__Alphaproteobacteria;o__Rhodospirillales;f__Acetobacteraceae;g__Rhodovastum;	1.98971e-05	6.45159e-10	1.27e-05	6.63236e-06	1.75953e-10	6.63236e-06	0.624998	1
k__Bacteria;p__Actinobacteria;c__Thermoleophilia;o__Solirubrobacterales;f__Conexibacteraceae;g__Conexibacter;	1.32647e-05	7.0381e-10	1.32647e-05	1.98971e-05	6.45159e-10	1.27e-05	1	1
k__Bacteria;p__Actinobacteria;c__Actinobacteria;o__Actinomycetales;f__Microbacteriaceae;g__Agromyces;	1.32647e-05	7.0381e-10	1.32647e-05	6.63236e-06	1.75953e-10	6.63236e-06	1	1
k__Bacteria;p__Proteobacteria;c__Betaproteobacteria;o__Burkholderiales;f__Burkholderiaceae;g__Candidatus Glomeribacter;	1.32647e-05	7.0381e-10	1.32647e-05	6.63236e-06	1.75953e-10	6.63236e-06	1	1
k__Bacteria;p__Gemmatimonadetes;c__Gemmatimonadetes;o__Gemmatimonadales;f__Gemmatimonadaceae;g__Gemmatimonas;	1.32647e-05	2.34603e-10	7.65838e-06	5.96912e-05	7.68326e-09	4.38271e-05	0.337033	1
k__Bacteria;p__Proteobacteria;c__Alphaproteobacteria;o__Sphingomonadales;f__Sphingomonadaceae;g__Sphingobium;	1.32647e-05	2.34603e-10	7.65838e-06	7.95883e-05	4.69207e-09	3.42493e-05	0.0914088	1
k__Bacteria;p__Proteobacteria;c__Alphaproteobacteria;o__Rhodobacterales;f__Rhodobacteraceae;g__Rhodobacter;	1.32647e-05	7.0381e-10	1.32647e-05	6.63236e-05	3.04984e-09	2.76127e-05	0.113901	1
k__Bacteria;p__Firmicutes;c__Clostridia;o__Clostridiales;f__Veillonellaceae;g__Sporomusa;	1.32647e-05	2.34603e-10	7.65838e-06	6.63236e-06	1.75953e-10	6.63236e-06	1	1
k__Bacteria;p__Armatimonadetes;c__Chthonomonadetes;o__Chthonomonadales;f__Chthonomonadaceae;g__Chthonomonas;	1.32647e-05	2.34603e-10	7.65838e-06	2.65294e-05	2.81524e-09	2.65294e-05	0.673276	1
k__Bacteria;p__Proteobacteria;c__Alphaproteobacteria;o__Caulobacterales;f__Caulobacteraceae;g__Brevundimonas;	1.32647e-05	7.0381e-10	1.32647e-05	0	0	0	0.499998	1
k__Bacteria;p__Firmicutes;c__Bacilli;o__Bacillales;f__Thermoactinomycetaceae;g__Shimazuella;	1.32647e-05	7.0381e-10	1.32647e-05	1.32647e-05	2.34603e-10	7.65838e-06	1	1
k__Bacteria;p__Proteobacteria;c__Betaproteobacteria;o__Procabacteriales;f__Procabacteriaceae;g__Procabacter;	1.32647e-05	7.0381e-10	1.32647e-05	6.63236e-06	1.75953e-10	6.63236e-06	1	1
k__Bacteria;p__Firmicutes;c__Clostridia;o__Clostridiales;f__Peptococcaceae;g__Sporotomaculum;	1.32647e-05	7.0381e-10	1.32647e-05	6.63236e-06	1.75953e-10	6.63236e-06	1	1
k__Bacteria;p__Proteobacteria;c__Deltaproteobacteria;o__Myxococcales;f__Polyangiaceae;g__Chondromyces;	1.32647e-05	7.0381e-10	1.32647e-05	6.63236e-06	1.75953e-10	6.63236e-06	1	1
k__Bacteria;p__Actinobacteria;c__Actinobacteria;o__Actinomycetales;f__Promicromonosporaceae;g__Cellulosimicrobium;	1.32647e-05	7.0381e-10	1.32647e-05	1.98971e-05	6.45159e-10	1.27e-05	1	1
k__Bacteria;p__Firmicutes;c__Clostridia;o__Clostridiales;f__Veillonellaceae;g__Propionispira;	1.32647e-05	7.0381e-10	1.32647e-05	6.63236e-06	1.75953e-10	6.63236e-06	1	1
k__Bacteria;p__Bacteroidetes;c__Cytophagia;o__Cytophagales;f__Cytophagaceae;g__Siphonobacter;	6.63236e-06	1.75953e-10	6.63236e-06	0	0	0	1	1
k__Bacteria;p__Proteobacteria;c__Alphaproteobacteria;o__Rhizobiales;f__Hyphomicrobiaceae;g__Parvibaculum;	6.63236e-06	1.75953e-10	6.63236e-06	2.65294e-05	4.69207e-10	1.08306e-05	0.153243	1
k__Bacteria;p__Bacteroidetes;c__Cytophagia;o__Cytophagales;f__Cytophagaceae;g__Spirosoma;	6.63236e-06	1.75953e-10	6.63236e-06	6.63236e-06	1.75953e-10	6.63236e-06	1	1
k__Bacteria;p__Actinobacteria;c__Acidimicrobiia;o__Acidimicrobiales;f__Iamiaceae;g__Iamia;	6.63236e-06	1.75953e-10	6.63236e-06	7.95883e-05	1.5953e-08	6.31527e-05	0.286166	1
k__Bacteria;p__Proteobacteria;c__Alphaproteobacteria;o__Rhodospirillales;f__Rhodospirillaceae;g__Azospirillum;	6.63236e-06	1.75953e-10	6.63236e-06	2.65294e-05	2.81524e-09	2.65294e-05	0.512287	1
k__Bacteria;p__Actinobacteria;c__Actinobacteria;o__Actinomycetales;f__Streptosporangiaceae;g__Nonomuraea;	6.63236e-06	1.75953e-10	6.63236e-06	6.63236e-06	1.75953e-10	6.63236e-06	1	1
k__Archaea;p__Euryarchaeota;c__Methanomicrobia;o__Methanosarcinales;f__Methanosarcinaceae;g__Methanosarcina;	6.63236e-06	1.75953e-10	6.63236e-06	1.32647e-05	7.0381e-10	1.32647e-05	1	1
k__Bacteria;p__Firmicutes;c__Clostridia;o__Clostridiales;f__Gracilibacteraceae;g__Gracilibacter;	6.63236e-06	1.75953e-10	6.63236e-06	0	0	0	1	1
k__Bacteria;p__Proteobacteria;c__Alphaproteobacteria;o__Rhodospirillales;f__Rhodospirillaceae;g__Inquilinus;	6.63236e-06	1.75953e-10	6.63236e-06	3.97941e-05	7.0381e-10	1.32647e-05	0.0576188	1
k__Bacteria;p__Chloroflexi;c__Anaerolineae;o__Caldilineales;f__Caldilineaceae;g__Caldilinea;	6.63236e-06	1.75953e-10	6.63236e-06	1.32647e-05	7.0381e-10	1.32647e-05	1	1
k__Bacteria;p__Proteobacteria;c__Gammaproteobacteria;o__Methylococcales;f__Methylococcaceae;g__Methylocaldum;	6.63236e-06	1.75953e-10	6.63236e-06	0	0	0	1	1
k__Bacteria;p__[Thermi];c__Deinococci;o__Deinococcales;f__Deinococcaceae;g__Deinococcus;	6.63236e-06	1.75953e-10	6.63236e-06	0	0	0	1	1
k__Bacteria;p__Proteobacteria;c__Alphaproteobacteria;o__Rhizobiales;f__Rhodobiaceae;g__Afifella;	6.63236e-06	1.75953e-10	6.63236e-06	2.65294e-05	4.69207e-10	1.08306e-05	0.153243	1
k__Bacteria;p__Cyanobacteria;c__Nostocophycideae;o__Nostocales;f__Nostocaceae;g__Trichormus;	6.63236e-06	1.75953e-10	6.63236e-06	0	0	0	1	1
k__Bacteria;p__Proteobacteria;c__Gammaproteobacteria;o__Legionellales;f__Coxiellaceae;g__Coxiella;	6.63236e-06	1.75953e-10	6.63236e-06	2.65294e-05	9.38414e-10	1.53168e-05	0.267238	1
k__Bacteria;p__Chloroflexi;c__Chloroflexi;o__[Roseiflexales];f__[Kouleothrixaceae];g__Kouleothrix;	6.63236e-06	1.75953e-10	6.63236e-06	0	0	0	1	1
k__Bacteria;p__Firmicutes;c__Clostridia;o__Clostridiales;f__Lachnospiraceae;g__Epulopiscium;	6.63236e-06	1.75953e-10	6.63236e-06	6.63236e-06	1.75953e-10	6.63236e-06	1	1
k__Bacteria;p__Bacteroidetes;c__Cytophagia;o__Cytophagales;f__[Amoebophilaceae];g__SC3-56;	6.63236e-06	1.75953e-10	6.63236e-06	0	0	0	1	1
k__Bacteria;p__Firmicutes;c__Clostridia;o__Clostridiales;f__Dehalobacteriaceae;g__Dehalobacterium;	6.63236e-06	1.75953e-10	6.63236e-06	1.32647e-05	2.34603e-10	7.65838e-06	1	1
k__Bacteria;p__Chloroflexi;c__Ktedonobacteria;o__Ktedonobacterales;f__Ktedonobacteraceae;g__FFCH10602;	6.63236e-06	1.75953e-10	6.63236e-06	0	0	0	1	1
k__Bacteria;p__Proteobacteria;c__Alphaproteobacteria;o__Rickettsiales;f__mitochondria;g__Lupinus;	0	0	0	0	0	0	1	1
k__Bacteria;p__Bacteroidetes;c__Flavobacteriia;o__Flavobacteriales;f__[Weeksellaceae];g__Elizabethkingia;	0	0	0	0	0	0	1	1
k__Bacteria;p__Bacteroidetes;c__Cytophagia;o__Cytophagales;f__Cytophagaceae;g__Emticicia;	0	0	0	0	0	0	1	1
k__Bacteria;p__Proteobacteria;c__Alphaproteobacteria;o__Rickettsiales;f__Rickettsiaceae;g__Wolbachia;	0	0	0	0	0	0	1	1
k__Bacteria;p__Spirochaetes;c__[Leptospirae];o__[Leptospirales];f__Leptospiraceae;g__Turneriella;	0	0	0	1.98971e-05	1.58357e-09	1.98971e-05	0.249998	1
k__Bacteria;p__Firmicutes;c__Bacilli;o__Lactobacillales;f__Streptococcaceae;g__Streptococcus;	0	0	0	0	0	0	1	1
k__Bacteria;p__Proteobacteria;c__Betaproteobacteria;o__Procabacteriales;f__Procabacteriaceae;g__Leeia;	0	0	0	0	0	0	1	1
k__Bacteria;p__Bacteroidetes;c__Bacteroidia;o__Bacteroidales;f__Prevotellaceae;g__Prevotella;	0	0	0	0	0	0	1	1
k__Bacteria;p__Proteobacteria;c__Gammaproteobacteria;o__Pasteurellales;f__Pasteurellaceae;g__Haemophilus;	0	0	0	0	0	0	1	1
k__Bacteria;p__Actinobacteria;c__Actinobacteria;o__Actinomycetales;f__Micrococcaceae;g__Rothia;	0	0	0	0	0	0	1	1
k__Bacteria;p__Actinobacteria;c__Actinobacteria;o__Actinomycetales;f__Actinomycetaceae;g__Actinomyces;	0	0	0	0	0	0	1	1
k__Bacteria;p__Proteobacteria;c__Alphaproteobacteria;o__Rhodospirillales;f__Rhodospirillaceae;g__Phaeospirillum;	0	0	0	0	0	0	1	1
k__Bacteria;p__Proteobacteria;c__Betaproteobacteria;o__Neisseriales;f__Neisseriaceae;g__Neisseria;	0	0	0	0	0	0	1	1
k__Bacteria;p__Firmicutes;c__Clostridia;o__Clostridiales;f__Veillonellaceae;g__Veillonella;	0	0	0	0	0	0	1	1
k__Bacteria;p__Proteobacteria;c__Betaproteobacteria;o__Neisseriales;f__Neisseriaceae;g__Vogesella;	0	0	0	0	0	0	1	1
k__Bacteria;p__Proteobacteria;c__Deltaproteobacteria;o__Myxococcales;f__Nannocystaceae;g__Plesiocystis;	0	0	0	0	0	0	1	1
k__Bacteria;p__Firmicutes;c__Bacilli;o__Bacillales;f__Staphylococcaceae;g__Staphylococcus;	0	0	0	1.98971e-05	1.58357e-09	1.98971e-05	0.249998	1
k__Bacteria;p__Firmicutes;c__Bacilli;o__Lactobacillales;f__Leuconostocaceae;g__Weissella;	0	0	0	0	0	0	1	1
k__Bacteria;p__Proteobacteria;c__Deltaproteobacteria;o__Desulfovibrionales;f__Desulfovibrionaceae;g__Desulfovibrio;	0	0	0	6.63236e-06	1.75953e-10	6.63236e-06	1	1
k__Bacteria;p__Firmicutes;c__Bacilli;o__Bacillales;f__Paenibacillaceae;g__Thermobacillus;	0	0	0	2.65294e-05	2.81524e-09	2.65294e-05	0.367834	1
k__Bacteria;p__Proteobacteria;c__Gammaproteobacteria;o__Pseudomonadales;f__Moraxellaceae;g__Perlucidibaca;	0	0	0	1.32647e-05	7.0381e-10	1.32647e-05	0.499998	1
k__Bacteria;p__Bacteroidetes;c__Cytophagia;o__Cytophagales;f__[Amoebophilaceae];g__Candidatus Cardinium;	0	0	0	0	0	0	1	1
k__Bacteria;p__Proteobacteria;c__Alphaproteobacteria;o__Rickettsiales;f__mitochondria;g__Malawimonas;	0	0	0	0	0	0	1	1
k__Bacteria;p__Proteobacteria;c__Gammaproteobacteria;o__Enterobacteriales;f__Enterobacteriaceae;g__Erwinia;	0	0	0	0	0	0	1	1
k__Bacteria;p__Firmicutes;c__Clostridia;o__Clostridiales;f__Peptococcaceae;g__Pelotomaculum;	0	0	0	0	0	0	1	1
k__Bacteria;p__Chlamydiae;c__Chlamydiia;o__Chlamydiales;f__Parachlamydiaceae;g__Candidatus Protochlamydia;	0	0	0	0	0	0	1	1
k__Bacteria;p__Proteobacteria;c__Deltaproteobacteria;o__Syntrophobacterales;f__Syntrophaceae;g__Desulfomonile;	0	0	0	1.98971e-05	1.58357e-09	1.98971e-05	0.249998	1
k__Bacteria;p__Actinobacteria;c__Actinobacteria;o__Actinomycetales;f__Microbacteriaceae;g__Leucobacter;	0	0	0	6.63236e-06	1.75953e-10	6.63236e-06	1	1
k__Bacteria;p__Fusobacteria;c__Fusobacteriia;o__Fusobacteriales;f__Fusobacteriaceae;g__Fusobacterium;	0	0	0	0	0	0	1	1
k__Bacteria;p__Proteobacteria;c__Alphaproteobacteria;o__Rhodospirillales;f__Rhodospirillaceae;g__Telmatospirillum;	0	0	0	1.98971e-05	6.45159e-10	1.27e-05	0.249998	1
k__Bacteria;p__Actinobacteria;c__Actinobacteria;o__Actinomycetales;f__Kineosporiaceae;g__Kineococcus;	0	0	0	0	0	0	1	1
k__Bacteria;p__Tenericutes;c__Mollicutes;o__Mycoplasmatales;f__Mycoplasmataceae;g__Candidatus Hepatoplasma;	0	0	0	0	0	0	1	1
k__Bacteria;p__Firmicutes;c__Clostridia;o__Clostridiales;f__Veillonellaceae;g__BSV43;	0	0	0	0	0	0	1	1
k__Bacteria;p__Fusobacteria;c__Fusobacteriia;o__Fusobacteriales;f__Leptotrichiaceae;g__Leptotrichia;	0	0	0	0	0	0	1	1
k__Bacteria;p__Firmicutes;c__Bacilli;o__Bacillales;f__Planococcaceae;g__Rummeliibacillus;	0	0	0	0	0	0	1	1
k__Bacteria;p__Firmicutes;c__Bacilli;o__Bacillales;f__Bacillaceae;g__Oceanobacillus;	0	0	0	0	0	0	1	1
k__Bacteria;p__Proteobacteria;c__Alphaproteobacteria;o__Rhodobacterales;f__Rhodobacteraceae;g__Rubellimicrobium;	0	0	0	1.98971e-05	6.45159e-10	1.27e-05	0.249998	1
k__Bacteria;p__Proteobacteria;c__Gammaproteobacteria;o__Pasteurellales;f__Pasteurellaceae;g__Aggregatibacter;	0	0	0	0	0	0	1	1
k__Bacteria;p__Actinobacteria;c__Actinobacteria;o__Actinomycetales;f__Corynebacteriaceae;g__Corynebacterium;	0	0	0	6.63236e-06	1.75953e-10	6.63236e-06	1	1
k__Bacteria;p__Proteobacteria;c__Gammaproteobacteria;o__Xanthomonadales;f__Sinobacteraceae;g__Alkanibacter;	0	0	0	0	0	0	1	1
k__Bacteria;p__Firmicutes;c__Bacilli;o__Turicibacterales;f__Turicibacteraceae;g__Turicibacter;	0	0	0	6.63236e-06	1.75953e-10	6.63236e-06	1	1
k__Bacteria;p__Firmicutes;c__Clostridia;o__Clostridiales;f__[Tissierellaceae];g__Tepidimicrobium;	0	0	0	0	0	0	1	1
k__Bacteria;p__Firmicutes;c__Bacilli;o__Bacillales;f__Bacillaceae;g__Virgibacillus;	0	0	0	0	0	0	1	1
k__Bacteria;p__Bacteroidetes;c__Bacteroidia;o__Bacteroidales;f__Porphyromonadaceae;g__Porphyromonas;	0	0	0	0	0	0	1	1
k__Bacteria;p__Proteobacteria;c__Gammaproteobacteria;o__Pseudomonadales;f__Moraxellaceae;g__Enhydrobacter;	0	0	0	0	0	0	1	1
k__Bacteria;p__Firmicutes;c__Clostridia;o__Clostridiales;f__Symbiobacteriaceae;g__Symbiobacterium;	0	0	0	0	0	0	1	1
k__Bacteria;p__Planctomycetes;c__Planctomycetia;o__Gemmatales;f__Isosphaeraceae;g__Nostocoida;	0	0	0	0	0	0	1	1
k__Bacteria;p__Bacteroidetes;c__Cytophagia;o__Cytophagales;f__Cytophagaceae;g__Larkinella;	0	0	0	0	0	0	1	1
k__Bacteria;p__Proteobacteria;c__Deltaproteobacteria;o__Myxococcales;f__Haliangiaceae;g__Haliangium;	0	0	0	0	0	0	1	1
k__Bacteria;p__Firmicutes;c__Clostridia;o__Clostridiales;f__Caldicoprobacteraceae;g__Caldicoprobacter;	0	0	0	0	0	0	1	1
k__Bacteria;p__Firmicutes;c__Clostridia;o__Clostridiales;f__Peptococcaceae;g__Desulfotomaculum;	0	0	0	0	0	0	1	1
k__Bacteria;p__Actinobacteria;c__Actinobacteria;o__Actinomycetales;f__Tsukamurellaceae;g__Tsukamurella;	0	0	0	0	0	0	1	1
k__Bacteria;p__Firmicutes;c__Clostridia;o__Clostridiales;f__Veillonellaceae;g__Pelosinus;	0	0	0	0	0	0	1	1
k__Bacteria;p__Firmicutes;c__Clostridia;o__Clostridiales;f__Clostridiaceae;g__Alkaliphilus;	0	0	0	0	0	0	1	1
k__Bacteria;p__Firmicutes;c__Clostridia;o__Clostridiales;f__Veillonellaceae;g__Anaerospora;	0	0	0	0	0	0	1	1
k__Bacteria;p__Firmicutes;c__Bacilli;o__Lactobacillales;f__Lactobacillaceae;g__Lactobacillus;	0	0	0	0	0	0	1	1
k__Bacteria;p__Firmicutes;c__Clostridia;o__Clostridiales;f__Clostridiaceae;g__Oxobacter;	0	0	0	6.63236e-06	1.75953e-10	6.63236e-06	1	1
k__Bacteria;p__Firmicutes;c__Clostridia;o__Clostridiales;f__Gracilibacteraceae;g__Lutispora;	0	0	0	6.63236e-06	1.75953e-10	6.63236e-06	1	1
k__Bacteria;p__Firmicutes;c__Bacilli;o__Bacillales;f__Thermoactinomycetaceae;g__Laceyella;	0	0	0	6.63236e-06	1.75953e-10	6.63236e-06	1	1
k__Bacteria;p__Proteobacteria;c__Deltaproteobacteria;o__Desulfobacterales;f__Desulfobulbaceae;g__Desulfobulbus;	0	0	0	0	0	0	1	1
k__Bacteria;p__Firmicutes;c__Clostridia;o__Clostridiales;f__Ruminococcaceae;g__Ruminococcus;	0	0	0	0	0	0	1	1
k__Bacteria;p__Firmicutes;c__Clostridia;o__Clostridiales;f__Syntrophomonadaceae;g__Syntrophomonas;	0	0	0	0	0	0	1	1
k__Bacteria;p__Actinobacteria;c__Actinobacteria;o__Actinomycetales;f__Cryptosporangiaceae;g__Cryptosporangium;	0	0	0	0	0	0	1	1

## Sheet: HC3BSO-vs-Z31BSO.test
S27 Table Relative abundances of bacterial genera at the vegetative stage （sheet 2）
Taxa	mean of HC3BSO	variance of HC3BSO	standard error of HC3BSO	mean of Z31BSO	variance of Z31BSO	standard error of Z31BSO	p-value	q value
Others	0.742536	0.000916255	0.0123576	0.729227	0.00120536	0.0141737	0.563978	1
k__Bacteria;p__Acidobacteria;c__Acidobacteriia;o__Acidobacteriales;f__Koribacteraceae;g__Candidatus Koribacter;	0.0431324	0.000150635	0.00501057	0.0368052	0.000374071	0.00789589	0.583381	1
k__Archaea;p__Crenarchaeota;c__Thaumarchaeota;o__Nitrososphaerales;f__Nitrososphaeraceae;g__Candidatus Nitrososphaera;	0.0292575	4.96736e-05	0.00287731	0.0288861	0.000102118	0.00412548	0.944989	1
k__Bacteria;p__Proteobacteria;c__Alphaproteobacteria;o__Sphingomonadales;f__Sphingomonadaceae;g__Kaistobacter;	0.0258175	5.02502e-05	0.00289396	0.0282759	0.000240188	0.00632703	0.76863	1
k__Bacteria;p__Bacteroidetes;c__[Saprospirae];o__[Saprospirales];f__Chitinophagaceae;g__Flavisolibacter;	0.0227446	1.60521e-05	0.00163565	0.0194814	8.70041e-05	0.00380798	0.521768	0.979646
k__Bacteria;p__Verrucomicrobia;c__[Spartobacteria];o__[Chthoniobacterales];f__[Chthoniobacteraceae];g__DA101;	0.0223731	3.70195e-06	0.000785488	0.0191852	4.21848e-05	0.00265157	0.275398	0.783606
k__Bacteria;p__Acidobacteria;c__Solibacteres;o__Solibacterales;f__Solibacteraceae;g__Candidatus Solibacter;	0.0121814	8.9219e-06	0.00121942	0.0092853	8.13351e-06	0.0011643	0.0956906	0.574144
k__Bacteria;p__Verrucomicrobia;c__Opitutae;o__Opitutales;f__Opitutaceae;g__Opitutus;	0.0113325	1.92409e-05	0.00179076	0.0100547	1.85313e-05	0.00175743	0.680475	1
k__Bacteria;p__Bacteroidetes;c__Sphingobacteriia;o__Sphingobacteriales;f__Sphingobacteriaceae;g__Solitalea;	0.00785713	0.000359504	0.00774062	2.21079e-05	9.61874e-10	1.26615e-05	0.356829	0.929101
k__Bacteria;p__Nitrospirae;c__Nitrospira;o__Nitrospirales;f__Nitrospiraceae;g__Nitrospira;	0.00624326	4.3168e-06	0.000848213	0.00466033	5.36941e-06	0.000945993	0.224497	0.743444
k__Bacteria;p__Proteobacteria;c__Gammaproteobacteria;o__Pseudomonadales;f__Pseudomonadaceae;g__Pseudomonas;	0.00462496	9.57257e-06	0.0012631	0.0054518	8.12387e-06	0.00116361	0.695541	1
k__Bacteria;p__Proteobacteria;c__Alphaproteobacteria;o__Rhizobiales;f__Hyphomicrobiaceae;g__Rhodoplanes;	0.00397941	5.27858e-07	0.000296608	0.00493005	2.95999e-07	0.000222111	0.0172652	0.464829
k__Bacteria;p__Armatimonadetes;c__[Fimbriimonadia];o__[Fimbriimonadales];f__[Fimbriimonadaceae];g__Fimbriimonas;	0.00382908	4.83565e-07	0.000283891	0.0030332	5.13406e-07	0.00029252	0.0590939	0.515365
k__Bacteria;p__Proteobacteria;c__Gammaproteobacteria;o__Legionellales;f__Coxiellaceae;g__Aquicella;	0.00381582	1.61325e-06	0.000518532	0.0036699	1.84361e-06	0.000554317	0.867166	1
k__Bacteria;p__Proteobacteria;c__Gammaproteobacteria;o__Enterobacteriales;f__Enterobacteriaceae;g__Escherichia;	0.00306415	1.97841e-07	0.000181586	3.0951e-05	3.98826e-10	8.15297e-06	0	0
k__Bacteria;p__Bacteroidetes;c__Flavobacteriia;o__Flavobacteriales;f__Flavobacteriaceae;g__Flavobacterium;	0.00236554	7.23191e-06	0.00109787	0.00201624	1.38651e-06	0.000480712	0.808204	1
k__Bacteria;p__Firmicutes;c__Bacilli;o__Bacillales;f__Planococcaceae;g__Sporosarcina;	0.0021533	1.21736e-07	0.00014244	0.0026043	1.45869e-06	0.000493068	0.45079	0.96284
k__Bacteria;p__Firmicutes;c__Bacilli;o__Bacillales;f__Bacillaceae;g__Bacillus;	0.0019278	1.73888e-07	0.000170239	0.00308626	2.14765e-06	0.000598283	0.0713867	0.515365
k__Bacteria;p__Verrucomicrobia;c__[Spartobacteria];o__[Chthoniobacterales];f__[Chthoniobacteraceae];g__Chthoniobacter;	0.0019278	9.53428e-08	0.000126057	0.002706	1.24208e-06	0.000454988	0.108917	0.59482
k__Bacteria;p__Proteobacteria;c__Betaproteobacteria;o__Burkholderiales;f__Burkholderiaceae;g__Burkholderia;	0.00183937	4.01078e-07	0.000258547	0.00493005	2.61714e-05	0.00208852	0.156365	0.659642
k__Bacteria;p__Proteobacteria;c__Alphaproteobacteria;o__Caulobacterales;f__Caulobacteraceae;g__Phenylobacterium;	0.00183053	2.15647e-07	0.000189582	0.00220194	5.0055e-07	0.000288834	0.317608	0.867918
k__Bacteria;p__Proteobacteria;c__Gammaproteobacteria;o__Xanthomonadales;f__Sinobacteraceae;g__Steroidobacter;	0.00166251	1.98099e-07	0.000181704	0.00470013	3.93327e-05	0.00256036	0.257525	0.756137
k__Bacteria;p__Proteobacteria;c__Deltaproteobacteria;o__Bdellovibrionales;f__Bdellovibrionaceae;g__Bdellovibrio;	0.00160503	1.01841e-07	0.000130283	0.00168904	1.31125e-06	0.000467484	0.887149	1
k__Bacteria;p__Proteobacteria;c__Betaproteobacteria;o__Burkholderiales;f__Oxalobacteraceae;g__Janthinobacterium;	0.00156524	2.49712e-07	0.000204006	0.0034842	1.02561e-05	0.00130742	0.160298	0.659642
k__Bacteria;p__Proteobacteria;c__Betaproteobacteria;o__Rhodocyclales;f__Rhodocyclaceae;g__Uliginosibacterium;	0.00153871	8.71035e-07	0.000381015	0.00130436	5.33605e-07	0.000298218	0.693663	1
k__Bacteria;p__Proteobacteria;c__Alphaproteobacteria;o__Rhizobiales;f__Bradyrhizobiaceae;g__Bradyrhizobium;	0.0015166	1.0963e-07	0.000135173	0.00229922	9.25276e-08	0.000124182	0.000977901	0.13495
k__Bacteria;p__Bacteroidetes;c__[Saprospirae];o__[Saprospirales];f__Chitinophagaceae;g__Chitinophaga;	0.00142817	4.29442e-07	0.000267532	0.00391751	1.53173e-05	0.00159778	0.134199	0.617315
k__Bacteria;p__Bacteroidetes;c__[Saprospirae];o__[Saprospirales];f__Chitinophagaceae;g__Niastella;	0.0012911	5.48034e-08	9.55714e-05	0.00204719	8.72279e-07	0.000381287	0.0636409	0.515365
k__Bacteria;p__Planctomycetes;c__Planctomycetia;o__Planctomycetales;f__Planctomycetaceae;g__Planctomyces;	0.00123362	2.41196e-07	0.000200498	0.00161829	5.70931e-07	0.000308472	0.333619	0.885373
k__Bacteria;p__Proteobacteria;c__Gammaproteobacteria;o__Xanthomonadales;f__Xanthomonadaceae;g__Thermomonas;	0.00115845	1.46299e-07	0.000156151	0.0020295	7.70721e-06	0.00113337	0.534475	0.990034
k__Bacteria;p__Bacteroidetes;c__[Saprospirae];o__[Saprospirales];f__Chitinophagaceae;g__Segetibacter;	0.00115845	1.33349e-07	0.00014908	0.00127341	1.6548e-06	0.000525166	0.853492	1
k__Bacteria;p__Actinobacteria;c__Actinobacteria;o__Actinomycetales;f__Streptomycetaceae;g__Streptomyces;	0.00114519	2.93184e-07	0.000221052	0.00259988	1.16973e-06	0.000441538	0.00816022	0.464829
k__Bacteria;p__Planctomycetes;c__Planctomycetia;o__Gemmatales;f__Gemmataceae;g__Gemmata;	0.00107444	3.84984e-08	8.01025e-05	0.00136627	1.86299e-07	0.000176209	0.145232	0.644445
k__Bacteria;p__Actinobacteria;c__Actinobacteria;o__Actinomycetales;f__Micrococcaceae;g__Arthrobacter;	0.00104349	1.93595e-07	0.000179627	0.00128668	2.04035e-07	0.000184407	0.409381	0.96284
k__Bacteria;p__Proteobacteria;c__Alphaproteobacteria;o__Sphingomonadales;f__Sphingomonadaceae;g__Sphingomonas;	0.00102138	8.41053e-08	0.000118396	0.00165367	1.58095e-06	0.000513314	0.250508	0.743444
k__Bacteria;p__Bacteroidetes;c__Sphingobacteriia;o__Sphingobacteriales;f__Sphingobacteriaceae;g__Pedobacter;	0.000941794	5.57066e-07	0.000304704	0.00443926	4.84874e-05	0.00284275	0.237249	0.743444
k__Bacteria;p__Planctomycetes;c__Planctomycetia;o__Pirellulales;f__Pirellulaceae;g__Pirellula;	0.000924108	1.71002e-07	0.000168821	0.00152102	3.04515e-07	0.000225283	0.0416685	0.515365
k__Bacteria;p__Bacteroidetes;c__[Saprospirae];o__[Saprospirales];f__Chitinophagaceae;g__Sediminibacterium;	0.000915265	4.44104e-08	8.60333e-05	0.00124246	9.1676e-07	0.000390888	0.499486	0.96284
k__Bacteria;p__Firmicutes;c__Clostridia;o__Clostridiales;f__Clostridiaceae;g__Clostridium;	0.000879892	3.61524e-08	7.76234e-05	0.000963902	8.54895e-08	0.000119366	0.628055	1
k__Bacteria;p__Tenericutes;c__Mollicutes;o__Anaeroplasmatales;f__Anaeroplasmataceae;g__Asteroleplasma;	0.000831255	1.91624e-07	0.00017871	0.000862206	7.13593e-07	0.000344865	0.942829	1
k__Bacteria;p__Proteobacteria;c__Deltaproteobacteria;o__Myxococcales;f__Myxococcaceae;g__Anaeromyxobacter;	0.000804726	6.24045e-08	0.000101984	0.000747245	1.25677e-07	0.000144728	0.788906	1
k__Bacteria;p__Spirochaetes;c__Spirochaetes;o__Spirochaetales;f__Spirochaetaceae;g__Spirochaeta;	0.000787039	2.39202e-07	0.000199667	0.0028298	3.99963e-05	0.00258187	0.521492	0.979646
k__Bacteria;p__Actinobacteria;c__Actinobacteria;o__Actinomycetales;f__Micromonosporaceae;g__Dactylosporangium;	0.000667657	5.5296e-08	9.6e-05	0.00084452	3.756e-08	7.91202e-05	0.16847	0.659642
k__Bacteria;p__Proteobacteria;c__Gammaproteobacteria;o__Xanthomonadales;f__Xanthomonadaceae;g__Luteimonas;	0.000663236	9.71258e-08	0.000127231	0.0010037	6.82813e-07	0.000337346	0.409646	0.96284
k__Bacteria;p__Verrucomicrobia;c__[Spartobacteria];o__[Chthoniobacterales];f__[Chthoniobacteraceae];g__OR-59;	0.000574804	1.46862e-07	0.000156451	0.000795883	8.78637e-07	0.000382674	0.667851	1
k__Bacteria;p__Actinobacteria;c__Actinobacteria;o__Actinomycetales;f__Pseudonocardiaceae;g__Amycolatopsis;	0.000574804	1.28844e-07	0.00014654	0.00098601	4.6238e-07	0.000277603	0.200409	0.718349
k__Bacteria;p__Actinobacteria;c__Actinobacteria;o__Actinomycetales;f__Nocardioidaceae;g__Nocardioides;	0.000561539	2.32023e-08	6.21856e-05	0.000782618	1.24082e-07	0.000143806	0.169691	0.659642
k__Bacteria;p__Proteobacteria;c__Alphaproteobacteria;o__Rickettsiales;f__mitochondria;g__Pythium;	0.000557118	6.61582e-08	0.000105006	0.00103023	3.25278e-07	0.000232837	0.0733536	0.515365
k__Bacteria;p__Proteobacteria;c__Betaproteobacteria;o__Burkholderiales;f__Comamonadaceae;g__Polaromonas;	0.000557118	1.23871e-08	4.54369e-05	0.00144585	9.01088e-07	0.000387532	0.0295249	0.479345
k__Bacteria;p__Verrucomicrobia;c__[Spartobacteria];o__[Chthoniobacterales];f__[Chthoniobacteraceae];g__Candidatus Xiphinematobacter;	0.000543853	1.18451e-07	0.000140506	0.000831255	4.70896e-07	0.000280148	0.425492	0.96284
k__Bacteria;p__Chlamydiae;c__Chlamydiia;o__Chlamydiales;f__Rhabdochlamydiaceae;g__Candidatus Rhabdochlamydia;	0.000543853	6.21464e-08	0.000101773	0.000689765	1.12047e-07	0.000136654	0.472155	0.96284
k__Bacteria;p__Proteobacteria;c__Betaproteobacteria;o__Methylophilales;f__Methylophilaceae;g__Methylotenera;	0.000486373	1.17865e-07	0.000140157	0.00159619	1.78104e-06	0.00054483	0.0557624	0.515365
k__Bacteria;p__Proteobacteria;c__Gammaproteobacteria;o__Xanthomonadales;f__Xanthomonadaceae;g__Dokdonella;	0.000473108	2.15131e-08	5.98792e-05	0.001353	4.08125e-06	0.000824748	0.324564	0.878231
k__Bacteria;p__Chloroflexi;c__Anaerolineae;o__Anaerolineales;f__Anaerolinaceae;g__Anaerolinea;	0.000451	3.18122e-08	7.28151e-05	0.000437735	3.3994e-08	7.52707e-05	0.919928	1
k__Bacteria;p__Actinobacteria;c__Actinobacteria;o__Actinomycetales;f__Mycobacteriaceae;g__Mycobacterium;	0.000424471	2.59002e-08	6.57016e-05	0.00084452	7.33136e-08	0.000110539	0.00497238	0.457459
k__Bacteria;p__Firmicutes;c__Bacilli;o__Bacillales;f__Paenibacillaceae;g__Paenibacillus;	0.000420049	9.68912e-09	4.01852e-05	0.000667657	6.00819e-08	0.000100068	0.0286298	0.479345
k__Bacteria;p__Bacteroidetes;c__Cytophagia;o__Cytophagales;f__Cytophagaceae;g__Sporocytophaga;	0.000411206	4.38474e-08	8.54862e-05	0.000941794	7.13593e-07	0.000344865	0.149436	0.644445
k__Bacteria;p__Proteobacteria;c__Gammaproteobacteria;o__Oceanospirillales;f__Halomonadaceae;g__Halomonas;	0.000406784	5.53664e-09	3.03772e-05	0.000397941	1.54838e-08	5.08e-05	0.906751	1
k__Bacteria;p__Actinobacteria;c__Actinobacteria;o__Actinomycetales;f__Nocardiaceae;g__Rhodococcus;	0.000402363	3.02404e-08	7.09934e-05	0.00053501	1.31026e-07	0.000147776	0.504796	0.96284
k__Bacteria;p__Bacteroidetes;c__[Saprospirae];o__[Saprospirales];f__Chitinophagaceae;g__Ferruginibacter;	0.00039352	1.44539e-07	0.000155209	0.000247608	9.7595e-09	4.03309e-05	0.436685	0.96284
k__Bacteria;p__Actinobacteria;c__Actinobacteria;o__Actinomycetales;f__Micromonosporaceae;g__Catellatospora;	0.000389098	8.32373e-08	0.000117783	0.000406784	2.1865e-08	6.0367e-05	0.912851	1
k__Bacteria;p__Proteobacteria;c__Betaproteobacteria;o__Burkholderiales;f__Oxalobacteraceae;g__Ralstonia;	0.000371412	4.33547e-08	8.50046e-05	0.000548275	1.66005e-07	0.000166336	0.406762	0.96284
k__Bacteria;p__Proteobacteria;c__Deltaproteobacteria;o__Desulfuromonadales;f__Geobacteraceae;g__Geobacter;	0.000371412	1.94533e-07	0.000180062	0.000353726	2.42298e-07	0.000200955	0.949199	1
k__Bacteria;p__Acidobacteria;c__Acidobacteriia;o__Acidobacteriales;f__Acidobacteriaceae;g__Edaphobacter;	0.000340461	3.30556e-08	7.42245e-05	0.000349304	1.20328e-07	0.000141615	0.952254	1
k__Bacteria;p__Proteobacteria;c__Alphaproteobacteria;o__Rhizobiales;f__Hyphomicrobiaceae;g__Hyphomicrobium;	0.000327196	1.87683e-08	5.59289e-05	0.000437735	1.79472e-08	5.46918e-05	0.16932	0.659642
k__Bacteria;p__Actinobacteria;c__Actinobacteria;o__Actinomycetales;f__Micromonosporaceae;g__Pilimelia;	0.000318353	5.32081e-08	9.41701e-05	0.000583647	6.05277e-08	0.000100439	0.0631989	0.515365
k__Bacteria;p__Bacteroidetes;c__Cytophagia;o__Cytophagales;f__Cytophagaceae;g__Cytophaga;	0.00030951	2.99729e-07	0.000223506	0.000610177	5.30673e-07	0.000297398	0.50584	0.96284
k__Bacteria;p__Proteobacteria;c__Alphaproteobacteria;o__Rhizobiales;f__Phyllobacteriaceae;g__Mesorhizobium;	0.000300667	8.35188e-09	3.73093e-05	0.000495216	2.66509e-08	6.6647e-05	0.0179061	0.464829
k__Bacteria;p__Actinobacteria;c__Actinobacteria;o__Actinomycetales;f__Pseudonocardiaceae;g__Pseudonocardia;	0.000300667	3.81934e-08	7.97845e-05	0.000305088	2.24515e-08	6.11713e-05	0.957862	1
k__Bacteria;p__Proteobacteria;c__Alphaproteobacteria;o__Sphingomonadales;f__Sphingomonadaceae;g__Novosphingobium;	0.00028298	2.58064e-08	6.55825e-05	0.00030951	4.26978e-08	8.43582e-05	0.831796	1
k__Bacteria;p__Firmicutes;c__Bacilli;o__Bacillales;f__Alicyclobacillaceae;g__Alicyclobacillus;	0.000278559	1.51319e-08	5.02194e-05	0.000428892	6.87388e-09	3.38474e-05	0.0200939	0.464829
k__Bacteria;p__Proteobacteria;c__Betaproteobacteria;o__Rhodocyclales;f__Rhodocyclaceae;g__Dechloromonas;	0.000247608	1.17302e-08	4.42157e-05	0.000106118	7.88267e-09	3.62461e-05	0.0202099	0.464829
k__Bacteria;p__Proteobacteria;c__Gammaproteobacteria;o__Xanthomonadales;f__Sinobacteraceae;g__Nevskia;	0.000238765	3.63166e-08	7.77995e-05	0.000114961	1.65161e-08	5.2466e-05	0.198149	0.718349
k__Bacteria;p__Proteobacteria;c__Gammaproteobacteria;o__Xanthomonadales;f__Xanthomonadaceae;g__Rhodanobacter;	0.000207814	7.19059e-08	0.000109473	0.000331618	1.22111e-07	0.00014266	0.573691	1
k__Bacteria;p__Proteobacteria;c__Alphaproteobacteria;o__Caulobacterales;f__Caulobacteraceae;g__Caulobacter;	0.000198971	6.52432e-08	0.000104278	0.000636706	4.96327e-07	0.000287613	0.165293	0.659642
k__Bacteria;p__Proteobacteria;c__Betaproteobacteria;o__Burkholderiales;f__Comamonadaceae;g__Rubrivivax;	0.000190128	2.34838e-08	6.25617e-05	0.000459843	1.19272e-07	0.000140992	0.0887956	0.569944
k__Bacteria;p__Verrucomicrobia;c__[Spartobacteria];o__[Chthoniobacterales];f__[Chthoniobacteraceae];g__Ellin506;	0.000190128	9.97064e-09	4.07649e-05	0.000305088	3.25864e-08	7.36958e-05	0.182597	0.699954
k__Bacteria;p__Actinobacteria;c__Actinobacteria;o__Actinomycetales;f__Micromonosporaceae;g__Virgisporangium;	0.000185706	1.1261e-08	4.33224e-05	0.000362569	2.89031e-08	6.9406e-05	0.0396851	0.515365
k__Bacteria;p__Proteobacteria;c__Gammaproteobacteria;o__Pseudomonadales;f__Moraxellaceae;g__Acinetobacter;	0.000181284	7.21875e-08	0.000109687	0.000278559	8.18531e-08	0.0001168	0.620304	1
k__Bacteria;p__Bacteroidetes;c__Cytophagia;o__Cytophagales;f__Cytophagaceae;g__Adhaeribacter;	0.000176863	1.87683e-08	5.59289e-05	0.000601334	1.40387e-07	0.000152963	0.0156685	0.464829
k__Bacteria;p__Proteobacteria;c__Alphaproteobacteria;o__Rhizobiales;f__Rhizobiaceae;g__Rhizobium;	0.000163598	1.16598e-08	4.40829e-05	0.000574804	2.78052e-07	0.000215272	0.0701934	0.515365
k__Bacteria;p__Verrucomicrobia;c__Verrucomicrobiae;o__Verrucomicrobiales;f__Verrucomicrobiaceae;g__Prosthecobacter;	0.000163598	6.02931e-09	3.16999e-05	0.000234343	2.54545e-08	6.51338e-05	0.382365	0.950745
k__Bacteria;p__Proteobacteria;c__Gammaproteobacteria;o__Alteromonadales;f__Shewanellaceae;g__Shewanella;	0.000159177	3.65981e-09	2.46975e-05	0.000128226	1.52492e-09	1.59422e-05	0.328801	0.881059
k__Bacteria;p__Firmicutes;c__Clostridia;o__Clostridiales;f__Clostridiaceae;g__Caloramator;	0.000154755	5.46626e-09	3.01835e-05	6.63236e-05	4.15248e-09	2.63074e-05	0.0352541	0.515365
k__Bacteria;p__Proteobacteria;c__Alphaproteobacteria;o__Caulobacterales;f__Caulobacteraceae;g__Asticcacaulis;	0.000150333	1.84867e-08	5.55079e-05	0.000260873	5.21993e-08	9.32731e-05	0.352873	0.927552
k__Bacteria;p__Proteobacteria;c__Gammaproteobacteria;o__Xanthomonadales;f__Xanthomonadaceae;g__Lysobacter;	0.00014149	6.09969e-09	3.18844e-05	0.000247608	1.16457e-07	0.000139318	0.543591	0.993584
k__Bacteria;p__Proteobacteria;c__Alphaproteobacteria;o__Rhodospirillales;f__Rhodospirillaceae;g__Skermanella;	0.00014149	1.28563e-08	4.62894e-05	0.000322775	1.78533e-08	5.45486e-05	0.0185138	0.464829
k__Bacteria;p__Nitrospirae;c__Nitrospira;o__Nitrospirales;f__Nitrospiraceae;g__JG37-AG-70;	0.00014149	1.03225e-08	4.1478e-05	0.000114961	6.94426e-09	3.40202e-05	0.68863	1
k__Bacteria;p__Actinobacteria;c__Rubrobacteria;o__Rubrobacterales;f__Rubrobacteraceae;g__Rubrobacter;	0.000132647	7.31963e-09	3.49276e-05	0.000154755	6.31083e-09	3.24315e-05	0.710359	1
k__Bacteria;p__Spirochaetes;c__[Leptospirae];o__[Leptospirales];f__Leptospiraceae;g__Turneriella;	0.000128226	4.62169e-09	2.77539e-05	0.000172441	1.00152e-07	0.000129198	0.781221	1
k__Bacteria;p__Planctomycetes;c__Planctomycetia;o__Pirellulales;f__Pirellulaceae;g__A17;	0.000128226	2.34838e-08	6.25617e-05	0.000114961	4.69207e-09	2.79645e-05	0.866088	1
k__Bacteria;p__Proteobacteria;c__Alphaproteobacteria;o__Rhizobiales;f__Hyphomicrobiaceae;g__Devosia;	0.000123804	4.97359e-09	2.87912e-05	0.000207814	9.97064e-09	4.07649e-05	0.100757	0.576865
k__Bacteria;p__Actinobacteria;c__Actinobacteria;o__Actinomycetales;f__Intrasporangiaceae;g__Terracoccus;	0.000123804	2.7214e-09	2.12971e-05	0.000176863	6.38121e-09	3.26119e-05	0.185403	0.700977
k__Bacteria;p__Proteobacteria;c__Gammaproteobacteria;o__Alteromonadales;f__Alteromonadaceae;g__Cellvibrio;	0.000119382	8.09382e-09	3.67283e-05	0.000610177	1.85524e-07	0.000175843	0.012337	0.464829
k__Bacteria;p__Bacteroidetes;c__Flavobacteriia;o__Flavobacteriales;f__[Weeksellaceae];g__Chryseobacterium;	0.000114961	2.43988e-09	2.01655e-05	0.000349304	1.28774e-07	0.0001465	0.119757	0.59482
k__Bacteria;p__Actinobacteria;c__Actinobacteria;o__Actinomycetales;f__Microbacteriaceae;g__Cryocola;	0.000114961	2.15835e-09	1.89664e-05	0.000212235	8.1642e-09	3.68877e-05	0.025779	0.479345
k__Bacteria;p__Proteobacteria;c__Betaproteobacteria;o__Burkholderiales;f__Oxalobacteraceae;g__Cupriavidus;	0.000110539	1.2434e-09	1.43956e-05	0.000172441	2.52668e-08	6.48932e-05	0.417414	0.96284
k__Bacteria;p__Actinobacteria;c__Actinobacteria;o__Actinomycetales;f__Nocardioidaceae;g__Kribbella;	0.000106118	1.1261e-08	4.33224e-05	0.000172441	9.50144e-09	3.97941e-05	0.286657	0.799166
k__Bacteria;p__Proteobacteria;c__Alphaproteobacteria;o__Rhizobiales;f__Rhizobiaceae;g__Agrobacterium;	8.84314e-05	2.15835e-09	1.89664e-05	0.000362569	1.23214e-07	0.000143303	0.0681878	0.515365
k__Bacteria;p__Proteobacteria;c__Deltaproteobacteria;o__Myxococcales;f__Cystobacteraceae;g__Cystobacter;	8.40098e-05	2.46099e-08	6.40441e-05	0.000570383	7.65112e-07	0.000357098	0.190851	0.711822
k__Bacteria;p__Firmicutes;c__Bacilli;o__Bacillales;f__Paenibacillaceae;g__Ammoniphilus;	8.40098e-05	2.93254e-09	2.21079e-05	8.84314e-05	6.09969e-09	3.18844e-05	0.928022	1
k__Bacteria;p__Bacteroidetes;c__Cytophagia;o__Cytophagales;f__Cytophagaceae;g__Hymenobacter;	7.95883e-05	4.22286e-09	2.65294e-05	7.51667e-05	4.34016e-09	2.68954e-05	0.923724	1
k__Bacteria;p__Proteobacteria;c__Alphaproteobacteria;o__Rhizobiales;f__Bradyrhizobiaceae;g__Balneimonas;	7.51667e-05	3.21407e-09	2.31447e-05	9.2853e-05	5.27858e-09	2.96608e-05	0.698939	1
k__Bacteria;p__Actinobacteria;c__Actinobacteria;o__Actinomycetales;f__Intrasporangiaceae;g__Phycicoccus;	7.51667e-05	1.2434e-09	1.43956e-05	8.84314e-05	2.43988e-09	2.01655e-05	0.66532	1
k__Bacteria;p__Actinobacteria;c__Actinobacteria;o__Actinomycetales;f__Pseudonocardiaceae;g__Actinomycetospora;	7.51667e-05	1.52492e-09	1.59422e-05	6.1902e-05	6.94426e-09	3.40202e-05	0.768696	1
k__Bacteria;p__Proteobacteria;c__Gammaproteobacteria;o__Xanthomonadales;f__Xanthomonadaceae;g__Dyella;	7.07451e-05	1.87683e-09	1.76863e-05	0.000428892	2.57149e-07	0.000207022	0.0941547	0.574144
k__Bacteria;p__Verrucomicrobia;c__Verrucomicrobiae;o__Verrucomicrobiales;f__Verrucomicrobiaceae;g__Luteolibacter;	7.07451e-05	1.06041e-08	4.20398e-05	0.000238765	2.13958e-08	5.97158e-05	0.0280884	0.479345
k__Bacteria;p__Proteobacteria;c__Deltaproteobacteria;o__Syntrophobacterales;f__Syntrophobacteraceae;g__Syntrophobacter;	7.07451e-05	3.8475e-09	2.53229e-05	9.72745e-05	1.25747e-08	4.57798e-05	0.682033	1
k__Bacteria;p__Proteobacteria;c__Gammaproteobacteria;o__Legionellales;f__Coxiellaceae;g__Rickettsiella;	6.63236e-05	8.93839e-09	3.8597e-05	0	0	0	0.0946796	0.574144
k__Bacteria;p__Verrucomicrobia;c__[Pedosphaerae];o__[Pedosphaerales];f__[Pedosphaeraceae];g__Pedosphaera;	6.63236e-05	6.6862e-09	3.33821e-05	0.000101696	9.12607e-09	3.90002e-05	0.573039	1
k__Bacteria;p__Actinobacteria;c__Thermoleophilia;o__Solirubrobacterales;f__Conexibacteraceae;g__Conexibacter;	6.1902e-05	1.03225e-09	1.31165e-05	0.000119382	4.13137e-08	8.29796e-05	0.575696	1
k__Bacteria;p__Proteobacteria;c__Betaproteobacteria;o__Burkholderiales;f__Alcaligenaceae;g__Achromobacter;	6.1902e-05	4.41054e-09	2.71126e-05	0.000154755	3.61524e-08	7.76234e-05	0.284823	0.799166
k__Bacteria;p__Bacteroidetes;c__[Saprospirae];o__[Saprospirales];f__Chitinophagaceae;g__Flavihumibacter;	6.1902e-05	1.06041e-08	4.20398e-05	0.000207814	1.56082e-07	0.000161287	0.454834	0.96284
k__Bacteria;p__Firmicutes;c__Bacilli;o__Lactobacillales;f__Streptococcaceae;g__Streptococcus;	6.1902e-05	2.43988e-09	2.01655e-05	2.65294e-05	1.1261e-09	1.36997e-05	0.159586	0.659642
k__Bacteria;p__Proteobacteria;c__Betaproteobacteria;o__Burkholderiales;f__Burkholderiaceae;g__Salinispora;	6.1902e-05	1.5953e-08	5.15639e-05	0.000101696	5.46626e-09	3.01835e-05	0.589602	1
k__Bacteria;p__Actinobacteria;c__Actinobacteria;o__Actinomycetales;f__Intrasporangiaceae;g__Oryzihumus;	6.1902e-05	3.00292e-09	2.23716e-05	7.51667e-05	3.77711e-09	2.50902e-05	0.744564	1
k__Bacteria;p__Nitrospirae;c__Nitrospira;o__Nitrospirales;f__[Thermodesulfovibrionaceae];g__GOUTA19;	5.74804e-05	3.21407e-09	2.31447e-05	4.42157e-05	7.50731e-10	1.11858e-05	0.674215	1
k__Bacteria;p__Proteobacteria;c__Alphaproteobacteria;o__Rhizobiales;f__Brucellaceae;g__Ochrobactrum;	5.30588e-05	2.25219e-09	1.93743e-05	0.000137069	2.17947e-08	6.02697e-05	0.195674	0.718349
k__Bacteria;p__Proteobacteria;c__Alphaproteobacteria;o__Rhizobiales;f__Methylobacteriaceae;g__Methylobacterium;	5.30588e-05	2.53372e-09	2.05496e-05	9.72745e-05	4.97359e-09	2.87912e-05	0.222436	0.743444
k__Bacteria;p__Proteobacteria;c__Gammaproteobacteria;o__Legionellales;f__Legionellaceae;g__Legionella;	5.30588e-05	3.65981e-09	2.46975e-05	7.07451e-05	1.87683e-09	1.76863e-05	0.636171	1
k__Bacteria;p__Firmicutes;c__Clostridia;o__Clostridiales;f__Lachnospiraceae;g__Coprococcus;	5.30588e-05	1.68914e-09	1.67787e-05	6.63236e-05	1.61876e-09	1.64254e-05	0.646486	1
k__Bacteria;p__Proteobacteria;c__Alphaproteobacteria;o__Rhizobiales;f__Hyphomicrobiaceae;g__Parvibaculum;	4.86373e-05	1.2434e-09	1.43956e-05	0.000207814	1.7607e-07	0.000171304	0.419569	0.96284
k__Bacteria;p__Actinobacteria;c__Actinobacteria;o__Actinomycetales;f__Geodermatophilaceae;g__Geodermatophilus;	4.86373e-05	2.08797e-09	1.86546e-05	7.51667e-05	4.34016e-09	2.68954e-05	0.502387	0.96284
k__Bacteria;p__Proteobacteria;c__Deltaproteobacteria;o__Myxococcales;f__Myxococcaceae;g__Myxococcus;	4.86373e-05	1.80645e-09	1.73515e-05	3.53726e-05	1.03225e-09	1.31165e-05	0.617541	1
k__Archaea;p__Euryarchaeota;c__Methanomicrobia;o__Methanosarcinales;f__Methanosarcinaceae;g__Methanosarcina;	4.86373e-05	2.93254e-09	2.21079e-05	2.65294e-05	1.1261e-09	1.36997e-05	0.477541	0.96284
k__Bacteria;p__Actinobacteria;c__Actinobacteria;o__Actinomycetales;f__Nocardioidaceae;g__Aeromicrobium;	4.42157e-05	2.7214e-09	2.12971e-05	0.00014149	9.19645e-09	3.91503e-05	0.0378674	0.515365
k__Bacteria;p__Bacteroidetes;c__Bacteroidia;o__Bacteroidales;f__Prevotellaceae;g__Prevotella;	4.42157e-05	1.87683e-09	1.76863e-05	1.76863e-05	7.50731e-10	1.11858e-05	0.215171	0.743444
k__Bacteria;p__Actinobacteria;c__Actinobacteria;o__Actinomycetales;f__Sporichthyaceae;g__Sporichthya;	4.42157e-05	1.03225e-09	1.31165e-05	3.97941e-05	1.33724e-09	1.49289e-05	0.844989	1
k__Bacteria;p__Proteobacteria;c__Alphaproteobacteria;o__Rhodospirillales;f__Acetobacteraceae;g__Roseomonas;	4.42157e-05	2.43988e-09	2.01655e-05	3.0951e-05	1.17302e-10	4.42157e-06	0.599878	1
k__Bacteria;p__Cyanobacteria;c__Chloroplast;o__Chlorophyta;f__Chlamydomonadaceae;g__Chlamydomonas;	4.42157e-05	1.03225e-09	1.31165e-05	3.53726e-05	7.50731e-10	1.11858e-05	0.676812	1
k__Bacteria;p__Firmicutes;c__Clostridia;o__Clostridiales;f__Peptostreptococcaceae;g__Tepidibacter;	4.42157e-05	2.7214e-09	2.12971e-05	3.0951e-05	6.8035e-10	1.06486e-05	0.653094	1
k__Bacteria;p__Nitrospirae;c__Nitrospira;o__Nitrospirales;f__FW;g__4-29;	3.97941e-05	2.46334e-09	2.02622e-05	0.000172441	1.68211e-08	5.29482e-05	0.026105	0.479345
k__Bacteria;p__Proteobacteria;c__Alphaproteobacteria;o__Rickettsiales;f__mitochondria;g__Syntrichia;	3.97941e-05	1.61876e-09	1.64254e-05	3.53726e-05	1.5953e-09	1.63059e-05	0.868122	1
k__Bacteria;p__Proteobacteria;c__Alphaproteobacteria;o__Rickettsiales;f__Rickettsiaceae;g__Rickettsia;	3.97941e-05	7.74191e-10	1.13592e-05	4.42157e-05	3.56597e-09	2.43789e-05	0.89447	1
k__Bacteria;p__Firmicutes;c__Bacilli;o__Bacillales;f__Paenibacillaceae;g__Cohnella;	3.97941e-05	1.90029e-09	1.77965e-05	1.76863e-05	1.03225e-09	1.31165e-05	0.363845	0.938517
k__Bacteria;p__Firmicutes;c__Clostridia;o__Clostridiales;f__Peptococcaceae;g__Desulfosporosinus;	3.97941e-05	3.02638e-09	2.24588e-05	8.84314e-05	2.7214e-09	2.12971e-05	0.12216	0.59482
k__Bacteria;p__Actinobacteria;c__Actinobacteria;o__Actinomycetales;f__Micromonosporaceae;g__Actinoplanes;	3.53726e-05	2.7214e-09	2.12971e-05	0.000229922	5.31142e-08	9.4087e-05	0.0510166	0.515365
k__Bacteria;p__Proteobacteria;c__Gammaproteobacteria;o__Xanthomonadales;f__Xanthomonadaceae;g__Pseudoxanthomonas;	3.53726e-05	3.8475e-09	2.53229e-05	0.000313931	3.82145e-07	0.000252371	0.301652	0.832559
k__Bacteria;p__Bacteroidetes;c__Cytophagia;o__Cytophagales;f__Cytophagaceae;g__Siphonobacter;	3.53726e-05	5.53664e-09	3.03772e-05	0	0	0	0.268724	0.772581
k__Bacteria;p__Gemmatimonadetes;c__Gemmatimonadetes;o__Gemmatimonadales;f__Gemmatimonadaceae;g__Gemmatimonas;	3.53726e-05	2.15835e-09	1.89664e-05	2.65294e-05	2.81524e-09	2.16612e-05	0.799464	1
k__Bacteria;p__Firmicutes;c__Bacilli;o__Bacillales;f__Planococcaceae;g__Ureibacillus;	3.53726e-05	1.31378e-09	1.47974e-05	5.30588e-05	2.53372e-09	2.05496e-05	0.567348	1
k__Bacteria;p__Firmicutes;c__Clostridia;o__Clostridiales;f__Ruminococcaceae;g__Clostridium;	3.53726e-05	7.50731e-10	1.11858e-05	2.21079e-05	6.8035e-10	1.06486e-05	0.470376	0.96284
k__Bacteria;p__Proteobacteria;c__Gammaproteobacteria;o__Xanthomonadales;f__Xanthomonadaceae;g__Stenotrophomonas;	3.0951e-05	9.61874e-10	1.26615e-05	0.000132647	8.2205e-08	0.000117051	0.465315	0.96284
k__Bacteria;p__Bacteroidetes;c__Cytophagia;o__Cytophagales;f__Cytophagaceae;g__Emticicia;	3.0951e-05	5.74778e-09	3.0951e-05	0.000234343	2.87272e-07	0.000218812	0.422381	0.96284
k__Bacteria;p__Acidobacteria;c__Acidobacteriia;o__Acidobacteriales;f__Acidobacteriaceae;g__Terriglobus;	3.0951e-05	1.80645e-09	1.73515e-05	8.84314e-05	6.66274e-09	3.33235e-05	0.137514	0.622194
k__Bacteria;p__Proteobacteria;c__Alphaproteobacteria;o__Rickettsiales;f__mitochondria;g__Acanthamoeba;	3.0951e-05	9.61874e-10	1.26615e-05	0.000110539	7.99998e-09	3.65148e-05	0.0466851	0.515365
k__Bacteria;p__Actinobacteria;c__Actinobacteria;o__Actinomycetales;f__Micrococcaceae;g__Rothia;	3.0951e-05	6.8035e-10	1.06486e-05	8.84314e-06	1.87683e-10	5.59289e-06	0.0746906	0.515365
k__Bacteria;p__Actinobacteria;c__Actinobacteria;o__Actinomycetales;f__Nocardiaceae;g__Nocardia;	3.0951e-05	6.8035e-10	1.06486e-05	3.97941e-05	1.61876e-09	1.64254e-05	0.720895	1
k__Bacteria;p__Proteobacteria;c__Deltaproteobacteria;o__Desulfovibrionales;f__Desulfovibrionaceae;g__Desulfovibrio;	3.0951e-05	1.80645e-09	1.73515e-05	0	0	0	0.0841547	0.553017
k__Bacteria;p__Proteobacteria;c__Alphaproteobacteria;o__Rickettsiales;f__mitochondria;g__Lupinus;	2.65294e-05	8.44572e-10	1.18643e-05	2.21079e-05	6.8035e-10	1.06486e-05	0.81305	1
k__Bacteria;p__Actinobacteria;c__Actinobacteria;o__Actinomycetales;f__Streptosporangiaceae;g__Streptosporangium;	2.65294e-05	8.44572e-10	1.18643e-05	3.0951e-05	4.05864e-09	2.60085e-05	0.904271	1
k__Bacteria;p__Proteobacteria;c__Deltaproteobacteria;o__Myxococcales;f__Nannocystaceae;g__Nannocystis;	2.65294e-05	5.63048e-10	9.68717e-06	8.40098e-05	4.62169e-09	2.77539e-05	0.0584088	0.515365
k__Bacteria;p__Proteobacteria;c__Alphaproteobacteria;o__Rickettsiales;f__mitochondria;g__Vermamoeba;	2.65294e-05	5.63048e-10	9.68717e-06	4.42157e-05	1.87683e-10	5.59289e-06	0.120193	0.59482
k__Bacteria;p__Firmicutes;c__Bacilli;o__Bacillales;f__Paenibacillaceae;g__Brevibacillus;	2.65294e-05	8.44572e-10	1.18643e-05	0.000110539	4.62169e-09	2.77539e-05	0.0113702	0.464829
k__Bacteria;p__Proteobacteria;c__Alphaproteobacteria;o__Rhizobiales;f__Rhizobiaceae;g__Kaistia;	2.65294e-05	1.1261e-09	1.36997e-05	7.07451e-05	3.00292e-09	2.23716e-05	0.0998895	0.576865
k__Bacteria;p__Proteobacteria;c__Deltaproteobacteria;o__Myxococcales;f__Nannocystaceae;g__Plesiocystis;	2.65294e-05	1.97067e-09	1.8123e-05	3.0951e-05	2.93254e-09	2.21079e-05	0.902536	1
k__Bacteria;p__Firmicutes;c__Bacilli;o__Bacillales;f__Thermoactinomycetaceae;g__Thermoactinomyces;	2.65294e-05	1.1261e-09	1.36997e-05	2.65294e-05	1.1261e-09	1.36997e-05	0.971061	1
k__Archaea;p__Euryarchaeota;c__Methanomicrobia;o__Methanosarcinales;f__Methanosaetaceae;g__Methanosaeta;	2.65294e-05	1.68914e-09	1.67787e-05	1.32647e-05	4.92667e-10	9.06152e-06	0.568558	1
k__Bacteria;p__Firmicutes;c__Bacilli;o__Bacillales;f__Thermoactinomycetaceae;g__Planifilum;	2.65294e-05	5.63048e-10	9.68717e-06	1.32647e-05	2.11143e-10	5.93216e-06	0.265315	0.77081
k__Bacteria;p__Bacteroidetes;c__[Saprospirae];o__[Saprospirales];f__Chitinophagaceae;g__Niabella;	2.21079e-05	2.93254e-09	2.21079e-05	1.76863e-05	1.87683e-09	1.76863e-05	1	1
k__Bacteria;p__Cyanobacteria;c__Oscillatoriophycideae;o__Oscillatoriales;f__Phormidiaceae;g__Phormidium;	2.21079e-05	1.80645e-09	1.73515e-05	4.86373e-05	5.74778e-09	3.0951e-05	0.538901	0.991577
k__Bacteria;p__Actinobacteria;c__Actinobacteria;o__Actinomycetales;f__Microbacteriaceae;g__Agromyces;	2.21079e-05	6.8035e-10	1.06486e-05	1.76863e-05	4.69207e-10	8.84314e-06	1	1
k__Bacteria;p__Actinobacteria;c__Actinobacteria;o__Actinomycetales;f__Thermomonosporaceae;g__Actinocorallia;	2.21079e-05	1.2434e-09	1.43956e-05	4.42157e-05	1.87683e-09	1.76863e-05	0.387862	0.955802
k__Bacteria;p__Actinobacteria;c__Actinobacteria;o__Actinomycetales;f__Micrococcaceae;g__Sinomonas;	2.21079e-05	3.98826e-10	8.15297e-06	3.97941e-05	2.74486e-09	2.13887e-05	0.52763	0.983958
k__Bacteria;p__Actinobacteria;c__Acidimicrobiia;o__Acidimicrobiales;f__Iamiaceae;g__Iamia;	2.21079e-05	6.8035e-10	1.06486e-05	3.0951e-05	4.05864e-09	2.60085e-05	0.795994	1
k__Bacteria;p__Proteobacteria;c__Gammaproteobacteria;o__Pasteurellales;f__Pasteurellaceae;g__Haemophilus;	2.21079e-05	6.8035e-10	1.06486e-05	8.84314e-06	4.69207e-10	8.84314e-06	0.453121	0.96284
k__Bacteria;p__Proteobacteria;c__Deltaproteobacteria;o__Syntrophobacterales;f__Syntrophaceae;g__Desulfobacca;	2.21079e-05	6.8035e-10	1.06486e-05	6.1902e-05	3.00292e-09	2.23716e-05	0.114663	0.59482
k__Bacteria;p__Proteobacteria;c__Alphaproteobacteria;o__Sphingomonadales;f__Sphingomonadaceae;g__Sphingobium;	2.21079e-05	3.98826e-10	8.15297e-06	3.0951e-05	9.61874e-10	1.26615e-05	0.630552	1
k__Bacteria;p__Firmicutes;c__Clostridia;o__Clostridiales;f__Veillonellaceae;g__Sporomusa;	2.21079e-05	1.80645e-09	1.73515e-05	3.0951e-05	9.61874e-10	1.26615e-05	0.735331	1
k__Bacteria;p__Verrucomicrobia;c__[Spartobacteria];o__[Chthoniobacterales];f__[Chthoniobacteraceae];g__heteroC45_4W;	2.21079e-05	1.80645e-09	1.73515e-05	2.21079e-05	3.98826e-10	8.15297e-06	1	1
k__Bacteria;p__Bacteroidetes;c__Cytophagia;o__Cytophagales;f__[Amoebophilaceae];g__Candidatus Amoebophilus;	2.21079e-05	1.2434e-09	1.43956e-05	3.0951e-05	9.61874e-10	1.26615e-05	0.711729	1
k__Bacteria;p__[Thermi];c__Deinococci;o__Deinococcales;f__Deinococcaceae;g__Deinococcus;	2.21079e-05	6.8035e-10	1.06486e-05	8.84314e-06	4.69207e-10	8.84314e-06	0.453121	0.96284
k__Bacteria;p__Bacteroidetes;c__Sphingobacteriia;o__Sphingobacteriales;f__Sphingobacteriaceae;g__Sphingobacterium;	1.76863e-05	4.69207e-10	8.84314e-06	0.000101696	5.02286e-08	9.14955e-05	0.42847	0.96284
k__Bacteria;p__Proteobacteria;c__Alphaproteobacteria;o__Rhizobiales;f__Xanthobacteraceae;g__Labrys;	1.76863e-05	4.69207e-10	8.84314e-06	1.32647e-05	2.11143e-10	5.93216e-06	1	1
k__Bacteria;p__Proteobacteria;c__Alphaproteobacteria;o__Caulobacterales;f__Caulobacteraceae;g__Mycoplana;	1.76863e-05	7.50731e-10	1.11858e-05	8.40098e-05	1.70087e-08	5.32428e-05	0.239177	0.743444
k__Bacteria;p__Actinobacteria;c__Actinobacteria;o__Actinomycetales;f__Streptomycetaceae;g__Streptacidiphilus;	1.76863e-05	4.69207e-10	8.84314e-06	7.51667e-05	6.59236e-09	3.3147e-05	0.102414	0.576865
k__Bacteria;p__Proteobacteria;c__Betaproteobacteria;o__Burkholderiales;f__Burkholderiaceae;g__Candidatus Glomeribacter;	1.76863e-05	4.69207e-10	8.84314e-06	4.42157e-06	1.17302e-10	4.42157e-06	0.374997	0.940902
k__Bacteria;p__Bacteroidetes;c__Cytophagia;o__Cytophagales;f__Cytophagaceae;g__Spirosoma;	1.76863e-05	4.69207e-10	8.84314e-06	2.65294e-05	1.68914e-09	1.67787e-05	0.705105	1
k__Bacteria;p__Firmicutes;c__Bacilli;o__Bacillales;f__Bacillaceae;g__Terribacillus;	1.76863e-05	4.69207e-10	8.84314e-06	8.84314e-06	1.87683e-10	5.59289e-06	0.687498	1
k__Bacteria;p__Proteobacteria;c__Gammaproteobacteria;o__Pseudomonadales;f__Moraxellaceae;g__Perlucidibaca;	1.76863e-05	4.69207e-10	8.84314e-06	8.84314e-06	1.87683e-10	5.59289e-06	0.687498	1
k__Bacteria;p__Proteobacteria;c__Alphaproteobacteria;o__Rickettsiales;f__mitochondria;g__Malawimonas;	1.76863e-05	1.87683e-09	1.76863e-05	4.42157e-06	1.17302e-10	4.42157e-06	0.374997	0.940902
k__Bacteria;p__Proteobacteria;c__Alphaproteobacteria;o__Rhizobiales;f__Rhodobiaceae;g__Afifella;	1.76863e-05	4.69207e-10	8.84314e-06	1.76863e-05	4.69207e-10	8.84314e-06	1	1
k__Bacteria;p__Actinobacteria;c__Actinobacteria;o__Actinomycetales;f__Corynebacteriaceae;g__Corynebacterium;	1.76863e-05	4.69207e-10	8.84314e-06	0	0	0	0.124998	0.59482
k__Bacteria;p__Bacteroidetes;c__Cytophagia;o__Cytophagales;f__Cytophagaceae;g__Dyadobacter;	1.32647e-05	4.92667e-10	9.06152e-06	0.000207814	1.54956e-07	0.000160704	0.246315	0.743444
k__Bacteria;p__Bacteroidetes;c__Flavobacteriia;o__Flavobacteriales;f__[Weeksellaceae];g__Elizabethkingia;	1.32647e-05	4.92667e-10	9.06152e-06	8.84314e-06	1.87683e-10	5.59289e-06	1	1
k__Bacteria;p__Proteobacteria;c__Betaproteobacteria;o__Neisseriales;f__Neisseriaceae;g__Neisseria;	1.32647e-05	2.11143e-10	5.93216e-06	8.84314e-06	1.87683e-10	5.59289e-06	1	1
k__Bacteria;p__Proteobacteria;c__Alphaproteobacteria;o__Rhodobacterales;f__Rhodobacteraceae;g__Rhodobacter;	1.32647e-05	4.92667e-10	9.06152e-06	1.32647e-05	4.92667e-10	9.06152e-06	1	1
k__Bacteria;p__Bacteroidetes;c__[Saprospirae];o__[Saprospirales];f__Chitinophagaceae;g__Parasegitibacter;	1.32647e-05	1.05572e-09	1.32647e-05	1.76863e-05	7.50731e-10	1.11858e-05	1	1
k__Bacteria;p__Bacteroidetes;c__Cytophagia;o__Cytophagales;f__Cytophagaceae;g__Rhodocytophaga;	1.32647e-05	4.92667e-10	9.06152e-06	0	0	0	0.249998	0.743444
k__Bacteria;p__Firmicutes;c__Bacilli;o__Bacillales;f__Paenibacillaceae;g__Thermobacillus;	1.32647e-05	4.92667e-10	9.06152e-06	8.84314e-06	1.87683e-10	5.59289e-06	1	1
k__Bacteria;p__Proteobacteria;c__Alphaproteobacteria;o__Rhodospirillales;f__Rhodospirillaceae;g__Telmatospirillum;	1.32647e-05	4.92667e-10	9.06152e-06	1.32647e-05	1.05572e-09	1.32647e-05	1	1
k__Bacteria;p__Proteobacteria;c__Betaproteobacteria;o__Procabacteriales;f__Procabacteriaceae;g__Procabacter;	1.32647e-05	1.05572e-09	1.32647e-05	0	0	0	0.249998	0.743444
k__Bacteria;p__Firmicutes;c__Clostridia;o__Clostridiales;f__Veillonellaceae;g__BSV43;	1.32647e-05	1.05572e-09	1.32647e-05	0	0	0	0.249998	0.743444
k__Bacteria;p__Bacteroidetes;c__Bacteroidia;o__Bacteroidales;f__Porphyromonadaceae;g__Porphyromonas;	1.32647e-05	4.92667e-10	9.06152e-06	0	0	0	0.249998	0.743444
k__Bacteria;p__Actinobacteria;c__Actinobacteria;o__Actinomycetales;f__Promicromonosporaceae;g__Cellulosimicrobium;	1.32647e-05	4.92667e-10	9.06152e-06	1.32647e-05	2.11143e-10	5.93216e-06	1	1
k__Bacteria;p__Bacteroidetes;c__Flavobacteriia;o__Flavobacteriales;f__Cryomorphaceae;g__Fluviicola;	8.84314e-06	4.69207e-10	8.84314e-06	0.000106118	6.75658e-08	0.000106118	0.430525	0.96284
k__Bacteria;p__Cyanobacteria;c__Synechococcophycideae;o__Pseudanabaenales;f__Pseudanabaenaceae;g__Leptolyngbya;	8.84314e-06	1.87683e-10	5.59289e-06	3.53726e-05	1.5953e-09	1.63059e-05	0.133017	0.617315
k__Bacteria;p__Proteobacteria;c__Alphaproteobacteria;o__Rhizobiales;f__Phyllobacteriaceae;g__Aminobacter;	8.84314e-06	4.69207e-10	8.84314e-06	1.32647e-05	2.11143e-10	5.93216e-06	1	1
k__Bacteria;p__Firmicutes;c__Clostridia;o__Clostridiales;f__Veillonellaceae;g__Veillonella;	8.84314e-06	1.87683e-10	5.59289e-06	4.42157e-06	1.17302e-10	4.42157e-06	1	1
k__Bacteria;p__Chloroflexi;c__Anaerolineae;o__Caldilineales;f__Caldilineaceae;g__Caldilinea;	8.84314e-06	4.69207e-10	8.84314e-06	8.84314e-06	1.87683e-10	5.59289e-06	1	1
k__Bacteria;p__Actinobacteria;c__Thermoleophilia;o__Solirubrobacterales;f__Patulibacteraceae;g__Patulibacter;	8.84314e-06	4.69207e-10	8.84314e-06	0	0	0	0.499999	0.96284
k__Bacteria;p__Fusobacteria;c__Fusobacteriia;o__Fusobacteriales;f__Leptotrichiaceae;g__Leptotrichia;	8.84314e-06	4.69207e-10	8.84314e-06	8.84314e-06	1.87683e-10	5.59289e-06	1	1
k__Bacteria;p__Bacteroidetes;c__[Saprospirae];o__[Saprospirales];f__Chitinophagaceae;g__Lacibacter;	8.84314e-06	4.69207e-10	8.84314e-06	0	0	0	0.499999	0.96284
k__Bacteria;p__Proteobacteria;c__Gammaproteobacteria;o__Pseudomonadales;f__Moraxellaceae;g__Enhydrobacter;	8.84314e-06	4.69207e-10	8.84314e-06	4.42157e-06	1.17302e-10	4.42157e-06	1	1
k__Bacteria;p__Proteobacteria;c__Gammaproteobacteria;o__Legionellales;f__Coxiellaceae;g__Coxiella;	8.84314e-06	4.69207e-10	8.84314e-06	0	0	0	0.499999	0.96284
k__Bacteria;p__Proteobacteria;c__Betaproteobacteria;o__Procabacteriales;f__Procabacteriaceae;g__Leeia;	4.42157e-06	1.17302e-10	4.42157e-06	1.76863e-05	1.03225e-09	1.31165e-05	0.374997	0.940902
k__Bacteria;p__Actinobacteria;c__Actinobacteria;o__Actinomycetales;f__Actinomycetaceae;g__Actinomyces;	4.42157e-06	1.17302e-10	4.42157e-06	1.32647e-05	2.11143e-10	5.93216e-06	0.624998	1
k__Bacteria;p__Proteobacteria;c__Deltaproteobacteria;o__Myxococcales;f__Polyangiaceae;g__Sorangium;	4.42157e-06	1.17302e-10	4.42157e-06	3.53726e-05	2.15835e-09	1.89664e-05	0.117917	0.59482
k__Bacteria;p__Proteobacteria;c__Alphaproteobacteria;o__Rhodospirillales;f__Rhodospirillaceae;g__Phaeospirillum;	4.42157e-06	1.17302e-10	4.42157e-06	4.42157e-05	4.12902e-09	2.6233e-05	0.14763	0.644445
k__Bacteria;p__Actinobacteria;c__Actinobacteria;o__Actinomycetales;f__Streptosporangiaceae;g__Nonomuraea;	4.42157e-06	1.17302e-10	4.42157e-06	2.21079e-05	6.8035e-10	1.06486e-05	0.218747	0.743444
k__Bacteria;p__Proteobacteria;c__Betaproteobacteria;o__Hydrogenophilales;f__Hydrogenophilaceae;g__Thiobacillus;	4.42157e-06	1.17302e-10	4.42157e-06	1.32647e-05	2.11143e-10	5.93216e-06	0.624998	1
k__Bacteria;p__Firmicutes;c__Bacilli;o__Bacillales;f__Staphylococcaceae;g__Staphylococcus;	4.42157e-06	1.17302e-10	4.42157e-06	4.42157e-06	1.17302e-10	4.42157e-06	1	1
k__Bacteria;p__Cyanobacteria;c__Chloroplast;o__Chlorophyta;f__Chlamydomonadaceae;g__Oophila;	4.42157e-06	1.17302e-10	4.42157e-06	1.32647e-05	4.92667e-10	9.06152e-06	0.624998	1
k__Archaea;p__Euryarchaeota;c__Methanobacteria;o__Methanobacteriales;f__Methanobacteriaceae;g__Methanobacterium;	4.42157e-06	1.17302e-10	4.42157e-06	4.42157e-05	2.7214e-09	2.12971e-05	0.0767348	0.516556
k__Bacteria;p__Proteobacteria;c__Alphaproteobacteria;o__Rhizobiales;f__Hyphomicrobiaceae;g__Pedomicrobium;	4.42157e-06	1.17302e-10	4.42157e-06	2.21079e-05	1.80645e-09	1.73515e-05	0.218747	0.743444
k__Bacteria;p__Firmicutes;c__Bacilli;o__Bacillales;f__Thermoactinomycetaceae;g__Shimazuella;	4.42157e-06	1.17302e-10	4.42157e-06	1.32647e-05	2.11143e-10	5.93216e-06	0.624998	1
k__Bacteria;p__Proteobacteria;c__Gammaproteobacteria;o__Xanthomonadales;f__Sinobacteraceae;g__Alkanibacter;	4.42157e-06	1.17302e-10	4.42157e-06	0	0	0	1	1
k__Bacteria;p__Firmicutes;c__Clostridia;o__Clostridiales;f__Symbiobacteriaceae;g__Symbiobacterium;	4.42157e-06	1.17302e-10	4.42157e-06	4.42157e-06	1.17302e-10	4.42157e-06	1	1
k__Bacteria;p__Proteobacteria;c__Alphaproteobacteria;o__Rhodospirillales;f__Acetobacteraceae;g__Rhodovastum;	4.42157e-06	1.17302e-10	4.42157e-06	0	0	0	1	1
k__Bacteria;p__Firmicutes;c__Clostridia;o__Clostridiales;f__Veillonellaceae;g__Pelosinus;	4.42157e-06	1.17302e-10	4.42157e-06	4.42157e-06	1.17302e-10	4.42157e-06	1	1
k__Bacteria;p__Chloroflexi;c__Ktedonobacteria;o__Ktedonobacterales;f__Ktedonobacteraceae;g__FFCH10602;	4.42157e-06	1.17302e-10	4.42157e-06	0	0	0	1	1
k__Bacteria;p__Proteobacteria;c__Alphaproteobacteria;o__Rickettsiales;f__Rickettsiaceae;g__Wolbachia;	0	0	0	0	0	0	1	1
k__Bacteria;p__Proteobacteria;c__Deltaproteobacteria;o__Bdellovibrionales;f__Bacteriovoracaceae;g__Peredibacter;	0	0	0	3.97941e-05	2.74486e-09	2.13887e-05	0.071663	0.515365
k__Bacteria;p__Actinobacteria;c__Actinobacteria;o__Actinomycetales;f__Cellulomonadaceae;g__Cellulomonas;	0	0	0	2.21079e-05	1.2434e-09	1.43956e-05	0.0624986	0.515365
k__Bacteria;p__Proteobacteria;c__Alphaproteobacteria;o__Sphingomonadales;f__Sphingomonadaceae;g__Sphingopyxis;	0	0	0	1.76863e-05	1.03225e-09	1.31165e-05	0.124998	0.59482
k__Bacteria;p__Proteobacteria;c__Alphaproteobacteria;o__Rhodospirillales;f__Rhodospirillaceae;g__Azospirillum;	0	0	0	1.32647e-05	1.05572e-09	1.32647e-05	0.249998	0.743444
k__Bacteria;p__Proteobacteria;c__Betaproteobacteria;o__Burkholderiales;f__Alcaligenaceae;g__Pigmentiphaga;	0	0	0	8.84314e-06	1.87683e-10	5.59289e-06	0.499999	0.96284
k__Archaea;p__Euryarchaeota;c__Methanomicrobia;o__Methanocellales;f__Methanocellaceae;g__Methanocella;	0	0	0	3.53726e-05	1.87683e-09	1.76863e-05	0.0527569	0.515365
k__Bacteria;p__Proteobacteria;c__Betaproteobacteria;o__Neisseriales;f__Neisseriaceae;g__Vogesella;	0	0	0	0	0	0	1	1
k__Bacteria;p__Firmicutes;c__Bacilli;o__Lactobacillales;f__Leuconostocaceae;g__Weissella;	0	0	0	2.21079e-05	2.93254e-09	2.21079e-05	0.0624986	0.515365
k__Bacteria;p__Bacteroidetes;c__Cytophagia;o__Cytophagales;f__[Amoebophilaceae];g__Candidatus Cardinium;	0	0	0	0	0	0	1	1
k__Bacteria;p__Proteobacteria;c__Gammaproteobacteria;o__Enterobacteriales;f__Enterobacteriaceae;g__Erwinia;	0	0	0	0	0	0	1	1
k__Bacteria;p__Firmicutes;c__Clostridia;o__Clostridiales;f__Gracilibacteraceae;g__Gracilibacter;	0	0	0	0	0	0	1	1
k__Bacteria;p__Armatimonadetes;c__Chthonomonadetes;o__Chthonomonadales;f__Chthonomonadaceae;g__Chthonomonas;	0	0	0	0	0	0	1	1
k__Bacteria;p__Proteobacteria;c__Alphaproteobacteria;o__Rhodospirillales;f__Rhodospirillaceae;g__Inquilinus;	0	0	0	2.21079e-05	1.80645e-09	1.73515e-05	0.0624986	0.515365
k__Bacteria;p__Proteobacteria;c__Alphaproteobacteria;o__Caulobacterales;f__Caulobacteraceae;g__Brevundimonas;	0	0	0	0	0	0	1	1
k__Bacteria;p__Firmicutes;c__Clostridia;o__Clostridiales;f__Peptococcaceae;g__Pelotomaculum;	0	0	0	0	0	0	1	1
k__Bacteria;p__Chlamydiae;c__Chlamydiia;o__Chlamydiales;f__Parachlamydiaceae;g__Candidatus Protochlamydia;	0	0	0	2.65294e-05	1.1261e-09	1.36997e-05	0.060558	0.515365
k__Bacteria;p__Proteobacteria;c__Deltaproteobacteria;o__Syntrophobacterales;f__Syntrophaceae;g__Desulfomonile;	0	0	0	8.84314e-06	4.69207e-10	8.84314e-06	0.499999	0.96284
k__Bacteria;p__Actinobacteria;c__Actinobacteria;o__Actinomycetales;f__Microbacteriaceae;g__Leucobacter;	0	0	0	1.76863e-05	4.69207e-10	8.84314e-06	0.124998	0.59482
k__Bacteria;p__Proteobacteria;c__Alphaproteobacteria;o__Rhodospirillales;f__Rhodospirillaceae;g__Magnetospirillum;	0	0	0	0	0	0	1	1
k__Bacteria;p__Fusobacteria;c__Fusobacteriia;o__Fusobacteriales;f__Fusobacteriaceae;g__Fusobacterium;	0	0	0	0	0	0	1	1
k__Bacteria;p__Proteobacteria;c__Gammaproteobacteria;o__Methylococcales;f__Methylococcaceae;g__Methylocaldum;	0	0	0	8.84314e-06	1.87683e-10	5.59289e-06	0.499999	0.96284
k__Bacteria;p__Actinobacteria;c__Actinobacteria;o__Actinomycetales;f__Kineosporiaceae;g__Kineococcus;	0	0	0	0	0	0	1	1
k__Bacteria;p__Tenericutes;c__Mollicutes;o__Mycoplasmatales;f__Mycoplasmataceae;g__Candidatus Hepatoplasma;	0	0	0	0	0	0	1	1
k__Bacteria;p__Cyanobacteria;c__Nostocophycideae;o__Nostocales;f__Nostocaceae;g__Trichormus;	0	0	0	1.32647e-05	4.92667e-10	9.06152e-06	0.249998	0.743444
k__Bacteria;p__Firmicutes;c__Bacilli;o__Bacillales;f__Planococcaceae;g__Rummeliibacillus;	0	0	0	8.84314e-06	4.69207e-10	8.84314e-06	0.499999	0.96284
k__Bacteria;p__Firmicutes;c__Bacilli;o__Bacillales;f__Bacillaceae;g__Oceanobacillus;	0	0	0	2.21079e-05	6.8035e-10	1.06486e-05	0.0624986	0.515365
k__Bacteria;p__Proteobacteria;c__Alphaproteobacteria;o__Rhodobacterales;f__Rhodobacteraceae;g__Rubellimicrobium;	0	0	0	0	0	0	1	1
k__Bacteria;p__Proteobacteria;c__Gammaproteobacteria;o__Pasteurellales;f__Pasteurellaceae;g__Aggregatibacter;	0	0	0	0	0	0	1	1
k__Bacteria;p__Firmicutes;c__Clostridia;o__Clostridiales;f__Peptococcaceae;g__Sporotomaculum;	0	0	0	8.84314e-06	4.69207e-10	8.84314e-06	0.499999	0.96284
k__Bacteria;p__Firmicutes;c__Bacilli;o__Turicibacterales;f__Turicibacteraceae;g__Turicibacter;	0	0	0	0	0	0	1	1
k__Bacteria;p__Proteobacteria;c__Deltaproteobacteria;o__Myxococcales;f__Polyangiaceae;g__Chondromyces;	0	0	0	0	0	0	1	1
k__Bacteria;p__Firmicutes;c__Clostridia;o__Clostridiales;f__[Tissierellaceae];g__Tepidimicrobium;	0	0	0	8.84314e-06	4.69207e-10	8.84314e-06	0.499999	0.96284
k__Bacteria;p__Firmicutes;c__Bacilli;o__Bacillales;f__Bacillaceae;g__Virgibacillus;	0	0	0	1.32647e-05	4.92667e-10	9.06152e-06	0.249998	0.743444
k__Bacteria;p__Planctomycetes;c__Planctomycetia;o__Gemmatales;f__Isosphaeraceae;g__Nostocoida;	0	0	0	0	0	0	1	1
k__Bacteria;p__Bacteroidetes;c__Cytophagia;o__Cytophagales;f__Cytophagaceae;g__Larkinella;	0	0	0	4.42157e-06	1.17302e-10	4.42157e-06	1	1
k__Bacteria;p__Firmicutes;c__Clostridia;o__Clostridiales;f__Veillonellaceae;g__Propionispira;	0	0	0	0	0	0	1	1
k__Bacteria;p__Proteobacteria;c__Deltaproteobacteria;o__Myxococcales;f__Haliangiaceae;g__Haliangium;	0	0	0	0	0	0	1	1
k__Bacteria;p__Chloroflexi;c__Chloroflexi;o__[Roseiflexales];f__[Kouleothrixaceae];g__Kouleothrix;	0	0	0	8.84314e-06	4.69207e-10	8.84314e-06	0.499999	0.96284
k__Bacteria;p__Firmicutes;c__Clostridia;o__Clostridiales;f__Caldicoprobacteraceae;g__Caldicoprobacter;	0	0	0	8.84314e-06	4.69207e-10	8.84314e-06	0.499999	0.96284
k__Bacteria;p__Firmicutes;c__Clostridia;o__Clostridiales;f__Lachnospiraceae;g__Epulopiscium;	0	0	0	0	0	0	1	1
k__Bacteria;p__Firmicutes;c__Clostridia;o__Clostridiales;f__Peptococcaceae;g__Desulfotomaculum;	0	0	0	4.42157e-06	1.17302e-10	4.42157e-06	1	1
k__Bacteria;p__Bacteroidetes;c__Cytophagia;o__Cytophagales;f__[Amoebophilaceae];g__SC3-56;	0	0	0	0	0	0	1	1
k__Bacteria;p__Actinobacteria;c__Actinobacteria;o__Actinomycetales;f__Tsukamurellaceae;g__Tsukamurella;	0	0	0	0	0	0	1	1
k__Bacteria;p__Firmicutes;c__Clostridia;o__Clostridiales;f__Clostridiaceae;g__Alkaliphilus;	0	0	0	4.42157e-06	1.17302e-10	4.42157e-06	1	1
k__Bacteria;p__Firmicutes;c__Clostridia;o__Clostridiales;f__Dehalobacteriaceae;g__Dehalobacterium;	0	0	0	0	0	0	1	1
k__Bacteria;p__Firmicutes;c__Clostridia;o__Clostridiales;f__Veillonellaceae;g__Anaerospora;	0	0	0	0	0	0	1	1
k__Bacteria;p__Firmicutes;c__Bacilli;o__Lactobacillales;f__Lactobacillaceae;g__Lactobacillus;	0	0	0	0	0	0	1	1
k__Bacteria;p__Firmicutes;c__Clostridia;o__Clostridiales;f__Clostridiaceae;g__Oxobacter;	0	0	0	0	0	0	1	1
k__Bacteria;p__Firmicutes;c__Clostridia;o__Clostridiales;f__Gracilibacteraceae;g__Lutispora;	0	0	0	0	0	0	1	1
k__Bacteria;p__Firmicutes;c__Bacilli;o__Bacillales;f__Thermoactinomycetaceae;g__Laceyella;	0	0	0	4.42157e-06	1.17302e-10	4.42157e-06	1	1
k__Bacteria;p__Proteobacteria;c__Deltaproteobacteria;o__Desulfobacterales;f__Desulfobulbaceae;g__Desulfobulbus;	0	0	0	0	0	0	1	1
k__Bacteria;p__Firmicutes;c__Clostridia;o__Clostridiales;f__Ruminococcaceae;g__Ruminococcus;	0	0	0	0	0	0	1	1
k__Bacteria;p__Firmicutes;c__Clostridia;o__Clostridiales;f__Syntrophomonadaceae;g__Syntrophomonas;	0	0	0	0	0	0	1	1
k__Bacteria;p__Actinobacteria;c__Actinobacteria;o__Actinomycetales;f__Cryptosporangiaceae;g__Cryptosporangium;	0	0	0	0	0	0	1	1

## Sheet: HC3BRh-vs-Z31BRh.test
S27 Table Relative abundances of bacterial genera at the vegetative stage （sheet 3）
Taxa	mean of HC3BRh	variance of HC3BRh	standard error of HC3BRh	mean of Z31BRh	variance of Z31BRh	standard error of Z31BRh	p-value	q value
Others	0.688664	0.00324606	0.0232596	0.686829	0.00102884	0.0130948	0.941851	1
k__Bacteria;p__Proteobacteria;c__Alphaproteobacteria;o__Sphingomonadales;f__Sphingomonadaceae;g__Kaistobacter;	0.0416556	0.000198598	0.00575323	0.0346563	6.17488e-05	0.00320803	0.337106	1
k__Bacteria;p__Bacteroidetes;c__[Saprospirae];o__[Saprospirales];f__Chitinophagaceae;g__Chitinophaga;	0.0266223	0.00172622	0.0169618	0.00202508	6.90034e-06	0.00107241	0.17541	0.864519
k__Bacteria;p__Acidobacteria;c__Acidobacteriia;o__Acidobacteriales;f__Koribacteraceae;g__Candidatus Koribacter;	0.0219443	1.66644e-05	0.00166655	0.023452	5.36205e-05	0.00298944	0.684548	1
k__Archaea;p__Crenarchaeota;c__Thaumarchaeota;o__Nitrososphaerales;f__Nitrososphaeraceae;g__Candidatus Nitrososphaera;	0.0182788	4.16653e-05	0.00263519	0.0309068	0.00010424	0.00416814	0.0191383	0.528217
k__Bacteria;p__Bacteroidetes;c__[Saprospirae];o__[Saprospirales];f__Chitinophagaceae;g__Flavisolibacter;	0.0158955	1.09086e-05	0.00134837	0.0224969	3.71843e-05	0.00248945	0.0305319	0.708567
k__Bacteria;p__Verrucomicrobia;c__[Spartobacteria];o__[Chthoniobacterales];f__[Chthoniobacteraceae];g__DA101;	0.0130746	1.29677e-05	0.00147013	0.0146398	1.25459e-06	0.000457272	0.356441	1
k__Bacteria;p__Bacteroidetes;c__Flavobacteriia;o__Flavobacteriales;f__Flavobacteriaceae;g__Flavobacterium;	0.0121682	0.00024183	0.00634862	0.00365664	1.4183e-05	0.00153748	0.232548	0.882988
k__Bacteria;p__Proteobacteria;c__Alphaproteobacteria;o__Rhizobiales;f__Bradyrhizobiaceae;g__Bradyrhizobium;	0.0121195	8.62667e-05	0.0037918	0.00328523	6.7662e-07	0.000335812	0.0312074	0.708567
k__Bacteria;p__Acidobacteria;c__Solibacteres;o__Solibacterales;f__Solibacteraceae;g__Candidatus Solibacter;	0.0104349	2.25379e-06	0.000612888	0.00981589	4.09758e-06	0.000826396	0.579963	1
k__Bacteria;p__Verrucomicrobia;c__Opitutae;o__Opitutales;f__Opitutaceae;g__Opitutus;	0.00891831	3.32661e-06	0.000744603	0.00859111	6.13425e-06	0.00101113	0.810931	1
k__Bacteria;p__Proteobacteria;c__Alphaproteobacteria;o__Rhizobiales;f__Hyphomicrobiaceae;g__Rhodoplanes;	0.0070303	2.78399e-06	0.000681174	0.00682248	3.76832e-06	0.000792498	0.857559	1
k__Bacteria;p__Bacteroidetes;c__Flavobacteriia;o__Flavobacteriales;f__[Weeksellaceae];g__Chryseobacterium;	0.00605755	5.99254e-05	0.00316031	0.0039971	4.42831e-05	0.00271671	0.646899	1
k__Bacteria;p__Proteobacteria;c__Alphaproteobacteria;o__Caulobacterales;f__Caulobacteraceae;g__Phenylobacterium;	0.00538105	3.87614e-06	0.000803756	0.00621231	4.73057e-06	0.000887935	0.526383	1
k__Bacteria;p__Proteobacteria;c__Gammaproteobacteria;o__Pseudomonadales;f__Pseudomonadaceae;g__Pseudomonas;	0.0044481	9.30709e-06	0.00124546	0.0050627	1.16169e-05	0.00139146	0.761527	1
k__Bacteria;p__Bacteroidetes;c__Sphingobacteriia;o__Sphingobacteriales;f__Sphingobacteriaceae;g__Sphingobacterium;	0.0043243	4.3855e-05	0.00270355	0.00321448	9.76478e-06	0.00127572	0.732261	1
k__Bacteria;p__Proteobacteria;c__Betaproteobacteria;o__Burkholderiales;f__Burkholderiaceae;g__Burkholderia;	0.00421818	1.46674e-07	0.000156351	0.00996622	2.47661e-05	0.00203167	0.0130691	0.450886
k__Bacteria;p__Proteobacteria;c__Alphaproteobacteria;o__Rickettsiales;f__mitochondria;g__Lupinus;	0.00386003	3.74504e-06	0.000790047	0.00336924	1.33065e-05	0.00148921	0.785989	1
k__Bacteria;p__Nitrospirae;c__Nitrospira;o__Nitrospirales;f__Nitrospiraceae;g__Nitrospira;	0.00370085	2.02662e-06	0.00058118	0.0048372	3.92773e-06	0.000809087	0.301809	0.945678
k__Bacteria;p__Bacteroidetes;c__[Saprospirae];o__[Saprospirales];f__Chitinophagaceae;g__Niastella;	0.00355936	1.23544e-06	0.00045377	0.00771564	5.25871e-06	0.00093619	0.00157979	0.109005
k__Bacteria;p__Actinobacteria;c__Actinobacteria;o__Actinomycetales;f__Streptomycetaceae;g__Streptomyces;	0.00344882	1.25898e-06	0.000458071	0.00827276	7.91779e-05	0.00363267	0.222862	0.882988
k__Bacteria;p__Proteobacteria;c__Betaproteobacteria;o__Burkholderiales;f__Oxalobacteraceae;g__Cupriavidus;	0.00342672	1.37765e-05	0.00151528	0.00425355	4.28597e-05	0.00267269	0.802181	1
k__Bacteria;p__Proteobacteria;c__Betaproteobacteria;o__Burkholderiales;f__Oxalobacteraceae;g__Ralstonia;	0.00300667	4.34861e-07	0.000269215	0.0112573	0.00016971	0.00531836	0.145777	0.844354
k__Bacteria;p__Firmicutes;c__Bacilli;o__Bacillales;f__Planococcaceae;g__Sporosarcina;	0.00300225	2.54566e-06	0.000651365	0.00456748	3.50819e-06	0.000764656	0.142479	0.844354
k__Bacteria;p__Planctomycetes;c__Planctomycetia;o__Gemmatales;f__Gemmataceae;g__Gemmata;	0.00275906	6.23294e-07	0.000322308	0.00248934	2.71507e-07	0.000212723	0.523394	1
k__Bacteria;p__Actinobacteria;c__Actinobacteria;o__Actinomycetales;f__Micrococcaceae;g__Arthrobacter;	0.00267947	1.03179e-06	0.000414686	0.00270158	1.75148e-06	0.00054029	0.958649	1
k__Bacteria;p__Proteobacteria;c__Gammaproteobacteria;o__Legionellales;f__Coxiellaceae;g__Aquicella;	0.00265736	1.50824e-06	0.000501372	0.00277232	2.95811e-07	0.00022204	0.849819	1
k__Bacteria;p__Firmicutes;c__Bacilli;o__Bacillales;f__Bacillaceae;g__Bacillus;	0.00257778	1.49585e-06	0.000499309	0.00431987	2.93726e-06	0.000699673	0.0558883	0.729421
k__Bacteria;p__Armatimonadetes;c__[Fimbriimonadia];o__[Fimbriimonadales];f__[Fimbriimonadaceae];g__Fimbriimonas;	0.00257778	3.17395e-07	0.000229998	0.00222405	1.32152e-07	0.000148409	0.235229	0.882988
k__Bacteria;p__Verrucomicrobia;c__[Spartobacteria];o__[Chthoniobacterales];f__[Chthoniobacteraceae];g__Chthoniobacter;	0.00255125	5.15869e-07	0.00029322	0.00317027	7.38649e-07	0.000350868	0.212388	0.882988
k__Bacteria;p__Proteobacteria;c__Alphaproteobacteria;o__Rhizobiales;f__Rhizobiaceae;g__Agrobacterium;	0.00210467	2.56093e-06	0.000653316	0.00156081	7.59388e-07	0.000355759	0.505484	1
k__Bacteria;p__Planctomycetes;c__Planctomycetia;o__Planctomycetales;f__Planctomycetaceae;g__Planctomyces;	0.00195876	5.90473e-07	0.000313707	0.00168904	1.00129e-07	0.000129183	0.476165	1
k__Bacteria;p__Bacteroidetes;c__Cytophagia;o__Cytophagales;f__Cytophagaceae;g__Dyadobacter;	0.00184822	5.26075e-06	0.000936371	0.00149449	5.39419e-06	0.000948173	0.804367	1
k__Bacteria;p__Planctomycetes;c__Planctomycetia;o__Pirellulales;f__Pirellulaceae;g__Pirellula;	0.00183495	4.35635e-07	0.000269455	0.00220194	4.46779e-07	0.000272879	0.385133	1
k__Bacteria;p__Proteobacteria;c__Gammaproteobacteria;o__Xanthomonadales;f__Sinobacteraceae;g__Steroidobacter;	0.00179958	3.99881e-07	0.000258161	0.00167578	5.39799e-07	0.000299944	0.76859	1
k__Bacteria;p__Proteobacteria;c__Alphaproteobacteria;o__Sphingomonadales;f__Sphingomonadaceae;g__Sphingomonas;	0.00167135	3.86251e-07	0.000253723	0.0029713	2.20743e-06	0.000606552	0.0620426	0.729421
k__Bacteria;p__Proteobacteria;c__Betaproteobacteria;o__Rhodocyclales;f__Rhodocyclaceae;g__Uliginosibacterium;	0.00163156	4.47271e-07	0.00027303	0.00114077	1.29501e-07	0.000146913	0.133729	0.842514
k__Bacteria;p__Proteobacteria;c__Alphaproteobacteria;o__Sphingomonadales;f__Sphingomonadaceae;g__Novosphingobium;	0.00162272	1.14001e-06	0.000435891	0.00132205	7.23071e-07	0.000347148	0.614968	1
k__Bacteria;p__Proteobacteria;c__Deltaproteobacteria;o__Bdellovibrionales;f__Bdellovibrionaceae;g__Bdellovibrio;	0.00161387	3.55119e-07	0.000243283	0.00142817	2.20269e-07	0.000191603	0.580793	1
k__Bacteria;p__Proteobacteria;c__Gammaproteobacteria;o__Xanthomonadales;f__Xanthomonadaceae;g__Stenotrophomonas;	0.00153871	3.42953e-06	0.000756034	0.00110981	2.9823e-06	0.000705018	0.700649	1
k__Bacteria;p__Proteobacteria;c__Alphaproteobacteria;o__Rickettsiales;f__mitochondria;g__Pythium;	0.00137953	1.37665e-06	0.000479001	0.00257778	9.0956e-06	0.00123123	0.40959	1
k__Bacteria;p__Proteobacteria;c__Betaproteobacteria;o__Methylophilales;f__Methylophilaceae;g__Methylotenera;	0.00129552	1.41442e-07	0.000153537	0.00207814	2.73294e-06	0.0006749	0.304947	0.945678
k__Bacteria;p__Proteobacteria;c__Alphaproteobacteria;o__Rhizobiales;f__Rhizobiaceae;g__Rhizobium;	0.0012513	9.29991e-07	0.000393699	0.00191896	2.58064e-06	0.000655825	0.424324	1
k__Bacteria;p__Bacteroidetes;c__Sphingobacteriia;o__Sphingobacteriales;f__Sphingobacteriaceae;g__Pedobacter;	0.00123804	2.7321e-06	0.000674796	0.00030951	1.51085e-08	5.01804e-05	0.203457	0.882988
k__Bacteria;p__Proteobacteria;c__Betaproteobacteria;o__Burkholderiales;f__Comamonadaceae;g__Rubrivivax;	0.00123804	6.47975e-07	0.000328627	0.00119825	1.08286e-06	0.000424825	0.938186	1
k__Bacteria;p__Actinobacteria;c__Actinobacteria;o__Actinomycetales;f__Nocardioidaceae;g__Nocardioides;	0.0011894	2.54334e-07	0.000205886	0.000919687	8.32373e-08	0.000117783	0.303133	0.945678
k__Bacteria;p__Actinobacteria;c__Thermoleophilia;o__Solirubrobacterales;f__Conexibacteraceae;g__Conexibacter;	0.00113634	4.92221e-07	0.000286421	0.00184379	1.59476e-06	0.000515552	0.277872	0.924009
k__Bacteria;p__Tenericutes;c__Mollicutes;o__Anaeroplasmatales;f__Anaeroplasmataceae;g__Asteroleplasma;	0.00113192	7.76068e-08	0.00011373	0.00166251	1.28084e-06	0.000462032	0.314277	0.953191
k__Bacteria;p__Actinobacteria;c__Actinobacteria;o__Actinomycetales;f__Micromonosporaceae;g__Dactylosporangium;	0.0011275	2.60902e-07	0.000208528	0.000716294	4.56069e-08	8.71846e-05	0.0830532	0.781902
k__Bacteria;p__Bacteroidetes;c__[Saprospirae];o__[Saprospirales];f__Chitinophagaceae;g__Sediminibacterium;	0.00110097	2.97712e-08	7.04405e-05	0.00194991	5.93382e-07	0.000314479	0.0172234	0.528184
k__Bacteria;p__Proteobacteria;c__Gammaproteobacteria;o__Xanthomonadales;f__Xanthomonadaceae;g__Thermomonas;	0.00108328	1.6312e-07	0.000164884	0.0010037	1.37501e-07	0.000151383	0.741899	1
k__Bacteria;p__Bacteroidetes;c__[Saprospirae];o__[Saprospirales];f__Chitinophagaceae;g__Segetibacter;	0.000875471	4.39178e-08	8.55548e-05	0.00129994	5.15189e-08	9.26633e-05	0.00524468	0.289506
k__Bacteria;p__Proteobacteria;c__Alphaproteobacteria;o__Caulobacterales;f__Caulobacteraceae;g__Caulobacter;	0.000831255	2.49618e-07	0.000203968	0.000751667	3.02826e-07	0.000224658	0.806314	1
k__Bacteria;p__Actinobacteria;c__Actinobacteria;o__Actinomycetales;f__Mycobacteriaceae;g__Mycobacterium;	0.000822412	6.05277e-08	0.000100439	0.00104791	3.25864e-08	7.36958e-05	0.0849894	0.781902
k__Bacteria;p__Proteobacteria;c__Gammaproteobacteria;o__Alteromonadales;f__Alteromonadaceae;g__Cellvibrio;	0.000787039	6.24608e-07	0.000322647	0.000530588	1.50897e-07	0.000158586	0.517441	1
k__Bacteria;p__Actinobacteria;c__Actinobacteria;o__Actinomycetales;f__Pseudonocardiaceae;g__Amycolatopsis;	0.000773775	6.43048e-08	0.000103525	0.000623441	1.20985e-07	0.000142001	0.438793	1
k__Bacteria;p__Firmicutes;c__Bacilli;o__Bacillales;f__Paenibacillaceae;g__Paenibacillus;	0.000769353	5.8557e-08	9.87902e-05	0.000570383	5.42638e-08	9.50997e-05	0.17359	0.864519
k__Bacteria;p__Firmicutes;c__Clostridia;o__Clostridiales;f__Clostridiaceae;g__Clostridium;	0.000672079	4.66392e-08	8.81657e-05	0.000800304	5.33254e-08	9.42738e-05	0.36359	1
k__Bacteria;p__Proteobacteria;c__Alphaproteobacteria;o__Rhizobiales;f__Phyllobacteriaceae;g__Mesorhizobium;	0.000632285	2.12316e-08	5.94861e-05	0.00145912	8.31341e-07	0.000372232	0.039633	0.708567
k__Bacteria;p__Proteobacteria;c__Deltaproteobacteria;o__Myxococcales;f__Myxococcaceae;g__Anaeromyxobacter;	0.000610177	1.39354e-07	0.0001524	0.000486373	2.69325e-08	6.69981e-05	0.501489	1
k__Bacteria;p__Proteobacteria;c__Gammaproteobacteria;o__Xanthomonadales;f__Xanthomonadaceae;g__Dokdonella;	0.000605755	3.02404e-08	7.09934e-05	0.000481951	1.47566e-08	4.95926e-05	0.183383	0.87265
k__Bacteria;p__Proteobacteria;c__Gammaproteobacteria;o__Enterobacteriales;f__Enterobacteriaceae;g__Escherichia;	0.000596912	4.5255e-08	8.68476e-05	1.32647e-05	4.92667e-10	9.06152e-06	4.25532e-05	0.0117447
k__Bacteria;p__Proteobacteria;c__Gammaproteobacteria;o__Pseudomonadales;f__Moraxellaceae;g__Acinetobacter;	0.000596912	1.03249e-07	0.00013118	0.000384677	6.69323e-08	0.000105619	0.250793	0.882988
k__Bacteria;p__Proteobacteria;c__Alphaproteobacteria;o__Rhizobiales;f__Hyphomicrobiaceae;g__Devosia;	0.000583647	1.73419e-07	0.000170009	0.000229922	3.56597e-09	2.43789e-05	0.0516755	0.729421
k__Bacteria;p__Proteobacteria;c__Gammaproteobacteria;o__Xanthomonadales;f__Xanthomonadaceae;g__Luteimonas;	0.000557118	1.65536e-07	0.0001661	0.000548275	7.47916e-08	0.000111648	0.951713	1
k__Bacteria;p__Proteobacteria;c__Alphaproteobacteria;o__Caulobacterales;f__Caulobacteraceae;g__Asticcacaulis;	0.000543853	2.2543e-07	0.000193834	0.000296245	3.50263e-08	7.64049e-05	0.281245	0.92409
k__Bacteria;p__Bacteroidetes;c__[Saprospirae];o__[Saprospirales];f__Chitinophagaceae;g__Niabella;	0.000521745	3.89254e-07	0.000254707	0.000406784	1.2434e-07	0.000143956	0.714452	1
k__Bacteria;p__Bacteroidetes;c__Cytophagia;o__Cytophagales;f__Cytophagaceae;g__Siphonobacter;	0.000512902	2.39483e-07	0.000199785	0.00036699	1.65935e-07	0.0001663	0.603096	1
k__Bacteria;p__Actinobacteria;c__Actinobacteria;o__Actinomycetales;f__Micromonosporaceae;g__Catellatospora;	0.000499637	6.28972e-08	0.000102386	0.000495216	4.83283e-08	8.97481e-05	0.958309	1
k__Bacteria;p__Verrucomicrobia;c__[Spartobacteria];o__[Chthoniobacterales];f__[Chthoniobacteraceae];g__OR-59;	0.000433314	2.43988e-08	6.37688e-05	0.000658814	7.58473e-08	0.000112433	0.0971862	0.821418
k__Bacteria;p__Bacteroidetes;c__Cytophagia;o__Cytophagales;f__Cytophagaceae;g__Sporocytophaga;	0.000424471	2.92785e-08	6.98552e-05	0.000473108	8.373e-08	0.000118131	0.743324	1
k__Bacteria;p__Bacteroidetes;c__Flavobacteriia;o__Flavobacteriales;f__[Weeksellaceae];g__Elizabethkingia;	0.000402363	8.2442e-07	0.00037068	0.000331618	3.69008e-07	0.000247995	0.887027	1
k__Bacteria;p__Proteobacteria;c__Alphaproteobacteria;o__Rhodospirillales;f__Rhodospirillaceae;g__Skermanella;	0.00039352	2.51729e-08	6.47726e-05	0.000424471	4.64515e-08	8.79881e-05	0.791303	1
k__Bacteria;p__Proteobacteria;c__Gammaproteobacteria;o__Xanthomonadales;f__Xanthomonadaceae;g__Pseudoxanthomonas;	0.000384677	7.59411e-08	0.000112503	0.000517324	3.29594e-07	0.000234377	0.635894	1
k__Bacteria;p__Proteobacteria;c__Alphaproteobacteria;o__Rhizobiales;f__Hyphomicrobiaceae;g__Hyphomicrobium;	0.000375833	3.44632e-08	7.57883e-05	0.000415628	1.25747e-08	4.57798e-05	0.674399	1
k__Bacteria;p__Actinobacteria;c__Actinobacteria;o__Actinomycetales;f__Micromonosporaceae;g__Pilimelia;	0.000371412	2.22404e-08	6.0883e-05	0.000300667	1.08856e-08	4.25942e-05	0.388527	1
k__Bacteria;p__Verrucomicrobia;c__Verrucomicrobiae;o__Verrucomicrobiales;f__Verrucomicrobiaceae;g__Luteolibacter;	0.000358147	8.24162e-08	0.000117201	0.000313931	1.08152e-08	4.24563e-05	0.742952	1
k__Bacteria;p__Actinobacteria;c__Actinobacteria;o__Actinomycetales;f__Pseudonocardiaceae;g__Pseudonocardia;	0.000353726	1.06041e-08	4.20398e-05	0.000256451	2.80586e-08	6.83844e-05	0.271378	0.914438
k__Bacteria;p__Proteobacteria;c__Betaproteobacteria;o__Burkholderiales;f__Alcaligenaceae;g__Achromobacter;	0.000331618	1.30275e-07	0.000147352	0.000428892	4.79764e-08	8.94207e-05	0.601527	1
k__Bacteria;p__Proteobacteria;c__Gammaproteobacteria;o__Oceanospirillales;f__Halomonadaceae;g__Halomonas;	0.000318353	2.16774e-08	6.01073e-05	0.0002255	1.93548e-08	5.67961e-05	0.309436	0.948938
k__Bacteria;p__Proteobacteria;c__Gammaproteobacteria;o__Xanthomonadales;f__Xanthomonadaceae;g__Lysobacter;	0.00030951	5.59294e-08	9.65483e-05	0.000729559	9.39939e-07	0.000395798	0.349617	1
k__Bacteria;p__Proteobacteria;c__Alphaproteobacteria;o__Rhizobiales;f__Brucellaceae;g__Ochrobactrum;	0.000296245	3.2211e-08	7.32701e-05	0.000336039	3.62228e-08	7.7699e-05	0.730989	1
k__Bacteria;p__Verrucomicrobia;c__Verrucomicrobiae;o__Verrucomicrobiales;f__Verrucomicrobiaceae;g__Prosthecobacter;	0.000291824	7.12256e-08	0.000108954	0.000216657	4.15013e-08	8.31678e-05	0.610963	1
k__Bacteria;p__Proteobacteria;c__Deltaproteobacteria;o__Myxococcales;f__Cystobacteraceae;g__Cystobacter;	0.000287402	4.65688e-08	8.80992e-05	0.000229922	4.07271e-08	8.23885e-05	0.657755	1
k__Bacteria;p__Proteobacteria;c__Betaproteobacteria;o__Burkholderiales;f__Comamonadaceae;g__Polaromonas;	0.00028298	8.6334e-09	3.79328e-05	0.000362569	3.03108e-08	7.1076e-05	0.367553	1
k__Bacteria;p__Actinobacteria;c__Actinobacteria;o__Actinomycetales;f__Micromonosporaceae;g__Virgisporangium;	0.00028298	5.81816e-09	3.11399e-05	0.000172441	1.06275e-08	4.20863e-05	0.0465957	0.714468
k__Bacteria;p__Actinobacteria;c__Actinobacteria;o__Actinomycetales;f__Nocardioidaceae;g__Kribbella;	0.00028298	5.53664e-09	3.03772e-05	0.000291824	2.75894e-08	6.78102e-05	0.909351	1
k__Bacteria;p__Actinobacteria;c__Actinobacteria;o__Actinomycetales;f__Geodermatophilaceae;g__Geodermatophilus;	0.000274137	4.97359e-08	9.10457e-05	0.000185706	1.54838e-08	5.08e-05	0.443521	1
k__Bacteria;p__Proteobacteria;c__Alphaproteobacteria;o__Rhizobiales;f__Xanthobacteraceae;g__Labrys;	0.000274137	1.51085e-08	5.01804e-05	0.000336039	3.76304e-08	7.91943e-05	0.548399	1
k__Bacteria;p__Spirochaetes;c__Spirochaetes;o__Spirochaetales;f__Spirochaetaceae;g__Spirochaeta;	0.000269716	5.30438e-08	9.40247e-05	0.000198971	3.73723e-08	7.89222e-05	0.591271	1
k__Bacteria;p__Bacteroidetes;c__[Saprospirae];o__[Saprospirales];f__Chitinophagaceae;g__Ferruginibacter;	0.000265294	2.67448e-08	6.67642e-05	0.000212235	2.47741e-08	6.42574e-05	0.594947	1
k__Bacteria;p__Chlamydiae;c__Chlamydiia;o__Chlamydiales;f__Rhabdochlamydiaceae;g__Candidatus Rhabdochlamydia;	0.000260873	2.91143e-08	6.9659e-05	0.0002255	4.434e-09	2.71846e-05	0.660548	1
k__Bacteria;p__Proteobacteria;c__Alphaproteobacteria;o__Rhizobiales;f__Methylobacteriaceae;g__Methylobacterium;	0.000260873	7.1554e-09	3.45336e-05	0.000265294	2.84339e-08	6.88403e-05	0.945309	1
k__Bacteria;p__Actinobacteria;c__Actinobacteria;o__Actinomycetales;f__Micromonosporaceae;g__Actinoplanes;	0.000256451	5.22696e-08	9.3336e-05	0.000212235	3.15307e-08	7.24922e-05	0.730574	1
k__Bacteria;p__Firmicutes;c__Bacilli;o__Bacillales;f__Alicyclobacillaceae;g__Alicyclobacillus;	0.00025203	5.5601e-09	3.04415e-05	0.000278559	1.06275e-08	4.20863e-05	0.634883	1
k__Bacteria;p__Actinobacteria;c__Actinobacteria;o__Actinomycetales;f__Intrasporangiaceae;g__Terracoccus;	0.000247608	2.43988e-08	6.37688e-05	0.000256451	1.28563e-08	4.62894e-05	0.914426	1
k__Bacteria;p__Verrucomicrobia;c__[Spartobacteria];o__[Chthoniobacterales];f__[Chthoniobacteraceae];g__Candidatus Xiphinematobacter;	0.000243186	6.28972e-08	0.000102386	0.000234343	2.34838e-08	6.25617e-05	0.938516	1
k__Bacteria;p__Actinobacteria;c__Actinobacteria;o__Actinomycetales;f__Intrasporangiaceae;g__Phycicoccus;	0.000238765	8.72725e-09	3.81384e-05	0.000159177	9.29029e-09	3.93495e-05	0.17291	0.864519
k__Bacteria;p__Chloroflexi;c__Anaerolineae;o__Anaerolineales;f__Anaerolinaceae;g__Anaerolinea;	0.000229922	1.31378e-08	4.67935e-05	0.000344882	4.41993e-08	8.58286e-05	0.285851	0.928175
k__Bacteria;p__Bacteroidetes;c__Cytophagia;o__Cytophagales;f__Cytophagaceae;g__Adhaeribacter;	0.0002255	3.51201e-08	7.65072e-05	0.000451	4.13277e-07	0.000262449	0.454426	1
k__Bacteria;p__Proteobacteria;c__Gammaproteobacteria;o__Legionellales;f__Coxiellaceae;g__Rickettsiella;	0.0002255	2.52175e-07	0.00020501	2.21079e-05	1.80645e-09	1.73515e-05	0.365686	1
k__Bacteria;p__Cyanobacteria;c__Oscillatoriophycideae;o__Oscillatoriales;f__Phormidiaceae;g__Phormidium;	0.0002255	5.82051e-08	9.84929e-05	1.32647e-05	1.05572e-09	1.32647e-05	0.0436436	0.708567
k__Bacteria;p__Verrucomicrobia;c__[Spartobacteria];o__[Chthoniobacterales];f__[Chthoniobacteraceae];g__Ellin506;	0.000221079	9.7595e-09	4.03309e-05	0.000190128	1.08152e-08	4.24563e-05	0.620069	1
k__Bacteria;p__Actinobacteria;c__Actinobacteria;o__Actinomycetales;f__Microbacteriaceae;g__Cryocola;	0.000212235	1.23871e-08	4.54369e-05	0.000278559	3.31495e-08	7.43297e-05	0.490697	1
k__Bacteria;p__Actinobacteria;c__Actinobacteria;o__Actinomycetales;f__Microbacteriaceae;g__Agromyces;	0.000207814	4.9384e-08	9.0723e-05	0.000114961	1.22932e-08	4.52644e-05	0.405665	1
k__Bacteria;p__Bacteroidetes;c__Cytophagia;o__Cytophagales;f__Cytophagaceae;g__Cytophaga;	0.000198971	4.80702e-08	8.95081e-05	0.000442157	9.98472e-08	0.000129001	0.145989	0.844354
k__Bacteria;p__Proteobacteria;c__Gammaproteobacteria;o__Xanthomonadales;f__Xanthomonadaceae;g__Dyella;	0.000194549	8.91493e-09	3.85464e-05	0.00047753	9.48736e-08	0.000125747	0.0424149	0.708567
k__Bacteria;p__Proteobacteria;c__Betaproteobacteria;o__Burkholderiales;f__Oxalobacteraceae;g__Janthinobacterium;	0.000176863	1.67976e-08	5.29113e-05	7.95883e-05	4.22286e-09	2.65294e-05	0.119798	0.821418
k__Bacteria;p__Acidobacteria;c__Acidobacteriia;o__Acidobacteriales;f__Acidobacteriaceae;g__Edaphobacter;	0.000176863	4.41054e-09	2.71126e-05	0.000384677	1.06064e-07	0.000132956	0.152963	0.844354
k__Bacteria;p__Actinobacteria;c__Rubrobacteria;o__Rubrobacterales;f__Rubrobacteraceae;g__Rubrobacter;	0.000176863	6.66274e-09	3.33235e-05	0.000176863	2.07389e-08	5.87919e-05	0.968436	1
k__Bacteria;p__Proteobacteria;c__Betaproteobacteria;o__Rhodocyclales;f__Rhodocyclaceae;g__Dechloromonas;	0.000172441	3.56832e-08	7.71181e-05	0.000128226	2.34838e-08	6.25617e-05	0.680963	1
k__Bacteria;p__Bacteroidetes;c__Flavobacteriia;o__Flavobacteriales;f__Cryomorphaceae;g__Fluviicola;	0.000159177	9.9941e-08	0.000129061	0.000154755	7.13429e-08	0.000109043	0.961739	1
k__Bacteria;p__Proteobacteria;c__Alphaproteobacteria;o__Rhizobiales;f__Bradyrhizobiaceae;g__Balneimonas;	0.000159177	1.06979e-08	4.22254e-05	0.000278559	3.59647e-08	7.74217e-05	0.212447	0.882988
k__Bacteria;p__Spirochaetes;c__[Leptospirae];o__[Leptospirales];f__Leptospiraceae;g__Turneriella;	0.000145912	5.84162e-09	3.12026e-05	6.63236e-05	4.434e-09	2.71846e-05	0.0696862	0.729421
k__Bacteria;p__Proteobacteria;c__Alphaproteobacteria;o__Rickettsiales;f__Rickettsiaceae;g__Wolbachia;	0.00014149	1.20117e-07	0.00014149	1.76863e-05	1.87683e-09	1.76863e-05	0.428872	1
k__Bacteria;p__Proteobacteria;c__Gammaproteobacteria;o__Xanthomonadales;f__Sinobacteraceae;g__Nevskia;	0.00014149	1.42639e-08	4.87577e-05	0.000101696	2.36949e-09	1.98725e-05	0.494532	1
k__Bacteria;p__Proteobacteria;c__Alphaproteobacteria;o__Rickettsiales;f__mitochondria;g__Acanthamoeba;	0.000132647	7.88267e-09	3.62461e-05	7.51667e-05	3.77711e-09	2.50902e-05	0.231064	0.882988
k__Bacteria;p__Actinobacteria;c__Actinobacteria;o__Actinomycetales;f__Intrasporangiaceae;g__Oryzihumus;	0.000119382	7.24924e-09	3.47593e-05	0.000145912	3.30791e-09	2.34802e-05	0.563734	1
k__Bacteria;p__Proteobacteria;c__Alphaproteobacteria;o__Rhodospirillales;f__Acetobacteraceae;g__Roseomonas;	0.000114961	7.22578e-09	3.4703e-05	4.42157e-05	1.03225e-09	1.31165e-05	0.0713564	0.729421
k__Bacteria;p__Actinobacteria;c__Actinobacteria;o__Actinomycetales;f__Micrococcaceae;g__Sinomonas;	0.000110539	2.93254e-09	2.21079e-05	0.000190128	5.18474e-09	2.9396e-05	0.04125	0.708567
k__Bacteria;p__Proteobacteria;c__Betaproteobacteria;o__Burkholderiales;f__Burkholderiaceae;g__Candidatus Glomeribacter;	0.000106118	1.88621e-08	5.60686e-05	4.86373e-05	4.05864e-09	2.60085e-05	0.396032	1
k__Bacteria;p__Actinobacteria;c__Actinobacteria;o__Actinomycetales;f__Nocardiaceae;g__Rhodococcus;	0.000101696	2.36949e-09	1.98725e-05	0.000132647	5.2645e-08	9.36705e-05	0.763516	1
k__Bacteria;p__Actinobacteria;c__Actinobacteria;o__Actinomycetales;f__Pseudonocardiaceae;g__Actinomycetospora;	0.000101696	4.34016e-09	2.68954e-05	6.63236e-05	7.74191e-10	1.13592e-05	0.271681	0.914438
k__Bacteria;p__Bacteroidetes;c__Cytophagia;o__Cytophagales;f__Cytophagaceae;g__Emticicia;	9.72745e-05	1.37008e-08	4.77857e-05	0	0	0	0.0538404	0.729421
k__Bacteria;p__Bacteroidetes;c__Cytophagia;o__Cytophagales;f__Cytophagaceae;g__Spirosoma;	9.72745e-05	8.35188e-09	3.73093e-05	3.0951e-05	1.52492e-09	1.59422e-05	0.121335	0.821418
k__Bacteria;p__Proteobacteria;c__Deltaproteobacteria;o__Myxococcales;f__Myxococcaceae;g__Myxococcus;	9.72745e-05	1.87683e-09	1.76863e-05	3.97941e-05	2.18181e-09	1.90692e-05	0.0386277	0.708567
k__Bacteria;p__Bacteroidetes;c__Cytophagia;o__Cytophagales;f__Cytophagaceae;g__Hymenobacter;	9.2853e-05	5.84162e-09	3.12026e-05	7.51667e-05	5.18474e-09	2.9396e-05	0.701404	1
k__Bacteria;p__Bacteroidetes;c__[Saprospirae];o__[Saprospirales];f__Chitinophagaceae;g__Flavihumibacter;	8.84314e-05	5.53664e-09	3.03772e-05	0.000349304	1.35812e-07	0.00015045	0.10492	0.821418
k__Bacteria;p__Proteobacteria;c__Deltaproteobacteria;o__Myxococcales;f__Nannocystaceae;g__Nannocystis;	8.84314e-05	8.6334e-09	3.79328e-05	0.000119382	5.25746e-08	9.36079e-05	0.774383	1
k__Bacteria;p__Proteobacteria;c__Alphaproteobacteria;o__Rickettsiales;f__mitochondria;g__Vermamoeba;	8.84314e-05	4.12902e-09	2.6233e-05	0.000154755	4.34016e-09	2.68954e-05	0.093383	0.821418
k__Bacteria;p__Proteobacteria;c__Alphaproteobacteria;o__Rhizobiales;f__Rhizobiaceae;g__Kaistia;	8.84314e-05	2.43988e-09	2.01655e-05	6.1902e-05	1.87683e-09	1.76863e-05	0.364718	1
k__Bacteria;p__Proteobacteria;c__Gammaproteobacteria;o__Xanthomonadales;f__Xanthomonadaceae;g__Rhodanobacter;	8.40098e-05	5.46626e-09	3.01835e-05	7.07451e-05	3.00292e-09	2.23716e-05	0.74558	1
k__Bacteria;p__Actinobacteria;c__Actinobacteria;o__Actinomycetales;f__Streptomycetaceae;g__Streptacidiphilus;	8.40098e-05	4.34016e-09	2.68954e-05	0.000185706	1.1261e-08	4.33224e-05	0.0596596	0.729421
k__Bacteria;p__Proteobacteria;c__Alphaproteobacteria;o__Rhodospirillales;f__Rhodospirillaceae;g__Azospirillum;	8.40098e-05	3.21407e-09	2.31447e-05	6.63236e-05	4.434e-09	2.71846e-05	0.64566	1
k__Bacteria;p__Planctomycetes;c__Planctomycetia;o__Pirellulales;f__Pirellulaceae;g__A17;	7.95883e-05	2.25219e-09	1.93743e-05	0.000110539	6.87388e-09	3.38474e-05	0.477021	1
k__Bacteria;p__Proteobacteria;c__Deltaproteobacteria;o__Desulfuromonadales;f__Geobacteraceae;g__Geobacter;	7.51667e-05	6.59236e-09	3.3147e-05	7.07451e-05	1.84867e-08	5.55079e-05	0.94233	1
k__Bacteria;p__Actinobacteria;c__Actinobacteria;o__Actinomycetales;f__Sporichthyaceae;g__Sporichthya;	6.63236e-05	3.58943e-09	2.44589e-05	0.000137069	9.97064e-09	4.07649e-05	0.162005	0.859874
k__Bacteria;p__Actinobacteria;c__Actinobacteria;o__Actinomycetales;f__Cellulomonadaceae;g__Cellulomonas;	6.63236e-05	2.18181e-09	1.90692e-05	7.07451e-05	1.22932e-08	4.52644e-05	0.928809	1
k__Bacteria;p__Verrucomicrobia;c__[Pedosphaerae];o__[Pedosphaerales];f__[Pedosphaeraceae];g__Pedosphaera;	6.63236e-05	5.84162e-09	3.12026e-05	4.86373e-05	4.34016e-09	2.68954e-05	0.691415	1
k__Bacteria;p__Firmicutes;c__Bacilli;o__Lactobacillales;f__Streptococcaceae;g__Streptococcus;	6.1902e-05	2.29911e-08	6.1902e-05	0.000137069	5.69852e-08	9.74553e-05	0.552011	1
k__Bacteria;p__Proteobacteria;c__Gammaproteobacteria;o__Alteromonadales;f__Shewanellaceae;g__Shewanella;	5.74804e-05	6.8035e-10	1.06486e-05	7.51667e-05	2.36949e-09	1.98725e-05	0.481489	1
k__Bacteria;p__Proteobacteria;c__Deltaproteobacteria;o__Myxococcales;f__Polyangiaceae;g__Sorangium;	5.30588e-05	3.37829e-09	2.37286e-05	1.32647e-05	2.11143e-10	5.93216e-06	0.122718	0.821418
k__Bacteria;p__Firmicutes;c__Bacilli;o__Bacillales;f__Paenibacillaceae;g__Cohnella;	4.86373e-05	3.21407e-09	2.31447e-05	5.30588e-05	8.72725e-09	3.81384e-05	0.920995	1
k__Bacteria;p__Proteobacteria;c__Gammaproteobacteria;o__Pseudomonadales;f__Moraxellaceae;g__Perlucidibaca;	4.86373e-05	1.52492e-09	1.59422e-05	5.30588e-05	5.63048e-10	9.68717e-06	0.825351	1
k__Bacteria;p__Acidobacteria;c__Acidobacteriia;o__Acidobacteriales;f__Acidobacteriaceae;g__Terriglobus;	4.42157e-05	2.15835e-09	1.89664e-05	0.000176863	2.43988e-09	2.01655e-05	0.000441489	0.0609255
k__Bacteria;p__Proteobacteria;c__Alphaproteobacteria;o__Rhizobiales;f__Phyllobacteriaceae;g__Aminobacter;	4.42157e-05	5.25512e-09	2.95948e-05	4.42157e-05	7.50731e-10	1.11858e-05	0.968436	1
k__Archaea;p__Euryarchaeota;c__Methanomicrobia;o__Methanocellales;f__Methanocellaceae;g__Methanocella;	4.42157e-05	3.28445e-09	2.33968e-05	2.21079e-05	2.93254e-09	2.21079e-05	0.531415	1
k__Bacteria;p__Firmicutes;c__Clostridia;o__Clostridiales;f__Lachnospiraceae;g__Coprococcus;	4.42157e-05	1.87683e-09	1.76863e-05	3.97941e-05	7.74191e-10	1.13592e-05	0.846766	1
k__Bacteria;p__Actinobacteria;c__Actinobacteria;o__Actinomycetales;f__Nocardioidaceae;g__Aeromicrobium;	3.97941e-05	1.33724e-09	1.49289e-05	0.000411206	3.50427e-07	0.00024167	0.152122	0.844354
k__Bacteria;p__Nitrospirae;c__Nitrospira;o__Nitrospirales;f__FW;g__4-29;	3.97941e-05	1.05572e-09	1.32647e-05	0	0	0	0.00925	0.364714
k__Bacteria;p__Firmicutes;c__Bacilli;o__Bacillales;f__Paenibacillaceae;g__Ammoniphilus;	3.97941e-05	2.46334e-09	2.02622e-05	0.000128226	2.65102e-09	2.10199e-05	0.00882447	0.364714
k__Bacteria;p__Proteobacteria;c__Alphaproteobacteria;o__Sphingomonadales;f__Sphingomonadaceae;g__Sphingopyxis;	3.97941e-05	2.18181e-09	1.90692e-05	3.97941e-05	1.05572e-09	1.32647e-05	0.968436	1
k__Bacteria;p__Proteobacteria;c__Gammaproteobacteria;o__Legionellales;f__Legionellaceae;g__Legionella;	3.97941e-05	7.74191e-10	1.13592e-05	0.00014149	2.15835e-09	1.89664e-05	0.000734043	0.0675319
k__Bacteria;p__Actinobacteria;c__Actinobacteria;o__Actinomycetales;f__Nocardiaceae;g__Nocardia;	3.97941e-05	2.46334e-09	2.02622e-05	3.0951e-05	1.2434e-09	1.43956e-05	0.740176	1
k__Bacteria;p__Firmicutes;c__Bacilli;o__Bacillales;f__Staphylococcaceae;g__Staphylococcus;	3.97941e-05	2.18181e-09	1.90692e-05	5.30588e-05	3.09676e-09	2.27184e-05	0.678383	1
k__Bacteria;p__Bacteroidetes;c__Cytophagia;o__Cytophagales;f__[Amoebophilaceae];g__Candidatus Amoebophilus;	3.97941e-05	1.61876e-09	1.64254e-05	5.30588e-05	1.97067e-09	1.8123e-05	0.612383	1
k__Bacteria;p__Proteobacteria;c__Alphaproteobacteria;o__Rhizobiales;f__Hyphomicrobiaceae;g__Parvibaculum;	3.53726e-05	1.87683e-09	1.76863e-05	2.65294e-05	5.63048e-10	9.68717e-06	0.68517	1
k__Bacteria;p__Bacteroidetes;c__Bacteroidia;o__Bacteroidales;f__Prevotellaceae;g__Prevotella;	3.53726e-05	7.50731e-09	3.53726e-05	7.51667e-05	2.93958e-08	6.9995e-05	0.636484	1
k__Bacteria;p__Firmicutes;c__Clostridia;o__Clostridiales;f__Clostridiaceae;g__Caloramator;	3.53726e-05	7.50731e-10	1.11858e-05	6.1902e-05	1.31378e-09	1.47974e-05	0.182574	0.87265
k__Bacteria;p__Firmicutes;c__Bacilli;o__Bacillales;f__Paenibacillaceae;g__Brevibacillus;	3.53726e-05	1.5953e-09	1.63059e-05	4.42157e-05	7.50731e-10	1.11858e-05	0.676303	1
k__Bacteria;p__Firmicutes;c__Clostridia;o__Clostridiales;f__Veillonellaceae;g__Veillonella;	3.53726e-05	2.15835e-09	1.89664e-05	3.53726e-05	3.28445e-09	2.33968e-05	0.968436	1
k__Bacteria;p__Proteobacteria;c__Alphaproteobacteria;o__Rhizobiales;f__Rhodobiaceae;g__Afifella;	3.53726e-05	1.03225e-09	1.31165e-05	2.65294e-05	1.1261e-09	1.36997e-05	0.664378	1
k__Bacteria;p__Firmicutes;c__Bacilli;o__Bacillales;f__Thermoactinomycetaceae;g__Shimazuella;	3.0951e-05	9.61874e-10	1.26615e-05	2.21079e-05	1.2434e-09	1.43956e-05	0.667181	1
k__Bacteria;p__Proteobacteria;c__Betaproteobacteria;o__Burkholderiales;f__Burkholderiaceae;g__Salinispora;	2.65294e-05	1.1261e-09	1.36997e-05	0.000101696	9.12607e-09	3.90002e-05	0.0831862	0.781902
k__Bacteria;p__Proteobacteria;c__Alphaproteobacteria;o__Sphingomonadales;f__Sphingomonadaceae;g__Sphingobium;	2.65294e-05	1.1261e-09	1.36997e-05	3.53726e-05	2.15835e-09	1.89664e-05	0.727479	1
k__Bacteria;p__Proteobacteria;c__Deltaproteobacteria;o__Myxococcales;f__Nannocystaceae;g__Plesiocystis;	2.65294e-05	1.1261e-09	1.36997e-05	0	0	0	0.0669202	0.729421
k__Bacteria;p__Proteobacteria;c__Alphaproteobacteria;o__Caulobacterales;f__Caulobacteraceae;g__Brevundimonas;	2.65294e-05	1.1261e-09	1.36997e-05	4.42157e-06	1.17302e-10	4.42157e-06	0.150654	0.844354
k__Bacteria;p__Actinobacteria;c__Actinobacteria;o__Actinomycetales;f__Microbacteriaceae;g__Leucobacter;	2.65294e-05	1.1261e-09	1.36997e-05	1.32647e-05	4.92667e-10	9.06152e-06	0.463723	1
k__Bacteria;p__[Thermi];c__Deinococci;o__Deinococcales;f__Deinococcaceae;g__Deinococcus;	2.65294e-05	1.1261e-09	1.36997e-05	1.32647e-05	1.05572e-09	1.32647e-05	0.524	1
k__Bacteria;p__Proteobacteria;c__Alphaproteobacteria;o__Caulobacterales;f__Caulobacteraceae;g__Mycoplana;	2.21079e-05	2.93254e-09	2.21079e-05	3.53726e-05	1.03225e-09	1.31165e-05	0.630122	1
k__Bacteria;p__Nitrospirae;c__Nitrospira;o__Nitrospirales;f__Nitrospiraceae;g__JG37-AG-70;	2.21079e-05	6.8035e-10	1.06486e-05	6.1902e-05	2.7214e-09	2.12971e-05	0.111622	0.821418
k__Bacteria;p__Firmicutes;c__Clostridia;o__Clostridiales;f__Peptostreptococcaceae;g__Tepidibacter;	2.21079e-05	6.8035e-10	1.06486e-05	2.21079e-05	6.8035e-10	1.06486e-05	1	1
k__Bacteria;p__Proteobacteria;c__Betaproteobacteria;o__Neisseriales;f__Neisseriaceae;g__Vogesella;	2.21079e-05	2.93254e-09	2.21079e-05	4.42157e-06	1.17302e-10	4.42157e-06	0.218747	0.882988
k__Bacteria;p__Bacteroidetes;c__[Saprospirae];o__[Saprospirales];f__Chitinophagaceae;g__Parasegitibacter;	2.21079e-05	1.2434e-09	1.43956e-05	8.84314e-06	4.69207e-10	8.84314e-06	0.453121	1
k__Bacteria;p__Actinobacteria;c__Actinobacteria;o__Actinomycetales;f__Thermomonosporaceae;g__Actinocorallia;	1.76863e-05	7.50731e-10	1.11858e-05	2.65294e-05	1.1261e-09	1.36997e-05	0.640638	1
k__Bacteria;p__Cyanobacteria;c__Synechococcophycideae;o__Pseudanabaenales;f__Pseudanabaenaceae;g__Leptolyngbya;	1.76863e-05	4.69207e-10	8.84314e-06	1.32647e-05	1.05572e-09	1.32647e-05	1	1
k__Bacteria;p__Firmicutes;c__Bacilli;o__Bacillales;f__Planococcaceae;g__Ureibacillus;	1.76863e-05	4.69207e-10	8.84314e-06	2.21079e-05	1.2434e-09	1.43956e-05	1	1
k__Bacteria;p__Firmicutes;c__Clostridia;o__Clostridiales;f__Gracilibacteraceae;g__Gracilibacter;	1.76863e-05	1.87683e-09	1.76863e-05	8.84314e-06	4.69207e-10	8.84314e-06	0.687498	1
k__Bacteria;p__Proteobacteria;c__Deltaproteobacteria;o__Myxococcales;f__Polyangiaceae;g__Chondromyces;	1.76863e-05	4.69207e-10	8.84314e-06	4.42157e-06	1.17302e-10	4.42157e-06	0.374997	1
k__Bacteria;p__Actinobacteria;c__Actinobacteria;o__Actinomycetales;f__Promicromonosporaceae;g__Cellulosimicrobium;	1.76863e-05	4.69207e-10	8.84314e-06	1.76863e-05	7.50731e-10	1.11858e-05	1	1
k__Bacteria;p__Actinobacteria;c__Actinobacteria;o__Actinomycetales;f__Actinomycetaceae;g__Actinomyces;	1.32647e-05	1.05572e-09	1.32647e-05	3.0951e-05	4.05864e-09	2.60085e-05	0.576606	1
k__Bacteria;p__Firmicutes;c__Bacilli;o__Bacillales;f__Bacillaceae;g__Terribacillus;	1.32647e-05	1.05572e-09	1.32647e-05	3.0951e-05	1.80645e-09	1.73515e-05	0.461495	1
k__Bacteria;p__Proteobacteria;c__Deltaproteobacteria;o__Syntrophobacterales;f__Syntrophaceae;g__Desulfobacca;	1.32647e-05	1.05572e-09	1.32647e-05	4.42157e-06	1.17302e-10	4.42157e-06	0.624998	1
k__Bacteria;p__Proteobacteria;c__Alphaproteobacteria;o__Rhodospirillales;f__Rhodospirillaceae;g__Phaeospirillum;	1.32647e-05	4.92667e-10	9.06152e-06	1.32647e-05	4.92667e-10	9.06152e-06	1	1
k__Bacteria;p__Proteobacteria;c__Alphaproteobacteria;o__Rhodobacterales;f__Rhodobacteraceae;g__Rhodobacter;	1.32647e-05	4.92667e-10	9.06152e-06	2.21079e-05	6.8035e-10	1.06486e-05	0.72656	1
k__Bacteria;p__Firmicutes;c__Clostridia;o__Clostridiales;f__Peptococcaceae;g__Desulfosporosinus;	1.32647e-05	2.11143e-10	5.93216e-06	3.0951e-05	6.8035e-10	1.06486e-05	0.17375	0.864519
k__Bacteria;p__Cyanobacteria;c__Chloroplast;o__Chlorophyta;f__Chlamydomonadaceae;g__Oophila;	1.32647e-05	4.92667e-10	9.06152e-06	8.84314e-06	4.69207e-10	8.84314e-06	1	1
k__Bacteria;p__Firmicutes;c__Bacilli;o__Bacillales;f__Thermoactinomycetaceae;g__Thermoactinomyces;	1.32647e-05	4.92667e-10	9.06152e-06	3.97941e-05	2.18181e-09	1.90692e-05	0.252739	0.882988
k__Bacteria;p__Verrucomicrobia;c__[Spartobacteria];o__[Chthoniobacterales];f__[Chthoniobacteraceae];g__heteroC45_4W;	1.32647e-05	1.05572e-09	1.32647e-05	0	0	0	0.249998	0.882988
k__Bacteria;p__Armatimonadetes;c__Chthonomonadetes;o__Chthonomonadales;f__Chthonomonadaceae;g__Chthonomonas;	1.32647e-05	4.92667e-10	9.06152e-06	1.76863e-05	4.69207e-10	8.84314e-06	1	1
k__Bacteria;p__Proteobacteria;c__Alphaproteobacteria;o__Rhizobiales;f__Hyphomicrobiaceae;g__Pedomicrobium;	1.32647e-05	4.92667e-10	9.06152e-06	3.97941e-05	2.18181e-09	1.90692e-05	0.252739	0.882988
k__Bacteria;p__Firmicutes;c__Clostridia;o__Clostridiales;f__Ruminococcaceae;g__Clostridium;	1.32647e-05	1.05572e-09	1.32647e-05	2.65294e-05	5.63048e-10	9.68717e-06	0.463723	1
k__Bacteria;p__Firmicutes;c__Clostridia;o__Clostridiales;f__Veillonellaceae;g__BSV43;	1.32647e-05	1.05572e-09	1.32647e-05	2.21079e-05	1.2434e-09	1.43956e-05	0.72656	1
k__Bacteria;p__Bacteroidetes;c__Sphingobacteriia;o__Sphingobacteriales;f__Sphingobacteriaceae;g__Solitalea;	8.84314e-06	4.69207e-10	8.84314e-06	0.000172441	7.05922e-08	0.000108468	0.15775	0.853706
k__Bacteria;p__Proteobacteria;c__Deltaproteobacteria;o__Bdellovibrionales;f__Bacteriovoracaceae;g__Peredibacter;	8.84314e-06	1.87683e-10	5.59289e-06	0.000137069	6.68385e-08	0.000105545	0.270234	0.914438
k__Bacteria;p__Proteobacteria;c__Gammaproteobacteria;o__Pasteurellales;f__Pasteurellaceae;g__Haemophilus;	8.84314e-06	4.69207e-10	8.84314e-06	7.07451e-05	1.20117e-08	4.47431e-05	0.208995	0.882988
k__Bacteria;p__Proteobacteria;c__Betaproteobacteria;o__Burkholderiales;f__Alcaligenaceae;g__Pigmentiphaga;	8.84314e-06	1.87683e-10	5.59289e-06	8.84314e-06	4.69207e-10	8.84314e-06	1	1
k__Bacteria;p__Cyanobacteria;c__Chloroplast;o__Chlorophyta;f__Chlamydomonadaceae;g__Chlamydomonas;	8.84314e-06	4.69207e-10	8.84314e-06	3.0951e-05	2.65102e-09	2.10199e-05	0.37775	1
k__Bacteria;p__Firmicutes;c__Clostridia;o__Clostridiales;f__Veillonellaceae;g__Sporomusa;	8.84314e-06	1.87683e-10	5.59289e-06	3.97941e-05	1.33724e-09	1.49289e-05	0.0650053	0.729421
k__Archaea;p__Euryarchaeota;c__Methanobacteria;o__Methanobacteriales;f__Methanobacteriaceae;g__Methanobacterium;	8.84314e-06	1.87683e-10	5.59289e-06	1.76863e-05	7.50731e-10	1.11858e-05	0.687498	1
k__Archaea;p__Euryarchaeota;c__Methanomicrobia;o__Methanosarcinales;f__Methanosaetaceae;g__Methanosaeta;	8.84314e-06	4.69207e-10	8.84314e-06	1.76863e-05	7.50731e-10	1.11858e-05	0.687498	1
k__Bacteria;p__Firmicutes;c__Bacilli;o__Bacillales;f__Paenibacillaceae;g__Thermobacillus;	8.84314e-06	1.87683e-10	5.59289e-06	8.84314e-06	1.87683e-10	5.59289e-06	1	1
k__Bacteria;p__Chlamydiae;c__Chlamydiia;o__Chlamydiales;f__Parachlamydiaceae;g__Candidatus Protochlamydia;	8.84314e-06	4.69207e-10	8.84314e-06	4.42157e-06	1.17302e-10	4.42157e-06	1	1
k__Bacteria;p__Chloroflexi;c__Anaerolineae;o__Caldilineales;f__Caldilineaceae;g__Caldilinea;	8.84314e-06	1.87683e-10	5.59289e-06	1.32647e-05	1.05572e-09	1.32647e-05	1	1
k__Bacteria;p__Proteobacteria;c__Gammaproteobacteria;o__Methylococcales;f__Methylococcaceae;g__Methylocaldum;	8.84314e-06	4.69207e-10	8.84314e-06	1.76863e-05	1.03225e-09	1.31165e-05	0.687498	1
k__Bacteria;p__Firmicutes;c__Bacilli;o__Bacillales;f__Thermoactinomycetaceae;g__Planifilum;	8.84314e-06	1.87683e-10	5.59289e-06	4.42157e-06	1.17302e-10	4.42157e-06	1	1
k__Bacteria;p__Proteobacteria;c__Alphaproteobacteria;o__Rhodobacterales;f__Rhodobacteraceae;g__Rubellimicrobium;	8.84314e-06	4.69207e-10	8.84314e-06	0	0	0	0.499999	1
k__Bacteria;p__Proteobacteria;c__Gammaproteobacteria;o__Pasteurellales;f__Pasteurellaceae;g__Aggregatibacter;	8.84314e-06	4.69207e-10	8.84314e-06	0	0	0	0.499999	1
k__Bacteria;p__Bacteroidetes;c__[Saprospirae];o__[Saprospirales];f__Chitinophagaceae;g__Lacibacter;	8.84314e-06	4.69207e-10	8.84314e-06	8.84314e-06	1.87683e-10	5.59289e-06	1	1
k__Bacteria;p__Proteobacteria;c__Gammaproteobacteria;o__Xanthomonadales;f__Sinobacteraceae;g__Alkanibacter;	8.84314e-06	4.69207e-10	8.84314e-06	4.42157e-06	1.17302e-10	4.42157e-06	1	1
k__Bacteria;p__Firmicutes;c__Bacilli;o__Turicibacterales;f__Turicibacteraceae;g__Turicibacter;	8.84314e-06	4.69207e-10	8.84314e-06	0	0	0	0.499999	1
k__Bacteria;p__Firmicutes;c__Bacilli;o__Bacillales;f__Bacillaceae;g__Virgibacillus;	8.84314e-06	4.69207e-10	8.84314e-06	0	0	0	0.499999	1
k__Bacteria;p__Bacteroidetes;c__Bacteroidia;o__Bacteroidales;f__Porphyromonadaceae;g__Porphyromonas;	8.84314e-06	4.69207e-10	8.84314e-06	8.84314e-06	4.69207e-10	8.84314e-06	1	1
k__Bacteria;p__Proteobacteria;c__Gammaproteobacteria;o__Pseudomonadales;f__Moraxellaceae;g__Enhydrobacter;	8.84314e-06	4.69207e-10	8.84314e-06	0	0	0	0.499999	1
k__Bacteria;p__Bacteroidetes;c__Cytophagia;o__Cytophagales;f__Cytophagaceae;g__Larkinella;	8.84314e-06	4.69207e-10	8.84314e-06	0	0	0	0.499999	1
k__Bacteria;p__Actinobacteria;c__Actinobacteria;o__Actinomycetales;f__Streptosporangiaceae;g__Streptosporangium;	4.42157e-06	1.17302e-10	4.42157e-06	1.32647e-05	1.05572e-09	1.32647e-05	0.624998	1
k__Bacteria;p__Gemmatimonadetes;c__Gemmatimonadetes;o__Gemmatimonadales;f__Gemmatimonadaceae;g__Gemmatimonas;	4.42157e-06	1.17302e-10	4.42157e-06	4.42157e-06	1.17302e-10	4.42157e-06	1	1
k__Bacteria;p__Proteobacteria;c__Betaproteobacteria;o__Neisseriales;f__Neisseriaceae;g__Neisseria;	4.42157e-06	1.17302e-10	4.42157e-06	3.53726e-05	4.12902e-09	2.6233e-05	0.290463	0.932183
k__Bacteria;p__Actinobacteria;c__Actinobacteria;o__Actinomycetales;f__Streptosporangiaceae;g__Nonomuraea;	4.42157e-06	1.17302e-10	4.42157e-06	2.21079e-05	2.93254e-09	2.21079e-05	0.218747	0.882988
k__Bacteria;p__Nitrospirae;c__Nitrospira;o__Nitrospirales;f__[Thermodesulfovibrionaceae];g__GOUTA19;	4.42157e-06	1.17302e-10	4.42157e-06	2.21079e-05	6.8035e-10	1.06486e-05	0.218747	0.882988
k__Bacteria;p__Firmicutes;c__Bacilli;o__Lactobacillales;f__Leuconostocaceae;g__Weissella;	4.42157e-06	1.17302e-10	4.42157e-06	0	0	0	1	1
k__Bacteria;p__Proteobacteria;c__Deltaproteobacteria;o__Desulfovibrionales;f__Desulfovibrionaceae;g__Desulfovibrio;	4.42157e-06	1.17302e-10	4.42157e-06	0	0	0	1	1
k__Bacteria;p__Bacteroidetes;c__Cytophagia;o__Cytophagales;f__Cytophagaceae;g__Rhodocytophaga;	4.42157e-06	1.17302e-10	4.42157e-06	8.84314e-06	1.87683e-10	5.59289e-06	1	1
k__Bacteria;p__Proteobacteria;c__Gammaproteobacteria;o__Enterobacteriales;f__Enterobacteriaceae;g__Erwinia;	4.42157e-06	1.17302e-10	4.42157e-06	1.76863e-05	1.87683e-09	1.76863e-05	0.374997	1
k__Bacteria;p__Fusobacteria;c__Fusobacteriia;o__Fusobacteriales;f__Leptotrichiaceae;g__Leptotrichia;	4.42157e-06	1.17302e-10	4.42157e-06	1.32647e-05	1.05572e-09	1.32647e-05	0.624998	1
k__Bacteria;p__Firmicutes;c__Clostridia;o__Clostridiales;f__Peptococcaceae;g__Sporotomaculum;	4.42157e-06	1.17302e-10	4.42157e-06	0	0	0	1	1
k__Bacteria;p__Firmicutes;c__Clostridia;o__Clostridiales;f__Symbiobacteriaceae;g__Symbiobacterium;	4.42157e-06	1.17302e-10	4.42157e-06	1.32647e-05	4.92667e-10	9.06152e-06	0.624998	1
k__Bacteria;p__Proteobacteria;c__Gammaproteobacteria;o__Legionellales;f__Coxiellaceae;g__Coxiella;	4.42157e-06	1.17302e-10	4.42157e-06	1.32647e-05	2.11143e-10	5.93216e-06	0.624998	1
k__Bacteria;p__Firmicutes;c__Clostridia;o__Clostridiales;f__Veillonellaceae;g__Propionispira;	4.42157e-06	1.17302e-10	4.42157e-06	0	0	0	1	1
k__Bacteria;p__Proteobacteria;c__Alphaproteobacteria;o__Rhodospirillales;f__Acetobacteraceae;g__Rhodovastum;	4.42157e-06	1.17302e-10	4.42157e-06	4.42157e-06	1.17302e-10	4.42157e-06	1	1
k__Bacteria;p__Firmicutes;c__Bacilli;o__Lactobacillales;f__Lactobacillaceae;g__Lactobacillus;	4.42157e-06	1.17302e-10	4.42157e-06	0	0	0	1	1
k__Bacteria;p__Proteobacteria;c__Betaproteobacteria;o__Procabacteriales;f__Procabacteriaceae;g__Leeia;	0	0	0	9.72745e-05	3.28445e-08	7.3987e-05	0.223282	0.882988
k__Bacteria;p__Proteobacteria;c__Alphaproteobacteria;o__Rickettsiales;f__mitochondria;g__Syntrichia;	0	0	0	1.76863e-05	1.03225e-09	1.31165e-05	0.124998	0.821418
k__Bacteria;p__Proteobacteria;c__Alphaproteobacteria;o__Rickettsiales;f__Rickettsiaceae;g__Rickettsia;	0	0	0	1.76863e-05	4.69207e-10	8.84314e-06	0.124998	0.821418
k__Bacteria;p__Proteobacteria;c__Deltaproteobacteria;o__Syntrophobacterales;f__Syntrophobacteraceae;g__Syntrophobacter;	0	0	0	2.65294e-05	1.68914e-09	1.67787e-05	0.134314	0.842514
k__Bacteria;p__Actinobacteria;c__Acidimicrobiia;o__Acidimicrobiales;f__Iamiaceae;g__Iamia;	0	0	0	8.84314e-06	4.69207e-10	8.84314e-06	0.499999	1
k__Bacteria;p__Actinobacteria;c__Actinobacteria;o__Actinomycetales;f__Micrococcaceae;g__Rothia;	0	0	0	4.42157e-05	5.81816e-09	3.11399e-05	0.18692	0.874406
k__Bacteria;p__Proteobacteria;c__Betaproteobacteria;o__Hydrogenophilales;f__Hydrogenophilaceae;g__Thiobacillus;	0	0	0	4.42157e-06	1.17302e-10	4.42157e-06	1	1
k__Archaea;p__Euryarchaeota;c__Methanomicrobia;o__Methanosarcinales;f__Methanosarcinaceae;g__Methanosarcina;	0	0	0	1.76863e-05	4.69207e-10	8.84314e-06	0.124998	0.821418
k__Bacteria;p__Bacteroidetes;c__Cytophagia;o__Cytophagales;f__[Amoebophilaceae];g__Candidatus Cardinium;	0	0	0	1.76863e-05	1.87683e-09	1.76863e-05	0.124998	0.821418
k__Bacteria;p__Proteobacteria;c__Alphaproteobacteria;o__Rickettsiales;f__mitochondria;g__Malawimonas;	0	0	0	0	0	0	1	1
k__Bacteria;p__Proteobacteria;c__Alphaproteobacteria;o__Rhodospirillales;f__Rhodospirillaceae;g__Inquilinus;	0	0	0	8.84314e-06	1.87683e-10	5.59289e-06	0.499999	1
k__Bacteria;p__Firmicutes;c__Clostridia;o__Clostridiales;f__Peptococcaceae;g__Pelotomaculum;	0	0	0	1.32647e-05	1.05572e-09	1.32647e-05	0.249998	0.882988
k__Bacteria;p__Proteobacteria;c__Deltaproteobacteria;o__Syntrophobacterales;f__Syntrophaceae;g__Desulfomonile;	0	0	0	0	0	0	1	1
k__Bacteria;p__Proteobacteria;c__Alphaproteobacteria;o__Rhodospirillales;f__Rhodospirillaceae;g__Magnetospirillum;	0	0	0	0	0	0	1	1
k__Bacteria;p__Fusobacteria;c__Fusobacteriia;o__Fusobacteriales;f__Fusobacteriaceae;g__Fusobacterium;	0	0	0	1.76863e-05	1.03225e-09	1.31165e-05	0.124998	0.821418
k__Bacteria;p__Proteobacteria;c__Alphaproteobacteria;o__Rhodospirillales;f__Rhodospirillaceae;g__Telmatospirillum;	0	0	0	8.84314e-06	4.69207e-10	8.84314e-06	0.499999	1
k__Bacteria;p__Actinobacteria;c__Actinobacteria;o__Actinomycetales;f__Kineosporiaceae;g__Kineococcus;	0	0	0	1.32647e-05	1.05572e-09	1.32647e-05	0.249998	0.882988
k__Bacteria;p__Tenericutes;c__Mollicutes;o__Mycoplasmatales;f__Mycoplasmataceae;g__Candidatus Hepatoplasma;	0	0	0	1.32647e-05	1.05572e-09	1.32647e-05	0.249998	0.882988
k__Bacteria;p__Proteobacteria;c__Betaproteobacteria;o__Procabacteriales;f__Procabacteriaceae;g__Procabacter;	0	0	0	8.84314e-06	4.69207e-10	8.84314e-06	0.499999	1
k__Bacteria;p__Actinobacteria;c__Thermoleophilia;o__Solirubrobacterales;f__Patulibacteraceae;g__Patulibacter;	0	0	0	1.32647e-05	4.92667e-10	9.06152e-06	0.249998	0.882988
k__Bacteria;p__Cyanobacteria;c__Nostocophycideae;o__Nostocales;f__Nostocaceae;g__Trichormus;	0	0	0	0	0	0	1	1
k__Bacteria;p__Firmicutes;c__Bacilli;o__Bacillales;f__Planococcaceae;g__Rummeliibacillus;	0	0	0	0	0	0	1	1
k__Bacteria;p__Firmicutes;c__Bacilli;o__Bacillales;f__Bacillaceae;g__Oceanobacillus;	0	0	0	0	0	0	1	1
k__Bacteria;p__Actinobacteria;c__Actinobacteria;o__Actinomycetales;f__Corynebacteriaceae;g__Corynebacterium;	0	0	0	8.84314e-06	4.69207e-10	8.84314e-06	0.499999	1
k__Bacteria;p__Firmicutes;c__Clostridia;o__Clostridiales;f__[Tissierellaceae];g__Tepidimicrobium;	0	0	0	8.84314e-06	4.69207e-10	8.84314e-06	0.499999	1
k__Bacteria;p__Planctomycetes;c__Planctomycetia;o__Gemmatales;f__Isosphaeraceae;g__Nostocoida;	0	0	0	8.84314e-06	4.69207e-10	8.84314e-06	0.499999	1
k__Bacteria;p__Proteobacteria;c__Deltaproteobacteria;o__Myxococcales;f__Haliangiaceae;g__Haliangium;	0	0	0	8.84314e-06	4.69207e-10	8.84314e-06	0.499999	1
k__Bacteria;p__Chloroflexi;c__Chloroflexi;o__[Roseiflexales];f__[Kouleothrixaceae];g__Kouleothrix;	0	0	0	0	0	0	1	1
k__Bacteria;p__Firmicutes;c__Clostridia;o__Clostridiales;f__Caldicoprobacteraceae;g__Caldicoprobacter;	0	0	0	0	0	0	1	1
k__Bacteria;p__Firmicutes;c__Clostridia;o__Clostridiales;f__Lachnospiraceae;g__Epulopiscium;	0	0	0	0	0	0	1	1
k__Bacteria;p__Firmicutes;c__Clostridia;o__Clostridiales;f__Peptococcaceae;g__Desulfotomaculum;	0	0	0	0	0	0	1	1
k__Bacteria;p__Bacteroidetes;c__Cytophagia;o__Cytophagales;f__[Amoebophilaceae];g__SC3-56;	0	0	0	0	0	0	1	1
k__Bacteria;p__Actinobacteria;c__Actinobacteria;o__Actinomycetales;f__Tsukamurellaceae;g__Tsukamurella;	0	0	0	4.42157e-06	1.17302e-10	4.42157e-06	1	1
k__Bacteria;p__Firmicutes;c__Clostridia;o__Clostridiales;f__Veillonellaceae;g__Pelosinus;	0	0	0	0	0	0	1	1
k__Bacteria;p__Firmicutes;c__Clostridia;o__Clostridiales;f__Clostridiaceae;g__Alkaliphilus;	0	0	0	0	0	0	1	1
k__Bacteria;p__Firmicutes;c__Clostridia;o__Clostridiales;f__Dehalobacteriaceae;g__Dehalobacterium;	0	0	0	0	0	0	1	1
k__Bacteria;p__Firmicutes;c__Clostridia;o__Clostridiales;f__Veillonellaceae;g__Anaerospora;	0	0	0	4.42157e-06	1.17302e-10	4.42157e-06	1	1
k__Bacteria;p__Chloroflexi;c__Ktedonobacteria;o__Ktedonobacterales;f__Ktedonobacteraceae;g__FFCH10602;	0	0	0	0	0	0	1	1
k__Bacteria;p__Firmicutes;c__Clostridia;o__Clostridiales;f__Clostridiaceae;g__Oxobacter;	0	0	0	0	0	0	1	1
k__Bacteria;p__Firmicutes;c__Clostridia;o__Clostridiales;f__Gracilibacteraceae;g__Lutispora;	0	0	0	0	0	0	1	1
k__Bacteria;p__Firmicutes;c__Bacilli;o__Bacillales;f__Thermoactinomycetaceae;g__Laceyella;	0	0	0	4.42157e-06	1.17302e-10	4.42157e-06	1	1
k__Bacteria;p__Proteobacteria;c__Deltaproteobacteria;o__Desulfobacterales;f__Desulfobulbaceae;g__Desulfobulbus;	0	0	0	4.42157e-06	1.17302e-10	4.42157e-06	1	1
k__Bacteria;p__Firmicutes;c__Clostridia;o__Clostridiales;f__Ruminococcaceae;g__Ruminococcus;	0	0	0	4.42157e-06	1.17302e-10	4.42157e-06	1	1
k__Bacteria;p__Firmicutes;c__Clostridia;o__Clostridiales;f__Syntrophomonadaceae;g__Syntrophomonas;	0	0	0	0	0	0	1	1
k__Bacteria;p__Actinobacteria;c__Actinobacteria;o__Actinomycetales;f__Cryptosporangiaceae;g__Cryptosporangium;	0	0	0	0	0	0	1	1
