# Supplementary material for: Effects of an EPSPS-transgenic soybean line ZUTS31 on root-associated bacterial communities during field growth
Source: PLoS One. 2018 Feb 6;13(2):e0192008. doi: 10.1371/journal.pone.0192008 (PMC5800644; doi:10.1371/journal.pone.0192008)
Supplement: S28 Table — (XLS) [file pone.0192008.s041.xls]

## Sheet: HC3CSO-vs-Z31CSO.test
S28 Table. Relative abundances of bacterial genera at the flowering stage （sheet 1）
Taxa	mean of HC3CSO	variance of HC3CSO	standard error of HC3CSO	mean of Z31CSO	variance of Z31CSO	standard error of Z31CSO	p-value	q value
Others	0.743136	0.000428413	0.00844998	0.728459	0.000127217	0.00460466	0.15162	0.902437
k__Bacteria;p__Acidobacteria;c__Acidobacteriia;o__Acidobacteriales;f__Koribacteraceae;g__Candidatus Koribacter;	0.0420244	9.37834e-05	0.00395355	0.038859	0.000188815	0.00560973	0.678698	1
k__Bacteria;p__Proteobacteria;c__Alphaproteobacteria;o__Sphingomonadales;f__Sphingomonadaceae;g__Kaistobacter;	0.0254795	8.84543e-05	0.00383958	0.030406	4.38752e-05	0.00270417	0.335408	0.973784
k__Archaea;p__Crenarchaeota;c__Thaumarchaeota;o__Nitrososphaerales;f__Nitrososphaeraceae;g__Candidatus Nitrososphaera;	0.0241598	2.55165e-05	0.00206222	0.023335	2.71452e-05	0.00212702	0.792162	1
k__Bacteria;p__Bacteroidetes;c__[Saprospirae];o__[Saprospirales];f__Chitinophagaceae;g__Flavisolibacter;	0.0236025	7.62392e-05	0.00356462	0.0289526	5.95055e-05	0.00314922	0.301698	0.972727
k__Bacteria;p__Verrucomicrobia;c__[Spartobacteria];o__[Chthoniobacterales];f__[Chthoniobacteraceae];g__DA101;	0.0172137	3.35003e-05	0.00236292	0.0200671	4.06951e-05	0.00260433	0.45862	0.973784
k__Bacteria;p__Acidobacteria;c__Solibacteres;o__Solibacterales;f__Solibacteraceae;g__Candidatus Solibacter;	0.012684	1.10505e-05	0.00135711	0.0115115	6.6215e-06	0.00105052	0.535894	0.973784
k__Bacteria;p__Verrucomicrobia;c__Opitutae;o__Opitutales;f__Opitutaceae;g__Opitutus;	0.00691045	1.16491e-05	0.00139338	0.00689707	9.11647e-06	0.00123264	0.961251	1
k__Bacteria;p__Proteobacteria;c__Betaproteobacteria;o__Burkholderiales;f__Comamonadaceae;g__Methylibium;	0.0053634	3.60525e-06	0.000775162	0.0047214	1.58248e-06	0.000513563	0.531179	0.973784
k__Bacteria;p__Proteobacteria;c__Gammaproteobacteria;o__Pseudomonadales;f__Pseudomonadaceae;g__Pseudomonas;	0.00535448	2.36076e-05	0.00198358	0.00580032	1.5137e-05	0.00158834	0.877391	1
k__Bacteria;p__Proteobacteria;c__Betaproteobacteria;o__Burkholderiales;f__Oxalobacteraceae;g__Janthinobacterium;	0.00529207	7.73256e-06	0.00113524	0.00746774	3.55299e-05	0.00243344	0.458804	0.973784
k__Bacteria;p__Proteobacteria;c__Alphaproteobacteria;o__Rhizobiales;f__Hyphomicrobiaceae;g__Rhodoplanes;	0.00438702	4.1732e-07	0.00026373	0.00534111	1.77394e-06	0.000543744	0.133642	0.902437
k__Bacteria;p__Armatimonadetes;c__[Fimbriimonadia];o__[Fimbriimonadales];f__[Fimbriimonadaceae];g__Fimbriimonas;	0.00386985	7.43524e-07	0.000352024	0.00417748	5.62557e-07	0.000306202	0.548553	0.973784
k__Bacteria;p__Proteobacteria;c__Betaproteobacteria;o__Burkholderiales;f__Burkholderiaceae;g__Burkholderia;	0.00366031	1.49412e-05	0.00157804	0.00265718	1.18203e-06	0.000443852	0.581838	0.99851
k__Bacteria;p__Nitrospirae;c__Nitrospira;o__Nitrospirales;f__Nitrospiraceae;g__Nitrospira;	0.00338389	2.62972e-07	0.000209353	0.00386094	3.50505e-06	0.000764313	0.585844	0.99851
k__Bacteria;p__Actinobacteria;c__Actinobacteria;o__Actinomycetales;f__Streptomycetaceae;g__Streptomyces;	0.00284889	2.46349e-06	0.000640767	0.00186359	3.47671e-07	0.000240718	0.182687	0.902437
k__Bacteria;p__Proteobacteria;c__Betaproteobacteria;o__Burkholderiales;f__Oxalobacteraceae;g__Ralstonia;	0.00274635	7.4258e-06	0.00111249	0.0017343	1.04285e-06	0.000416903	0.437274	0.973784
k__Bacteria;p__Bacteroidetes;c__[Saprospirae];o__[Saprospirales];f__Chitinophagaceae;g__Chitinophaga;	0.00271068	5.01376e-06	0.000914126	0.00143559	1.36034e-06	0.000476156	0.251436	0.902437
k__Bacteria;p__Proteobacteria;c__Gammaproteobacteria;o__Legionellales;f__Coxiellaceae;g__Aquicella;	0.00270622	1.64249e-06	0.00052321	0.00428002	8.23105e-06	0.00117126	0.254994	0.902437
k__Bacteria;p__Bacteroidetes;c__[Saprospirae];o__[Saprospirales];f__Chitinophagaceae;g__Niastella;	0.0026438	1.88092e-06	0.000559899	0.00208651	9.46555e-07	0.000397189	0.458525	0.973784
k__Bacteria;p__Proteobacteria;c__Alphaproteobacteria;o__Rickettsiales;f__mitochondria;g__Pythium;	0.0025903	1.06489e-06	0.000421285	0.00201072	2.1308e-06	0.00059593	0.472743	0.973784
k__Bacteria;p__Proteobacteria;c__Alphaproteobacteria;o__Caulobacterales;f__Caulobacteraceae;g__Phenylobacterium;	0.0025368	1.01709e-06	0.000411721	0.00293806	8.49643e-07	0.000376307	0.514503	0.973784
k__Bacteria;p__Proteobacteria;c__Deltaproteobacteria;o__Myxococcales;f__Myxococcaceae;g__Anaeromyxobacter;	0.00210434	1.85123e-06	0.000555462	0.000601878	6.06087e-08	0.000100506	0.016838	0.902437
k__Bacteria;p__Proteobacteria;c__Alphaproteobacteria;o__Rhizobiales;f__Bradyrhizobiaceae;g__Bradyrhizobium;	0.00203747	2.11642e-07	0.000187813	0.00212664	3.5113e-07	0.000241912	0.785771	1
k__Bacteria;p__Proteobacteria;c__Gammaproteobacteria;o__Xanthomonadales;f__Sinobacteraceae;g__Steroidobacter;	0.00190372	9.3179e-07	0.000394079	0.00167634	1.90818e-07	0.000178334	0.634318	1
k__Bacteria;p__Verrucomicrobia;c__[Spartobacteria];o__[Chthoniobacterales];f__[Chthoniobacteraceae];g__Chthoniobacter;	0.00180118	4.62735e-08	8.78194e-05	0.0023763	4.81841e-07	0.000283384	0.067676	0.902437
k__Bacteria;p__Actinobacteria;c__Actinobacteria;o__Actinomycetales;f__Nocardiaceae;g__Rhodococcus;	0.0017878	1.18968e-06	0.000445287	0.00119038	6.19611e-07	0.000321354	0.316955	0.973784
k__Bacteria;p__Bacteroidetes;c__[Saprospirae];o__[Saprospirales];f__Chitinophagaceae;g__Sediminibacterium;	0.00161392	8.34545e-07	0.000372949	0.00194384	6.71967e-07	0.000334656	0.548905	0.973784
k__Bacteria;p__Actinobacteria;c__Actinobacteria;o__Actinomycetales;f__Micrococcaceae;g__Arthrobacter;	0.00159609	8.09643e-07	0.000367342	0.00158717	1.00571e-06	0.000409412	0.959464	1
k__Bacteria;p__Bacteroidetes;c__Sphingobacteriia;o__Sphingobacteriales;f__Sphingobacteriaceae;g__Pedobacter;	0.00156042	1.39555e-06	0.000482278	0.00247885	2.65266e-06	0.000664914	0.303207	0.972727
k__Bacteria;p__Bacteroidetes;c__Sphingobacteriia;o__Sphingobacteriales;f__Sphingobacteriaceae;g__Mucilaginibacter;	0.00150247	9.44098e-07	0.000396673	0.00192155	3.42684e-06	0.000755738	0.654933	1
k__Bacteria;p__Proteobacteria;c__Gammaproteobacteria;o__Xanthomonadales;f__Xanthomonadaceae;g__Thermomonas;	0.00149801	2.87373e-07	0.00021885	0.00235401	6.84657e-07	0.000337801	0.0469888	0.902437
k__Bacteria;p__Proteobacteria;c__Gammaproteobacteria;o__Enterobacteriales;f__Enterobacteriaceae;g__Escherichia;	0.00138655	2.96429e-06	0.000702886	0.00151138	3.03137e-06	0.000710794	0.913654	1
k__Bacteria;p__Proteobacteria;c__Deltaproteobacteria;o__Bdellovibrionales;f__Bdellovibrionaceae;g__Bdellovibrio;	0.00128401	1.40252e-07	0.00015289	0.00156934	7.51825e-08	0.000111939	0.159732	0.902437
k__Bacteria;p__Proteobacteria;c__Alphaproteobacteria;o__Sphingomonadales;f__Sphingomonadaceae;g__Sphingomonas;	0.00121267	2.11141e-07	0.00018759	0.00127955	2.6717e-07	0.000211017	0.82381	1
k__Bacteria;p__Firmicutes;c__Bacilli;o__Bacillales;f__Bacillaceae;g__Bacillus;	0.00116363	3.41684e-07	0.000238637	0.00143113	2.18893e-07	0.000191003	0.422207	0.973784
k__Bacteria;p__Planctomycetes;c__Planctomycetia;o__Pirellulales;f__Pirellulaceae;g__Pirellula;	0.00107001	1.09625e-07	0.00013517	0.00123496	4.21947e-08	8.38597e-05	0.342123	0.973784
k__Bacteria;p__Planctomycetes;c__Planctomycetia;o__Gemmatales;f__Gemmataceae;g__Gemmata;	0.00106555	1.07455e-07	0.000133825	0.00103434	8.23382e-08	0.000117145	0.877056	1
k__Bacteria;p__Planctomycetes;c__Planctomycetia;o__Planctomycetales;f__Planctomycetaceae;g__Planctomyces;	0.0010388	1.03447e-07	0.000131306	0.00100313	1.02684e-07	0.000130821	0.865547	1
k__Bacteria;p__Proteobacteria;c__Gammaproteobacteria;o__Xanthomonadales;f__Xanthomonadaceae;g__Luteimonas;	0.00102096	1.58976e-07	0.000162776	0.00274189	7.43527e-06	0.0011132	0.150682	0.902437
k__Bacteria;p__Bacteroidetes;c__[Saprospirae];o__[Saprospirales];f__Chitinophagaceae;g__Segetibacter;	0.000994213	1.65845e-07	0.000166255	0.00125726	3.33742e-07	0.000235847	0.407061	0.973784
k__Bacteria;p__Bacteroidetes;c__Flavobacteriia;o__Flavobacteriales;f__Flavobacteriaceae;g__Flavobacterium;	0.000913963	5.59122e-07	0.000305265	0.00353102	5.41371e-06	0.000949887	0.0179777	0.902437
k__Bacteria;p__Actinobacteria;c__Actinobacteria;o__Actinomycetales;f__Nocardioidaceae;g__Nocardioides;	0.000887213	6.5093e-08	0.000104158	0.000909504	1.00752e-07	0.000129584	0.907682	1
k__Bacteria;p__Firmicutes;c__Clostridia;o__Clostridiales;f__Clostridiaceae;g__Clostridium;	0.000873837	1.08385e-07	0.000134403	0.000851546	8.51289e-08	0.000119114	0.914318	1
k__Bacteria;p__Tenericutes;c__Mollicutes;o__Anaeroplasmatales;f__Anaeroplasmataceae;g__Asteroleplasma;	0.000842629	1.44473e-07	0.000155174	0.000477044	4.62019e-08	8.77515e-05	0.0535698	0.902437
k__Bacteria;p__Proteobacteria;c__Betaproteobacteria;o__Rhodocyclales;f__Rhodocyclaceae;g__Azoarcus;	0.000771295	6.04918e-07	0.000317521	0.000222918	1.87956e-08	5.59697e-05	0.106564	0.902437
k__Bacteria;p__Proteobacteria;c__Betaproteobacteria;o__Burkholderiales;f__Comamonadaceae;g__Comamonas;	0.000686587	5.80947e-07	0.000311166	0.000209543	8.41987e-09	3.74608e-05	0.152168	0.902437
k__Bacteria;p__Proteobacteria;c__Betaproteobacteria;o__Burkholderiales;f__Comamonadaceae;g__Rubrivivax;	0.000668753	2.36997e-07	0.000198745	0.000503794	1.92965e-08	5.67105e-05	0.470464	0.973784
k__Bacteria;p__Actinobacteria;c__Actinobacteria;o__Actinomycetales;f__Mycobacteriaceae;g__Mycobacterium;	0.000668753	2.97677e-08	7.04364e-05	0.000735628	1.5077e-07	0.000158519	0.727162	1
k__Bacteria;p__Actinobacteria;c__Actinobacteria;o__Actinomycetales;f__Micromonosporaceae;g__Dactylosporangium;	0.000637545	1.32857e-08	4.70562e-05	0.000659836	1.03805e-07	0.000131533	0.887458	1
k__Bacteria;p__Chloroflexi;c__Anaerolineae;o__Anaerolineales;f__Anaerolinaceae;g__Anaerolinea;	0.000606336	1.28993e-07	0.000146625	0.000329918	2.90998e-08	6.96417e-05	0.105793	0.902437
k__Bacteria;p__Actinobacteria;c__Actinobacteria;o__Actinomycetales;f__Micromonosporaceae;g__Catellatospora;	0.000592961	5.99409e-08	9.99507e-05	0.000539461	9.6578e-08	0.000126871	0.758989	1
k__Bacteria;p__Proteobacteria;c__Gammaproteobacteria;o__Pseudomonadales;f__Moraxellaceae;g__Acinetobacter;	0.000570669	2.08278e-07	0.000186314	0.000356668	6.23022e-08	0.0001019	0.358648	0.973784
k__Bacteria;p__Firmicutes;c__Bacilli;o__Bacillales;f__Paenibacillaceae;g__Paenibacillus;	0.000557294	3.04594e-08	7.125e-05	0.000659836	1.1182e-07	0.000136516	0.546296	0.973784
k__Bacteria;p__Verrucomicrobia;c__[Spartobacteria];o__[Chthoniobacterales];f__[Chthoniobacteraceae];g__OR-59;	0.000535003	6.92671e-08	0.000107445	0.000838171	3.20766e-07	0.000231216	0.275307	0.947057
k__Bacteria;p__Proteobacteria;c__Deltaproteobacteria;o__Desulfuromonadales;f__Geobacteraceae;g__Geobacter;	0.000526086	2.19727e-07	0.000191367	0.000200626	2.33991e-08	6.24488e-05	0.123788	0.902437
k__Bacteria;p__Proteobacteria;c__Alphaproteobacteria;o__Rhizobiales;f__Phyllobacteriaceae;g__Mesorhizobium;	0.000503794	4.47708e-08	8.63817e-05	0.000472586	5.62915e-09	3.06299e-05	0.750514	1
k__Bacteria;p__Firmicutes;c__Bacilli;o__Bacillales;f__Alicyclobacillaceae;g__Alicyclobacillus;	0.000454752	3.11988e-08	7.21097e-05	0.000570669	1.4445e-07	0.000155161	0.540441	0.973784
k__Bacteria;p__Actinobacteria;c__Actinobacteria;o__Actinomycetales;f__Micromonosporaceae;g__Pilimelia;	0.000454752	3.06264e-08	7.1445e-05	0.000584044	1.95827e-08	5.71296e-05	0.189933	0.902437
k__Bacteria;p__Proteobacteria;c__Gammaproteobacteria;o__Xanthomonadales;f__Xanthomonadaceae;g__Dokdonella;	0.000450294	1.87241e-08	5.5863e-05	0.000775754	2.25834e-07	0.000194008	0.124827	0.902437
k__Bacteria;p__Spirochaetes;c__Spirochaetes;o__Spirochaetales;f__Spirochaetaceae;g__Spirochaeta;	0.00043246	2.36257e-07	0.000198434	0.000160501	2.34707e-08	6.25442e-05	0.22186	0.902437
k__Bacteria;p__Proteobacteria;c__Betaproteobacteria;o__Rhodocyclales;f__Rhodocyclaceae;g__Uliginosibacterium;	0.000419085	3.91178e-08	8.07442e-05	0.00150247	3.30748e-06	0.00074246	0.178413	0.902437
k__Bacteria;p__Proteobacteria;c__Betaproteobacteria;o__Rhodocyclales;f__Rhodocyclaceae;g__Dechloromonas;	0.000392335	2.0055e-07	0.000182825	0.000133751	3.66371e-08	7.81421e-05	0.224989	0.902437
k__Bacteria;p__Proteobacteria;c__Alphaproteobacteria;o__Sphingomonadales;f__Sphingomonadaceae;g__Novosphingobium;	0.000387877	5.86051e-08	9.88308e-05	0.000343293	3.13181e-08	7.22474e-05	0.735821	1
k__Bacteria;p__Proteobacteria;c__Alphaproteobacteria;o__Rhodospirillales;f__Rhodospirillaceae;g__Skermanella;	0.00037896	2.84558e-08	6.88668e-05	0.000365585	3.25346e-08	7.36371e-05	0.909011	1
k__Bacteria;p__Proteobacteria;c__Gammaproteobacteria;o__Oceanospirillales;f__Halomonadaceae;g__Halomonas;	0.000356668	7.06028e-09	3.43033e-05	0.000321002	5.1521e-09	2.93033e-05	0.474296	0.973784
k__Bacteria;p__Actinobacteria;c__Actinobacteria;o__Actinomycetales;f__Micromonosporaceae;g__Actinoplanes;	0.000347752	9.50276e-08	0.000125849	0.000410169	8.69178e-08	0.000120359	0.742961	1
k__Bacteria;p__Proteobacteria;c__Gammaproteobacteria;o__Xanthomonadales;f__Xanthomonadaceae;g__Rhodanobacter;	0.000343293	4.73468e-08	8.88321e-05	0.000450294	1.08027e-07	0.000134181	0.546978	0.973784
k__Bacteria;p__Proteobacteria;c__Gammaproteobacteria;o__Xanthomonadales;f__Sinobacteraceae;g__Nevskia;	0.000338835	1.81945e-07	0.000174139	0.000147126	9.94641e-09	4.07153e-05	0.323352	0.973784
k__Bacteria;p__Chlamydiae;c__Chlamydiia;o__Chlamydiales;f__Rhabdochlamydiaceae;g__Candidatus Rhabdochlamydia;	0.000329918	1.53609e-08	5.05979e-05	0.000548378	3.25083e-07	0.000232767	0.403084	0.973784
k__Bacteria;p__Proteobacteria;c__Alphaproteobacteria;o__Caulobacterales;f__Caulobacteraceae;g__Asticcacaulis;	0.000321002	3.11988e-08	7.21097e-05	0.000236293	4.53432e-08	8.69322e-05	0.49648	0.973784
k__Bacteria;p__Proteobacteria;c__Alphaproteobacteria;o__Rhizobiales;f__Rhizobiaceae;g__Agrobacterium;	0.000312085	2.48064e-08	6.42993e-05	0.000329918	9.00663e-08	0.00012252	0.910737	1
k__Bacteria;p__Proteobacteria;c__Alphaproteobacteria;o__Rhizobiales;f__Hyphomicrobiaceae;g__Hyphomicrobium;	0.000312085	2.16579e-08	6.00804e-05	0.000392335	1.73645e-08	5.37967e-05	0.369173	0.973784
k__Bacteria;p__Bacteroidetes;c__Cytophagia;o__Cytophagales;f__Cytophagaceae;g__Sporocytophaga;	0.000307626	1.59572e-08	5.15707e-05	0.00073117	2.07133e-07	0.000185802	0.0424693	0.902437
k__Bacteria;p__Proteobacteria;c__Alphaproteobacteria;o__Rhizobiales;f__Rhizobiaceae;g__Rhizobium;	0.00029871	8.51289e-08	0.000119114	0.000338835	3.25346e-08	7.36371e-05	0.789006	1
k__Bacteria;p__Verrucomicrobia;c__[Spartobacteria];o__[Chthoniobacterales];f__[Chthoniobacteraceae];g__Candidatus Xiphinematobacter;	0.000294251	4.12168e-08	8.28822e-05	0.000592961	7.94043e-08	0.000115039	0.0484022	0.902437
k__Bacteria;p__Nitrospirae;c__Nitrospira;o__Nitrospirales;f__FW;g__4-29;	0.000289793	8.85636e-08	0.000121493	4.45835e-05	5.34292e-09	2.9841e-05	0.0648715	0.902437
k__Bacteria;p__Proteobacteria;c__Betaproteobacteria;o__Burkholderiales;f__Oxalobacteraceae;g__Cupriavidus;	0.000285335	4.9422e-08	9.07579e-05	0.000552836	1.92822e-07	0.000179268	0.215749	0.902437
k__Bacteria;p__Bacteroidetes;c__Flavobacteriia;o__Flavobacteriales;f__[Weeksellaceae];g__Chryseobacterium;	0.000280876	8.03584e-08	0.000115728	9.80838e-05	1.16399e-08	4.40453e-05	0.169888	0.902437
k__Bacteria;p__Actinobacteria;c__Actinobacteria;o__Actinomycetales;f__Pseudonocardiaceae;g__Amycolatopsis;	0.000258585	2.85274e-08	6.89533e-05	0.000642003	5.57572e-07	0.000304842	0.255006	0.902437
k__Bacteria;p__Proteobacteria;c__Alphaproteobacteria;o__Caulobacterales;f__Caulobacteraceae;g__Caulobacter;	0.000258585	3.3107e-08	7.42821e-05	0.000182793	3.16043e-08	7.25768e-05	0.509112	0.973784
k__Bacteria;p__Actinobacteria;c__Actinobacteria;o__Actinomycetales;f__Pseudonocardiaceae;g__Pseudonocardia;	0.000222918	1.07812e-08	4.23896e-05	0.000227376	1.02326e-08	4.1297e-05	0.935989	1
k__Bacteria;p__Actinobacteria;c__Actinobacteria;o__Actinomycetales;f__Nocardioidaceae;g__Kribbella;	0.000222918	1.53609e-08	5.05979e-05	0.000173876	1.50985e-08	5.01639e-05	0.531581	0.973784
k__Bacteria;p__Bacteroidetes;c__Sphingobacteriia;o__Sphingobacteriales;f__Sphingobacteriaceae;g__Sphingobacterium;	0.000214001	1.66871e-07	0.000166769	8.91671e-06	1.90818e-10	5.63942e-06	0.253866	0.902437
k__Bacteria;p__Proteobacteria;c__Betaproteobacteria;o__Burkholderiales;f__Comamonadaceae;g__Polaromonas;	0.000200626	6.6047e-08	0.000104918	0.000182793	1.38582e-08	4.80593e-05	0.893374	1
k__Bacteria;p__Actinobacteria;c__Actinobacteria;o__Actinomycetales;f__Intrasporangiaceae;g__Phycicoccus;	0.000196168	1.30711e-08	4.66745e-05	0.000214001	3.92132e-08	8.08426e-05	0.867067	1
k__Bacteria;p__Verrucomicrobia;c__Verrucomicrobiae;o__Verrucomicrobiales;f__Verrucomicrobiaceae;g__Prosthecobacter;	0.000191709	4.19085e-08	8.35748e-05	0.000334377	1.04974e-07	0.000132271	0.406693	0.973784
k__Bacteria;p__Verrucomicrobia;c__[Spartobacteria];o__[Chthoniobacterales];f__[Chthoniobacteraceae];g__Ellin506;	0.000187251	5.43833e-09	3.01063e-05	0.000285335	9.35011e-09	3.9476e-05	0.0630391	0.902437
k__Bacteria;p__Proteobacteria;c__Gammaproteobacteria;o__Alteromonadales;f__Alteromonadaceae;g__Cellvibrio;	0.000178334	6.00124e-08	0.00010001	3.12085e-05	2.98154e-09	2.22918e-05	0.183218	0.902437
k__Bacteria;p__Bacteroidetes;c__Flavobacteriia;o__Flavobacteriales;f__Cryomorphaceae;g__Fluviicola;	0.000169417	7.60412e-08	0.000112577	0	0	0	0.159832	0.902437
k__Bacteria;p__Bacteroidetes;c__Cytophagia;o__Cytophagales;f__Cytophagaceae;g__Cytophaga;	0.000169417	3.82591e-08	7.98531e-05	0.000147126	2.42578e-08	6.35843e-05	0.838285	1
k__Bacteria;p__Proteobacteria;c__Alphaproteobacteria;o__Rhizobiales;f__Brucellaceae;g__Ochrobactrum;	0.000169417	4.3125e-08	8.47791e-05	6.68753e-05	6.22545e-09	3.22114e-05	0.298374	0.972727
k__Bacteria;p__Proteobacteria;c__Gammaproteobacteria;o__Xanthomonadales;f__Xanthomonadaceae;g__Luteibacter;	0.000169417	3.13896e-08	7.23298e-05	0.000129292	2.69531e-09	2.11948e-05	0.630888	1
k__Bacteria;p__Nitrospirae;c__Nitrospira;o__Nitrospirales;f__Nitrospiraceae;g__JG37-AG-70;	0.000164959	1.24271e-08	4.55102e-05	9.80838e-05	3.62555e-09	2.45817e-05	0.229106	0.902437
k__Bacteria;p__Proteobacteria;c__Deltaproteobacteria;o__Myxococcales;f__Cystobacteraceae;g__Cystobacter;	0.000160501	3.29162e-08	7.40677e-05	0.000164959	1.67205e-08	5.27896e-05	0.945073	1
k__Bacteria;p__Proteobacteria;c__Alphaproteobacteria;o__Rhizobiales;f__Methylobacteriaceae;g__Methylobacterium;	0.000156042	5.84382e-09	3.12085e-05	0.000138209	6.41627e-09	3.27014e-05	0.717251	1
k__Bacteria;p__Proteobacteria;c__Alphaproteobacteria;o__Rickettsiales;f__mitochondria;g__Lupinus;	0.000151584	1.02088e-07	0.00013044	4.01252e-05	3.07695e-09	2.26456e-05	0.442911	0.973784
k__Bacteria;p__Proteobacteria;c__Deltaproteobacteria;o__Syntrophobacterales;f__Syntrophaceae;g__Desulfobacca;	0.000147126	2.65476e-08	6.65177e-05	4.45835e-06	1.19262e-10	4.45835e-06	0.0462793	0.902437
k__Bacteria;p__Actinobacteria;c__Rubrobacteria;o__Rubrobacterales;f__Rubrobacteraceae;g__Rubrobacter;	0.000138209	3.64702e-08	7.79639e-05	0.000227376	1.14706e-07	0.000138267	0.611894	1
k__Bacteria;p__Proteobacteria;c__Gammaproteobacteria;o__Xanthomonadales;f__Xanthomonadaceae;g__Lysobacter;	0.000138209	7.27495e-09	3.48209e-05	0.000267501	3.57785e-08	7.7221e-05	0.151363	0.902437
k__Bacteria;p__Bacteroidetes;c__[Saprospirae];o__[Saprospirales];f__Chitinophagaceae;g__Ferruginibacter;	0.000133751	5.1521e-09	2.93033e-05	0.000164959	8.99232e-09	3.87133e-05	0.556698	0.977062
k__Bacteria;p__Firmicutes;c__Clostridia;o__Clostridiales;f__Peptococcaceae;g__Desulfosporosinus;	0.000124834	1.6792e-08	5.29025e-05	5.35003e-05	1.14491e-09	1.38137e-05	0.222464	0.902437
k__Bacteria;p__Planctomycetes;c__Planctomycetia;o__Pirellulales;f__Pirellulaceae;g__A17;	0.000124834	1.59333e-08	5.15321e-05	8.91671e-05	1.90818e-09	1.78334e-05	0.551056	0.973784
k__Bacteria;p__Proteobacteria;c__Gammaproteobacteria;o__Xanthomonadales;f__Xanthomonadaceae;g__Stenotrophomonas;	0.000120376	1.62434e-08	5.20311e-05	0.000160501	3.32024e-08	7.43891e-05	0.690184	1
k__Bacteria;p__Proteobacteria;c__Deltaproteobacteria;o__Syntrophobacterales;f__Syntrophobacteraceae;g__Syntrophobacter;	0.000120376	1.10913e-08	4.29948e-05	2.22918e-05	6.91717e-10	1.07371e-05	0.0404749	0.902437
k__Bacteria;p__Actinobacteria;c__Thermoleophilia;o__Solirubrobacterales;f__Conexibacteraceae;g__Conexibacter;	0.000115917	1.90818e-09	1.78334e-05	0.000107001	1.71737e-09	1.69183e-05	0.736397	1
k__Bacteria;p__Cyanobacteria;c__Chloroplast;o__Chlorophyta;f__Chlamydomonadaceae;g__Chlamydomonas;	0.000107001	7.15569e-09	3.45343e-05	5.79586e-05	3.55399e-09	2.43379e-05	0.288374	0.966241
k__Bacteria;p__Verrucomicrobia;c__Verrucomicrobiae;o__Verrucomicrobiales;f__Verrucomicrobiaceae;g__Luteolibacter;	0.000102542	6.41627e-09	3.27014e-05	0.000200626	3.02686e-08	7.10265e-05	0.24348	0.902437
k__Bacteria;p__Actinobacteria;c__Actinobacteria;o__Actinomycetales;f__Microbacteriaceae;g__Cryocola;	0.000102542	6.41627e-09	3.27014e-05	0.000102542	1.83663e-09	1.74958e-05	0.961922	1
k__Bacteria;p__Firmicutes;c__Bacilli;o__Bacillales;f__Paenibacillaceae;g__Ammoniphilus;	9.80838e-05	7.34651e-09	3.49917e-05	0.000173876	1.08051e-08	4.24364e-05	0.198916	0.902437
k__Bacteria;p__Firmicutes;c__Bacilli;o__Bacillales;f__Paenibacillaceae;g__Brevibacillus;	9.36254e-05	4.22186e-09	2.65263e-05	0.000142667	6.2016e-09	3.21497e-05	0.280877	0.953504
k__Bacteria;p__Bacteroidetes;c__Cytophagia;o__Cytophagales;f__Cytophagaceae;g__Adhaeribacter;	9.36254e-05	3.6494e-09	2.46624e-05	0.000289793	4.59157e-08	8.74792e-05	0.045419	0.902437
k__Bacteria;p__Proteobacteria;c__Alphaproteobacteria;o__Rhizobiales;f__Bradyrhizobiaceae;g__Balneimonas;	9.36254e-05	4.79431e-09	2.82675e-05	0.000191709	3.18905e-08	7.29047e-05	0.24348	0.902437
k__Bacteria;p__Actinobacteria;c__Actinobacteria;o__Actinomycetales;f__Intrasporangiaceae;g__Oryzihumus;	9.36254e-05	1.07335e-09	1.33751e-05	0.000115917	8.20519e-09	3.69802e-05	0.609385	1
k__Bacteria;p__Bacteroidetes;c__Cytophagia;o__Cytophagales;f__Cytophagaceae;g__Hymenobacter;	8.91671e-05	1.16399e-08	4.40453e-05	0.000254126	6.74782e-08	0.000106049	0.183017	0.902437
k__Bacteria;p__Proteobacteria;c__Alphaproteobacteria;o__Rickettsiales;f__mitochondria;g__Acanthamoeba;	8.91671e-05	3.62555e-09	2.45817e-05	6.2417e-05	8.49142e-09	3.76196e-05	0.588944	0.99851
k__Bacteria;p__Proteobacteria;c__Gammaproteobacteria;o__Alteromonadales;f__Shewanellaceae;g__Shewanella;	8.91671e-05	4.19801e-09	2.64512e-05	0.000120376	2.50449e-09	2.04307e-05	0.396944	0.973784
k__Bacteria;p__Proteobacteria;c__Betaproteobacteria;o__Burkholderiales;f__Alcaligenaceae;g__Achromobacter;	8.02504e-05	2.86228e-09	2.18414e-05	0.000164959	9.851e-09	4.05196e-05	0.0795642	0.902437
k__Bacteria;p__Firmicutes;c__Clostridia;o__Clostridiales;f__Ruminococcaceae;g__Clostridium;	7.5792e-05	2.40908e-09	2.00378e-05	1.78334e-05	4.77046e-10	8.91671e-06	0.0175363	0.902437
k__Archaea;p__Euryarchaeota;c__Methanobacteria;o__Methanobacteriales;f__Methanobacteriaceae;g__Methanobacterium;	7.5792e-05	2.69531e-09	2.11948e-05	1.78334e-05	4.77046e-10	8.91671e-06	0.0216425	0.902437
k__Bacteria;p__Actinobacteria;c__Actinobacteria;o__Actinomycetales;f__Streptosporangiaceae;g__Streptosporangium;	7.13337e-05	2.25166e-08	6.12598e-05	4.45835e-05	2.19441e-09	1.91242e-05	0.703933	1
k__Bacteria;p__Firmicutes;c__Clostridia;o__Clostridiales;f__Veillonellaceae;g__Sporomusa;	6.68753e-05	4.22186e-09	2.65263e-05	4.01252e-05	1.35958e-09	1.50531e-05	0.420536	0.973784
k__Bacteria;p__Proteobacteria;c__Deltaproteobacteria;o__Myxococcales;f__Myxococcaceae;g__Myxococcus;	6.68753e-05	6.22545e-09	3.22114e-05	4.90419e-05	2.40908e-09	2.00378e-05	0.66762	1
k__Archaea;p__Euryarchaeota;c__Methanomicrobia;o__Methanosarcinales;f__Methanosaetaceae;g__Methanosaeta;	6.68753e-05	3.6494e-09	2.46624e-05	2.67501e-05	1.71737e-09	1.69183e-05	0.212838	0.902437
k__Bacteria;p__Proteobacteria;c__Alphaproteobacteria;o__Rhizobiales;f__Xanthobacteraceae;g__Labrys;	6.2417e-05	1.62196e-09	1.64416e-05	5.79586e-05	1.26417e-09	1.45154e-05	0.851788	1
k__Bacteria;p__Proteobacteria;c__Alphaproteobacteria;o__Rickettsiales;f__Rickettsiaceae;g__Rickettsia;	6.2417e-05	3.0531e-09	2.25577e-05	8.02504e-05	7.15569e-09	3.45343e-05	0.694006	1
k__Archaea;p__Euryarchaeota;c__Methanomicrobia;o__Methanosarcinales;f__Methanosarcinaceae;g__Methanosarcina;	6.2417e-05	6.48783e-09	3.28832e-05	3.56668e-05	1.33573e-09	1.49205e-05	0.500184	0.973784
k__Bacteria;p__Actinobacteria;c__Actinobacteria;o__Actinomycetales;f__Cellulomonadaceae;g__Cellulomonas;	5.79586e-05	6.91717e-10	1.07371e-05	4.01252e-05	1.93204e-09	1.79445e-05	0.436039	0.973784
k__Bacteria;p__Actinobacteria;c__Actinobacteria;o__Actinomycetales;f__Nocardioidaceae;g__Aeromicrobium;	5.35003e-05	3.72096e-09	2.4903e-05	8.02504e-05	6.86947e-09	3.38365e-05	0.563469	0.982264
k__Bacteria;p__Actinobacteria;c__Actinobacteria;o__Actinomycetales;f__Pseudonocardiaceae;g__Actinomycetospora;	5.35003e-05	2.00359e-09	1.82738e-05	3.12085e-05	9.77945e-10	1.27668e-05	0.365257	0.973784
k__Bacteria;p__Acidobacteria;c__Acidobacteriia;o__Acidobacteriales;f__Acidobacteriaceae;g__Terriglobus;	4.90419e-05	2.98154e-09	2.22918e-05	2.67501e-05	8.58683e-10	1.1963e-05	0.417525	0.973784
k__Bacteria;p__Bacteroidetes;c__[Saprospirae];o__[Saprospirales];f__Chitinophagaceae;g__Flavihumibacter;	4.90419e-05	2.69531e-09	2.11948e-05	0.000120376	1.39536e-08	4.82245e-05	0.205017	0.902437
k__Bacteria;p__Proteobacteria;c__Gammaproteobacteria;o__Legionellales;f__Coxiellaceae;g__Coxiella;	4.90419e-05	4.12645e-09	2.62248e-05	4.01252e-05	2.21826e-09	1.92279e-05	0.800994	1
k__Bacteria;p__Spirochaetes;c__[Leptospirae];o__[Leptospirales];f__Leptospiraceae;g__Turneriella;	4.45835e-05	3.0531e-09	2.25577e-05	1.33751e-05	5.00899e-10	9.13691e-06	0.231061	0.902437
k__Bacteria;p__Firmicutes;c__Bacilli;o__Bacillales;f__Paenibacillaceae;g__Cohnella;	4.45835e-05	1.90818e-09	1.78334e-05	2.22918e-05	9.77945e-10	1.27668e-05	0.34795	0.973784
k__Bacteria;p__[Thermi];c__Deinococci;o__Deinococcales;f__Deinococcaceae;g__Deinococcus;	4.45835e-05	1.90818e-09	1.78334e-05	1.78334e-05	7.63274e-10	1.12788e-05	0.236453	0.902437
k__Bacteria;p__Verrucomicrobia;c__[Pedosphaerae];o__[Pedosphaerales];f__[Pedosphaeraceae];g__Pedosphaera;	4.45835e-05	1.90818e-10	5.63942e-06	8.47087e-05	3.84022e-09	2.5299e-05	0.140799	0.902437
k__Bacteria;p__Firmicutes;c__Clostridia;o__Clostridiales;f__Lachnospiraceae;g__Coprococcus;	4.45835e-05	1.90818e-09	1.78334e-05	4.45835e-05	2.48064e-09	2.03332e-05	0.967821	1
k__Archaea;p__Euryarchaeota;c__Methanomicrobia;o__Methanocellales;f__Methanocellaceae;g__Methanocella;	4.45835e-05	2.48064e-09	2.03332e-05	4.01252e-05	2.21826e-09	1.92279e-05	0.888061	1
k__Bacteria;p__Proteobacteria;c__Alphaproteobacteria;o__Rhizobiales;f__Rhizobiaceae;g__Kaistia;	4.45835e-05	1.33573e-09	1.49205e-05	6.2417e-05	2.48064e-09	2.03332e-05	0.519715	0.973784
k__Bacteria;p__Firmicutes;c__Clostridia;o__Clostridiales;f__Clostridiaceae;g__Caloramator;	4.01252e-05	3.07695e-09	2.26456e-05	5.35003e-05	2.28982e-09	1.95355e-05	0.685933	1
k__Bacteria;p__Firmicutes;c__Clostridia;o__Clostridiales;f__Peptostreptococcaceae;g__Tepidibacter;	4.01252e-05	1.35958e-09	1.50531e-05	5.79586e-05	4.12645e-09	2.62248e-05	0.59214	0.99851
k__Bacteria;p__Proteobacteria;c__Alphaproteobacteria;o__Rickettsiales;f__mitochondria;g__Vermamoeba;	4.01252e-05	1.07335e-09	1.33751e-05	2.22918e-05	9.77945e-10	1.27668e-05	0.38133	0.973784
k__Bacteria;p__Proteobacteria;c__Alphaproteobacteria;o__Rhodospirillales;f__Acetobacteraceae;g__Roseomonas;	4.01252e-05	1.07335e-09	1.33751e-05	5.79586e-05	2.98154e-09	2.22918e-05	0.532916	0.973784
k__Bacteria;p__Proteobacteria;c__Betaproteobacteria;o__Procabacteriales;f__Procabacteriaceae;g__Leeia;	3.56668e-05	2.19441e-09	1.91242e-05	4.45835e-06	1.19262e-10	4.45835e-06	0.129531	0.902437
k__Bacteria;p__Proteobacteria;c__Gammaproteobacteria;o__Pseudomonadales;f__Moraxellaceae;g__Perlucidibaca;	3.56668e-05	1.0495e-09	1.32256e-05	3.56668e-05	7.63274e-10	1.12788e-05	0.967821	1
k__Bacteria;p__Actinobacteria;c__Actinobacteria;o__Actinomycetales;f__Thermomonosporaceae;g__Actinocorallia;	3.56668e-05	5.62915e-09	3.06299e-05	2.67501e-05	4.29342e-09	2.67501e-05	0.836402	1
k__Bacteria;p__Proteobacteria;c__Alphaproteobacteria;o__Rhizobiales;f__Hyphomicrobiaceae;g__Devosia;	3.56668e-05	1.0495e-09	1.32256e-05	4.90419e-05	1.83663e-09	1.74958e-05	0.582939	0.99851
k__Bacteria;p__Proteobacteria;c__Betaproteobacteria;o__Hydrogenophilales;f__Hydrogenophilaceae;g__Thiobacillus;	3.56668e-05	2.19441e-09	1.91242e-05	4.45835e-06	1.19262e-10	4.45835e-06	0.129531	0.902437
k__Bacteria;p__Nitrospirae;c__Nitrospira;o__Nitrospirales;f__[Thermodesulfovibrionaceae];g__GOUTA19;	3.56668e-05	7.63274e-10	1.12788e-05	1.33751e-05	5.00899e-10	9.13691e-06	0.144274	0.902437
k__Bacteria;p__Firmicutes;c__Bacilli;o__Bacillales;f__[Exiguobacteraceae];g__Exiguobacterium;	3.12085e-05	1.26417e-09	1.45154e-05	2.22918e-05	1.83663e-09	1.74958e-05	0.718894	1
k__Bacteria;p__Proteobacteria;c__Alphaproteobacteria;o__Rhodospirillales;f__Rhodospirillaceae;g__Azospirillum;	3.12085e-05	9.77945e-10	1.27668e-05	1.78334e-05	4.77046e-10	8.91671e-06	0.428598	0.973784
k__Bacteria;p__Actinobacteria;c__Actinobacteria;o__Actinomycetales;f__Micrococcaceae;g__Sinomonas;	3.12085e-05	9.77945e-10	1.27668e-05	2.67501e-05	1.14491e-09	1.38137e-05	0.821782	1
k__Bacteria;p__Actinobacteria;c__Actinobacteria;o__Actinomycetales;f__Sporichthyaceae;g__Sporichthya;	3.12085e-05	9.77945e-10	1.27668e-05	3.56668e-05	7.63274e-10	1.12788e-05	0.806207	1
k__Bacteria;p__Proteobacteria;c__Gammaproteobacteria;o__Xanthomonadales;f__Xanthomonadaceae;g__Pseudoxanthomonas;	3.12085e-05	1.5504e-09	1.60748e-05	2.67501e-05	1.14491e-09	1.38137e-05	0.843374	1
k__Bacteria;p__Proteobacteria;c__Betaproteobacteria;o__Burkholderiales;f__Burkholderiaceae;g__Candidatus Glomeribacter;	3.12085e-05	1.26417e-09	1.45154e-05	2.22918e-05	1.83663e-09	1.74958e-05	0.718894	1
k__Bacteria;p__Proteobacteria;c__Gammaproteobacteria;o__Enterobacteriales;f__Enterobacteriaceae;g__Enterobacter;	2.67501e-05	4.29342e-09	2.67501e-05	4.45835e-06	1.19262e-10	4.45835e-06	0.450726	0.973784
k__Bacteria;p__Actinobacteria;c__Actinobacteria;o__Actinomycetales;f__Microbacteriaceae;g__Agromyces;	2.67501e-05	1.71737e-09	1.69183e-05	6.2417e-05	2.76687e-09	2.14743e-05	0.223821	0.902437
k__Bacteria;p__Proteobacteria;c__Gammaproteobacteria;o__Legionellales;f__Legionellaceae;g__Legionella;	2.67501e-05	1.71737e-09	1.69183e-05	5.79586e-05	3.26777e-09	2.33373e-05	0.320413	0.973784
k__Bacteria;p__Bacteroidetes;c__Cytophagia;o__Cytophagales;f__Cytophagaceae;g__Dyadobacter;	2.67501e-05	1.14491e-09	1.38137e-05	0	0	0	0.0679944	0.902437
k__Bacteria;p__Actinobacteria;c__Actinobacteria;o__Actinomycetales;f__Nocardiaceae;g__Nocardia;	2.67501e-05	1.14491e-09	1.38137e-05	2.67501e-05	5.72455e-10	9.76777e-06	0.967821	1
k__Bacteria;p__Proteobacteria;c__Deltaproteobacteria;o__Myxococcales;f__Nannocystaceae;g__Plesiocystis;	2.67501e-05	2.86228e-09	2.18414e-05	0	0	0	0.255341	0.902437
k__Bacteria;p__Proteobacteria;c__Deltaproteobacteria;o__Myxococcales;f__Nannocystaceae;g__Nannocystis;	2.67501e-05	5.72455e-10	9.76777e-06	4.90419e-05	2.40908e-09	2.00378e-05	0.365257	0.973784
k__Bacteria;p__Firmicutes;c__Bacilli;o__Bacillales;f__Thermoactinomycetaceae;g__Thermoactinomyces;	2.67501e-05	2.86228e-10	6.90685e-06	3.56668e-05	1.62196e-09	1.64416e-05	0.649587	1
k__Bacteria;p__Cyanobacteria;c__Oscillatoriophycideae;o__Oscillatoriales;f__Phormidiaceae;g__Phormidium;	2.22918e-05	2.98154e-09	2.22918e-05	0	0	0	0.0624986	0.902437
k__Bacteria;p__Bacteroidetes;c__Flavobacteriia;o__Flavobacteriales;f__[Weeksellaceae];g__Elizabethkingia;	2.22918e-05	2.98154e-09	2.22918e-05	8.91671e-06	4.77046e-10	8.91671e-06	0.453121	0.973784
k__Bacteria;p__Actinobacteria;c__Actinobacteria;o__Actinomycetales;f__Promicromonosporaceae;g__Cellulosimicrobium;	2.22918e-05	1.83663e-09	1.74958e-05	4.90419e-05	6.98873e-09	3.4129e-05	0.527721	0.973784
k__Bacteria;p__Cyanobacteria;c__Chloroplast;o__Chlorophyta;f__Chlamydomonadaceae;g__Oophila;	2.22918e-05	4.05489e-10	8.2208e-06	1.33751e-05	1.07335e-09	1.33751e-05	0.72656	1
k__Bacteria;p__Proteobacteria;c__Alphaproteobacteria;o__Rhizobiales;f__Hyphomicrobiaceae;g__Pedomicrobium;	2.22918e-05	1.26417e-09	1.45154e-05	8.91671e-06	4.77046e-10	8.91671e-06	0.453121	0.973784
k__Bacteria;p__Proteobacteria;c__Betaproteobacteria;o__Rhodocyclales;f__Rhodocyclaceae;g__Zoogloea;	1.78334e-05	1.90818e-09	1.78334e-05	8.91671e-06	1.90818e-10	5.63942e-06	0.687498	1
k__Bacteria;p__Proteobacteria;c__Alphaproteobacteria;o__Rhodospirillales;f__Rhodospirillaceae;g__Telmatospirillum;	1.78334e-05	7.63274e-10	1.12788e-05	1.33751e-05	1.07335e-09	1.33751e-05	1	1
k__Bacteria;p__Actinobacteria;c__Thermoleophilia;o__Solirubrobacterales;f__Patulibacteraceae;g__Patulibacter;	1.78334e-05	1.90818e-09	1.78334e-05	0	0	0	0.124998	0.902437
k__Bacteria;p__Proteobacteria;c__Alphaproteobacteria;o__Rhodospirillales;f__Rhodospirillaceae;g__Phaeospirillum;	1.78334e-05	1.90818e-09	1.78334e-05	0	0	0	0.124998	0.902437
k__Bacteria;p__Proteobacteria;c__Alphaproteobacteria;o__Rickettsiales;f__mitochondria;g__Malawimonas;	1.78334e-05	1.0495e-09	1.32256e-05	0	0	0	0.124998	0.902437
k__Bacteria;p__Chlamydiae;c__Chlamydiia;o__Chlamydiales;f__Parachlamydiaceae;g__Candidatus Protochlamydia;	1.78334e-05	1.0495e-09	1.32256e-05	4.01252e-05	1.35958e-09	1.50531e-05	0.305391	0.972727
k__Bacteria;p__Actinobacteria;c__Actinobacteria;o__Actinomycetales;f__Thermomonosporaceae;g__Actinomadura;	1.78334e-05	1.0495e-09	1.32256e-05	8.91671e-06	1.90818e-10	5.63942e-06	0.687498	1
k__Bacteria;p__Firmicutes;c__Bacilli;o__Bacillales;f__Thermoactinomycetaceae;g__Laceyella;	1.78334e-05	7.63274e-10	1.12788e-05	0	0	0	0.124998	0.902437
k__Bacteria;p__Bacteroidetes;c__Cytophagia;o__Cytophagales;f__Cytophagaceae;g__Siphonobacter;	1.33751e-05	5.00899e-10	9.13691e-06	1.78334e-05	7.63274e-10	1.12788e-05	1	1
k__Bacteria;p__Actinobacteria;c__Actinobacteria;o__Actinomycetales;f__Geodermatophilaceae;g__Geodermatophilus;	1.33751e-05	5.00899e-10	9.13691e-06	4.01252e-05	1.35958e-09	1.50531e-05	0.153816	0.902437
k__Bacteria;p__Firmicutes;c__Bacilli;o__Bacillales;f__Planococcaceae;g__Sporosarcina;	1.33751e-05	2.14671e-10	5.98151e-06	1.33751e-05	1.07335e-09	1.33751e-05	1	1
k__Bacteria;p__Verrucomicrobia;c__[Spartobacteria];o__[Chthoniobacterales];f__[Chthoniobacteraceae];g__heteroC45_4W;	1.33751e-05	2.14671e-10	5.98151e-06	4.01252e-05	7.87126e-10	1.14537e-05	0.0512458	0.902437
k__Bacteria;p__Firmicutes;c__Bacilli;o__Bacillales;f__Thermoactinomycetaceae;g__Shimazuella;	1.33751e-05	2.14671e-10	5.98151e-06	4.45835e-05	2.48064e-09	2.03332e-05	0.172084	0.902437
k__Bacteria;p__Proteobacteria;c__Alphaproteobacteria;o__Rhizobiales;f__Hyphomicrobiaceae;g__Parvibaculum;	1.33751e-05	5.00899e-10	9.13691e-06	2.67501e-05	5.72455e-10	9.76777e-06	0.363117	0.973784
k__Bacteria;p__Proteobacteria;c__Alphaproteobacteria;o__Rhizobiales;f__Phyllobacteriaceae;g__Aminobacter;	1.33751e-05	1.07335e-09	1.33751e-05	4.01252e-05	7.87126e-10	1.14537e-05	0.155313	0.902437
k__Bacteria;p__Proteobacteria;c__Epsilonproteobacteria;o__Campylobacterales;f__Campylobacteraceae;g__Arcobacter;	1.33751e-05	1.07335e-09	1.33751e-05	0	0	0	0.249998	0.902437
k__Bacteria;p__Proteobacteria;c__Deltaproteobacteria;o__Syntrophobacterales;f__Syntrophaceae;g__Desulfomonile;	1.33751e-05	2.14671e-10	5.98151e-06	8.91671e-06	4.77046e-10	8.91671e-06	1	1
k__Bacteria;p__Proteobacteria;c__Alphaproteobacteria;o__Rickettsiales;f__mitochondria;g__Syntrichia;	1.33751e-05	5.00899e-10	9.13691e-06	4.45835e-06	1.19262e-10	4.45835e-06	0.624998	1
k__Bacteria;p__Proteobacteria;c__Betaproteobacteria;o__Neisseriales;f__Neisseriaceae;g__Vogesella;	8.91671e-06	4.77046e-10	8.91671e-06	0	0	0	0.499999	0.973784
k__Bacteria;p__Bacteroidetes;c__[Saprospirae];o__[Saprospirales];f__Chitinophagaceae;g__Niabella;	8.91671e-06	1.90818e-10	5.63942e-06	4.45835e-06	1.19262e-10	4.45835e-06	1	1
k__Bacteria;p__Bacteroidetes;c__[Saprospirae];o__[Saprospirales];f__Chitinophagaceae;g__Lacibacter;	8.91671e-06	1.90818e-10	5.63942e-06	0	0	0	0.499999	0.973784
k__Bacteria;p__Bacteroidetes;c__Cytophagia;o__Cytophagales;f__Cytophagaceae;g__Emticicia;	8.91671e-06	4.77046e-10	8.91671e-06	8.91671e-06	4.77046e-10	8.91671e-06	1	1
k__Bacteria;p__Proteobacteria;c__Alphaproteobacteria;o__Rhodospirillales;f__Rhodospirillaceae;g__Inquilinus;	8.91671e-06	1.90818e-10	5.63942e-06	3.12085e-05	5.84382e-09	3.12085e-05	0.52281	0.973784
k__Bacteria;p__Proteobacteria;c__Deltaproteobacteria;o__Myxococcales;f__Polyangiaceae;g__Sorangium;	8.91671e-06	1.90818e-10	5.63942e-06	1.78334e-05	1.0495e-09	1.32256e-05	0.687498	1
k__Bacteria;p__Proteobacteria;c__Deltaproteobacteria;o__Bdellovibrionales;f__Bacteriovoracaceae;g__Peredibacter;	8.91671e-06	1.90818e-10	5.63942e-06	1.78334e-05	1.0495e-09	1.32256e-05	0.687498	1
k__Bacteria;p__Firmicutes;c__Bacilli;o__Bacillales;f__Thermoactinomycetaceae;g__Planifilum;	8.91671e-06	1.90818e-10	5.63942e-06	2.67501e-05	8.58683e-10	1.1963e-05	0.206911	0.902437
k__Bacteria;p__Proteobacteria;c__Alphaproteobacteria;o__Rhizobiales;f__Rhodobiaceae;g__Afifella;	8.91671e-06	4.77046e-10	8.91671e-06	2.67501e-05	8.58683e-10	1.1963e-05	0.267251	0.931768
k__Bacteria;p__Proteobacteria;c__Alphaproteobacteria;o__Rhodobacterales;f__Rhodobacteraceae;g__Rhodobacter;	8.91671e-06	1.90818e-10	5.63942e-06	2.22918e-05	1.83663e-09	1.74958e-05	0.453121	0.973784
k__Bacteria;p__Firmicutes;c__Clostridia;o__Clostridiales;f__Veillonellaceae;g__Pelosinus;	8.91671e-06	4.77046e-10	8.91671e-06	4.45835e-06	1.19262e-10	4.45835e-06	1	1
k__Bacteria;p__Bacteroidetes;c__Cytophagia;o__Cytophagales;f__[Amoebophilaceae];g__Candidatus Amoebophilus;	8.91671e-06	1.90818e-10	5.63942e-06	2.22918e-05	9.77945e-10	1.27668e-05	0.453121	0.973784
k__Bacteria;p__Firmicutes;c__Bacilli;o__Bacillales;f__Paenibacillaceae;g__Thermobacillus;	8.91671e-06	4.77046e-10	8.91671e-06	8.91671e-06	1.90818e-10	5.63942e-06	1	1
k__Bacteria;p__Firmicutes;c__Clostridia;o__Clostridiales;f__Clostridiaceae;g__Oxobacter;	8.91671e-06	4.77046e-10	8.91671e-06	4.45835e-06	1.19262e-10	4.45835e-06	1	1
k__Bacteria;p__Bacteroidetes;c__Cytophagia;o__Cytophagales;f__Cytophagaceae;g__Larkinella;	8.91671e-06	4.77046e-10	8.91671e-06	0	0	0	0.499999	0.973784
k__Bacteria;p__Firmicutes;c__Clostridia;o__Clostridiales;f__Syntrophomonadaceae;g__Syntrophomonas;	8.91671e-06	4.77046e-10	8.91671e-06	0	0	0	0.499999	0.973784
k__Bacteria;p__Firmicutes;c__Clostridia;o__Clostridiales;f__Symbiobacteriaceae;g__Symbiobacterium;	8.91671e-06	4.77046e-10	8.91671e-06	4.45835e-06	1.19262e-10	4.45835e-06	1	1
k__Bacteria;p__Firmicutes;c__Clostridia;o__Clostridiales;f__Veillonellaceae;g__BSV43;	8.91671e-06	1.90818e-10	5.63942e-06	0	0	0	0.499999	0.973784
k__Bacteria;p__Cyanobacteria;c__Synechococcophycideae;o__Pseudanabaenales;f__Pseudanabaenaceae;g__Leptolyngbya;	8.91671e-06	4.77046e-10	8.91671e-06	0	0	0	0.499999	0.973784
k__Bacteria;p__Proteobacteria;c__Deltaproteobacteria;o__Desulfobacterales;f__Desulfobulbaceae;g__Desulfotalea;	8.91671e-06	4.77046e-10	8.91671e-06	0	0	0	0.499999	0.973784
k__Bacteria;p__Firmicutes;c__Bacilli;o__Bacillales;f__Bacillaceae;g__Virgibacillus;	8.91671e-06	4.77046e-10	8.91671e-06	4.45835e-06	1.19262e-10	4.45835e-06	1	1
k__Bacteria;p__Proteobacteria;c__Deltaproteobacteria;o__Desulfobacterales;f__Desulfobacteraceae;g__Desulfococcus;	8.91671e-06	4.77046e-10	8.91671e-06	0	0	0	0.499999	0.973784
k__Bacteria;p__Firmicutes;c__Clostridia;o__Clostridiales;f__Peptostreptococcaceae;g__[Clostridium];	8.91671e-06	4.77046e-10	8.91671e-06	1.33751e-05	5.00899e-10	9.13691e-06	1	1
k__Bacteria;p__Actinobacteria;c__Actinobacteria;o__Actinomycetales;f__Streptosporangiaceae;g__Nonomuraea;	8.91671e-06	1.90818e-10	5.63942e-06	0	0	0	0.499999	0.973784
k__Bacteria;p__Actinobacteria;c__Actinobacteria;o__Actinomycetales;f__Kineosporiaceae;g__Kineococcus;	4.45835e-06	1.19262e-10	4.45835e-06	0	0	0	1	1
k__Bacteria;p__Bacteroidetes;c__Cytophagia;o__Cytophagales;f__Cytophagaceae;g__Spirosoma;	4.45835e-06	1.19262e-10	4.45835e-06	1.78334e-05	4.77046e-10	8.91671e-06	0.374997	0.973784
k__Bacteria;p__Firmicutes;c__Bacilli;o__Lactobacillales;f__Streptococcaceae;g__Streptococcus;	4.45835e-06	1.19262e-10	4.45835e-06	0	0	0	1	1
k__Bacteria;p__Bacteroidetes;c__Sphingobacteriia;o__Sphingobacteriales;f__Sphingobacteriaceae;g__Solitalea;	4.45835e-06	1.19262e-10	4.45835e-06	4.90419e-05	6.98873e-09	3.4129e-05	0.227436	0.902437
k__Bacteria;p__Firmicutes;c__Clostridia;o__Clostridiales;f__Peptococcaceae;g__WCHB1-84;	4.45835e-06	1.19262e-10	4.45835e-06	8.91671e-06	1.90818e-10	5.63942e-06	1	1
k__Bacteria;p__Proteobacteria;c__Deltaproteobacteria;o__Desulfovibrionales;f__Desulfovibrionaceae;g__Desulfovibrio;	4.45835e-06	1.19262e-10	4.45835e-06	4.45835e-06	1.19262e-10	4.45835e-06	1	1
k__Bacteria;p__Actinobacteria;c__Acidimicrobiia;o__Acidimicrobiales;f__Iamiaceae;g__Iamia;	4.45835e-06	1.19262e-10	4.45835e-06	4.45835e-05	1.33573e-09	1.49205e-05	0.0192179	0.902437
k__Bacteria;p__Chloroflexi;c__Anaerolineae;o__Caldilineales;f__Caldilineaceae;g__Caldilinea;	4.45835e-06	1.19262e-10	4.45835e-06	2.67501e-05	1.14491e-09	1.38137e-05	0.146285	0.902437
k__Bacteria;p__Firmicutes;c__Bacilli;o__Bacillales;f__Bacillaceae;g__Terribacillus;	4.45835e-06	1.19262e-10	4.45835e-06	1.33751e-05	5.00899e-10	9.13691e-06	0.624998	1
k__Bacteria;p__Proteobacteria;c__Gammaproteobacteria;o__Legionellales;f__Legionellaceae;g__Tatlockia;	4.45835e-06	1.19262e-10	4.45835e-06	2.22918e-05	1.26417e-09	1.45154e-05	0.218747	0.902437
k__Bacteria;p__Planctomycetes;c__Planctomycetia;o__Gemmatales;f__Isosphaeraceae;g__Singulisphaera;	4.45835e-06	1.19262e-10	4.45835e-06	0	0	0	1	1
k__Bacteria;p__Proteobacteria;c__Alphaproteobacteria;o__Rhodobacterales;f__Rhodobacteraceae;g__Paracoccus;	4.45835e-06	1.19262e-10	4.45835e-06	8.91671e-06	1.90818e-10	5.63942e-06	1	1
k__Bacteria;p__Gemmatimonadetes;c__Gemmatimonadetes;o__Gemmatimonadales;f__Gemmatimonadaceae;g__Gemmatimonas;	4.45835e-06	1.19262e-10	4.45835e-06	1.33751e-05	5.00899e-10	9.13691e-06	0.624998	1
k__Bacteria;p__Firmicutes;c__Clostridia;o__Clostridiales;f__Lachnospiraceae;g__Epulopiscium;	4.45835e-06	1.19262e-10	4.45835e-06	0	0	0	1	1
k__Bacteria;p__Firmicutes;c__Clostridia;o__Clostridiales;f__Veillonellaceae;g__Anaerospora;	4.45835e-06	1.19262e-10	4.45835e-06	0	0	0	1	1
k__Bacteria;p__Cyanobacteria;c__Nostocophycideae;o__Nostocales;f__Nostocaceae;g__Trichormus;	4.45835e-06	1.19262e-10	4.45835e-06	0	0	0	1	1
k__Bacteria;p__Proteobacteria;c__Gammaproteobacteria;o__Enterobacteriales;f__Enterobacteriaceae;g__Erwinia;	0	0	0	0	0	0	1	1
k__Bacteria;p__Proteobacteria;c__Gammaproteobacteria;o__Legionellales;f__Coxiellaceae;g__Rickettsiella;	0	0	0	2.22918e-05	6.91717e-10	1.07371e-05	0.0624986	0.902437
k__Bacteria;p__Proteobacteria;c__Betaproteobacteria;o__Rhodocyclales;f__Rhodocyclaceae;g__Azospira;	0	0	0	0	0	0	1	1
k__Bacteria;p__Proteobacteria;c__Alphaproteobacteria;o__Sphingomonadales;f__Sphingomonadaceae;g__Sphingobium;	0	0	0	4.45835e-05	3.62555e-09	2.45817e-05	0.0843296	0.902437
k__Bacteria;p__Proteobacteria;c__Betaproteobacteria;o__Neisseriales;f__Neisseriaceae;g__Neisseria;	0	0	0	0	0	0	1	1
k__Bacteria;p__Planctomycetes;c__[Brocadiae];o__Brocadiales;f__Brocadiaceae;g__Kuenenia;	0	0	0	0	0	0	1	1
k__Bacteria;p__Bacteroidetes;c__Bacteroidia;o__Bacteroidales;f__Prevotellaceae;g__Prevotella;	0	0	0	0	0	0	1	1
k__Bacteria;p__Proteobacteria;c__Betaproteobacteria;o__Procabacteriales;f__Procabacteriaceae;g__Procabacter;	0	0	0	0	0	0	1	1
k__Bacteria;p__Proteobacteria;c__Deltaproteobacteria;o__Myxococcales;f__Polyangiaceae;g__Chondromyces;	0	0	0	0	0	0	1	1
k__Bacteria;p__Firmicutes;c__Clostridia;o__Clostridiales;f__Veillonellaceae;g__Veillonella;	0	0	0	0	0	0	1	1
k__Bacteria;p__Actinobacteria;c__Actinobacteria;o__Actinomycetales;f__Micrococcaceae;g__Rothia;	0	0	0	0	0	0	1	1
k__Bacteria;p__Firmicutes;c__Clostridia;o__Clostridiales;f__Veillonellaceae;g__Propionispira;	0	0	0	0	0	0	1	1
k__Bacteria;p__Proteobacteria;c__Gammaproteobacteria;o__Pseudomonadales;f__Moraxellaceae;g__Enhydrobacter;	0	0	0	4.45835e-06	1.19262e-10	4.45835e-06	1	1
k__Bacteria;p__Firmicutes;c__Bacilli;o__Bacillales;f__Paenibacillaceae;g__Aneurinibacillus;	0	0	0	0	0	0	1	1
k__Bacteria;p__Firmicutes;c__Clostridia;o__Thermoanaerobacterales;f__Thermoanaerobacteraceae;g__Thermacetogenium;	0	0	0	0	0	0	1	1
k__Bacteria;p__Chlamydiae;c__Chlamydiia;o__Chlamydiales;f__Parachlamydiaceae;g__Parachlamydia;	0	0	0	8.91671e-06	4.77046e-10	8.91671e-06	0.499999	0.973784
k__Bacteria;p__Proteobacteria;c__Alphaproteobacteria;o__Rickettsiales;f__mitochondria;g__Saprolegnia;	0	0	0	0	0	0	1	1
k__Bacteria;p__Firmicutes;c__Bacilli;o__Bacillales;f__Bacillaceae;g__Oceanobacillus;	0	0	0	4.45835e-06	1.19262e-10	4.45835e-06	1	1
k__Bacteria;p__Firmicutes;c__Clostridia;o__Clostridiales;f__Peptococcaceae;g__Desulfotomaculum;	0	0	0	8.91671e-06	4.77046e-10	8.91671e-06	0.499999	0.973784
k__Bacteria;p__Proteobacteria;c__Alphaproteobacteria;o__Rhodospirillales;f__Rhodospirillaceae;g__Magnetospirillum;	0	0	0	0	0	0	1	1
k__Bacteria;p__Bacteroidetes;c__Bacteroidia;o__Bacteroidales;f__Porphyromonadaceae;g__Porphyromonas;	0	0	0	0	0	0	1	1
k__Bacteria;p__Armatimonadetes;c__Chthonomonadetes;o__Chthonomonadales;f__Chthonomonadaceae;g__Chthonomonas;	0	0	0	1.33751e-05	5.00899e-10	9.13691e-06	0.249998	0.902437
k__Bacteria;p__Proteobacteria;c__Gammaproteobacteria;o__Methylococcales;f__Methylococcaceae;g__Methylocaldum;	0	0	0	8.91671e-06	4.77046e-10	8.91671e-06	0.499999	0.973784
k__Bacteria;p__Tenericutes;c__Mollicutes;o__Mycoplasmatales;f__Mycoplasmataceae;g__Mycoplasma;	0	0	0	0	0	0	1	1
k__Bacteria;p__Cyanobacteria;c__Chloroplast;o__Chlorophyta;f__Chlamydomonadaceae;g__Dunaliella;	0	0	0	0	0	0	1	1
k__Bacteria;p__Proteobacteria;c__Betaproteobacteria;o__Rhodocyclales;f__Rhodocyclaceae;g__Petrobacter;	0	0	0	0	0	0	1	1
k__Bacteria;p__Firmicutes;c__Clostridia;o__Clostridiales;f__Caldicoprobacteraceae;g__Caldicoprobacter;	0	0	0	8.91671e-06	1.90818e-10	5.63942e-06	0.499999	0.973784
k__Bacteria;p__Acidobacteria;c__Acidobacteriia;o__Acidobacteriales;f__Acidobacteriaceae;g__Edaphobacter;	0	0	0	0	0	0	1	1
k__Bacteria;p__Proteobacteria;c__Gammaproteobacteria;o__Aeromonadales;f__Aeromonadaceae;g__Tolumonas;	0	0	0	0	0	0	1	1
k__Bacteria;p__Actinobacteria;c__Actinobacteria;o__Actinomycetales;f__Gordoniaceae;g__Gordonia;	0	0	0	0	0	0	1	1
k__Bacteria;p__Nitrospirae;c__Nitrospira;o__Nitrospirales;f__[Thermodesulfovibrionaceae];g__LCP-6;	0	0	0	0	0	0	1	1

## Sheet: HC3CRh-vs-Z31CRh.test
S28 Table. Relative abundances of bacterial genera at the flowering stage （sheet 2）
Taxa	mean of HC3CRh	variance of HC3CRh	standard error of HC3CRh	mean of Z31CRh	variance of Z31CRh	standard error of Z31CRh	p-value	q value
Others	0.710122	0.00144433	0.0155152	0.709396	0.000326113	0.00737239	0.95192	1
k__Bacteria;p__Proteobacteria;c__Alphaproteobacteria;o__Sphingomonadales;f__Sphingomonadaceae;g__Kaistobacter;	0.0360503	7.02685e-05	0.0034222	0.0287341	3.25356e-05	0.00232865	0.0952102	0.908445
k__Bacteria;p__Acidobacteria;c__Acidobacteriia;o__Acidobacteriales;f__Koribacteraceae;g__Candidatus Koribacter;	0.0271648	5.02715e-05	0.00289458	0.0292334	6.73132e-05	0.00334946	0.685676	1
k__Bacteria;p__Bacteroidetes;c__[Saprospirae];o__[Saprospirales];f__Chitinophagaceae;g__Flavisolibacter;	0.0259164	1.31176e-05	0.00147861	0.0280876	2.47232e-05	0.00202991	0.434426	1
k__Bacteria;p__Proteobacteria;c__Betaproteobacteria;o__Burkholderiales;f__Oxalobacteraceae;g__Ralstonia;	0.015796	7.12389e-05	0.00344574	0.0110924	5.1557e-05	0.00293135	0.340841	1
k__Bacteria;p__Acidobacteria;c__Solibacteres;o__Solibacterales;f__Solibacteraceae;g__Candidatus Solibacter;	0.0123051	1.41565e-05	0.00153604	0.0125993	7.72386e-06	0.0011346	0.894989	1
k__Bacteria;p__Proteobacteria;c__Betaproteobacteria;o__Burkholderiales;f__Burkholderiaceae;g__Burkholderia;	0.0112128	5.23715e-05	0.00295442	0.00835496	1.27322e-05	0.00145672	0.432693	1
k__Bacteria;p__Verrucomicrobia;c__[Spartobacteria];o__[Chthoniobacterales];f__[Chthoniobacteraceae];g__DA101;	0.0111726	1.02388e-05	0.00130632	0.0134375	7.08146e-06	0.00108639	0.214398	0.908445
k__Bacteria;p__Proteobacteria;c__Betaproteobacteria;o__Burkholderiales;f__Comamonadaceae;g__Methylibium;	0.0099243	1.00314e-05	0.00129302	0.0083505	4.42205e-06	0.000858492	0.351864	1
k__Bacteria;p__Proteobacteria;c__Alphaproteobacteria;o__Caulobacterales;f__Caulobacteraceae;g__Phenylobacterium;	0.00934025	1.88388e-05	0.00177195	0.00859125	3.28573e-06	0.000740014	0.739648	1
k__Archaea;p__Crenarchaeota;c__Thaumarchaeota;o__Nitrososphaerales;f__Nitrososphaeraceae;g__Candidatus Nitrososphaera;	0.0081365	2.48944e-06	0.000644133	0.0133884	2.79818e-05	0.00215955	0.0317273	0.908445
k__Bacteria;p__Actinobacteria;c__Actinobacteria;o__Actinomycetales;f__Streptomycetaceae;g__Streptomyces;	0.00798937	7.05676e-05	0.00342947	0.0162373	7.16394e-05	0.00345542	0.108188	0.908445
k__Bacteria;p__Verrucomicrobia;c__Opitutae;o__Opitutales;f__Opitutaceae;g__Opitutus;	0.00710216	2.82843e-06	0.000686589	0.00612578	6.54603e-07	0.000330304	0.23179	0.908445
k__Bacteria;p__Bacteroidetes;c__[Saprospirae];o__[Saprospirales];f__Chitinophagaceae;g__Niastella;	0.00559523	2.83749e-06	0.000687689	0.00740533	8.00791e-06	0.00115527	0.206744	0.908445
k__Bacteria;p__Proteobacteria;c__Alphaproteobacteria;o__Rhizobiales;f__Hyphomicrobiaceae;g__Rhodoplanes;	0.00492202	8.09166e-07	0.000367234	0.00452523	2.85488e-07	0.000218132	0.392932	1
k__Bacteria;p__Proteobacteria;c__Alphaproteobacteria;o__Rickettsiales;f__mitochondria;g__Lupinus;	0.00412844	8.77851e-06	0.00120958	0.00333039	7.3124e-07	0.000349104	0.566744	1
k__Bacteria;p__Proteobacteria;c__Betaproteobacteria;o__Burkholderiales;f__Comamonadaceae;g__Comamonas;	0.00411506	3.31324e-05	0.00234991	0.00142222	1.06024e-07	0.000132931	0.288551	0.985129
k__Bacteria;p__Proteobacteria;c__Alphaproteobacteria;o__Rhizobiales;f__Bradyrhizobiaceae;g__Bradyrhizobium;	0.00382973	1.5592e-06	0.000509771	0.00278201	3.46908e-07	0.000240454	0.0793864	0.908445
k__Bacteria;p__Proteobacteria;c__Betaproteobacteria;o__Burkholderiales;f__Oxalobacteraceae;g__Cupriavidus;	0.00382081	7.89228e-06	0.0011469	0.00240305	1.44442e-06	0.00049065	0.290193	0.985129
k__Bacteria;p__Proteobacteria;c__Gammaproteobacteria;o__Pseudomonadales;f__Pseudomonadaceae;g__Pseudomonas;	0.00378068	5.40532e-06	0.00094915	0.00596082	7.49156e-06	0.0011174	0.158688	0.908445
k__Bacteria;p__Firmicutes;c__Clostridia;o__Clostridiales;f__Clostridiaceae;g__Clostridium;	0.00367368	3.23995e-05	0.00232377	0.00168972	3.90627e-06	0.000806873	0.463409	1
k__Bacteria;p__Proteobacteria;c__Alphaproteobacteria;o__Sphingomonadales;f__Sphingomonadaceae;g__Sphingomonas;	0.00344185	4.19429e-06	0.000836091	0.00222472	4.90427e-07	0.000285898	0.195864	0.908445
k__Bacteria;p__Armatimonadetes;c__[Fimbriimonadia];o__[Fimbriimonadales];f__[Fimbriimonadaceae];g__Fimbriimonas;	0.00272851	6.17107e-07	0.000320704	0.00241643	2.08278e-07	0.000186314	0.447517	1
k__Bacteria;p__Bacteroidetes;c__[Saprospirae];o__[Saprospirales];f__Chitinophagaceae;g__Sediminibacterium;	0.0025903	9.69573e-07	0.000401989	0.00218459	2.52644e-07	0.000205201	0.411602	1
k__Bacteria;p__Verrucomicrobia;c__[Spartobacteria];o__[Chthoniobacterales];f__[Chthoniobacteraceae];g__Chthoniobacter;	0.00254126	1.33382e-06	0.000471491	0.0030406	3.68251e-06	0.000783423	0.623142	1
k__Bacteria;p__Proteobacteria;c__Betaproteobacteria;o__Burkholderiales;f__Comamonadaceae;g__Rubrivivax;	0.00233618	4.42813e-06	0.000859082	0.00144451	6.10237e-07	0.000318914	0.370602	1
k__Bacteria;p__Proteobacteria;c__Deltaproteobacteria;o__Bdellovibrionales;f__Bdellovibrionaceae;g__Bdellovibrio;	0.00229159	7.86172e-08	0.000114468	0.00242089	2.86442e-07	0.000218496	0.643557	1
k__Bacteria;p__Nitrospirae;c__Nitrospira;o__Nitrospirales;f__Nitrospiraceae;g__Nitrospira;	0.00215784	1.65917e-07	0.000166291	0.0046144	1.56216e-06	0.000510255	0.000738636	0.0952841
k__Bacteria;p__Proteobacteria;c__Gammaproteobacteria;o__Legionellales;f__Coxiellaceae;g__Aquicella;	0.0020018	2.16794e-07	0.000190085	0.00291576	7.27018e-08	0.000110077	0.0013125	0.112875
k__Bacteria;p__Proteobacteria;c__Betaproteobacteria;o__Rhodocyclales;f__Rhodocyclaceae;g__Dechloromonas;	0.00196613	3.70543e-06	0.000785858	0.00114134	1.37838e-06	0.000479301	0.413955	1
k__Bacteria;p__Proteobacteria;c__Betaproteobacteria;o__Rhodocyclales;f__Rhodocyclaceae;g__Azoarcus;	0.0019483	2.82089e-06	0.000685674	0.00208651	5.9438e-06	0.000995306	0.915614	1
k__Bacteria;p__Actinobacteria;c__Actinobacteria;o__Actinomycetales;f__Micrococcaceae;g__Arthrobacter;	0.00170309	5.82092e-07	0.000311473	0.00117255	9.82954e-08	0.000127994	0.13483	0.908445
k__Bacteria;p__Bacteroidetes;c__Flavobacteriia;o__Flavobacteriales;f__[Weeksellaceae];g__Chryseobacterium;	0.00167634	1.83892e-06	0.000553612	0.00312085	1.43296e-05	0.0015454	0.424563	1
k__Bacteria;p__Planctomycetes;c__Planctomycetia;o__Gemmatales;f__Gemmataceae;g__Gemmata;	0.00161838	3.01899e-07	0.000224313	0.00151584	1.35863e-07	0.000150479	0.744085	1
k__Bacteria;p__Proteobacteria;c__Alphaproteobacteria;o__Rickettsiales;f__mitochondria;g__Pythium;	0.00147126	6.05658e-07	0.000317715	0.00105217	5.61483e-07	0.000305909	0.382398	1
k__Bacteria;p__Proteobacteria;c__Alphaproteobacteria;o__Rhizobiales;f__Rhizobiaceae;g__Agrobacterium;	0.00141776	3.4147e-07	0.000238562	0.00118146	4.71536e-07	0.000280338	0.56292	1
k__Bacteria;p__Proteobacteria;c__Betaproteobacteria;o__Burkholderiales;f__Oxalobacteraceae;g__Janthinobacterium;	0.0013063	6.01197e-07	0.000316543	0.00107892	2.60944e-07	0.000208544	0.591426	1
k__Bacteria;p__Proteobacteria;c__Gammaproteobacteria;o__Xanthomonadales;f__Sinobacteraceae;g__Steroidobacter;	0.00130184	2.92429e-07	0.000220767	0.00123051	8.90168e-08	0.000121804	0.804494	1
k__Bacteria;p__Bacteroidetes;c__[Saprospirae];o__[Saprospirales];f__Chitinophagaceae;g__Chitinophaga;	0.00128401	4.92598e-07	0.00028653	0.00132859	1.48629e-06	0.000497709	0.93404	1
k__Bacteria;p__Planctomycetes;c__Planctomycetia;o__Planctomycetales;f__Planctomycetaceae;g__Planctomyces;	0.00127063	8.72279e-08	0.000120574	0.00169417	3.75435e-07	0.000250145	0.14717	0.908445
k__Bacteria;p__Bacteroidetes;c__Flavobacteriia;o__Flavobacteriales;f__Flavobacteriaceae;g__Flavobacterium;	0.00126617	7.62129e-07	0.000356401	0.0015738	2.83485e-07	0.000217365	0.502415	1
k__Bacteria;p__Proteobacteria;c__Betaproteobacteria;o__Rhodocyclales;f__Rhodocyclaceae;g__Zoogloea;	0.00117701	1.78291e-06	0.000545117	0.00137763	3.85513e-06	0.000801574	0.855227	1
k__Bacteria;p__Bacteroidetes;c__[Saprospirae];o__[Saprospirales];f__Chitinophagaceae;g__Segetibacter;	0.00116363	5.32312e-07	0.000297857	0.000931796	1.85881e-07	0.000176012	0.544188	1
k__Bacteria;p__Proteobacteria;c__Gammaproteobacteria;o__Pseudomonadales;f__Moraxellaceae;g__Acinetobacter;	0.00114134	1.47655e-06	0.000496077	0.00362018	2.98128e-05	0.00222908	0.317761	1
k__Bacteria;p__Proteobacteria;c__Alphaproteobacteria;o__Sphingomonadales;f__Sphingomonadaceae;g__Novosphingobium;	0.00112351	6.98396e-08	0.000107888	0.00103434	1.247e-07	0.000144164	0.664034	1
k__Bacteria;p__Planctomycetes;c__Planctomycetia;o__Pirellulales;f__Pirellulaceae;g__Pirellula;	0.00108338	1.47622e-07	0.000156856	0.00138209	1.63341e-07	0.000164995	0.221011	0.908445
k__Bacteria;p__Actinobacteria;c__Actinobacteria;o__Actinomycetales;f__Pseudonocardiaceae;g__Amycolatopsis;	0.00107892	4.22491e-06	0.000839138	0.000793587	1.39297e-07	0.000152369	0.776756	1
k__Bacteria;p__Proteobacteria;c__Alphaproteobacteria;o__Rhizobiales;f__Rhizobiaceae;g__Rhizobium;	0.00102988	4.52168e-07	0.00027452	0.000913963	1.00871e-07	0.000129661	0.742722	1
k__Bacteria;p__Proteobacteria;c__Deltaproteobacteria;o__Myxococcales;f__Myxococcaceae;g__Anaeromyxobacter;	0.00097638	1.06012e-06	0.00042034	0.000864921	1.46167e-07	0.000156081	0.822034	1
k__Bacteria;p__Firmicutes;c__Bacilli;o__Bacillales;f__Bacillaceae;g__Bacillus;	0.000963005	2.10664e-07	0.000187378	0.00199288	2.89455e-06	0.000694568	0.173239	0.908445
k__Bacteria;p__Proteobacteria;c__Gammaproteobacteria;o__Enterobacteriales;f__Enterobacteriaceae;g__Enterobacter;	0.000958546	1.62875e-06	0.000521017	0.000124834	2.90998e-08	6.96417e-05	0.13229	0.908445
k__Bacteria;p__Proteobacteria;c__Alphaproteobacteria;o__Rhizobiales;f__Phyllobacteriaceae;g__Mesorhizobium;	0.000900588	1.10388e-07	0.00013564	0.000838171	5.51465e-08	9.58702e-05	0.746636	1
k__Bacteria;p__Proteobacteria;c__Gammaproteobacteria;o__Xanthomonadales;f__Xanthomonadaceae;g__Thermomonas;	0.000896129	3.91416e-08	8.07688e-05	0.000905046	2.6166e-08	6.60378e-05	0.928898	1
k__Bacteria;p__Actinobacteria;c__Actinobacteria;o__Actinomycetales;f__Nocardioidaceae;g__Nocardioides;	0.000878296	1.38582e-08	4.80593e-05	0.000820337	3.9404e-08	8.10391e-05	0.581903	1
k__Bacteria;p__Actinobacteria;c__Thermoleophilia;o__Solirubrobacterales;f__Conexibacteraceae;g__Conexibacter;	0.000762379	3.57427e-07	0.000244072	0.000713337	1.76793e-07	0.000171655	0.889517	1
k__Bacteria;p__Bacteroidetes;c__Sphingobacteriia;o__Sphingobacteriales;f__Sphingobacteriaceae;g__Sphingobacterium;	0.000735628	1.66205e-06	0.000526316	0.000552836	3.84308e-07	0.000253084	0.788369	1
k__Bacteria;p__Proteobacteria;c__Betaproteobacteria;o__Procabacteriales;f__Procabacteriaceae;g__Leeia;	0.000717795	6.05491e-07	0.000317671	0.000187251	1.08767e-08	4.25767e-05	0.116562	0.908445
k__Bacteria;p__Firmicutes;c__Bacilli;o__Bacillales;f__Paenibacillaceae;g__Paenibacillus;	0.000717795	2.83485e-07	0.000217365	0.000860462	2.66597e-07	0.000210791	0.681784	1
k__Bacteria;p__Proteobacteria;c__Gammaproteobacteria;o__Xanthomonadales;f__Xanthomonadaceae;g__Stenotrophomonas;	0.000708878	4.28698e-07	0.000267301	0.00043246	6.42343e-08	0.000103468	0.37408	1
k__Bacteria;p__Tenericutes;c__Mollicutes;o__Anaeroplasmatales;f__Anaeroplasmataceae;g__Asteroleplasma;	0.000664295	4.69819e-07	0.000279827	0.00078467	8.52005e-08	0.000119164	0.736682	1
k__Bacteria;p__Proteobacteria;c__Alphaproteobacteria;o__Caulobacterales;f__Caulobacteraceae;g__Caulobacter;	0.000646461	1.10317e-07	0.000135596	0.000521627	1.71093e-07	0.000168865	0.606756	1
k__Bacteria;p__Proteobacteria;c__Deltaproteobacteria;o__Desulfuromonadales;f__Geobacteraceae;g__Geobacter;	0.000615253	3.29448e-07	0.000234325	0.00107446	9.77587e-07	0.000403647	0.367244	1
k__Bacteria;p__Bacteroidetes;c__Sphingobacteriia;o__Sphingobacteriales;f__Sphingobacteriaceae;g__Mucilaginibacter;	0.000521627	1.23865e-07	0.000143681	0.000445835	7.11753e-08	0.000108915	0.715943	1
k__Bacteria;p__Actinobacteria;c__Actinobacteria;o__Actinomycetales;f__Mycobacteriaceae;g__Mycobacterium;	0.000521627	1.76746e-08	5.42749e-05	0.000490419	2.28028e-08	6.16479e-05	0.743403	1
k__Bacteria;p__Proteobacteria;c__Gammaproteobacteria;o__Xanthomonadales;f__Xanthomonadaceae;g__Dokdonella;	0.000485961	1.14324e-07	0.000138036	0.000526086	6.5737e-08	0.000104672	0.835739	1
k__Bacteria;p__Actinobacteria;c__Actinobacteria;o__Actinomycetales;f__Micromonosporaceae;g__Dactylosporangium;	0.000459211	1.27133e-08	4.60313e-05	0.000334377	2.48303e-08	6.43302e-05	0.13433	0.908445
k__Bacteria;p__Proteobacteria;c__Gammaproteobacteria;o__Xanthomonadales;f__Xanthomonadaceae;g__Luteimonas;	0.000423544	3.13181e-08	7.22474e-05	0.000392335	2.33753e-08	6.2417e-05	0.7805	1
k__Bacteria;p__Proteobacteria;c__Gammaproteobacteria;o__Alteromonadales;f__Alteromonadaceae;g__Cellvibrio;	0.000414627	7.63512e-08	0.000112806	0.000396794	1.41444e-08	4.85531e-05	0.89975	1
k__Bacteria;p__Proteobacteria;c__Alphaproteobacteria;o__Rhizobiales;f__Xanthobacteraceae;g__Labrys;	0.000401252	5.63869e-08	9.69423e-05	0.000240751	8.58683e-09	3.78304e-05	0.144017	0.908445
k__Bacteria;p__Proteobacteria;c__Alphaproteobacteria;o__Rhizobiales;f__Methylobacteriaceae;g__Methylobacterium;	0.000387877	1.45261e-08	4.92038e-05	0.000303168	6.48783e-09	3.28832e-05	0.173273	0.908445
k__Bacteria;p__Verrucomicrobia;c__[Spartobacteria];o__[Chthoniobacterales];f__[Chthoniobacteraceae];g__OR-59;	0.000383418	1.05809e-07	0.000132796	0.000494877	3.05548e-08	7.13615e-05	0.501392	1
k__Bacteria;p__Verrucomicrobia;c__Verrucomicrobiae;o__Verrucomicrobiales;f__Verrucomicrobiaceae;g__Luteolibacter;	0.000370043	3.11535e-07	0.000227865	0.000383418	1.73645e-07	0.00017012	0.949653	1
k__Bacteria;p__Proteobacteria;c__Betaproteobacteria;o__Neisseriales;f__Neisseriaceae;g__Vogesella;	0.000370043	2.87492e-07	0.000218896	9.36254e-05	2.50449e-09	2.04307e-05	0.239824	0.908445
k__Bacteria;p__Proteobacteria;c__Gammaproteobacteria;o__Xanthomonadales;f__Xanthomonadaceae;g__Lysobacter;	0.000347752	6.58324e-08	0.000104748	0.000303168	7.43238e-08	0.000111298	0.799347	1
k__Bacteria;p__Proteobacteria;c__Alphaproteobacteria;o__Caulobacterales;f__Caulobacteraceae;g__Asticcacaulis;	0.000347752	5.89629e-08	9.9132e-05	0.00029871	4.62019e-08	8.77515e-05	0.751227	1
k__Bacteria;p__Bacteroidetes;c__Cytophagia;o__Cytophagales;f__Cytophagaceae;g__Dyadobacter;	0.000321002	4.75138e-08	8.89886e-05	0.000459211	1.37509e-07	0.000151387	0.473216	1
k__Bacteria;p__Actinobacteria;c__Actinobacteria;o__Actinomycetales;f__Micromonosporaceae;g__Catellatospora;	0.000316543	2.96007e-08	7.02385e-05	0.000263043	1.58618e-08	5.14163e-05	0.582966	1
k__Bacteria;p__Proteobacteria;c__Alphaproteobacteria;o__Rhodospirillales;f__Rhodospirillaceae;g__Azospirillum;	0.000307626	4.97321e-08	9.10422e-05	0.000222918	1.87956e-08	5.59697e-05	0.470932	1
k__Bacteria;p__Actinobacteria;c__Actinobacteria;o__Actinomycetales;f__Micromonosporaceae;g__Pilimelia;	0.000294251	6.86947e-09	3.38365e-05	0.000329918	4.48423e-09	2.73381e-05	0.456966	1
k__Bacteria;p__Bacteroidetes;c__[Saprospirae];o__[Saprospirales];f__Chitinophagaceae;g__Flavihumibacter;	0.000289793	4.33396e-08	8.49898e-05	0.000124834	4.77046e-09	2.81971e-05	0.0809489	0.908445
k__Bacteria;p__Chlamydiae;c__Chlamydiia;o__Chlamydiales;f__Rhabdochlamydiaceae;g__Candidatus Rhabdochlamydia;	0.000285335	1.6792e-08	5.29025e-05	0.000566211	2.68315e-07	0.000211469	0.229381	0.908445
k__Bacteria;p__Verrucomicrobia;c__Verrucomicrobiae;o__Verrucomicrobiales;f__Verrucomicrobiaceae;g__Prosthecobacter;	0.000280876	1.50985e-08	5.01639e-05	0.000209543	6.98873e-09	3.4129e-05	0.275585	0.973986
k__Bacteria;p__Proteobacteria;c__Alphaproteobacteria;o__Rhizobiales;f__Hyphomicrobiaceae;g__Hyphomicrobium;	0.000280876	1.79608e-08	5.47126e-05	0.000356668	1.47884e-08	4.96461e-05	0.346193	1
k__Bacteria;p__Bacteroidetes;c__Cytophagia;o__Cytophagales;f__Cytophagaceae;g__Sporocytophaga;	0.00027196	1.5504e-09	1.60748e-05	0.000214001	2.28982e-08	6.17768e-05	0.407313	1
k__Bacteria;p__Chloroflexi;c__Anaerolineae;o__Anaerolineales;f__Anaerolinaceae;g__Anaerolinea;	0.00027196	1.07097e-08	4.22486e-05	0.000245209	3.55399e-09	2.43379e-05	0.621614	1
k__Bacteria;p__Bacteroidetes;c__Cytophagia;o__Cytophagales;f__Cytophagaceae;g__Siphonobacter;	0.00027196	9.2857e-08	0.000124403	0.000107001	8.01438e-09	3.65476e-05	0.234335	0.908445
k__Bacteria;p__Proteobacteria;c__Betaproteobacteria;o__Burkholderiales;f__Alcaligenaceae;g__Achromobacter;	0.00027196	3.67564e-08	7.82692e-05	0.000245209	2.50211e-08	6.45769e-05	0.815557	1
k__Bacteria;p__Spirochaetes;c__Spirochaetes;o__Spirochaetales;f__Spirochaetaceae;g__Spirochaeta;	0.000249668	6.05849e-08	0.000100486	0.000227376	6.83369e-08	0.000106721	0.895301	1
k__Bacteria;p__Proteobacteria;c__Gammaproteobacteria;o__Xanthomonadales;f__Sinobacteraceae;g__Nevskia;	0.000245209	2.58798e-08	6.56757e-05	0.000214001	2.57605e-08	6.55242e-05	0.77542	1
k__Bacteria;p__Firmicutes;c__Clostridia;o__Clostridiales;f__Peptococcaceae;g__Desulfosporosinus;	0.000222918	1.00657e-07	0.000129523	0.000147126	1.02326e-08	4.1297e-05	0.616011	1
k__Bacteria;p__Bacteroidetes;c__Cytophagia;o__Cytophagales;f__Cytophagaceae;g__Cytophaga;	0.000222918	3.08172e-08	7.16673e-05	0.000138209	5.45025e-08	9.53087e-05	0.521835	1
k__Bacteria;p__Firmicutes;c__Bacilli;o__Bacillales;f__Alicyclobacillaceae;g__Alicyclobacillus;	0.000209543	1.27133e-08	4.60313e-05	0.000267501	4.57964e-09	2.76274e-05	0.321108	1
k__Bacteria;p__Acidobacteria;c__Acidobacteriia;o__Acidobacteriales;f__Acidobacteriaceae;g__Terriglobus;	0.000209543	7.84741e-09	3.61649e-05	0.000338835	7.14615e-08	0.000109134	0.299852	0.991819
k__Bacteria;p__Actinobacteria;c__Actinobacteria;o__Actinomycetales;f__Pseudonocardiaceae;g__Pseudonocardia;	0.000205084	2.19441e-09	1.91242e-05	0.000222918	7.34651e-09	3.49917e-05	0.699449	1
k__Bacteria;p__Actinobacteria;c__Actinobacteria;o__Actinomycetales;f__Micrococcaceae;g__Sinomonas;	0.000200626	2.31129e-08	6.20657e-05	0.000115917	7.63274e-09	3.56668e-05	0.271784	0.973893
k__Bacteria;p__Proteobacteria;c__Gammaproteobacteria;o__Oceanospirillales;f__Halomonadaceae;g__Halomonas;	0.000191709	1.04235e-08	4.16802e-05	0.00032546	1.15684e-08	4.39097e-05	0.0419375	0.908445
k__Bacteria;p__Bacteroidetes;c__Cytophagia;o__Cytophagales;f__Cytophagaceae;g__Spirosoma;	0.000191709	1.01372e-08	4.1104e-05	0.000142667	1.79369e-08	5.46762e-05	0.516943	1
k__Bacteria;p__Verrucomicrobia;c__[Spartobacteria];o__[Chthoniobacterales];f__[Chthoniobacteraceae];g__Ellin506;	0.000187251	2.23258e-08	6.09997e-05	0.000115917	5.34292e-09	2.9841e-05	0.335085	1
k__Bacteria;p__Firmicutes;c__Bacilli;o__Bacillales;f__Paenibacillaceae;g__Brevibacillus;	0.000178334	5.31429e-08	9.41125e-05	0.000151584	1.19262e-08	4.45835e-05	0.818608	1
k__Bacteria;p__Actinobacteria;c__Actinobacteria;o__Actinomycetales;f__Intrasporangiaceae;g__Phycicoccus;	0.000173876	4.22186e-09	2.65263e-05	0.000129292	5.55759e-09	3.04346e-05	0.309188	1
k__Bacteria;p__Actinobacteria;c__Actinobacteria;o__Actinomycetales;f__Microbacteriaceae;g__Cryocola;	0.000173876	1.36674e-08	4.77273e-05	9.80838e-05	2.48064e-09	2.03332e-05	0.166636	0.908445
k__Bacteria;p__Firmicutes;c__Clostridia;o__Clostridiales;f__Veillonellaceae;g__Sporomusa;	0.000164959	9.82954e-08	0.000127994	6.2417e-05	7.63274e-10	1.12788e-05	0.466091	1
k__Bacteria;p__Proteobacteria;c__Betaproteobacteria;o__Rhodocyclales;f__Rhodocyclaceae;g__Uliginosibacterium;	0.000156042	7.27495e-09	3.48209e-05	0.000196168	2.82411e-08	6.86065e-05	0.644716	1
k__Bacteria;p__Firmicutes;c__Clostridia;o__Clostridiales;f__Clostridiaceae;g__Caloramator;	0.000151584	1.70783e-08	5.33514e-05	4.90419e-05	6.91717e-10	1.07371e-05	0.0752955	0.908445
k__Bacteria;p__Bacteroidetes;c__Cytophagia;o__Cytophagales;f__Cytophagaceae;g__Adhaeribacter;	0.000138209	1.41444e-08	4.85531e-05	9.36254e-05	1.07335e-09	1.33751e-05	0.418932	1
k__Bacteria;p__Bacteroidetes;c__[Saprospirae];o__[Saprospirales];f__Chitinophagaceae;g__Ferruginibacter;	0.000129292	8.70609e-09	3.80922e-05	0.000191709	1.21408e-08	4.4983e-05	0.330347	1
k__Bacteria;p__Cyanobacteria;c__Oscillatoriophycideae;o__Oscillatoriales;f__Phormidiaceae;g__Phormidium;	0.000129292	1.84378e-08	5.54344e-05	8.91671e-05	7.91897e-09	3.63294e-05	0.587943	1
k__Bacteria;p__Proteobacteria;c__Alphaproteobacteria;o__Rhizobiales;f__Bradyrhizobiaceae;g__Balneimonas;	0.000124834	1.27848e-08	4.61607e-05	0.000107001	4.00719e-09	2.58431e-05	0.774244	1
k__Bacteria;p__Proteobacteria;c__Gammaproteobacteria;o__Xanthomonadales;f__Xanthomonadaceae;g__Luteibacter;	0.000115917	7.06028e-09	3.43033e-05	8.47087e-05	4.41268e-09	2.71191e-05	0.519386	1
k__Bacteria;p__Proteobacteria;c__Betaproteobacteria;o__Burkholderiales;f__Comamonadaceae;g__Polaromonas;	0.000111459	1.21408e-08	4.4983e-05	7.13337e-05	1.0495e-09	1.32256e-05	0.440347	1
k__Bacteria;p__Proteobacteria;c__Gammaproteobacteria;o__Enterobacteriales;f__Enterobacteriaceae;g__Erwinia;	0.000107001	6.86947e-08	0.000107001	4.01252e-05	9.66019e-09	4.01252e-05	0.597409	1
k__Bacteria;p__Proteobacteria;c__Alphaproteobacteria;o__Rhodospirillales;f__Rhodospirillaceae;g__Skermanella;	0.000107001	7.15569e-09	3.45343e-05	0.000115917	6.77406e-09	3.36007e-05	0.867313	1
k__Bacteria;p__Proteobacteria;c__Gammaproteobacteria;o__Pseudomonadales;f__Moraxellaceae;g__Perlucidibaca;	0.000107001	1.2594e-08	4.58149e-05	3.12085e-05	9.77945e-10	1.27668e-05	0.129568	0.908445
k__Bacteria;p__Verrucomicrobia;c__[Spartobacteria];o__[Chthoniobacterales];f__[Chthoniobacteraceae];g__Candidatus Xiphinematobacter;	9.80838e-05	1.90818e-09	1.78334e-05	0.000147126	9.94641e-09	4.07153e-05	0.310125	1
k__Bacteria;p__Proteobacteria;c__Deltaproteobacteria;o__Myxococcales;f__Cystobacteraceae;g__Cystobacter;	9.80838e-05	6.2016e-09	3.21497e-05	7.13337e-05	8.77765e-09	3.82484e-05	0.635523	1
k__Bacteria;p__[Thermi];c__Deinococci;o__Deinococcales;f__Deinococcaceae;g__Deinococcus;	9.80838e-05	4.19801e-09	2.64512e-05	8.02504e-05	3.43473e-09	2.3926e-05	0.660807	1
k__Bacteria;p__Proteobacteria;c__Gammaproteobacteria;o__Alteromonadales;f__Shewanellaceae;g__Shewanella;	9.36254e-05	3.07695e-09	2.26456e-05	9.36254e-05	2.50449e-09	2.04307e-05	0.969636	1
k__Bacteria;p__Actinobacteria;c__Rubrobacteria;o__Rubrobacterales;f__Rubrobacteraceae;g__Rubrobacter;	8.47087e-05	2.12286e-09	1.88098e-05	9.36254e-05	7.08414e-09	3.43612e-05	0.83629	1
k__Bacteria;p__Bacteroidetes;c__Sphingobacteriia;o__Sphingobacteriales;f__Sphingobacteriaceae;g__Pedobacter;	8.02504e-05	4.57964e-09	2.76274e-05	0.000124834	7.34651e-09	3.49917e-05	0.359358	1
k__Bacteria;p__Bacteroidetes;c__Flavobacteriia;o__Flavobacteriales;f__Cryomorphaceae;g__Fluviicola;	8.02504e-05	3.72096e-09	2.4903e-05	3.12085e-05	1.26417e-09	1.45154e-05	0.104881	0.908445
k__Bacteria;p__Bacteroidetes;c__[Saprospirae];o__[Saprospirales];f__Chitinophagaceae;g__Niabella;	8.02504e-05	3.72096e-09	2.4903e-05	0.000156042	1.41444e-08	4.85531e-05	0.188227	0.908445
k__Bacteria;p__Spirochaetes;c__[Leptospirae];o__[Leptospirales];f__Leptospiraceae;g__Turneriella;	8.02504e-05	5.72455e-09	3.08884e-05	8.91671e-05	9.63633e-09	4.00756e-05	0.876335	1
k__Bacteria;p__Actinobacteria;c__Actinobacteria;o__Actinomycetales;f__Sporichthyaceae;g__Sporichthya;	8.02504e-05	8.01438e-09	3.65476e-05	3.12085e-05	1.26417e-09	1.45154e-05	0.244932	0.908445
k__Bacteria;p__Proteobacteria;c__Alphaproteobacteria;o__Rhizobiales;f__Brucellaceae;g__Ochrobactrum;	7.5792e-05	1.83663e-09	1.74958e-05	4.90419e-05	1.5504e-09	1.60748e-05	0.2985	0.991819
k__Bacteria;p__Bacteroidetes;c__[Saprospirae];o__[Saprospirales];f__Chitinophagaceae;g__Lacibacter;	7.5792e-05	9.27855e-09	3.93246e-05	9.80838e-05	9.06388e-09	3.8867e-05	0.72946	1
k__Bacteria;p__Proteobacteria;c__Alphaproteobacteria;o__Rhodospirillales;f__Acetobacteraceae;g__Roseomonas;	7.5792e-05	1.83663e-09	1.74958e-05	4.45835e-05	1.90818e-10	5.63942e-06	0.106318	0.908445
k__Bacteria;p__Actinobacteria;c__Actinobacteria;o__Actinomycetales;f__Micromonosporaceae;g__Actinoplanes;	7.13337e-05	3.0531e-09	2.25577e-05	0.000138209	1.75792e-08	5.41282e-05	0.289233	0.985129
k__Bacteria;p__Planctomycetes;c__Planctomycetia;o__Pirellulales;f__Pirellulaceae;g__A17;	7.13337e-05	1.90818e-09	1.78334e-05	0.000107001	5.1521e-09	2.93033e-05	0.338972	1
k__Bacteria;p__Bacteroidetes;c__Cytophagia;o__Cytophagales;f__Cytophagaceae;g__Hymenobacter;	5.79586e-05	4.98513e-09	2.88246e-05	0.000133751	1.66012e-08	5.2601e-05	0.236801	0.908445
k__Bacteria;p__Firmicutes;c__Bacilli;o__Bacillales;f__Paenibacillaceae;g__Ammoniphilus;	5.79586e-05	4.98513e-09	2.88246e-05	0.000120376	8.22905e-09	3.70339e-05	0.214835	0.908445
k__Bacteria;p__Proteobacteria;c__Alphaproteobacteria;o__Rhodospirillales;f__Rhodospirillaceae;g__Telmatospirillum;	5.79586e-05	3.84022e-09	2.5299e-05	6.68753e-05	6.22545e-09	3.22114e-05	0.846812	1
k__Bacteria;p__Actinobacteria;c__Actinobacteria;o__Actinomycetales;f__Nocardioidaceae;g__Aeromicrobium;	5.35003e-05	1.71737e-09	1.69183e-05	0.000628628	4.4902e-07	0.000273563	0.0521761	0.908445
k__Bacteria;p__Proteobacteria;c__Betaproteobacteria;o__Rhodocyclales;f__Rhodocyclaceae;g__Azospira;	5.35003e-05	1.71737e-08	5.35003e-05	2.67501e-05	1.14491e-09	1.38137e-05	0.672307	1
k__Bacteria;p__Actinobacteria;c__Actinobacteria;o__Actinomycetales;f__Nocardiaceae;g__Nocardia;	5.35003e-05	1.14491e-09	1.38137e-05	8.47087e-05	2.12286e-09	1.88098e-05	0.210591	0.908445
k__Bacteria;p__Proteobacteria;c__Betaproteobacteria;o__Procabacteriales;f__Procabacteriaceae;g__Procabacter;	5.35003e-05	1.43114e-09	1.54442e-05	1.78334e-05	4.77046e-10	8.91671e-06	0.0618352	0.908445
k__Bacteria;p__Firmicutes;c__Bacilli;o__Lactobacillales;f__Streptococcaceae;g__Streptococcus;	4.90419e-05	1.44306e-08	4.90419e-05	2.67501e-05	4.29342e-09	2.67501e-05	0.731568	1
k__Bacteria;p__Firmicutes;c__Bacilli;o__Bacillales;f__Paenibacillaceae;g__Cohnella;	4.90419e-05	9.27855e-09	3.93246e-05	6.68753e-05	4.79431e-09	2.82675e-05	0.753597	1
k__Bacteria;p__Verrucomicrobia;c__[Pedosphaerae];o__[Pedosphaerales];f__[Pedosphaeraceae];g__Pedosphaera;	4.90419e-05	3.26777e-09	2.33373e-05	5.79586e-05	2.12286e-09	1.88098e-05	0.795818	1
k__Bacteria;p__Actinobacteria;c__Actinobacteria;o__Actinomycetales;f__Geodermatophilaceae;g__Geodermatophilus;	4.90419e-05	4.12645e-09	2.62248e-05	4.45835e-05	1.90818e-10	5.63942e-06	0.888068	1
k__Bacteria;p__Nitrospirae;c__Nitrospira;o__Nitrospirales;f__FW;g__4-29;	4.45835e-05	4.19801e-09	2.64512e-05	4.45835e-05	1.90818e-09	1.78334e-05	0.967648	1
k__Bacteria;p__Proteobacteria;c__Gammaproteobacteria;o__Xanthomonadales;f__Xanthomonadaceae;g__Pseudoxanthomonas;	4.45835e-05	1.62196e-09	1.64416e-05	0.000111459	2.12286e-09	1.88098e-05	0.0166591	0.716341
k__Bacteria;p__Proteobacteria;c__Alphaproteobacteria;o__Rhizobiales;f__Hyphomicrobiaceae;g__Devosia;	4.45835e-05	1.90818e-09	1.78334e-05	3.12085e-05	5.84382e-09	3.12085e-05	0.749875	1
k__Bacteria;p__Bacteroidetes;c__Bacteroidia;o__Bacteroidales;f__Prevotellaceae;g__Prevotella;	4.45835e-05	5.91537e-09	3.1399e-05	5.79586e-05	8.13364e-09	3.68186e-05	0.808358	1
k__Bacteria;p__Proteobacteria;c__Gammaproteobacteria;o__Legionellales;f__Legionellaceae;g__Legionella;	4.45835e-05	3.62555e-09	2.45817e-05	4.90419e-05	1.83663e-09	1.74958e-05	0.898227	1
k__Bacteria;p__Actinobacteria;c__Actinobacteria;o__Actinomycetales;f__Intrasporangiaceae;g__Oryzihumus;	4.01252e-05	5.00899e-10	9.13691e-06	7.5792e-05	4.05489e-10	8.2208e-06	0.0102159	0.527141
k__Bacteria;p__Proteobacteria;c__Deltaproteobacteria;o__Myxococcales;f__Myxococcaceae;g__Myxococcus;	4.01252e-05	1.93204e-09	1.79445e-05	1.33751e-05	5.00899e-10	9.13691e-06	0.217523	0.908445
k__Bacteria;p__Actinobacteria;c__Actinobacteria;o__Actinomycetales;f__Microbacteriaceae;g__Agromyces;	4.01252e-05	1.64581e-09	1.65621e-05	6.2417e-05	1.62196e-09	1.64416e-05	0.377449	1
k__Bacteria;p__Firmicutes;c__Clostridia;o__Clostridiales;f__Lachnospiraceae;g__Coprococcus;	4.01252e-05	3.6494e-09	2.46624e-05	1.78334e-05	1.0495e-09	1.32256e-05	0.46729	1
k__Bacteria;p__Proteobacteria;c__Alphaproteobacteria;o__Rickettsiales;f__mitochondria;g__Vermamoeba;	4.01252e-05	4.50809e-09	2.74107e-05	5.35003e-05	8.58683e-10	1.1963e-05	0.697972	1
k__Bacteria;p__Proteobacteria;c__Deltaproteobacteria;o__Bdellovibrionales;f__Bacteriovoracaceae;g__Peredibacter;	4.01252e-05	7.87126e-10	1.14537e-05	4.90419e-05	1.26417e-09	1.45154e-05	0.675364	1
k__Bacteria;p__Actinobacteria;c__Actinobacteria;o__Actinomycetales;f__Nocardioidaceae;g__Kribbella;	3.56668e-05	1.0495e-09	1.32256e-05	0.000142667	1.90818e-09	1.78334e-05	0.0005	0.0952841
k__Bacteria;p__Proteobacteria;c__Betaproteobacteria;o__Neisseriales;f__Neisseriaceae;g__Neisseria;	3.56668e-05	7.63274e-09	3.56668e-05	1.33751e-05	1.07335e-09	1.33751e-05	0.600466	1
k__Bacteria;p__Proteobacteria;c__Alphaproteobacteria;o__Rhizobiales;f__Rhizobiaceae;g__Kaistia;	3.56668e-05	1.0495e-09	1.32256e-05	8.91671e-06	1.90818e-10	5.63942e-06	0.0786648	0.908445
k__Bacteria;p__Firmicutes;c__Clostridia;o__Clostridiales;f__Ruminococcaceae;g__Clostridium;	3.12085e-05	2.69531e-09	2.11948e-05	2.22918e-05	6.91717e-10	1.07371e-05	0.746801	1
k__Bacteria;p__Proteobacteria;c__Betaproteobacteria;o__Burkholderiales;f__Burkholderiaceae;g__Candidatus Glomeribacter;	3.12085e-05	6.91717e-10	1.07371e-05	4.45835e-05	2.19441e-09	1.91242e-05	0.584619	1
k__Bacteria;p__Actinobacteria;c__Actinobacteria;o__Actinomycetales;f__Pseudonocardiaceae;g__Actinomycetospora;	3.12085e-05	1.26417e-09	1.45154e-05	2.22918e-05	6.91717e-10	1.07371e-05	0.664602	1
k__Bacteria;p__Actinobacteria;c__Actinobacteria;o__Actinomycetales;f__Nocardiaceae;g__Rhodococcus;	2.67501e-05	1.14491e-09	1.38137e-05	2.22918e-05	9.77945e-10	1.27668e-05	0.828886	1
k__Bacteria;p__Nitrospirae;c__Nitrospira;o__Nitrospirales;f__Nitrospiraceae;g__JG37-AG-70;	2.67501e-05	2.86228e-09	2.18414e-05	7.13337e-05	2.76687e-09	2.14743e-05	0.167466	0.908445
k__Bacteria;p__Cyanobacteria;c__Chloroplast;o__Chlorophyta;f__Chlamydomonadaceae;g__Chlamydomonas;	2.67501e-05	5.72455e-10	9.76777e-06	2.67501e-05	5.72455e-10	9.76777e-06	0.969636	1
k__Bacteria;p__Firmicutes;c__Bacilli;o__Bacillales;f__Planococcaceae;g__Sporosarcina;	2.67501e-05	8.58683e-10	1.1963e-05	6.2417e-05	1.90818e-09	1.78334e-05	0.115386	0.908445
k__Bacteria;p__Proteobacteria;c__Alphaproteobacteria;o__Rickettsiales;f__Rickettsiaceae;g__Rickettsia;	2.22918e-05	9.77945e-10	1.27668e-05	0	0	0	0.0624986	0.908445
k__Bacteria;p__Bacteroidetes;c__Flavobacteriia;o__Flavobacteriales;f__[Weeksellaceae];g__Elizabethkingia;	2.22918e-05	9.77945e-10	1.27668e-05	4.45835e-05	9.35011e-09	3.9476e-05	0.629437	1
k__Bacteria;p__Proteobacteria;c__Alphaproteobacteria;o__Rickettsiales;f__mitochondria;g__Acanthamoeba;	2.22918e-05	1.26417e-09	1.45154e-05	1.33751e-05	5.00899e-10	9.13691e-06	0.72656	1
k__Bacteria;p__Firmicutes;c__Clostridia;o__Clostridiales;f__Peptostreptococcaceae;g__Tepidibacter;	2.22918e-05	1.83663e-09	1.74958e-05	4.01252e-05	7.87126e-10	1.14537e-05	0.44154	1
k__Bacteria;p__Firmicutes;c__Clostridia;o__Clostridiales;f__Peptococcaceae;g__WCHB1-84;	2.22918e-05	1.83663e-09	1.74958e-05	2.67501e-05	5.72455e-10	9.76777e-06	0.84096	1
k__Bacteria;p__Firmicutes;c__Clostridia;o__Clostridiales;f__Veillonellaceae;g__Pelosinus;	2.22918e-05	1.26417e-09	1.45154e-05	8.91671e-06	4.77046e-10	8.91671e-06	0.453121	1
k__Bacteria;p__Chlamydiae;c__Chlamydiia;o__Chlamydiales;f__Parachlamydiaceae;g__Candidatus Protochlamydia;	2.22918e-05	1.26417e-09	1.45154e-05	8.91671e-06	4.77046e-10	8.91671e-06	0.453121	1
k__Bacteria;p__Proteobacteria;c__Alphaproteobacteria;o__Rhodospirillales;f__Rhodospirillaceae;g__Magnetospirillum;	2.22918e-05	6.91717e-10	1.07371e-05	8.91671e-06	4.77046e-10	8.91671e-06	0.453121	1
k__Bacteria;p__Proteobacteria;c__Deltaproteobacteria;o__Syntrophobacterales;f__Syntrophaceae;g__Desulfobacca;	1.78334e-05	4.77046e-10	8.91671e-06	0	0	0	0.124998	0.908445
k__Bacteria;p__Proteobacteria;c__Gammaproteobacteria;o__Legionellales;f__Coxiellaceae;g__Rickettsiella;	1.78334e-05	7.63274e-10	1.12788e-05	0.000151584	2.65238e-08	6.64878e-05	0.0629773	0.908445
k__Bacteria;p__Bacteroidetes;c__Sphingobacteriia;o__Sphingobacteriales;f__Sphingobacteriaceae;g__Solitalea;	1.78334e-05	1.90818e-09	1.78334e-05	1.78334e-05	4.77046e-10	8.91671e-06	1	1
k__Archaea;p__Euryarchaeota;c__Methanomicrobia;o__Methanocellales;f__Methanocellaceae;g__Methanocella;	1.78334e-05	4.77046e-10	8.91671e-06	1.33751e-05	5.00899e-10	9.13691e-06	1	1
k__Bacteria;p__Proteobacteria;c__Betaproteobacteria;o__Hydrogenophilales;f__Hydrogenophilaceae;g__Thiobacillus;	1.78334e-05	1.90818e-09	1.78334e-05	0	0	0	0.124998	0.908445
k__Bacteria;p__Proteobacteria;c__Alphaproteobacteria;o__Rhizobiales;f__Rhodobiaceae;g__Afifella;	1.78334e-05	1.90818e-09	1.78334e-05	8.91671e-06	1.90818e-10	5.63942e-06	0.687498	1
k__Bacteria;p__Firmicutes;c__Clostridia;o__Clostridiales;f__Veillonellaceae;g__Veillonella;	1.78334e-05	1.90818e-09	1.78334e-05	8.91671e-06	1.90818e-10	5.63942e-06	0.687498	1
k__Bacteria;p__Proteobacteria;c__Alphaproteobacteria;o__Rhizobiales;f__Hyphomicrobiaceae;g__Parvibaculum;	1.78334e-05	1.0495e-09	1.32256e-05	2.22918e-05	4.05489e-10	8.2208e-06	1	1
k__Bacteria;p__Firmicutes;c__Clostridia;o__Clostridiales;f__Veillonellaceae;g__Propionispira;	1.78334e-05	1.0495e-09	1.32256e-05	0	0	0	0.124998	0.908445
k__Bacteria;p__Firmicutes;c__Bacilli;o__Bacillales;f__Paenibacillaceae;g__Thermobacillus;	1.78334e-05	4.77046e-10	8.91671e-06	1.33751e-05	1.07335e-09	1.33751e-05	1	1
k__Bacteria;p__Actinobacteria;c__Actinobacteria;o__Actinomycetales;f__Thermomonosporaceae;g__Actinomadura;	1.78334e-05	1.0495e-09	1.32256e-05	3.56668e-05	1.0495e-09	1.32256e-05	0.379864	1
k__Bacteria;p__Proteobacteria;c__Alphaproteobacteria;o__Rickettsiales;f__mitochondria;g__Saprolegnia;	1.78334e-05	1.0495e-09	1.32256e-05	1.78334e-05	1.0495e-09	1.32256e-05	1	1
k__Bacteria;p__Firmicutes;c__Clostridia;o__Clostridiales;f__Clostridiaceae;g__Oxobacter;	1.78334e-05	1.0495e-09	1.32256e-05	0	0	0	0.124998	0.908445
k__Bacteria;p__Proteobacteria;c__Gammaproteobacteria;o__Xanthomonadales;f__Xanthomonadaceae;g__Rhodanobacter;	1.33751e-05	5.00899e-10	9.13691e-06	1.33751e-05	5.00899e-10	9.13691e-06	1	1
k__Bacteria;p__Actinobacteria;c__Actinobacteria;o__Actinomycetales;f__Kineosporiaceae;g__Kineococcus;	1.33751e-05	2.14671e-10	5.98151e-06	0	0	0	0.249998	0.908445
k__Bacteria;p__Bacteroidetes;c__Cytophagia;o__Cytophagales;f__Cytophagaceae;g__Emticicia;	1.33751e-05	1.07335e-09	1.33751e-05	5.79586e-05	4.98513e-09	2.88246e-05	0.182233	0.908445
k__Bacteria;p__Verrucomicrobia;c__[Spartobacteria];o__[Chthoniobacterales];f__[Chthoniobacteraceae];g__heteroC45_4W;	1.33751e-05	1.07335e-09	1.33751e-05	4.45835e-05	2.48064e-09	2.03332e-05	0.231358	0.908445
k__Bacteria;p__Firmicutes;c__Bacilli;o__Bacillales;f__Thermoactinomycetaceae;g__Planifilum;	1.33751e-05	5.00899e-10	9.13691e-06	1.78334e-05	1.90818e-09	1.78334e-05	1	1
k__Bacteria;p__Actinobacteria;c__Actinobacteria;o__Actinomycetales;f__Micrococcaceae;g__Rothia;	1.33751e-05	1.07335e-09	1.33751e-05	0	0	0	0.249998	0.908445
k__Bacteria;p__Firmicutes;c__Bacilli;o__Bacillales;f__Bacillaceae;g__Terribacillus;	1.33751e-05	1.07335e-09	1.33751e-05	1.33751e-05	5.00899e-10	9.13691e-06	1	1
k__Bacteria;p__Firmicutes;c__Bacilli;o__Bacillales;f__Paenibacillaceae;g__Aneurinibacillus;	1.33751e-05	1.07335e-09	1.33751e-05	8.91671e-06	4.77046e-10	8.91671e-06	1	1
k__Bacteria;p__Firmicutes;c__Clostridia;o__Thermoanaerobacterales;f__Thermoanaerobacteraceae;g__Thermacetogenium;	1.33751e-05	1.07335e-09	1.33751e-05	0	0	0	0.249998	0.908445
k__Bacteria;p__Firmicutes;c__Clostridia;o__Clostridiales;f__Veillonellaceae;g__BSV43;	1.33751e-05	5.00899e-10	9.13691e-06	0	0	0	0.249998	0.908445
k__Bacteria;p__Actinobacteria;c__Actinobacteria;o__Actinomycetales;f__Thermomonosporaceae;g__Actinocorallia;	8.91671e-06	1.90818e-10	5.63942e-06	2.67501e-05	8.58683e-10	1.1963e-05	0.20367	0.908445
k__Bacteria;p__Proteobacteria;c__Alphaproteobacteria;o__Rhodospirillales;f__Rhodospirillaceae;g__Inquilinus;	8.91671e-06	4.77046e-10	8.91671e-06	1.78334e-05	7.63274e-10	1.12788e-05	0.687498	1
k__Archaea;p__Euryarchaeota;c__Methanobacteria;o__Methanobacteriales;f__Methanobacteriaceae;g__Methanobacterium;	8.91671e-06	1.90818e-10	5.63942e-06	0	0	0	0.499999	1
k__Bacteria;p__Proteobacteria;c__Deltaproteobacteria;o__Myxococcales;f__Nannocystaceae;g__Nannocystis;	8.91671e-06	4.77046e-10	8.91671e-06	2.67501e-05	5.72455e-10	9.76777e-06	0.20367	0.908445
k__Archaea;p__Euryarchaeota;c__Methanomicrobia;o__Methanosarcinales;f__Methanosaetaceae;g__Methanosaeta;	8.91671e-06	1.90818e-10	5.63942e-06	4.45835e-06	1.19262e-10	4.45835e-06	1	1
k__Bacteria;p__Firmicutes;c__Bacilli;o__Bacillales;f__Thermoactinomycetaceae;g__Shimazuella;	8.91671e-06	1.90818e-10	5.63942e-06	4.45835e-06	1.19262e-10	4.45835e-06	1	1
k__Bacteria;p__Proteobacteria;c__Alphaproteobacteria;o__Rhodospirillales;f__Rhodospirillaceae;g__Phaeospirillum;	8.91671e-06	1.90818e-10	5.63942e-06	1.78334e-05	1.0495e-09	1.32256e-05	0.687498	1
k__Bacteria;p__Proteobacteria;c__Gammaproteobacteria;o__Pseudomonadales;f__Moraxellaceae;g__Enhydrobacter;	8.91671e-06	4.77046e-10	8.91671e-06	1.78334e-05	1.0495e-09	1.32256e-05	0.687498	1
k__Bacteria;p__Bacteroidetes;c__Cytophagia;o__Cytophagales;f__[Amoebophilaceae];g__Candidatus Amoebophilus;	8.91671e-06	4.77046e-10	8.91671e-06	4.45835e-06	1.19262e-10	4.45835e-06	1	1
k__Bacteria;p__Proteobacteria;c__Alphaproteobacteria;o__Rhizobiales;f__Hyphomicrobiaceae;g__Pedomicrobium;	8.91671e-06	4.77046e-10	8.91671e-06	0	0	0	0.499999	1
k__Bacteria;p__Firmicutes;c__Bacilli;o__Bacillales;f__Bacillaceae;g__Oceanobacillus;	8.91671e-06	4.77046e-10	8.91671e-06	0	0	0	0.499999	1
k__Bacteria;p__Proteobacteria;c__Deltaproteobacteria;o__Syntrophobacterales;f__Syntrophaceae;g__Desulfomonile;	8.91671e-06	4.77046e-10	8.91671e-06	4.45835e-06	1.19262e-10	4.45835e-06	1	1
k__Bacteria;p__Proteobacteria;c__Alphaproteobacteria;o__Rickettsiales;f__mitochondria;g__Syntrichia;	8.91671e-06	4.77046e-10	8.91671e-06	0	0	0	0.499999	1
k__Bacteria;p__Proteobacteria;c__Gammaproteobacteria;o__Enterobacteriales;f__Enterobacteriaceae;g__Escherichia;	4.45835e-06	1.19262e-10	4.45835e-06	4.01252e-05	3.07695e-09	2.26456e-05	0.142176	0.908445
k__Bacteria;p__Proteobacteria;c__Deltaproteobacteria;o__Syntrophobacterales;f__Syntrophobacteraceae;g__Syntrophobacter;	4.45835e-06	1.19262e-10	4.45835e-06	8.91671e-06	4.77046e-10	8.91671e-06	1	1
k__Bacteria;p__Actinobacteria;c__Actinobacteria;o__Actinomycetales;f__Promicromonosporaceae;g__Cellulosimicrobium;	4.45835e-06	1.19262e-10	4.45835e-06	4.90419e-05	3.26777e-09	2.33373e-05	0.0761023	0.908445
k__Bacteria;p__Proteobacteria;c__Deltaproteobacteria;o__Myxococcales;f__Polyangiaceae;g__Sorangium;	4.45835e-06	1.19262e-10	4.45835e-06	4.45835e-05	3.62555e-09	2.45817e-05	0.126341	0.908445
k__Bacteria;p__Firmicutes;c__Bacilli;o__Bacillales;f__Thermoactinomycetaceae;g__Thermoactinomyces;	4.45835e-06	1.19262e-10	4.45835e-06	1.33751e-05	5.00899e-10	9.13691e-06	0.624998	1
k__Bacteria;p__Actinobacteria;c__Actinobacteria;o__Actinomycetales;f__Cellulomonadaceae;g__Cellulomonas;	4.45835e-06	1.19262e-10	4.45835e-06	0	0	0	1	1
k__Bacteria;p__Cyanobacteria;c__Chloroplast;o__Chlorophyta;f__Chlamydomonadaceae;g__Oophila;	4.45835e-06	1.19262e-10	4.45835e-06	2.22918e-05	1.26417e-09	1.45154e-05	0.218747	0.908445
k__Bacteria;p__Proteobacteria;c__Alphaproteobacteria;o__Rhizobiales;f__Phyllobacteriaceae;g__Aminobacter;	4.45835e-06	1.19262e-10	4.45835e-06	0	0	0	1	1
k__Bacteria;p__Nitrospirae;c__Nitrospira;o__Nitrospirales;f__[Thermodesulfovibrionaceae];g__GOUTA19;	4.45835e-06	1.19262e-10	4.45835e-06	2.22918e-05	6.91717e-10	1.07371e-05	0.218747	0.908445
k__Bacteria;p__Bacteroidetes;c__Cytophagia;o__Cytophagales;f__Cytophagaceae;g__Larkinella;	4.45835e-06	1.19262e-10	4.45835e-06	0	0	0	1	1
k__Bacteria;p__Firmicutes;c__Clostridia;o__Clostridiales;f__Peptococcaceae;g__Desulfotomaculum;	4.45835e-06	1.19262e-10	4.45835e-06	4.45835e-06	1.19262e-10	4.45835e-06	1	1
k__Bacteria;p__Armatimonadetes;c__Chthonomonadetes;o__Chthonomonadales;f__Chthonomonadaceae;g__Chthonomonas;	4.45835e-06	1.19262e-10	4.45835e-06	0	0	0	1	1
k__Bacteria;p__Proteobacteria;c__Gammaproteobacteria;o__Methylococcales;f__Methylococcaceae;g__Methylocaldum;	4.45835e-06	1.19262e-10	4.45835e-06	0	0	0	1	1
k__Bacteria;p__Cyanobacteria;c__Synechococcophycideae;o__Pseudanabaenales;f__Pseudanabaenaceae;g__Leptolyngbya;	4.45835e-06	1.19262e-10	4.45835e-06	4.45835e-06	1.19262e-10	4.45835e-06	1	1
k__Bacteria;p__Proteobacteria;c__Deltaproteobacteria;o__Desulfobacterales;f__Desulfobacteraceae;g__Desulfococcus;	4.45835e-06	1.19262e-10	4.45835e-06	0	0	0	1	1
k__Bacteria;p__Firmicutes;c__Clostridia;o__Clostridiales;f__Lachnospiraceae;g__Epulopiscium;	4.45835e-06	1.19262e-10	4.45835e-06	0	0	0	1	1
k__Bacteria;p__Firmicutes;c__Clostridia;o__Clostridiales;f__Caldicoprobacteraceae;g__Caldicoprobacter;	4.45835e-06	1.19262e-10	4.45835e-06	0	0	0	1	1
k__Bacteria;p__Acidobacteria;c__Acidobacteriia;o__Acidobacteriales;f__Acidobacteriaceae;g__Edaphobacter;	4.45835e-06	1.19262e-10	4.45835e-06	0	0	0	1	1
k__Bacteria;p__Firmicutes;c__Bacilli;o__Bacillales;f__[Exiguobacteraceae];g__Exiguobacterium;	0	0	0	5.79586e-05	1.83663e-09	1.74958e-05	0.00501705	0.323599
k__Bacteria;p__Actinobacteria;c__Actinobacteria;o__Actinomycetales;f__Streptosporangiaceae;g__Streptosporangium;	0	0	0	1.33751e-05	5.00899e-10	9.13691e-06	0.249998	0.908445
k__Bacteria;p__Proteobacteria;c__Alphaproteobacteria;o__Sphingomonadales;f__Sphingomonadaceae;g__Sphingobium;	0	0	0	5.35003e-05	8.87306e-09	3.84557e-05	0.186881	0.908445
k__Archaea;p__Euryarchaeota;c__Methanomicrobia;o__Methanosarcinales;f__Methanosarcinaceae;g__Methanosarcina;	0	0	0	0	0	0	1	1
k__Bacteria;p__Planctomycetes;c__[Brocadiae];o__Brocadiales;f__Brocadiaceae;g__Kuenenia;	0	0	0	0	0	0	1	1
k__Bacteria;p__Proteobacteria;c__Gammaproteobacteria;o__Legionellales;f__Coxiellaceae;g__Coxiella;	0	0	0	4.45835e-06	1.19262e-10	4.45835e-06	1	1
k__Bacteria;p__Proteobacteria;c__Deltaproteobacteria;o__Myxococcales;f__Nannocystaceae;g__Plesiocystis;	0	0	0	1.33751e-05	5.00899e-10	9.13691e-06	0.249998	0.908445
k__Bacteria;p__Actinobacteria;c__Thermoleophilia;o__Solirubrobacterales;f__Patulibacteraceae;g__Patulibacter;	0	0	0	0	0	0	1	1
k__Bacteria;p__Proteobacteria;c__Deltaproteobacteria;o__Myxococcales;f__Polyangiaceae;g__Chondromyces;	0	0	0	3.12085e-05	1.83663e-09	1.74958e-05	0.0916534	0.908445
k__Bacteria;p__Proteobacteria;c__Alphaproteobacteria;o__Rhodobacterales;f__Rhodobacteraceae;g__Rhodobacter;	0	0	0	0	0	0	1	1
k__Bacteria;p__Proteobacteria;c__Deltaproteobacteria;o__Desulfovibrionales;f__Desulfovibrionaceae;g__Desulfovibrio;	0	0	0	1.33751e-05	1.07335e-09	1.33751e-05	0.249998	0.908445
k__Bacteria;p__Proteobacteria;c__Alphaproteobacteria;o__Rickettsiales;f__mitochondria;g__Malawimonas;	0	0	0	4.45835e-06	1.19262e-10	4.45835e-06	1	1
k__Bacteria;p__Actinobacteria;c__Acidimicrobiia;o__Acidimicrobiales;f__Iamiaceae;g__Iamia;	0	0	0	2.22918e-05	9.77945e-10	1.27668e-05	0.0624986	0.908445
k__Bacteria;p__Chloroflexi;c__Anaerolineae;o__Caldilineales;f__Caldilineaceae;g__Caldilinea;	0	0	0	4.45835e-06	1.19262e-10	4.45835e-06	1	1
k__Bacteria;p__Proteobacteria;c__Epsilonproteobacteria;o__Campylobacterales;f__Campylobacteraceae;g__Arcobacter;	0	0	0	0	0	0	1	1
k__Bacteria;p__Chlamydiae;c__Chlamydiia;o__Chlamydiales;f__Parachlamydiaceae;g__Parachlamydia;	0	0	0	0	0	0	1	1
k__Bacteria;p__Proteobacteria;c__Gammaproteobacteria;o__Legionellales;f__Legionellaceae;g__Tatlockia;	0	0	0	0	0	0	1	1
k__Bacteria;p__Firmicutes;c__Clostridia;o__Clostridiales;f__Syntrophomonadaceae;g__Syntrophomonas;	0	0	0	4.45835e-06	1.19262e-10	4.45835e-06	1	1
k__Bacteria;p__Firmicutes;c__Clostridia;o__Clostridiales;f__Symbiobacteriaceae;g__Symbiobacterium;	0	0	0	0	0	0	1	1
k__Bacteria;p__Planctomycetes;c__Planctomycetia;o__Gemmatales;f__Isosphaeraceae;g__Singulisphaera;	0	0	0	8.91671e-06	4.77046e-10	8.91671e-06	0.499999	1
k__Bacteria;p__Proteobacteria;c__Alphaproteobacteria;o__Rhodobacterales;f__Rhodobacteraceae;g__Paracoccus;	0	0	0	2.22918e-05	6.91717e-10	1.07371e-05	0.0624986	0.908445
k__Bacteria;p__Bacteroidetes;c__Bacteroidia;o__Bacteroidales;f__Porphyromonadaceae;g__Porphyromonas;	0	0	0	8.91671e-06	4.77046e-10	8.91671e-06	0.499999	1
k__Bacteria;p__Gemmatimonadetes;c__Gemmatimonadetes;o__Gemmatimonadales;f__Gemmatimonadaceae;g__Gemmatimonas;	0	0	0	4.45835e-06	1.19262e-10	4.45835e-06	1	1
k__Bacteria;p__Proteobacteria;c__Deltaproteobacteria;o__Desulfobacterales;f__Desulfobulbaceae;g__Desulfotalea;	0	0	0	8.91671e-06	4.77046e-10	8.91671e-06	0.499999	1
k__Bacteria;p__Firmicutes;c__Bacilli;o__Bacillales;f__Bacillaceae;g__Virgibacillus;	0	0	0	0	0	0	1	1
k__Bacteria;p__Tenericutes;c__Mollicutes;o__Mycoplasmatales;f__Mycoplasmataceae;g__Mycoplasma;	0	0	0	8.91671e-06	4.77046e-10	8.91671e-06	0.499999	1
k__Bacteria;p__Cyanobacteria;c__Chloroplast;o__Chlorophyta;f__Chlamydomonadaceae;g__Dunaliella;	0	0	0	8.91671e-06	4.77046e-10	8.91671e-06	0.499999	1
k__Bacteria;p__Firmicutes;c__Bacilli;o__Bacillales;f__Thermoactinomycetaceae;g__Laceyella;	0	0	0	0	0	0	1	1
k__Bacteria;p__Firmicutes;c__Clostridia;o__Clostridiales;f__Peptostreptococcaceae;g__[Clostridium];	0	0	0	0	0	0	1	1
k__Bacteria;p__Proteobacteria;c__Betaproteobacteria;o__Rhodocyclales;f__Rhodocyclaceae;g__Petrobacter;	0	0	0	4.45835e-06	1.19262e-10	4.45835e-06	1	1
k__Bacteria;p__Firmicutes;c__Clostridia;o__Clostridiales;f__Veillonellaceae;g__Anaerospora;	0	0	0	0	0	0	1	1
k__Bacteria;p__Actinobacteria;c__Actinobacteria;o__Actinomycetales;f__Streptosporangiaceae;g__Nonomuraea;	0	0	0	4.45835e-06	1.19262e-10	4.45835e-06	1	1
k__Bacteria;p__Cyanobacteria;c__Nostocophycideae;o__Nostocales;f__Nostocaceae;g__Trichormus;	0	0	0	0	0	0	1	1
k__Bacteria;p__Proteobacteria;c__Gammaproteobacteria;o__Aeromonadales;f__Aeromonadaceae;g__Tolumonas;	0	0	0	4.45835e-06	1.19262e-10	4.45835e-06	1	1
k__Bacteria;p__Actinobacteria;c__Actinobacteria;o__Actinomycetales;f__Gordoniaceae;g__Gordonia;	0	0	0	0	0	0	1	1
k__Bacteria;p__Nitrospirae;c__Nitrospira;o__Nitrospirales;f__[Thermodesulfovibrionaceae];g__LCP-6;	0	0	0	0	0	0	1	1

## Sheet: HC3CRt-vs-Z31CRt.test
S28 Table. Relative abundances of bacterial genera at the flowering stage （sheet 3）
Taxa	mean of HC3CRt	variance of HC3CRt	standard error of HC3CRt	mean of Z31CRt	variance of Z31CRt	standard error of Z31CRt	p-value	q value
Others	0.665296	4.64268e-05	0.00340686	0.681928	0.000681376	0.0130516	0.268193	1
k__Bacteria;p__Proteobacteria;c__Alphaproteobacteria;o__Rickettsiales;f__mitochondria;g__Lupinus;	0.293496	0.000122645	0.00553727	0.266879	0.000188688	0.00686819	0.0149036	0.961283
k__Bacteria;p__Proteobacteria;c__Gammaproteobacteria;o__Enterobacteriales;f__Enterobacteriaceae;g__Enterobacter;	0.00615253	5.15339e-05	0.00358935	0.00145119	7.78718e-07	0.000441225	0.241193	1
k__Bacteria;p__Actinobacteria;c__Actinobacteria;o__Actinomycetales;f__Micrococcaceae;g__Arthrobacter;	0.0058449	3.80444e-07	0.000308401	0.00643341	2.42704e-05	0.00246325	0.839916	1
k__Bacteria;p__Proteobacteria;c__Alphaproteobacteria;o__Rhizobiales;f__Bradyrhizobiaceae;g__Bradyrhizobium;	0.00479496	6.82862e-06	0.00130658	0.00691491	3.89959e-05	0.00312233	0.587446	1
k__Bacteria;p__Actinobacteria;c__Actinobacteria;o__Actinomycetales;f__Streptomycetaceae;g__Streptomyces;	0.00331033	2.24802e-06	0.00074967	0.00294251	6.36857e-07	0.000399017	0.706434	1
k__Bacteria;p__Proteobacteria;c__Betaproteobacteria;o__Burkholderiales;f__Oxalobacteraceae;g__Ralstonia;	0.00209988	6.2994e-07	0.000396844	0.0017187	2.9881e-07	0.000273317	0.494072	1
k__Bacteria;p__Proteobacteria;c__Alphaproteobacteria;o__Rhizobiales;f__Rhizobiaceae;g__Agrobacterium;	0.00174545	7.3006e-07	0.000427218	0.00383864	4.41435e-06	0.00105052	0.0906506	1
k__Bacteria;p__Proteobacteria;c__Betaproteobacteria;o__Burkholderiales;f__Burkholderiaceae;g__Burkholderia;	0.00169195	1.34229e-07	0.000183186	0.00287564	6.39695e-06	0.00126461	0.426711	1
k__Bacteria;p__Proteobacteria;c__Alphaproteobacteria;o__Rhizobiales;f__Rhizobiaceae;g__Rhizobium;	0.00159163	8.33161e-07	0.000456388	0.00207982	2.39179e-07	0.00024453	0.418157	1
k__Bacteria;p__Firmicutes;c__Bacilli;o__Bacillales;f__Bacillaceae;g__Bacillus;	0.00145788	7.41091e-07	0.000430433	0.00124388	4.14315e-07	0.000321836	0.721988	1
k__Bacteria;p__Proteobacteria;c__Gammaproteobacteria;o__Pseudomonadales;f__Moraxellaceae;g__Acinetobacter;	0.00145119	7.52004e-07	0.000433591	0.00423321	2.38534e-05	0.002442	0.316205	1
k__Bacteria;p__Proteobacteria;c__Gammaproteobacteria;o__Pseudomonadales;f__Pseudomonadaceae;g__Pseudomonas;	0.00126394	3.66073e-07	0.00030252	0.00462777	3.68375e-06	0.000959655	0.00946988	0.961283
k__Bacteria;p__Proteobacteria;c__Alphaproteobacteria;o__Sphingomonadales;f__Sphingomonadaceae;g__Sphingomonas;	0.000862692	1.78296e-08	6.67638e-05	0.000662066	1.71916e-07	0.000207313	0.432217	1
k__Bacteria;p__Proteobacteria;c__Alphaproteobacteria;o__Caulobacterales;f__Caulobacteraceae;g__Phenylobacterium;	0.000755691	1.75732e-07	0.000209602	0.000775754	2.0513e-08	7.16118e-05	0.92694	1
k__Bacteria;p__Proteobacteria;c__Alphaproteobacteria;o__Rickettsiales;f__mitochondria;g__Pythium;	0.000628628	7.48247e-07	0.000432506	0.000635316	1.03698e-07	0.000161011	0.947313	1
k__Bacteria;p__Proteobacteria;c__Betaproteobacteria;o__Burkholderiales;f__Comamonadaceae;g__Methylibium;	0.000561753	8.58683e-09	4.63326e-05	0.000856004	1.86048e-07	0.000215666	0.228614	1
k__Bacteria;p__Proteobacteria;c__Alphaproteobacteria;o__Sphingomonadales;f__Sphingomonadaceae;g__Kaistobacter;	0.00046144	9.24277e-09	4.80697e-05	0.000300939	2.73705e-08	8.27202e-05	0.125747	1
k__Bacteria;p__Proteobacteria;c__Alphaproteobacteria;o__Rhodospirillales;f__Rhodospirillaceae;g__Azospirillum;	0.00046144	2.48243e-07	0.00024912	0.000394564	4.88376e-08	0.000110496	0.831566	1
k__Bacteria;p__Proteobacteria;c__Betaproteobacteria;o__Burkholderiales;f__Oxalobacteraceae;g__Janthinobacterium;	0.000367814	6.45801e-08	0.000127063	0.000214001	5.24751e-09	3.62198e-05	0.301735	1
k__Bacteria;p__Proteobacteria;c__Alphaproteobacteria;o__Rhizobiales;f__Methylobacteriaceae;g__Methylobacterium;	0.000361127	7.27495e-08	0.000134861	0.000214001	1.86048e-08	6.81997e-05	0.404964	1
k__Bacteria;p__Bacteroidetes;c__[Saprospirae];o__[Saprospirales];f__Chitinophagaceae;g__Niastella;	0.000294251	3.86407e-08	9.82862e-05	0.000655378	5.98693e-08	0.000122341	0.0532169	1
k__Bacteria;p__Proteobacteria;c__Alphaproteobacteria;o__Caulobacterales;f__Caulobacteraceae;g__Caulobacter;	0.000294251	2.00359e-08	7.07742e-05	0.000394564	1.04652e-07	0.00016175	0.616578	1
k__Bacteria;p__Proteobacteria;c__Alphaproteobacteria;o__Rhizobiales;f__Phyllobacteriaceae;g__Mesorhizobium;	0.000267501	4.77046e-09	3.45343e-05	0.000454752	4.67505e-08	0.000108109	0.135904	1
k__Bacteria;p__Actinobacteria;c__Actinobacteria;o__Actinomycetales;f__Kineosporiaceae;g__Kineococcus;	0.000260814	9.36799e-08	0.000153036	5.35003e-05	1.90818e-09	2.18414e-05	0.226361	1
k__Bacteria;p__Proteobacteria;c__Alphaproteobacteria;o__Sphingomonadales;f__Sphingomonadaceae;g__Novosphingobium;	0.000234064	1.78296e-08	6.67638e-05	0.000374502	3.00539e-08	8.66803e-05	0.245651	1
k__Bacteria;p__Proteobacteria;c__Betaproteobacteria;o__Burkholderiales;f__Oxalobacteraceae;g__Cupriavidus;	0.000227376	9.77945e-09	4.94455e-05	0.000414627	1.26417e-08	5.62177e-05	0.0380241	1
k__Bacteria;p__Proteobacteria;c__Alphaproteobacteria;o__Rhizobiales;f__Xanthobacteraceae;g__Labrys;	0.000207313	2.08708e-09	2.28423e-05	0.000314314	8.79554e-08	0.000148286	0.52312	1
k__Bacteria;p__Bacteroidetes;c__[Saprospirae];o__[Saprospirales];f__Chitinophagaceae;g__Flavisolibacter;	0.000187251	2.28982e-08	7.56608e-05	0.000240751	5.48603e-08	0.000117111	0.72947	1
k__Bacteria;p__Firmicutes;c__Bacilli;o__Bacillales;f__Paenibacillaceae;g__Paenibacillus;	0.000167188	7.33459e-09	4.28211e-05	0.000307626	2.12286e-08	7.28501e-05	0.134205	1
k__Bacteria;p__Bacteroidetes;c__[Saprospirae];o__[Saprospirales];f__Chitinophagaceae;g__Chitinophaga;	0.000160501	8.10979e-09	4.50272e-05	0.000180563	4.59753e-08	0.000107209	0.891554	1
k__Bacteria;p__Proteobacteria;c__Gammaproteobacteria;o__Oceanospirillales;f__Halomonadaceae;g__Halomonas;	0.000160501	1.76507e-08	6.6428e-05	0.000100313	6.55939e-10	1.28056e-05	0.444434	1
k__Bacteria;p__Acidobacteria;c__Acidobacteriia;o__Acidobacteriales;f__Koribacteraceae;g__Candidatus Koribacter;	0.000127063	2.56412e-09	2.53186e-05	8.69379e-05	1.61003e-09	2.00626e-05	0.262614	1
k__Bacteria;p__Verrucomicrobia;c__Opitutae;o__Opitutales;f__Opitutaceae;g__Opitutus;	0.000127063	4.94935e-09	3.51758e-05	0.000120376	6.91717e-09	4.15848e-05	0.913289	1
k__Bacteria;p__Proteobacteria;c__Alphaproteobacteria;o__Rhizobiales;f__Hyphomicrobiaceae;g__Rhodoplanes;	0.000127063	6.85754e-09	4.14051e-05	0.000314314	1.25821e-08	5.6085e-05	0.0282892	1
k__Bacteria;p__Bacteroidetes;c__Flavobacteriia;o__Flavobacteriales;f__[Weeksellaceae];g__Chryseobacterium;	0.000120376	1.78892e-08	6.68753e-05	0.000227376	2.74302e-08	8.28103e-05	0.360566	1
k__Bacteria;p__Proteobacteria;c__Gammaproteobacteria;o__Xanthomonadales;f__Xanthomonadaceae;g__Stenotrophomonas;	0.000120376	4.53194e-09	3.36598e-05	0.000227376	1.45499e-08	6.03115e-05	0.156687	1
k__Bacteria;p__Acidobacteria;c__Solibacteres;o__Solibacterales;f__Solibacteraceae;g__Candidatus Solibacter;	0.000100313	7.81163e-09	4.41917e-05	4.01252e-05	2.38523e-10	7.7221e-06	0.224795	1
k__Bacteria;p__Proteobacteria;c__Alphaproteobacteria;o__Rhizobiales;f__Hyphomicrobiaceae;g__Hyphomicrobium;	0.000100313	2.56412e-09	2.53186e-05	4.01252e-05	7.15569e-10	1.33751e-05	0.0666145	1
k__Bacteria;p__Proteobacteria;c__Alphaproteobacteria;o__Rhizobiales;f__Brucellaceae;g__Ochrobactrum;	0.000100313	4.47231e-09	3.34377e-05	0.000127063	1.01969e-08	5.04898e-05	0.702169	1
k__Bacteria;p__Planctomycetes;c__Planctomycetia;o__Gemmatales;f__Gemmataceae;g__Gemmata;	9.36254e-05	1.19262e-09	1.72671e-05	0.000234064	3.73885e-08	9.66805e-05	0.186373	1
k__Bacteria;p__Actinobacteria;c__Actinobacteria;o__Actinomycetales;f__Nocardioidaceae;g__Nocardioides;	9.36254e-05	8.34831e-09	4.56845e-05	0.000187251	4.77046e-09	3.45343e-05	0.138361	1
k__Bacteria;p__Actinobacteria;c__Actinobacteria;o__Actinomycetales;f__Mycobacteriaceae;g__Mycobacterium;	9.36254e-05	1.19262e-09	1.72671e-05	0.000120376	1.35958e-08	5.83006e-05	0.703193	1
k__Bacteria;p__Proteobacteria;c__Alphaproteobacteria;o__Caulobacterales;f__Caulobacteraceae;g__Asticcacaulis;	9.36254e-05	4.05489e-09	3.1839e-05	5.35003e-05	1.14491e-08	5.35003e-05	0.550386	1
k__Bacteria;p__Proteobacteria;c__Gammaproteobacteria;o__Enterobacteriales;f__Enterobacteriaceae;g__Escherichia;	8.69379e-05	7.81163e-09	4.41917e-05	8.69379e-05	1.49673e-08	6.11705e-05	0.957916	1
k__Bacteria;p__Planctomycetes;c__[Brocadiae];o__Brocadiales;f__Brocadiaceae;g__Kuenenia;	8.69379e-05	1.01969e-08	5.04898e-05	8.69379e-05	1.13298e-09	1.68299e-05	0.957916	1
k__Bacteria;p__Actinobacteria;c__Actinobacteria;o__Actinomycetales;f__Micrococcaceae;g__Sinomonas;	8.02504e-05	4.29342e-09	3.27621e-05	0	0	0	0.0404819	1
k__Bacteria;p__Proteobacteria;c__Gammaproteobacteria;o__Alteromonadales;f__Shewanellaceae;g__Shewanella;	8.02504e-05	3.33932e-09	2.88934e-05	7.35628e-05	3.51822e-09	2.96573e-05	0.897771	1
k__Bacteria;p__Actinobacteria;c__Actinobacteria;o__Actinomycetales;f__Micromonosporaceae;g__Actinoplanes;	7.35628e-05	3.04117e-09	2.75734e-05	5.35003e-05	2.38523e-09	2.44194e-05	0.634434	1
k__Bacteria;p__Proteobacteria;c__Betaproteobacteria;o__Burkholderiales;f__Comamonadaceae;g__Rubrivivax;	6.68753e-05	5.00899e-09	3.53871e-05	0.000193938	5.21769e-08	0.000114211	0.333157	1
k__Bacteria;p__Actinobacteria;c__Actinobacteria;o__Actinomycetales;f__Microbacteriaceae;g__Cryocola;	6.68753e-05	2.14671e-09	2.31663e-05	2.00626e-05	6.55939e-10	1.28056e-05	0.102373	1
k__Bacteria;p__Verrucomicrobia;c__[Spartobacteria];o__[Chthoniobacterales];f__[Chthoniobacteraceae];g__DA101;	6.01878e-05	1.13298e-09	1.68299e-05	3.34377e-05	1.61003e-09	2.00626e-05	0.35059	1
k__Bacteria;p__Proteobacteria;c__Betaproteobacteria;o__Burkholderiales;f__Comamonadaceae;g__Comamonas;	6.01878e-05	7.81163e-09	4.41917e-05	0.000214001	2.14671e-08	7.32582e-05	0.0963012	1
k__Bacteria;p__Proteobacteria;c__Gammaproteobacteria;o__Xanthomonadales;f__Sinobacteraceae;g__Steroidobacter;	6.01878e-05	1.06739e-08	5.16573e-05	4.68127e-05	2.08708e-09	2.28423e-05	0.840241	1
k__Bacteria;p__Bacteroidetes;c__Cytophagia;o__Cytophagales;f__Cytophagaceae;g__Hymenobacter;	6.01878e-05	4.94935e-09	3.51758e-05	2.00626e-05	1.61003e-09	2.00626e-05	0.393651	1
k__Bacteria;p__Proteobacteria;c__Betaproteobacteria;o__Rhodocyclales;f__Rhodocyclaceae;g__Azoarcus;	4.68127e-05	1.13298e-09	1.68299e-05	1.33751e-05	7.15569e-10	1.33751e-05	0.151542	1
k__Bacteria;p__Firmicutes;c__Bacilli;o__Bacillales;f__Alicyclobacillaceae;g__Alicyclobacillus;	4.68127e-05	2.08708e-09	2.28423e-05	6.68753e-06	1.78892e-10	6.68753e-06	0.119253	1
k__Archaea;p__Crenarchaeota;c__Thaumarchaeota;o__Nitrososphaerales;f__Nitrososphaeraceae;g__Candidatus Nitrososphaera;	4.01252e-05	2.62375e-09	2.56113e-05	1.33751e-05	2.38523e-10	7.7221e-06	0.383048	1
k__Bacteria;p__Firmicutes;c__Bacilli;o__Bacillales;f__[Exiguobacteraceae];g__Exiguobacterium;	4.01252e-05	2.62375e-09	2.56113e-05	0.00126394	5.03397e-06	0.00112183	0.322482	1
k__Bacteria;p__Actinobacteria;c__Actinobacteria;o__Actinomycetales;f__Intrasporangiaceae;g__Phycicoccus;	4.01252e-05	1.19262e-09	1.72671e-05	9.36254e-05	2.14671e-09	2.31663e-05	0.0893976	1
k__Bacteria;p__Proteobacteria;c__Betaproteobacteria;o__Burkholderiales;f__Alcaligenaceae;g__Achromobacter;	4.01252e-05	6.44012e-09	4.01252e-05	9.36254e-05	9.77945e-09	4.94455e-05	0.471253	1
k__Bacteria;p__Actinobacteria;c__Actinobacteria;o__Actinomycetales;f__Micromonosporaceae;g__Pilimelia;	3.34377e-05	1.61003e-09	2.00626e-05	2.00626e-05	6.55939e-10	1.28056e-05	0.618337	1
k__Bacteria;p__Actinobacteria;c__Actinobacteria;o__Actinomycetales;f__Promicromonosporaceae;g__Cellulosimicrobium;	3.34377e-05	1.61003e-09	2.00626e-05	0	0	0	0.128651	1
k__Bacteria;p__Verrucomicrobia;c__[Spartobacteria];o__[Chthoniobacterales];f__[Chthoniobacteraceae];g__Chthoniobacter;	2.67501e-05	1.43114e-09	1.89152e-05	6.68753e-05	5.00899e-09	3.53871e-05	0.363892	1
k__Bacteria;p__Actinobacteria;c__Thermoleophilia;o__Solirubrobacterales;f__Conexibacteraceae;g__Conexibacter;	2.67501e-05	1.43114e-09	1.89152e-05	4.01252e-05	1.19262e-09	1.72671e-05	0.646783	1
k__Bacteria;p__Firmicutes;c__Clostridia;o__Clostridiales;f__Clostridiaceae;g__Clostridium;	2.00626e-05	1.61003e-09	2.00626e-05	0	0	0	0.249997	1
k__Bacteria;p__Proteobacteria;c__Gammaproteobacteria;o__Legionellales;f__Coxiellaceae;g__Aquicella;	2.00626e-05	1.61003e-09	2.00626e-05	1.33751e-05	7.15569e-10	1.33751e-05	1	1
k__Bacteria;p__Nitrospirae;c__Nitrospira;o__Nitrospirales;f__Nitrospiraceae;g__Nitrospira;	2.00626e-05	6.55939e-10	1.28056e-05	2.00626e-05	1.61003e-09	2.00626e-05	1	1
k__Bacteria;p__Armatimonadetes;c__[Fimbriimonadia];o__[Fimbriimonadales];f__[Fimbriimonadaceae];g__Fimbriimonas;	2.00626e-05	1.61003e-09	2.00626e-05	2.67501e-05	1.43114e-09	1.89152e-05	0.831892	1
k__Bacteria;p__Proteobacteria;c__Deltaproteobacteria;o__Myxococcales;f__Myxococcaceae;g__Anaeromyxobacter;	2.00626e-05	1.61003e-09	2.00626e-05	0	0	0	0.249997	1
k__Bacteria;p__Proteobacteria;c__Gammaproteobacteria;o__Xanthomonadales;f__Xanthomonadaceae;g__Thermomonas;	2.00626e-05	6.55939e-10	1.28056e-05	0.000100313	2.08708e-09	2.28423e-05	0.0138554	0.961283
k__Bacteria;p__Actinobacteria;c__Actinobacteria;o__Actinomycetales;f__Micromonosporaceae;g__Dactylosporangium;	2.00626e-05	6.55939e-10	1.28056e-05	3.34377e-05	1.13298e-09	1.68299e-05	0.564735	1
k__Bacteria;p__Bacteroidetes;c__Cytophagia;o__Cytophagales;f__Cytophagaceae;g__Dyadobacter;	2.00626e-05	1.61003e-09	2.00626e-05	2.00626e-05	1.61003e-09	2.00626e-05	1	1
k__Bacteria;p__Firmicutes;c__Bacilli;o__Bacillales;f__Planococcaceae;g__Sporosarcina;	2.00626e-05	1.61003e-09	2.00626e-05	6.68753e-06	1.78892e-10	6.68753e-06	0.624997	1
k__Bacteria;p__Proteobacteria;c__Betaproteobacteria;o__Burkholderiales;f__Burkholderiaceae;g__Candidatus Glomeribacter;	2.00626e-05	1.61003e-09	2.00626e-05	2.67501e-05	2.86228e-09	2.67501e-05	0.859699	1
k__Bacteria;p__Proteobacteria;c__Gammaproteobacteria;o__Pseudomonadales;f__Moraxellaceae;g__Enhydrobacter;	2.00626e-05	6.55939e-10	1.28056e-05	1.33751e-05	7.15569e-10	1.33751e-05	1	1
k__Bacteria;p__Proteobacteria;c__Betaproteobacteria;o__Rhodocyclales;f__Rhodocyclaceae;g__Dechloromonas;	1.33751e-05	7.15569e-10	1.33751e-05	0	0	0	0.499998	1
k__Bacteria;p__Bacteroidetes;c__[Saprospirae];o__[Saprospirales];f__Chitinophagaceae;g__Sediminibacterium;	1.33751e-05	2.38523e-10	7.7221e-06	1.33751e-05	7.15569e-10	1.33751e-05	1	1
k__Bacteria;p__Bacteroidetes;c__Sphingobacteriia;o__Sphingobacteriales;f__Sphingobacteriaceae;g__Sphingobacterium;	1.33751e-05	7.15569e-10	1.33751e-05	6.68753e-06	1.78892e-10	6.68753e-06	1	1
k__Bacteria;p__Proteobacteria;c__Deltaproteobacteria;o__Bdellovibrionales;f__Bdellovibrionaceae;g__Bdellovibrio;	1.33751e-05	7.15569e-10	1.33751e-05	4.01252e-05	2.14671e-09	2.31663e-05	0.363892	1
k__Bacteria;p__Planctomycetes;c__Planctomycetia;o__Planctomycetales;f__Planctomycetaceae;g__Planctomyces;	1.33751e-05	7.15569e-10	1.33751e-05	9.36254e-05	1.16876e-08	5.40547e-05	0.179494	1
k__Bacteria;p__Actinobacteria;c__Actinobacteria;o__Actinomycetales;f__Nocardioidaceae;g__Aeromicrobium;	1.33751e-05	7.15569e-10	1.33751e-05	2.00626e-05	1.61003e-09	2.00626e-05	1	1
k__Bacteria;p__Proteobacteria;c__Alphaproteobacteria;o__Rhizobiales;f__Bradyrhizobiaceae;g__Balneimonas;	1.33751e-05	7.15569e-10	1.33751e-05	2.67501e-05	1.43114e-09	1.89152e-05	0.609482	1
k__Bacteria;p__Proteobacteria;c__Gammaproteobacteria;o__Xanthomonadales;f__Xanthomonadaceae;g__Luteibacter;	1.33751e-05	7.15569e-10	1.33751e-05	2.67501e-05	1.43114e-09	1.89152e-05	0.609482	1
k__Bacteria;p__Actinobacteria;c__Actinobacteria;o__Actinomycetales;f__Pseudonocardiaceae;g__Actinomycetospora;	1.33751e-05	7.15569e-10	1.33751e-05	0	0	0	0.499998	1
k__Bacteria;p__Actinobacteria;c__Actinobacteria;o__Actinomycetales;f__Pseudonocardiaceae;g__Amycolatopsis;	6.68753e-06	1.78892e-10	6.68753e-06	2.67501e-05	9.54092e-10	1.54442e-05	0.28612	1
k__Bacteria;p__Proteobacteria;c__Gammaproteobacteria;o__Xanthomonadales;f__Xanthomonadaceae;g__Dokdonella;	6.68753e-06	1.78892e-10	6.68753e-06	7.35628e-05	1.13298e-09	1.68299e-05	0.00614458	0.961283
k__Bacteria;p__Proteobacteria;c__Gammaproteobacteria;o__Xanthomonadales;f__Xanthomonadaceae;g__Lysobacter;	6.68753e-06	1.78892e-10	6.68753e-06	4.01252e-05	6.44012e-09	4.01252e-05	0.475434	1
k__Bacteria;p__Proteobacteria;c__Alphaproteobacteria;o__Rhodospirillales;f__Rhodospirillaceae;g__Skermanella;	6.68753e-06	1.78892e-10	6.68753e-06	2.67501e-05	9.54092e-10	1.54442e-05	0.28612	1
k__Bacteria;p__Bacteroidetes;c__[Saprospirae];o__[Saprospirales];f__Chitinophagaceae;g__Ferruginibacter;	6.68753e-06	1.78892e-10	6.68753e-06	0	0	0	1	1
k__Bacteria;p__Bacteroidetes;c__Cytophagia;o__Cytophagales;f__Cytophagaceae;g__Spirosoma;	6.68753e-06	1.78892e-10	6.68753e-06	0	0	0	1	1
k__Bacteria;p__Cyanobacteria;c__Oscillatoriophycideae;o__Oscillatoriales;f__Phormidiaceae;g__Phormidium;	6.68753e-06	1.78892e-10	6.68753e-06	0	0	0	1	1
k__Bacteria;p__Actinobacteria;c__Actinobacteria;o__Actinomycetales;f__Intrasporangiaceae;g__Oryzihumus;	6.68753e-06	1.78892e-10	6.68753e-06	1.33751e-05	7.15569e-10	1.33751e-05	1	1
k__Bacteria;p__Bacteroidetes;c__Cytophagia;o__Cytophagales;f__Cytophagaceae;g__Emticicia;	6.68753e-06	1.78892e-10	6.68753e-06	0	0	0	1	1
k__Bacteria;p__Proteobacteria;c__Alphaproteobacteria;o__Rhizobiales;f__Hyphomicrobiaceae;g__Devosia;	6.68753e-06	1.78892e-10	6.68753e-06	1.33751e-05	7.15569e-10	1.33751e-05	1	1
k__Archaea;p__Euryarchaeota;c__Methanomicrobia;o__Methanocellales;f__Methanocellaceae;g__Methanocella;	6.68753e-06	1.78892e-10	6.68753e-06	0	0	0	1	1
k__Bacteria;p__Firmicutes;c__Clostridia;o__Clostridiales;f__Veillonellaceae;g__Propionispira;	6.68753e-06	1.78892e-10	6.68753e-06	0	0	0	1	1
k__Bacteria;p__Proteobacteria;c__Gammaproteobacteria;o__Aeromonadales;f__Aeromonadaceae;g__Tolumonas;	6.68753e-06	1.78892e-10	6.68753e-06	0	0	0	1	1
k__Bacteria;p__Proteobacteria;c__Gammaproteobacteria;o__Xanthomonadales;f__Xanthomonadaceae;g__Luteimonas;	0	0	0	2.67501e-05	1.43114e-09	1.89152e-05	0.194313	1
k__Bacteria;p__Bacteroidetes;c__Flavobacteriia;o__Flavobacteriales;f__Flavobacteriaceae;g__Flavobacterium;	0	0	0	1.33751e-05	7.15569e-10	1.33751e-05	0.499998	1
k__Bacteria;p__Proteobacteria;c__Betaproteobacteria;o__Rhodocyclales;f__Rhodocyclaceae;g__Zoogloea;	0	0	0	6.68753e-06	1.78892e-10	6.68753e-06	1	1
k__Bacteria;p__Proteobacteria;c__Betaproteobacteria;o__Rhodocyclales;f__Rhodocyclaceae;g__Uliginosibacterium;	0	0	0	0	0	0	1	1
k__Bacteria;p__Bacteroidetes;c__Sphingobacteriia;o__Sphingobacteriales;f__Sphingobacteriaceae;g__Mucilaginibacter;	0	0	0	0	0	0	1	1
k__Bacteria;p__Bacteroidetes;c__Sphingobacteriia;o__Sphingobacteriales;f__Sphingobacteriaceae;g__Pedobacter;	0	0	0	6.68753e-06	1.78892e-10	6.68753e-06	1	1
k__Bacteria;p__Actinobacteria;c__Actinobacteria;o__Actinomycetales;f__Nocardiaceae;g__Rhodococcus;	0	0	0	4.68127e-05	3.99526e-09	3.1604e-05	0.169169	1
k__Bacteria;p__Proteobacteria;c__Deltaproteobacteria;o__Desulfuromonadales;f__Geobacteraceae;g__Geobacter;	0	0	0	0	0	0	1	1
k__Bacteria;p__Proteobacteria;c__Betaproteobacteria;o__Procabacteriales;f__Procabacteriaceae;g__Leeia;	0	0	0	0	0	0	1	1
k__Bacteria;p__Tenericutes;c__Mollicutes;o__Anaeroplasmatales;f__Anaeroplasmataceae;g__Asteroleplasma;	0	0	0	2.00626e-05	1.61003e-09	2.00626e-05	0.249997	1
k__Bacteria;p__Bacteroidetes;c__[Saprospirae];o__[Saprospirales];f__Chitinophagaceae;g__Segetibacter;	0	0	0	2.67501e-05	1.43114e-09	1.89152e-05	0.194313	1
k__Bacteria;p__Planctomycetes;c__Planctomycetia;o__Pirellulales;f__Pirellulaceae;g__Pirellula;	0	0	0	3.34377e-05	6.55939e-10	1.28056e-05	0.0302289	1
k__Bacteria;p__Verrucomicrobia;c__[Spartobacteria];o__[Chthoniobacterales];f__[Chthoniobacteraceae];g__OR-59;	0	0	0	0	0	0	1	1
k__Bacteria;p__Chlamydiae;c__Chlamydiia;o__Chlamydiales;f__Rhabdochlamydiaceae;g__Candidatus Rhabdochlamydia;	0	0	0	0	0	0	1	1
k__Bacteria;p__Bacteroidetes;c__Cytophagia;o__Cytophagales;f__Cytophagaceae;g__Sporocytophaga;	0	0	0	0	0	0	1	1
k__Bacteria;p__Verrucomicrobia;c__Verrucomicrobiae;o__Verrucomicrobiales;f__Verrucomicrobiaceae;g__Luteolibacter;	0	0	0	1.33751e-05	2.38523e-10	7.7221e-06	0.499998	1
k__Bacteria;p__Proteobacteria;c__Betaproteobacteria;o__Neisseriales;f__Neisseriaceae;g__Vogesella;	0	0	0	0	0	0	1	1
k__Bacteria;p__Chloroflexi;c__Anaerolineae;o__Anaerolineales;f__Anaerolinaceae;g__Anaerolinea;	0	0	0	0	0	0	1	1
k__Bacteria;p__Spirochaetes;c__Spirochaetes;o__Spirochaetales;f__Spirochaetaceae;g__Spirochaeta;	0	0	0	0	0	0	1	1
k__Bacteria;p__Actinobacteria;c__Actinobacteria;o__Actinomycetales;f__Micromonosporaceae;g__Catellatospora;	0	0	0	0	0	0	1	1
k__Bacteria;p__Proteobacteria;c__Gammaproteobacteria;o__Xanthomonadales;f__Sinobacteraceae;g__Nevskia;	0	0	0	0	0	0	1	1
k__Bacteria;p__Proteobacteria;c__Gammaproteobacteria;o__Xanthomonadales;f__Xanthomonadaceae;g__Rhodanobacter;	0	0	0	0	0	0	1	1
k__Bacteria;p__Verrucomicrobia;c__[Spartobacteria];o__[Chthoniobacterales];f__[Chthoniobacteraceae];g__Candidatus Xiphinematobacter;	0	0	0	0	0	0	1	1
k__Bacteria;p__Actinobacteria;c__Rubrobacteria;o__Rubrobacterales;f__Rubrobacteraceae;g__Rubrobacter;	0	0	0	0	0	0	1	1
k__Bacteria;p__Acidobacteria;c__Acidobacteriia;o__Acidobacteriales;f__Acidobacteriaceae;g__Terriglobus;	0	0	0	6.68753e-06	1.78892e-10	6.68753e-06	1	1
k__Bacteria;p__Nitrospirae;c__Nitrospira;o__Nitrospirales;f__FW;g__4-29;	0	0	0	0	0	0	1	1
k__Bacteria;p__Firmicutes;c__Clostridia;o__Clostridiales;f__Peptococcaceae;g__Desulfosporosinus;	0	0	0	0	0	0	1	1
k__Bacteria;p__Proteobacteria;c__Gammaproteobacteria;o__Alteromonadales;f__Alteromonadaceae;g__Cellvibrio;	0	0	0	6.68753e-06	1.78892e-10	6.68753e-06	1	1
k__Bacteria;p__Verrucomicrobia;c__Verrucomicrobiae;o__Verrucomicrobiales;f__Verrucomicrobiaceae;g__Prosthecobacter;	0	0	0	0	0	0	1	1
k__Bacteria;p__Firmicutes;c__Clostridia;o__Clostridiales;f__Veillonellaceae;g__Sporomusa;	0	0	0	0	0	0	1	1
k__Bacteria;p__Bacteroidetes;c__Cytophagia;o__Cytophagales;f__Cytophagaceae;g__Siphonobacter;	0	0	0	2.00626e-05	6.55939e-10	1.28056e-05	0.249997	1
k__Bacteria;p__Proteobacteria;c__Betaproteobacteria;o__Burkholderiales;f__Comamonadaceae;g__Polaromonas;	0	0	0	2.00626e-05	6.55939e-10	1.28056e-05	0.249997	1
k__Bacteria;p__Proteobacteria;c__Gammaproteobacteria;o__Enterobacteriales;f__Enterobacteriaceae;g__Erwinia;	0	0	0	0	0	0	1	1
k__Bacteria;p__Bacteroidetes;c__Flavobacteriia;o__Flavobacteriales;f__Cryomorphaceae;g__Fluviicola;	0	0	0	0	0	0	1	1
k__Bacteria;p__Firmicutes;c__Bacilli;o__Bacillales;f__Paenibacillaceae;g__Brevibacillus;	0	0	0	0	0	0	1	1
k__Bacteria;p__Bacteroidetes;c__Cytophagia;o__Cytophagales;f__Cytophagaceae;g__Adhaeribacter;	0	0	0	0	0	0	1	1
k__Bacteria;p__Bacteroidetes;c__Cytophagia;o__Cytophagales;f__Cytophagaceae;g__Cytophaga;	0	0	0	0	0	0	1	1
k__Bacteria;p__Bacteroidetes;c__[Saprospirae];o__[Saprospirales];f__Chitinophagaceae;g__Flavihumibacter;	0	0	0	0	0	0	1	1
k__Bacteria;p__Proteobacteria;c__Deltaproteobacteria;o__Myxococcales;f__Cystobacteraceae;g__Cystobacter;	0	0	0	0	0	0	1	1
k__Bacteria;p__Verrucomicrobia;c__[Spartobacteria];o__[Chthoniobacterales];f__[Chthoniobacteraceae];g__Ellin506;	0	0	0	0	0	0	1	1
k__Bacteria;p__Proteobacteria;c__Deltaproteobacteria;o__Syntrophobacterales;f__Syntrophaceae;g__Desulfobacca;	0	0	0	0	0	0	1	1
k__Bacteria;p__Proteobacteria;c__Gammaproteobacteria;o__Legionellales;f__Coxiellaceae;g__Rickettsiella;	0	0	0	0	0	0	1	1
k__Bacteria;p__Actinobacteria;c__Actinobacteria;o__Actinomycetales;f__Pseudonocardiaceae;g__Pseudonocardia;	0	0	0	6.68753e-06	1.78892e-10	6.68753e-06	1	1
k__Bacteria;p__Firmicutes;c__Clostridia;o__Clostridiales;f__Clostridiaceae;g__Caloramator;	0	0	0	0	0	0	1	1
k__Bacteria;p__Actinobacteria;c__Actinobacteria;o__Actinomycetales;f__Nocardioidaceae;g__Kribbella;	0	0	0	0	0	0	1	1
k__Bacteria;p__Planctomycetes;c__Planctomycetia;o__Pirellulales;f__Pirellulaceae;g__A17;	0	0	0	0	0	0	1	1
k__Bacteria;p__Actinobacteria;c__Actinobacteria;o__Actinomycetales;f__Streptosporangiaceae;g__Streptosporangium;	0	0	0	0	0	0	1	1
k__Bacteria;p__Firmicutes;c__Bacilli;o__Bacillales;f__Paenibacillaceae;g__Ammoniphilus;	0	0	0	0	0	0	1	1
k__Bacteria;p__Bacteroidetes;c__[Saprospirae];o__[Saprospirales];f__Chitinophagaceae;g__Niabella;	0	0	0	0	0	0	1	1
k__Bacteria;p__Nitrospirae;c__Nitrospira;o__Nitrospirales;f__Nitrospiraceae;g__JG37-AG-70;	0	0	0	0	0	0	1	1
k__Bacteria;p__Proteobacteria;c__Betaproteobacteria;o__Rhodocyclales;f__Rhodocyclaceae;g__Azospira;	0	0	0	0	0	0	1	1
k__Bacteria;p__Proteobacteria;c__Deltaproteobacteria;o__Syntrophobacterales;f__Syntrophobacteraceae;g__Syntrophobacter;	0	0	0	0	0	0	1	1
k__Bacteria;p__Proteobacteria;c__Gammaproteobacteria;o__Pseudomonadales;f__Moraxellaceae;g__Perlucidibaca;	0	0	0	0	0	0	1	1
k__Bacteria;p__Firmicutes;c__Bacilli;o__Lactobacillales;f__Streptococcaceae;g__Streptococcus;	0	0	0	0	0	0	1	1
k__Bacteria;p__Spirochaetes;c__[Leptospirae];o__[Leptospirales];f__Leptospiraceae;g__Turneriella;	0	0	0	2.00626e-05	1.61003e-09	2.00626e-05	0.249997	1
k__Bacteria;p__Proteobacteria;c__Alphaproteobacteria;o__Rickettsiales;f__Rickettsiaceae;g__Rickettsia;	0	0	0	0	0	0	1	1
k__Bacteria;p__Bacteroidetes;c__Flavobacteriia;o__Flavobacteriales;f__[Weeksellaceae];g__Elizabethkingia;	0	0	0	0	0	0	1	1
k__Bacteria;p__Actinobacteria;c__Actinobacteria;o__Actinomycetales;f__Sporichthyaceae;g__Sporichthya;	0	0	0	0	0	0	1	1
k__Bacteria;p__Firmicutes;c__Bacilli;o__Bacillales;f__Paenibacillaceae;g__Cohnella;	0	0	0	0	0	0	1	1
k__Bacteria;p__Proteobacteria;c__Alphaproteobacteria;o__Rickettsiales;f__mitochondria;g__Acanthamoeba;	0	0	0	0	0	0	1	1
k__Bacteria;p__Proteobacteria;c__Alphaproteobacteria;o__Sphingomonadales;f__Sphingomonadaceae;g__Sphingobium;	0	0	0	1.33751e-05	7.15569e-10	1.33751e-05	0.499998	1
k__Bacteria;p__Bacteroidetes;c__[Saprospirae];o__[Saprospirales];f__Chitinophagaceae;g__Lacibacter;	0	0	0	0	0	0	1	1
k__Bacteria;p__Proteobacteria;c__Alphaproteobacteria;o__Rhodospirillales;f__Rhodospirillaceae;g__Telmatospirillum;	0	0	0	0	0	0	1	1
k__Bacteria;p__Cyanobacteria;c__Chloroplast;o__Chlorophyta;f__Chlamydomonadaceae;g__Chlamydomonas;	0	0	0	0	0	0	1	1
k__Bacteria;p__Proteobacteria;c__Betaproteobacteria;o__Neisseriales;f__Neisseriaceae;g__Neisseria;	0	0	0	0	0	0	1	1
k__Archaea;p__Euryarchaeota;c__Methanomicrobia;o__Methanosarcinales;f__Methanosarcinaceae;g__Methanosarcina;	0	0	0	0	0	0	1	1
k__Bacteria;p__Bacteroidetes;c__Sphingobacteriia;o__Sphingobacteriales;f__Sphingobacteriaceae;g__Solitalea;	0	0	0	0	0	0	1	1
k__Bacteria;p__[Thermi];c__Deinococci;o__Deinococcales;f__Deinococcaceae;g__Deinococcus;	0	0	0	0	0	0	1	1
k__Bacteria;p__Actinobacteria;c__Actinobacteria;o__Actinomycetales;f__Thermomonosporaceae;g__Actinocorallia;	0	0	0	0	0	0	1	1
k__Bacteria;p__Proteobacteria;c__Alphaproteobacteria;o__Rhodospirillales;f__Rhodospirillaceae;g__Inquilinus;	0	0	0	0	0	0	1	1
k__Bacteria;p__Proteobacteria;c__Gammaproteobacteria;o__Xanthomonadales;f__Xanthomonadaceae;g__Pseudoxanthomonas;	0	0	0	1.33751e-05	2.38523e-10	7.7221e-06	0.499998	1
k__Bacteria;p__Verrucomicrobia;c__[Pedosphaerae];o__[Pedosphaerales];f__[Pedosphaeraceae];g__Pedosphaera;	0	0	0	0	0	0	1	1
k__Bacteria;p__Bacteroidetes;c__Bacteroidia;o__Bacteroidales;f__Prevotellaceae;g__Prevotella;	0	0	0	0	0	0	1	1
k__Bacteria;p__Proteobacteria;c__Deltaproteobacteria;o__Myxococcales;f__Myxococcaceae;g__Myxococcus;	0	0	0	0	0	0	1	1
k__Bacteria;p__Actinobacteria;c__Actinobacteria;o__Actinomycetales;f__Microbacteriaceae;g__Agromyces;	0	0	0	6.68753e-06	1.78892e-10	6.68753e-06	1	1
k__Bacteria;p__Proteobacteria;c__Gammaproteobacteria;o__Legionellales;f__Coxiellaceae;g__Coxiella;	0	0	0	0	0	0	1	1
k__Bacteria;p__Proteobacteria;c__Gammaproteobacteria;o__Legionellales;f__Legionellaceae;g__Legionella;	0	0	0	0	0	0	1	1
k__Bacteria;p__Firmicutes;c__Clostridia;o__Clostridiales;f__Peptostreptococcaceae;g__Tepidibacter;	0	0	0	0	0	0	1	1
k__Bacteria;p__Firmicutes;c__Clostridia;o__Clostridiales;f__Lachnospiraceae;g__Coprococcus;	0	0	0	0	0	0	1	1
k__Bacteria;p__Proteobacteria;c__Alphaproteobacteria;o__Rickettsiales;f__mitochondria;g__Vermamoeba;	0	0	0	0	0	0	1	1
k__Bacteria;p__Proteobacteria;c__Deltaproteobacteria;o__Myxococcales;f__Polyangiaceae;g__Sorangium;	0	0	0	0	0	0	1	1
k__Bacteria;p__Firmicutes;c__Clostridia;o__Clostridiales;f__Ruminococcaceae;g__Clostridium;	0	0	0	0	0	0	1	1
k__Bacteria;p__Actinobacteria;c__Actinobacteria;o__Actinomycetales;f__Geodermatophilaceae;g__Geodermatophilus;	0	0	0	0	0	0	1	1
k__Bacteria;p__Proteobacteria;c__Alphaproteobacteria;o__Rhodospirillales;f__Acetobacteraceae;g__Roseomonas;	0	0	0	0	0	0	1	1
k__Bacteria;p__Actinobacteria;c__Actinobacteria;o__Actinomycetales;f__Nocardiaceae;g__Nocardia;	0	0	0	2.67501e-05	2.86228e-09	2.67501e-05	0.363892	1
k__Bacteria;p__Proteobacteria;c__Deltaproteobacteria;o__Myxococcales;f__Nannocystaceae;g__Plesiocystis;	0	0	0	0	0	0	1	1
k__Archaea;p__Euryarchaeota;c__Methanobacteria;o__Methanobacteriales;f__Methanobacteriaceae;g__Methanobacterium;	0	0	0	0	0	0	1	1
k__Bacteria;p__Proteobacteria;c__Deltaproteobacteria;o__Myxococcales;f__Nannocystaceae;g__Nannocystis;	0	0	0	0	0	0	1	1
k__Bacteria;p__Proteobacteria;c__Alphaproteobacteria;o__Rhizobiales;f__Rhizobiaceae;g__Kaistia;	0	0	0	6.68753e-06	1.78892e-10	6.68753e-06	1	1
k__Archaea;p__Euryarchaeota;c__Methanomicrobia;o__Methanosarcinales;f__Methanosaetaceae;g__Methanosaeta;	0	0	0	0	0	0	1	1
k__Bacteria;p__Firmicutes;c__Bacilli;o__Bacillales;f__Thermoactinomycetaceae;g__Thermoactinomyces;	0	0	0	0	0	0	1	1
k__Bacteria;p__Verrucomicrobia;c__[Spartobacteria];o__[Chthoniobacterales];f__[Chthoniobacteraceae];g__heteroC45_4W;	0	0	0	0	0	0	1	1
k__Bacteria;p__Proteobacteria;c__Deltaproteobacteria;o__Bdellovibrionales;f__Bacteriovoracaceae;g__Peredibacter;	0	0	0	0	0	0	1	1
k__Bacteria;p__Proteobacteria;c__Betaproteobacteria;o__Hydrogenophilales;f__Hydrogenophilaceae;g__Thiobacillus;	0	0	0	0	0	0	1	1
k__Bacteria;p__Firmicutes;c__Bacilli;o__Bacillales;f__Thermoactinomycetaceae;g__Planifilum;	0	0	0	0	0	0	1	1
k__Bacteria;p__Actinobacteria;c__Actinobacteria;o__Actinomycetales;f__Cellulomonadaceae;g__Cellulomonas;	0	0	0	0	0	0	1	1
k__Bacteria;p__Proteobacteria;c__Betaproteobacteria;o__Procabacteriales;f__Procabacteriaceae;g__Procabacter;	0	0	0	0	0	0	1	1
k__Bacteria;p__Firmicutes;c__Clostridia;o__Clostridiales;f__Peptococcaceae;g__WCHB1-84;	0	0	0	0	0	0	1	1
k__Bacteria;p__Proteobacteria;c__Alphaproteobacteria;o__Rhizobiales;f__Rhodobiaceae;g__Afifella;	0	0	0	0	0	0	1	1
k__Bacteria;p__Actinobacteria;c__Thermoleophilia;o__Solirubrobacterales;f__Patulibacteraceae;g__Patulibacter;	0	0	0	0	0	0	1	1
k__Bacteria;p__Proteobacteria;c__Deltaproteobacteria;o__Myxococcales;f__Polyangiaceae;g__Chondromyces;	0	0	0	0	0	0	1	1
k__Bacteria;p__Firmicutes;c__Bacilli;o__Bacillales;f__Thermoactinomycetaceae;g__Shimazuella;	0	0	0	0	0	0	1	1
k__Bacteria;p__Proteobacteria;c__Alphaproteobacteria;o__Rhodospirillales;f__Rhodospirillaceae;g__Phaeospirillum;	0	0	0	0	0	0	1	1
k__Bacteria;p__Proteobacteria;c__Alphaproteobacteria;o__Rhodobacterales;f__Rhodobacteraceae;g__Rhodobacter;	0	0	0	1.33751e-05	7.15569e-10	1.33751e-05	0.499998	1
k__Bacteria;p__Firmicutes;c__Clostridia;o__Clostridiales;f__Veillonellaceae;g__Veillonella;	0	0	0	0	0	0	1	1
k__Bacteria;p__Firmicutes;c__Clostridia;o__Clostridiales;f__Veillonellaceae;g__Pelosinus;	0	0	0	0	0	0	1	1
k__Bacteria;p__Proteobacteria;c__Deltaproteobacteria;o__Desulfovibrionales;f__Desulfovibrionaceae;g__Desulfovibrio;	0	0	0	0	0	0	1	1
k__Bacteria;p__Proteobacteria;c__Alphaproteobacteria;o__Rickettsiales;f__mitochondria;g__Malawimonas;	0	0	0	0	0	0	1	1
k__Bacteria;p__Proteobacteria;c__Alphaproteobacteria;o__Rhizobiales;f__Hyphomicrobiaceae;g__Parvibaculum;	0	0	0	0	0	0	1	1
k__Bacteria;p__Actinobacteria;c__Actinobacteria;o__Actinomycetales;f__Micrococcaceae;g__Rothia;	0	0	0	0	0	0	1	1
k__Bacteria;p__Actinobacteria;c__Acidimicrobiia;o__Acidimicrobiales;f__Iamiaceae;g__Iamia;	0	0	0	0	0	0	1	1
k__Bacteria;p__Cyanobacteria;c__Chloroplast;o__Chlorophyta;f__Chlamydomonadaceae;g__Oophila;	0	0	0	0	0	0	1	1
k__Bacteria;p__Chloroflexi;c__Anaerolineae;o__Caldilineales;f__Caldilineaceae;g__Caldilinea;	0	0	0	0	0	0	1	1
k__Bacteria;p__Firmicutes;c__Bacilli;o__Bacillales;f__Bacillaceae;g__Terribacillus;	0	0	0	6.68753e-06	1.78892e-10	6.68753e-06	1	1
k__Bacteria;p__Bacteroidetes;c__Cytophagia;o__Cytophagales;f__[Amoebophilaceae];g__Candidatus Amoebophilus;	0	0	0	0	0	0	1	1
k__Bacteria;p__Proteobacteria;c__Alphaproteobacteria;o__Rhizobiales;f__Phyllobacteriaceae;g__Aminobacter;	0	0	0	0	0	0	1	1
k__Bacteria;p__Firmicutes;c__Bacilli;o__Bacillales;f__Paenibacillaceae;g__Thermobacillus;	0	0	0	0	0	0	1	1
k__Bacteria;p__Chlamydiae;c__Chlamydiia;o__Chlamydiales;f__Parachlamydiaceae;g__Candidatus Protochlamydia;	0	0	0	0	0	0	1	1
k__Bacteria;p__Nitrospirae;c__Nitrospira;o__Nitrospirales;f__[Thermodesulfovibrionaceae];g__GOUTA19;	0	0	0	0	0	0	1	1
k__Bacteria;p__Proteobacteria;c__Epsilonproteobacteria;o__Campylobacterales;f__Campylobacteraceae;g__Arcobacter;	0	0	0	0	0	0	1	1
k__Bacteria;p__Firmicutes;c__Bacilli;o__Bacillales;f__Paenibacillaceae;g__Aneurinibacillus;	0	0	0	0	0	0	1	1
k__Bacteria;p__Firmicutes;c__Clostridia;o__Thermoanaerobacterales;f__Thermoanaerobacteraceae;g__Thermacetogenium;	0	0	0	0	0	0	1	1
k__Bacteria;p__Chlamydiae;c__Chlamydiia;o__Chlamydiales;f__Parachlamydiaceae;g__Parachlamydia;	0	0	0	2.00626e-05	1.61003e-09	2.00626e-05	0.249997	1
k__Bacteria;p__Actinobacteria;c__Actinobacteria;o__Actinomycetales;f__Thermomonosporaceae;g__Actinomadura;	0	0	0	0	0	0	1	1
k__Bacteria;p__Proteobacteria;c__Alphaproteobacteria;o__Rickettsiales;f__mitochondria;g__Saprolegnia;	0	0	0	0	0	0	1	1
k__Bacteria;p__Firmicutes;c__Clostridia;o__Clostridiales;f__Clostridiaceae;g__Oxobacter;	0	0	0	0	0	0	1	1
k__Bacteria;p__Proteobacteria;c__Gammaproteobacteria;o__Legionellales;f__Legionellaceae;g__Tatlockia;	0	0	0	0	0	0	1	1
k__Bacteria;p__Proteobacteria;c__Alphaproteobacteria;o__Rhizobiales;f__Hyphomicrobiaceae;g__Pedomicrobium;	0	0	0	0	0	0	1	1
k__Bacteria;p__Bacteroidetes;c__Cytophagia;o__Cytophagales;f__Cytophagaceae;g__Larkinella;	0	0	0	0	0	0	1	1
k__Bacteria;p__Firmicutes;c__Bacilli;o__Bacillales;f__Bacillaceae;g__Oceanobacillus;	0	0	0	0	0	0	1	1
k__Bacteria;p__Firmicutes;c__Clostridia;o__Clostridiales;f__Syntrophomonadaceae;g__Syntrophomonas;	0	0	0	0	0	0	1	1
k__Bacteria;p__Firmicutes;c__Clostridia;o__Clostridiales;f__Peptococcaceae;g__Desulfotomaculum;	0	0	0	0	0	0	1	1
k__Bacteria;p__Firmicutes;c__Clostridia;o__Clostridiales;f__Symbiobacteriaceae;g__Symbiobacterium;	0	0	0	0	0	0	1	1
k__Bacteria;p__Planctomycetes;c__Planctomycetia;o__Gemmatales;f__Isosphaeraceae;g__Singulisphaera;	0	0	0	0	0	0	1	1
k__Bacteria;p__Proteobacteria;c__Alphaproteobacteria;o__Rhodobacterales;f__Rhodobacteraceae;g__Paracoccus;	0	0	0	0	0	0	1	1
k__Bacteria;p__Proteobacteria;c__Alphaproteobacteria;o__Rhodospirillales;f__Rhodospirillaceae;g__Magnetospirillum;	0	0	0	0	0	0	1	1
k__Bacteria;p__Bacteroidetes;c__Bacteroidia;o__Bacteroidales;f__Porphyromonadaceae;g__Porphyromonas;	0	0	0	0	0	0	1	1
k__Bacteria;p__Firmicutes;c__Clostridia;o__Clostridiales;f__Veillonellaceae;g__BSV43;	0	0	0	0	0	0	1	1
k__Bacteria;p__Proteobacteria;c__Deltaproteobacteria;o__Syntrophobacterales;f__Syntrophaceae;g__Desulfomonile;	0	0	0	0	0	0	1	1
k__Bacteria;p__Armatimonadetes;c__Chthonomonadetes;o__Chthonomonadales;f__Chthonomonadaceae;g__Chthonomonas;	0	0	0	0	0	0	1	1
k__Bacteria;p__Proteobacteria;c__Gammaproteobacteria;o__Methylococcales;f__Methylococcaceae;g__Methylocaldum;	0	0	0	0	0	0	1	1
k__Bacteria;p__Gemmatimonadetes;c__Gemmatimonadetes;o__Gemmatimonadales;f__Gemmatimonadaceae;g__Gemmatimonas;	0	0	0	0	0	0	1	1
k__Bacteria;p__Cyanobacteria;c__Synechococcophycideae;o__Pseudanabaenales;f__Pseudanabaenaceae;g__Leptolyngbya;	0	0	0	0	0	0	1	1
k__Bacteria;p__Proteobacteria;c__Deltaproteobacteria;o__Desulfobacterales;f__Desulfobulbaceae;g__Desulfotalea;	0	0	0	0	0	0	1	1
k__Bacteria;p__Firmicutes;c__Bacilli;o__Bacillales;f__Bacillaceae;g__Virgibacillus;	0	0	0	0	0	0	1	1
k__Bacteria;p__Tenericutes;c__Mollicutes;o__Mycoplasmatales;f__Mycoplasmataceae;g__Mycoplasma;	0	0	0	0	0	0	1	1
k__Bacteria;p__Proteobacteria;c__Deltaproteobacteria;o__Desulfobacterales;f__Desulfobacteraceae;g__Desulfococcus;	0	0	0	0	0	0	1	1
k__Bacteria;p__Cyanobacteria;c__Chloroplast;o__Chlorophyta;f__Chlamydomonadaceae;g__Dunaliella;	0	0	0	6.68753e-06	1.78892e-10	6.68753e-06	1	1
k__Bacteria;p__Firmicutes;c__Bacilli;o__Bacillales;f__Thermoactinomycetaceae;g__Laceyella;	0	0	0	0	0	0	1	1
k__Bacteria;p__Proteobacteria;c__Alphaproteobacteria;o__Rickettsiales;f__mitochondria;g__Syntrichia;	0	0	0	0	0	0	1	1
k__Bacteria;p__Firmicutes;c__Clostridia;o__Clostridiales;f__Peptostreptococcaceae;g__[Clostridium];	0	0	0	0	0	0	1	1
k__Bacteria;p__Proteobacteria;c__Betaproteobacteria;o__Rhodocyclales;f__Rhodocyclaceae;g__Petrobacter;	0	0	0	0	0	0	1	1
k__Bacteria;p__Firmicutes;c__Clostridia;o__Clostridiales;f__Lachnospiraceae;g__Epulopiscium;	0	0	0	0	0	0	1	1
k__Bacteria;p__Firmicutes;c__Clostridia;o__Clostridiales;f__Veillonellaceae;g__Anaerospora;	0	0	0	0	0	0	1	1
k__Bacteria;p__Firmicutes;c__Clostridia;o__Clostridiales;f__Caldicoprobacteraceae;g__Caldicoprobacter;	0	0	0	0	0	0	1	1
k__Bacteria;p__Acidobacteria;c__Acidobacteriia;o__Acidobacteriales;f__Acidobacteriaceae;g__Edaphobacter;	0	0	0	0	0	0	1	1
k__Bacteria;p__Actinobacteria;c__Actinobacteria;o__Actinomycetales;f__Streptosporangiaceae;g__Nonomuraea;	0	0	0	0	0	0	1	1
k__Bacteria;p__Cyanobacteria;c__Nostocophycideae;o__Nostocales;f__Nostocaceae;g__Trichormus;	0	0	0	0	0	0	1	1
k__Bacteria;p__Actinobacteria;c__Actinobacteria;o__Actinomycetales;f__Gordoniaceae;g__Gordonia;	0	0	0	0	0	0	1	1
k__Bacteria;p__Nitrospirae;c__Nitrospira;o__Nitrospirales;f__[Thermodesulfovibrionaceae];g__LCP-6;	0	0	0	0	0	0	1	1
