# Supplementary material for: Effects of an EPSPS-transgenic soybean line ZUTS31 on root-associated bacterial communities during field growth
Source: PLoS One. 2018 Feb 6;13(2):e0192008. doi: 10.1371/journal.pone.0192008 (PMC5800644; doi:10.1371/journal.pone.0192008)
Supplement: S29 Table — (XLS) [file pone.0192008.s042.xls]

## Sheet: HC3DSO-vs-Z31DSO.test
S29 Table. Relative abundances of bacterial genera at the seed-filling stage （sheet 1）
Taxa	mean of HC3DSO	variance of HC3DSO	standard error of HC3DSO	mean of Z31DSO	variance of Z31DSO	standard error of Z31DSO	p-value	q value
Others	0.731225	0.000519595	0.00930587	0.751472	0.000566701	0.00971854	0.150197	1
k__Bacteria;p__Acidobacteria;c__Acidobacteriia;o__Acidobacteriales;f__Koribacteraceae;g__Candidatus Koribacter;	0.0461224	0.000419962	0.00836622	0.0329888	0.000115389	0.00438538	0.180098	1
k__Archaea;p__Crenarchaeota;c__Thaumarchaeota;o__Nitrososphaerales;f__Nitrososphaeraceae;g__Candidatus Nitrososphaera;	0.0275345	0.000124432	0.00455398	0.0228393	5.10533e-05	0.002917	0.417665	1
k__Bacteria;p__Proteobacteria;c__Alphaproteobacteria;o__Sphingomonadales;f__Sphingomonadaceae;g__Kaistobacter;	0.0194931	3.14923e-05	0.00229101	0.0183836	5.43506e-05	0.00300972	0.782243	1
k__Bacteria;p__Bacteroidetes;c__[Saprospirae];o__[Saprospirales];f__Chitinophagaceae;g__Flavisolibacter;	0.015598	4.71997e-06	0.00088694	0.0157849	1.56305e-05	0.00161402	0.924566	1
k__Bacteria;p__Verrucomicrobia;c__[Spartobacteria];o__[Chthoniobacterales];f__[Chthoniobacteraceae];g__DA101;	0.0150082	1.59619e-05	0.00163105	0.018769	1.1388e-05	0.00137768	0.0981098	1
k__Bacteria;p__Acidobacteria;c__Solibacteres;o__Solibacterales;f__Solibacteraceae;g__Candidatus Solibacter;	0.0141964	5.3682e-06	0.000945886	0.0119481	1.12251e-05	0.00136779	0.191179	1
k__Bacteria;p__Bacteroidetes;c__Flavobacteriia;o__Flavobacteriales;f__Flavobacteriaceae;g__Flavobacterium;	0.00629526	0.000127272	0.00460565	0.00391848	4.98417e-06	0.000911425	0.646295	1
k__Bacteria;p__Proteobacteria;c__Alphaproteobacteria;o__Rhizobiales;f__Hyphomicrobiaceae;g__Rhodoplanes;	0.00591567	5.73295e-07	0.00030911	0.00526746	1.37781e-06	0.000479202	0.287445	1
k__Bacteria;p__Verrucomicrobia;c__Opitutae;o__Opitutales;f__Opitutaceae;g__Opitutus;	0.00569376	4.95635e-06	0.000908877	0.00471268	6.03414e-07	0.000317126	0.334717	1
k__Bacteria;p__Proteobacteria;c__Alphaproteobacteria;o__Rhizobiales;f__Bradyrhizobiaceae;g__Bradyrhizobium;	0.00485284	3.57248e-06	0.000771631	0.00524994	4.03934e-06	0.000820501	0.744335	1
k__Bacteria;p__Nitrospirae;c__Nitrospira;o__Nitrospirales;f__Nitrospiraceae;g__Nitrospira;	0.00471852	2.07023e-06	0.000587399	0.0044207	1.38407e-06	0.000480289	0.716098	1
k__Bacteria;p__Proteobacteria;c__Gammaproteobacteria;o__Legionellales;f__Coxiellaceae;g__Aquicella;	0.00454917	1.99841e-06	0.00057712	0.00409367	2.92311e-06	0.000697987	0.648197	1
k__Bacteria;p__Bacteroidetes;c__[Saprospirae];o__[Saprospirales];f__Chitinophagaceae;g__Chitinophaga;	0.00408199	7.35576e-06	0.00110723	0.00568208	2.74933e-05	0.00214061	0.54537	1
k__Bacteria;p__Proteobacteria;c__Betaproteobacteria;o__Burkholderiales;f__Burkholderiaceae;g__Burkholderia;	0.00395352	2.04653e-06	0.000584028	0.00328778	1.51911e-06	0.000503176	0.420312	1
k__Bacteria;p__Actinobacteria;c__Actinobacteria;o__Actinomycetales;f__Streptomycetaceae;g__Streptomyces;	0.00386592	2.60109e-06	0.000658418	0.00325274	2.80476e-06	0.000683711	0.558069	1
k__Bacteria;p__Bacteroidetes;c__Sphingobacteriia;o__Sphingobacteriales;f__Sphingobacteriaceae;g__Pedobacter;	0.0033637	4.69718e-06	0.000884795	0.00276221	2.81606e-06	0.000685086	0.632069	1
k__Bacteria;p__Firmicutes;c__Bacilli;o__Bacillales;f__Bacillaceae;g__Bacillus;	0.00334618	9.29e-07	0.000393489	0.00268045	1.96223e-06	0.000571873	0.373	1
k__Bacteria;p__Actinobacteria;c__Actinobacteria;o__Actinomycetales;f__Micrococcaceae;g__Arthrobacter;	0.00321771	2.93195e-06	0.000699041	0.00466597	8.9187e-06	0.0012192	0.329081	1
k__Bacteria;p__Verrucomicrobia;c__[Spartobacteria];o__[Chthoniobacterales];f__[Chthoniobacteraceae];g__Chthoniobacter;	0.00310091	4.48e-06	0.000864099	0.00324107	2.54072e-06	0.000650733	0.908046	1
k__Bacteria;p__Proteobacteria;c__Betaproteobacteria;o__Burkholderiales;f__Oxalobacteraceae;g__Janthinobacterium;	0.00304835	1.47422e-06	0.000495685	0.00354473	1.04964e-06	0.000418259	0.481353	1
k__Bacteria;p__Armatimonadetes;c__[Fimbriimonadia];o__[Fimbriimonadales];f__[Fimbriimonadaceae];g__Fimbriimonas;	0.0029958	1.16263e-07	0.000139202	0.00241766	1.73351e-07	0.000169976	0.0193064	1
k__Bacteria;p__Bacteroidetes;c__[Saprospirae];o__[Saprospirales];f__Chitinophagaceae;g__Niastella;	0.00263373	1.42335e-06	0.000487058	0.00264541	2.01183e-06	0.000579055	0.960162	1
k__Bacteria;p__Bacteroidetes;c__Sphingobacteriia;o__Sphingobacteriales;f__Sphingobacteriaceae;g__Sphingobacterium;	0.00249942	1.16723e-05	0.00139477	0.00128475	2.35064e-06	0.000625917	0.462399	1
k__Bacteria;p__Proteobacteria;c__Alphaproteobacteria;o__Caulobacterales;f__Caulobacteraceae;g__Phenylobacterium;	0.0024527	3.37863e-07	0.000237298	0.00277388	1.20028e-07	0.000141438	0.275705	1
k__Bacteria;p__Proteobacteria;c__Betaproteobacteria;o__Burkholderiales;f__Oxalobacteraceae;g__Ralstonia;	0.0023359	8.49404e-07	0.000376254	0.00192128	3.03201e-07	0.000224797	0.377653	1
k__Bacteria;p__Bacteroidetes;c__Flavobacteriia;o__Flavobacteriales;f__[Weeksellaceae];g__Chryseobacterium;	0.0023067	2.87302e-06	0.00069198	0.00134314	7.78198e-07	0.000360138	0.235855	1
k__Bacteria;p__Firmicutes;c__Bacilli;o__Bacillales;f__Paenibacillaceae;g__Paenibacillus;	0.00220743	2.04289e-06	0.000583508	0.0019972	1.12899e-06	0.00043378	0.783699	1
k__Bacteria;p__Actinobacteria;c__Actinobacteria;o__Actinomycetales;f__Nocardiaceae;g__Rhodococcus;	0.00214903	9.60388e-07	0.000400081	0.00183368	2.0663e-06	0.000586842	0.689069	1
k__Bacteria;p__Actinobacteria;c__Actinobacteria;o__Actinomycetales;f__Nocardioidaceae;g__Nocardioides;	0.00209063	1.15584e-06	0.000438907	0.00172273	4.7557e-07	0.000281534	0.518474	1
k__Bacteria;p__Proteobacteria;c__Gammaproteobacteria;o__Xanthomonadales;f__Sinobacteraceae;g__Steroidobacter;	0.00206143	3.40523e-07	0.000238231	0.00265709	1.60014e-06	0.000516421	0.323977	1
k__Bacteria;p__Proteobacteria;c__Betaproteobacteria;o__Burkholderiales;f__Comamonadaceae;g__Methylibium;	0.00203808	1.27063e-06	0.000460186	0.00298996	1.36455e-06	0.00047689	0.168491	1
k__Bacteria;p__Planctomycetes;c__Planctomycetia;o__Pirellulales;f__Pirellulaceae;g__Pirellula;	0.00175193	2.24423e-07	0.000193401	0.00153586	2.77665e-07	0.000215122	0.491428	1
k__Bacteria;p__Proteobacteria;c__Betaproteobacteria;o__Burkholderiales;f__Oxalobacteraceae;g__Cupriavidus;	0.00160009	1.29187e-06	0.000464016	0.00228335	1.76073e-06	0.000541714	0.37437	1
k__Bacteria;p__Planctomycetes;c__Planctomycetia;o__Gemmatales;f__Gemmataceae;g__Gemmata;	0.00158257	4.0731e-07	0.000260547	0.00184536	8.38109e-08	0.000118188	0.390815	1
k__Bacteria;p__Planctomycetes;c__Planctomycetia;o__Planctomycetales;f__Planctomycetaceae;g__Planctomyces;	0.0013665	1.2277e-07	0.000143044	0.00153002	1.9725e-07	0.000181315	0.517827	1
k__Bacteria;p__Firmicutes;c__Clostridia;o__Clostridiales;f__Clostridiaceae;g__Clostridium;	0.00129059	1.19046e-07	0.000140858	0.000852605	7.89002e-08	0.000114674	0.0285029	1
k__Bacteria;p__Proteobacteria;c__Alphaproteobacteria;o__Sphingomonadales;f__Sphingomonadaceae;g__Sphingomonas;	0.00127891	1.14299e-07	0.000138021	0.00190376	3.90245e-07	0.000255031	0.0476358	1
k__Bacteria;p__Proteobacteria;c__Gammaproteobacteria;o__Enterobacteriales;f__Enterobacteriaceae;g__Enterobacter;	0.00120299	7.06107e-06	0.00108483	4.67181e-05	1.30955e-08	4.67181e-05	0.316746	1
k__Bacteria;p__Tenericutes;c__Mollicutes;o__Anaeroplasmatales;f__Anaeroplasmataceae;g__Asteroleplasma;	0.00119131	3.26568e-07	0.000233298	0.00105116	3.47193e-07	0.000240553	0.702462	1
k__Bacteria;p__Proteobacteria;c__Gammaproteobacteria;o__Pseudomonadales;f__Pseudomonadaceae;g__Pseudomonas;	0.00115627	4.42463e-07	0.000271558	0.00109203	2.16771e-07	0.000190075	0.858283	1
k__Bacteria;p__Actinobacteria;c__Actinobacteria;o__Actinomycetales;f__Micromonosporaceae;g__Dactylosporangium;	0.00115627	6.33493e-08	0.000102753	0.000782527	7.10429e-08	0.000108814	0.024578	1
k__Bacteria;p__Proteobacteria;c__Deltaproteobacteria;o__Bdellovibrionales;f__Bdellovibrionaceae;g__Bdellovibrio;	0.00113875	2.24669e-08	6.11922e-05	0.000893483	5.34049e-08	9.43442e-05	0.0455145	1
k__Bacteria;p__Proteobacteria;c__Betaproteobacteria;o__Burkholderiales;f__Comamonadaceae;g__Comamonas;	0.00103948	1.08365e-06	0.00042498	0.000823406	5.45467e-07	0.000301515	0.703855	1
k__Bacteria;p__Proteobacteria;c__Alphaproteobacteria;o__Rickettsiales;f__mitochondria;g__Pythium;	0.00103364	4.22206e-07	0.000265269	0.000566456	4.5875e-08	8.74405e-05	0.111584	1
k__Bacteria;p__Actinobacteria;c__Actinobacteria;o__Actinomycetales;f__Mycobacteriaceae;g__Mycobacterium;	0.000846765	6.94469e-08	0.000107585	0.000753329	5.3896e-08	9.47769e-05	0.55441	1
k__Bacteria;p__Chlamydiae;c__Chlamydiia;o__Chlamydiales;f__Rhabdochlamydiaceae;g__Candidatus Rhabdochlamydia;	0.000823406	2.60641e-07	0.000208423	0.000449661	3.40891e-08	7.53759e-05	0.109214	1
k__Bacteria;p__Proteobacteria;c__Deltaproteobacteria;o__Myxococcales;f__Myxococcaceae;g__Anaeromyxobacter;	0.000794207	2.56671e-07	0.00020683	0.0010278	4.21674e-07	0.000265102	0.530578	1
k__Bacteria;p__Actinobacteria;c__Actinobacteria;o__Actinomycetales;f__Micromonosporaceae;g__Virgisporangium;	0.000770848	3.19202e-08	7.29385e-05	0.000805886	6.67869e-08	0.000105504	0.794387	1
k__Bacteria;p__Proteobacteria;c__Deltaproteobacteria;o__Desulfuromonadales;f__Geobacteraceae;g__Geobacter;	0.000765008	4.53471e-07	0.000274916	0.000589815	2.19717e-07	0.000191362	0.637578	1
k__Bacteria;p__Bacteroidetes;c__[Saprospirae];o__[Saprospirales];f__Chitinophagaceae;g__Sediminibacterium;	0.000735809	3.43756e-08	7.56919e-05	0.000817566	9.55969e-08	0.000126225	0.616035	1
k__Bacteria;p__Proteobacteria;c__Alphaproteobacteria;o__Sphingomonadales;f__Sphingomonadaceae;g__Novosphingobium;	0.000677412	1.63366e-07	0.000165008	0.00117963	1.21133e-07	0.000142087	0.035711	1
k__Bacteria;p__Bacteroidetes;c__[Saprospirae];o__[Saprospirales];f__Chitinophagaceae;g__Segetibacter;	0.000677412	1.00508e-07	0.000129427	0.000706611	3.80178e-08	7.96008e-05	0.858647	1
k__Bacteria;p__Proteobacteria;c__Gammaproteobacteria;o__Xanthomonadales;f__Xanthomonadaceae;g__Dokdonella;	0.000630694	1.19823e-07	0.000141317	0.000864284	1.37339e-07	0.000151294	0.292023	1
k__Bacteria;p__Actinobacteria;c__Actinobacteria;o__Actinomycetales;f__Pseudonocardiaceae;g__Amycolatopsis;	0.000630694	9.91981e-08	0.000128581	0.000583976	2.48814e-08	6.43964e-05	0.762786	1
k__Bacteria;p__Cyanobacteria;c__Oscillatoriophycideae;o__Oscillatoriales;f__Phormidiaceae;g__Phormidium;	0.000624854	7.63343e-07	0.000356684	0.000537258	7.77707e-07	0.000360025	0.874526	1
k__Bacteria;p__Proteobacteria;c__Gammaproteobacteria;o__Xanthomonadales;f__Xanthomonadaceae;g__Luteimonas;	0.000619014	1.14258e-07	0.000137996	0.00131395	4.91448e-07	0.000286196	0.0446127	1
k__Bacteria;p__Actinobacteria;c__Actinobacteria;o__Actinomycetales;f__Nocardioidaceae;g__Aeromicrobium;	0.000589815	4.30391e-07	0.000267828	0.00197968	1.69361e-06	0.00053129	0.0346994	1
k__Bacteria;p__Proteobacteria;c__Betaproteobacteria;o__Rhodocyclales;f__Rhodocyclaceae;g__Dechloromonas;	0.000583976	1.24079e-07	0.000143805	0.000601495	7.73041e-08	0.000113508	0.927798	1
k__Bacteria;p__Proteobacteria;c__Alphaproteobacteria;o__Rhizobiales;f__Rhizobiaceae;g__Agrobacterium;	0.000548937	7.54626e-08	0.000112148	0.000543097	6.6173e-08	0.000105018	0.95389	1
k__Bacteria;p__Proteobacteria;c__Alphaproteobacteria;o__Rhizobiales;f__Rhizobiaceae;g__Rhizobium;	0.000502219	5.9257e-08	9.93789e-05	0.000683252	1.74211e-07	0.000170397	0.391145	1
k__Bacteria;p__Proteobacteria;c__Betaproteobacteria;o__Burkholderiales;f__Comamonadaceae;g__Rubrivivax;	0.000502219	1.40776e-07	0.000153175	0.000881803	4.46596e-07	0.000272824	0.246873	1
k__Bacteria;p__Firmicutes;c__Bacilli;o__Bacillales;f__Alicyclobacillaceae;g__Alicyclobacillus;	0.000496379	2.083e-08	5.89208e-05	0.000426302	3.21248e-08	7.31719e-05	0.491884	1
k__Bacteria;p__Actinobacteria;c__Actinobacteria;o__Actinomycetales;f__Micromonosporaceae;g__Pilimelia;	0.00049054	1.37502e-08	4.78718e-05	0.000642373	3.76494e-08	7.92143e-05	0.118474	1
k__Bacteria;p__Proteobacteria;c__Alphaproteobacteria;o__Rhizobiales;f__Phyllobacteriaceae;g__Mesorhizobium;	0.00047886	3.42119e-08	7.55115e-05	0.000800047	1.5735e-07	0.000161941	0.0918266	1
k__Bacteria;p__Cyanobacteria;c__Nostocophycideae;o__Nostocales;f__Nostocaceae;g__Nostoc;	0.000449661	1.19537e-07	0.000141148	0.000145994	4.29286e-08	8.45858e-05	0.0839133	1
k__Bacteria;p__Verrucomicrobia;c__Verrucomicrobiae;o__Verrucomicrobiales;f__Verrucomicrobiaceae;g__Prosthecobacter;	0.000443822	1.65821e-07	0.000166243	0.000338706	2.881e-08	6.92941e-05	0.597705	1
k__Bacteria;p__Chloroflexi;c__Anaerolineae;o__Anaerolineales;f__Anaerolinaceae;g__Anaerolinea;	0.000426302	3.80178e-08	7.96008e-05	0.0004847	6.25717e-08	0.000102121	0.685838	1
k__Bacteria;p__Verrucomicrobia;c__[Spartobacteria];o__[Chthoniobacterales];f__[Chthoniobacteraceae];g__OR-59;	0.000385424	1.04109e-07	0.000131725	0.000572296	1.72696e-07	0.000169655	0.415734	1
k__Bacteria;p__Proteobacteria;c__Gammaproteobacteria;o__Oceanospirillales;f__Halomonadaceae;g__Halomonas;	0.000385424	3.92864e-09	2.55885e-05	0.000321187	4.5875e-08	8.74405e-05	0.518595	1
k__Bacteria;p__Proteobacteria;c__Deltaproteobacteria;o__Myxococcales;f__Cystobacteraceae;g__Cystobacter;	0.000379584	9.69473e-08	0.000127114	0.000221911	4.01048e-08	8.17566e-05	0.32511	1
k__Bacteria;p__Proteobacteria;c__Betaproteobacteria;o__Rhodocyclales;f__Rhodocyclaceae;g__Uliginosibacterium;	0.000373744	1.04436e-07	0.000131932	0.000181032	2.66002e-09	2.10555e-05	0.167613	1
k__Bacteria;p__Verrucomicrobia;c__[Spartobacteria];o__[Chthoniobacterales];f__[Chthoniobacteraceae];g__Candidatus Xiphinematobacter;	0.000362065	5.82748e-08	9.85518e-05	0.000402943	1.16631e-08	4.40892e-05	0.726289	1
k__Bacteria;p__Proteobacteria;c__Gammaproteobacteria;o__Pseudomonadales;f__Moraxellaceae;g__Acinetobacter;	0.000356225	7.0429e-08	0.000108343	0.00024527	2.84826e-08	6.88992e-05	0.419942	1
k__Bacteria;p__Actinobacteria;c__Actinobacteria;o__Actinomycetales;f__Pseudonocardiaceae;g__Pseudonocardia;	0.000350385	2.89737e-08	6.94907e-05	0.000297828	9.20775e-09	3.91743e-05	0.550988	1
k__Bacteria;p__Actinobacteria;c__Actinobacteria;o__Actinomycetales;f__Intrasporangiaceae;g__Terracoccus;	0.000332866	3.32707e-08	7.44655e-05	0.00049054	7.80817e-08	0.000114077	0.277491	1
k__Bacteria;p__Proteobacteria;c__Alphaproteobacteria;o__Rhodospirillales;f__Rhodospirillaceae;g__Skermanella;	0.000327026	6.26945e-08	0.000102221	0.000291988	2.2426e-08	6.11364e-05	0.781052	1
k__Bacteria;p__Actinobacteria;c__Actinobacteria;o__Actinomycetales;f__Intrasporangiaceae;g__Phycicoccus;	0.000291988	2.34081e-08	6.24608e-05	0.000426302	1.29727e-08	4.64985e-05	0.104462	1
k__Bacteria;p__Actinobacteria;c__Actinobacteria;o__Actinomycetales;f__Micromonosporaceae;g__Catellatospora;	0.000286148	1.54281e-08	5.07085e-05	0.000437982	3.91636e-08	8.07915e-05	0.13063	1
k__Bacteria;p__Proteobacteria;c__Gammaproteobacteria;o__Xanthomonadales;f__Xanthomonadaceae;g__Stenotrophomonas;	0.000274469	4.5875e-08	8.74405e-05	0.000216071	2.47586e-08	6.42373e-05	0.631526	1
k__Bacteria;p__Verrucomicrobia;c__[Spartobacteria];o__[Chthoniobacterales];f__[Chthoniobacteraceae];g__Ellin506;	0.000274469	2.52497e-08	6.48713e-05	0.000198552	1.70241e-08	5.32668e-05	0.399682	1
k__Bacteria;p__Bacteroidetes;c__Cytophagia;o__Cytophagales;f__Cytophagaceae;g__Dyadobacter;	0.000268629	1.0591e-07	0.000132859	0.000116795	1.11311e-08	4.30719e-05	0.308133	1
k__Bacteria;p__Proteobacteria;c__Betaproteobacteria;o__Burkholderiales;f__Comamonadaceae;g__Acidovorax;	0.000256949	7.7918e-08	0.000113958	0.000537258	6.51499e-08	0.000104203	0.0881792	1
k__Bacteria;p__Spirochaetes;c__Spirochaetes;o__Spirochaetales;f__Spirochaetaceae;g__Spirochaeta;	0.000256949	1.60419e-08	5.17074e-05	0.000186872	1.89884e-08	5.6256e-05	0.392422	1
k__Bacteria;p__Proteobacteria;c__Alphaproteobacteria;o__Rhizobiales;f__Hyphomicrobiaceae;g__Hyphomicrobium;	0.00025111	2.67229e-08	6.6737e-05	0.000367905	2.9342e-08	6.99309e-05	0.252035	1
k__Bacteria;p__Planctomycetes;c__Planctomycetia;o__Pirellulales;f__Pirellulaceae;g__A17;	0.00023943	4.62433e-09	2.77619e-05	0.000151834	2.29171e-09	1.95436e-05	0.0205954	1
k__Bacteria;p__Actinobacteria;c__Actinobacteria;o__Actinomycetales;f__Nocardioidaceae;g__Kribbella;	0.00023943	2.62318e-08	6.61209e-05	0.000297828	9.20775e-09	3.91743e-05	0.482867	1
k__Bacteria;p__Bacteroidetes;c__[Saprospirae];o__[Saprospirales];f__Chitinophagaceae;g__Niabella;	0.000216071	4.5875e-08	8.74405e-05	0.00023943	4.48929e-08	8.64994e-05	0.861884	1
k__Bacteria;p__Proteobacteria;c__Gammaproteobacteria;o__Xanthomonadales;f__Xanthomonadaceae;g__Rhodanobacter;	0.000210231	1.8661e-08	5.57689e-05	0.000432142	5.9257e-08	9.93789e-05	0.067815	1
k__Bacteria;p__Proteobacteria;c__Gammaproteobacteria;o__Xanthomonadales;f__Sinobacteraceae;g__Nevskia;	0.000204391	4.34196e-08	8.50682e-05	0.000169353	2.42675e-08	6.35971e-05	0.758723	1
k__Bacteria;p__Firmicutes;c__Bacilli;o__Bacillales;f__Paenibacillaceae;g__Ammoniphilus;	0.000204391	2.66002e-09	2.10555e-05	0.000134314	3.64218e-09	2.4638e-05	0.0470925	1
k__Bacteria;p__Verrucomicrobia;c__Verrucomicrobiae;o__Verrucomicrobiales;f__Verrucomicrobiaceae;g__Luteolibacter;	0.000198552	4.59978e-08	8.75574e-05	0.000338706	3.91227e-08	8.07493e-05	0.268462	1
k__Bacteria;p__Actinobacteria;c__Actinobacteria;o__Actinomycetales;f__Streptomycetaceae;g__Streptacidiphilus;	0.000198552	2.09527e-08	5.90942e-05	9.34361e-05	2.78279e-09	2.1536e-05	0.112208	1
k__Bacteria;p__Proteobacteria;c__Alphaproteobacteria;o__Caulobacterales;f__Caulobacteraceae;g__Caulobacter;	0.000186872	6.5641e-08	0.000104595	0.000181032	1.73924e-08	5.38399e-05	0.949353	1
k__Bacteria;p__Bacteroidetes;c__Cytophagia;o__Cytophagales;f__Cytophagaceae;g__Cytophaga;	0.000181032	9.89117e-08	0.000128395	0.000134314	2.42675e-08	6.35971e-05	0.762121	1
k__Bacteria;p__Acidobacteria;c__Acidobacteriia;o__Acidobacteriales;f__Acidobacteriaceae;g__Terriglobus;	0.000175193	1.52235e-08	5.03711e-05	0.000134314	2.66002e-09	2.10555e-05	0.490081	1
k__Bacteria;p__Proteobacteria;c__Alphaproteobacteria;o__Rhizobiales;f__Methylobacteriaceae;g__Methylobacterium;	0.000169353	6.09757e-09	3.18789e-05	0.000157673	2.2958e-08	6.18573e-05	0.879532	1
k__Bacteria;p__Proteobacteria;c__Alphaproteobacteria;o__Rhizobiales;f__Brucellaceae;g__Ochrobactrum;	0.000163513	1.11311e-08	4.30719e-05	0.000163513	1.40776e-08	4.84383e-05	0.964306	1
k__Bacteria;p__Proteobacteria;c__Alphaproteobacteria;o__Rhizobiales;f__Hyphomicrobiaceae;g__Devosia;	0.000163513	1.16222e-08	4.40118e-05	0.000210231	9.33052e-09	3.94346e-05	0.464601	1
k__Bacteria;p__Verrucomicrobia;c__[Pedosphaerae];o__[Pedosphaerales];f__[Pedosphaeraceae];g__Pedosphaera;	0.000163513	1.50598e-08	5.00995e-05	4.67181e-05	2.78279e-09	2.1536e-05	0.0488092	1
k__Bacteria;p__Proteobacteria;c__Alphaproteobacteria;o__Rickettsiales;f__mitochondria;g__Acanthamoeba;	0.000163513	1.30955e-08	4.67181e-05	0.000145994	2.62318e-08	6.61209e-05	0.843069	1
k__Bacteria;p__Proteobacteria;c__Gammaproteobacteria;o__Enterobacteriales;f__Enterobacteriaceae;g__Escherichia;	0.000157673	7.2066e-08	0.000109595	0.000759168	3.14913e-06	0.000724469	0.445844	1
k__Bacteria;p__Proteobacteria;c__Alphaproteobacteria;o__Rhizobiales;f__Bradyrhizobiaceae;g__Balneimonas;	0.000151834	1.16222e-08	4.40118e-05	0.000151834	6.71142e-09	3.3445e-05	0.964306	1
k__Bacteria;p__Actinobacteria;c__Actinobacteria;o__Actinomycetales;f__Intrasporangiaceae;g__Oryzihumus;	0.000151834	7.2025e-09	3.4647e-05	8.17566e-05	6.22034e-09	3.21982e-05	0.157127	1
k__Bacteria;p__Bacteroidetes;c__[Saprospirae];o__[Saprospirales];f__Chitinophagaceae;g__Ferruginibacter;	0.000145994	6.58865e-09	3.31377e-05	7.59168e-05	5.60649e-09	3.05682e-05	0.137249	1
k__Bacteria;p__Proteobacteria;c__Gammaproteobacteria;o__Alteromonadales;f__Alteromonadaceae;g__Cellvibrio;	0.000140154	2.75005e-08	6.77009e-05	0.000128475	1.60419e-08	5.17074e-05	0.904006	1
k__Bacteria;p__Actinobacteria;c__Rubrobacteria;o__Rubrobacterales;f__Rubrobacteraceae;g__Rubrobacter;	0.000140154	2.01343e-08	5.79285e-05	0.000140154	3.73221e-08	7.88692e-05	0.964306	1
k__Bacteria;p__Bacteroidetes;c__Cytophagia;o__Cytophagales;f__Cytophagaceae;g__Sporocytophaga;	0.000140154	9.8216e-09	4.0459e-05	0.000163513	4.25602e-09	2.66334e-05	0.664711	1
k__Bacteria;p__Cyanobacteria;c__Synechococcophycideae;o__Pseudanabaenales;f__Pseudanabaenaceae;g__Leptolyngbya;	0.000134314	6.58865e-09	3.31377e-05	8.75964e-05	6.75235e-09	3.35469e-05	0.356584	1
k__Bacteria;p__Bacteroidetes;c__Flavobacteriia;o__Flavobacteriales;f__[Weeksellaceae];g__Elizabethkingia;	0.000128475	1.06401e-08	4.21111e-05	0.000134314	1.88656e-08	5.60738e-05	0.932971	1
k__Bacteria;p__Actinobacteria;c__Actinobacteria;o__Actinomycetales;f__Micromonosporaceae;g__Actinoplanes;	0.000128475	1.70241e-08	5.32668e-05	0.000128475	1.21133e-08	4.4932e-05	0.964306	1
k__Bacteria;p__Cyanobacteria;c__Chloroplast;o__Chlorophyta;f__Chlamydomonadaceae;g__Chlamydomonas;	0.000128475	6.22034e-09	3.21982e-05	8.17566e-05	3.27387e-09	2.3359e-05	0.272214	1
k__Bacteria;p__Proteobacteria;c__Alphaproteobacteria;o__Rhizobiales;f__Xanthobacteraceae;g__Labrys;	0.000122635	1.26453e-08	4.59081e-05	9.92759e-05	6.58865e-09	3.31377e-05	0.705156	1
k__Bacteria;p__Firmicutes;c__Bacilli;o__Bacillales;f__Paenibacillaceae;g__Brevibacillus;	0.000122635	1.35047e-09	1.50026e-05	8.75964e-05	3.31479e-09	2.35046e-05	0.229514	1
k__Bacteria;p__Firmicutes;c__Bacilli;o__Bacillales;f__Paenibacillaceae;g__Cohnella;	0.000116795	4.7471e-09	2.8128e-05	8.75964e-05	9.69883e-09	4.02054e-05	0.591017	1
k__Bacteria;p__Proteobacteria;c__Gammaproteobacteria;o__Xanthomonadales;f__Xanthomonadaceae;g__Lysobacter;	0.000116795	1.06401e-08	4.21111e-05	0.000157673	3.17974e-08	7.27981e-05	0.659035	1
k__Bacteria;p__Bacteroidetes;c__Cytophagia;o__Cytophagales;f__Cytophagaceae;g__Siphonobacter;	0.000110955	5.60649e-09	3.05682e-05	2.91988e-05	3.1511e-09	2.29169e-05	0.0492428	1
k__Bacteria;p__Proteobacteria;c__Gammaproteobacteria;o__Alteromonadales;f__Shewanellaceae;g__Shewanella;	0.000110955	3.1511e-09	2.29169e-05	0.000116795	4.25602e-09	2.66334e-05	0.879977	1
k__Bacteria;p__Actinobacteria;c__Actinobacteria;o__Actinomycetales;f__Microbacteriaceae;g__Agromyces;	0.000105116	1.57146e-08	5.11771e-05	0.000105116	1.2277e-08	4.52346e-05	0.964306	1
k__Bacteria;p__Bacteroidetes;c__Cytophagia;o__Cytophagales;f__Cytophagaceae;g__Hymenobacter;	9.92759e-05	1.34638e-08	4.73705e-05	7.59168e-05	1.29727e-08	4.64985e-05	0.744503	1
k__Bacteria;p__Proteobacteria;c__Betaproteobacteria;o__Burkholderiales;f__Alcaligenaceae;g__Achromobacter;	9.34361e-05	1.35865e-08	4.7586e-05	0.00025111	4.29286e-08	8.45858e-05	0.121098	1
k__Bacteria;p__Proteobacteria;c__Alphaproteobacteria;o__Rickettsiales;f__Rickettsiaceae;g__Rickettsia;	8.75964e-05	9.20775e-09	3.91743e-05	2.3359e-05	1.80063e-09	1.73235e-05	0.151046	1
k__Bacteria;p__Proteobacteria;c__Gammaproteobacteria;o__Legionellales;f__Legionellaceae;g__Legionella;	8.75964e-05	3.31479e-09	2.35046e-05	8.75964e-05	7.24343e-09	3.47453e-05	0.964306	1
k__Bacteria;p__Nitrospirae;c__Nitrospira;o__Nitrospirales;f__Nitrospiraceae;g__JG37-AG-70;	8.75964e-05	4.78803e-09	2.8249e-05	0.000122635	5.77019e-09	3.10113e-05	0.435676	1
k__Bacteria;p__Nitrospirae;c__Nitrospira;o__Nitrospirales;f__FW;g__4-29;	8.17566e-05	2.78279e-09	2.1536e-05	8.17566e-05	3.27387e-09	2.3359e-05	0.964306	1
k__Bacteria;p__Proteobacteria;c__Betaproteobacteria;o__Neisseriales;f__Neisseriaceae;g__Elbe;	7.59168e-05	2.32854e-08	6.22968e-05	0	0	0	0.244029	1
k__Bacteria;p__Actinobacteria;c__Actinobacteria;o__Actinomycetales;f__Streptosporangiaceae;g__Streptosporangium;	7.59168e-05	3.1511e-09	2.29169e-05	0.000134314	3.3107e-08	7.42821e-05	0.488786	1
k__Bacteria;p__Actinobacteria;c__Actinobacteria;o__Actinomycetales;f__Kineosporiaceae;g__Kineosporia;	7.59168e-05	5.11541e-09	2.91988e-05	9.34361e-05	4.25602e-09	2.66334e-05	0.689382	1
k__Bacteria;p__Actinobacteria;c__Actinobacteria;o__Actinomycetales;f__Streptomycetaceae;g__Kitasatospora;	7.00771e-05	2.94648e-08	7.00771e-05	1.75193e-05	8.5939e-10	1.19679e-05	0.498526	1
k__Bacteria;p__Actinobacteria;c__Actinobacteria;o__Actinomycetales;f__Cellulomonadaceae;g__Cellulomonas;	7.00771e-05	2.94648e-09	2.21603e-05	3.50385e-05	1.96432e-09	1.80938e-05	0.241243	1
k__Bacteria;p__Proteobacteria;c__Alphaproteobacteria;o__Rickettsiales;f__mitochondria;g__Lupinus;	6.42373e-05	3.64218e-09	2.4638e-05	0.000216071	1.86324e-07	0.000176221	0.426925	1
k__Bacteria;p__Proteobacteria;c__Alphaproteobacteria;o__Caulobacterales;f__Caulobacteraceae;g__Asticcacaulis;	6.42373e-05	4.13325e-09	2.62464e-05	7.00771e-05	4.41972e-09	2.71407e-05	0.891052	1
k__Bacteria;p__Bacteroidetes;c__Cytophagia;o__Cytophagales;f__[Amoebophilaceae];g__Candidatus Amoebophilus;	6.42373e-05	1.67786e-09	1.67225e-05	1.16795e-05	3.27387e-10	7.38677e-06	0.0126301	1
k__Bacteria;p__Proteobacteria;c__Gammaproteobacteria;o__Xanthomonadales;f__Xanthomonadaceae;g__Pseudoxanthomonas;	5.83976e-05	8.67574e-09	3.80257e-05	5.25578e-05	4.29695e-09	2.67611e-05	0.909324	1
k__Bacteria;p__Bacteroidetes;c__[Saprospirae];o__[Saprospirales];f__Chitinophagaceae;g__Flavihumibacter;	5.83976e-05	1.60419e-08	5.17074e-05	0.000309507	1.05787e-07	0.000132782	0.0971561	1
k__Bacteria;p__Actinobacteria;c__Actinobacteria;o__Actinomycetales;f__Sporichthyaceae;g__Sporichthya;	5.83976e-05	2.29171e-09	1.95436e-05	7.00771e-05	5.40188e-09	3.00052e-05	0.759873	1
k__Bacteria;p__Firmicutes;c__Clostridia;o__Clostridiales;f__Peptococcaceae;g__Desulfosporosinus;	5.83976e-05	2.29171e-09	1.95436e-05	4.67181e-05	1.30955e-09	1.47735e-05	0.669104	1
k__Bacteria;p__Proteobacteria;c__Gammaproteobacteria;o__Pseudomonadales;f__Moraxellaceae;g__Perlucidibaca;	5.25578e-05	9.69883e-09	4.02054e-05	1.16795e-05	3.27387e-10	7.38677e-06	0.347497	1
k__Bacteria;p__Bacteroidetes;c__Sphingobacteriia;o__Sphingobacteriales;f__Sphingobacteriaceae;g__Solitalea;	5.25578e-05	6.75235e-09	3.35469e-05	1.75193e-05	8.5939e-10	1.19679e-05	0.360445	1
k__Bacteria;p__Proteobacteria;c__Betaproteobacteria;o__Burkholderiales;f__Burkholderiaceae;g__Candidatus Glomeribacter;	5.25578e-05	3.31479e-09	2.35046e-05	3.50385e-05	2.94648e-09	2.21603e-05	0.625046	1
k__Bacteria;p__Proteobacteria;c__Alphaproteobacteria;o__Rhodospirillales;f__Acetobacteraceae;g__Roseomonas;	5.25578e-05	1.84155e-09	1.75193e-05	2.3359e-05	8.18466e-10	1.16795e-05	0.181064	1
k__Bacteria;p__Bacteroidetes;c__[Saprospirae];o__[Saprospirales];f__Chitinophagaceae;g__Filimonas;	4.67181e-05	1.80063e-09	1.73235e-05	4.08783e-05	5.11541e-09	2.91988e-05	0.87485	1
k__Bacteria;p__Proteobacteria;c__Deltaproteobacteria;o__Myxococcales;f__Nannocystaceae;g__Nannocystis;	4.67181e-05	1.80063e-09	1.73235e-05	4.08783e-05	2.16894e-09	1.90129e-05	0.829289	1
k__Bacteria;p__Proteobacteria;c__Alphaproteobacteria;o__Sphingomonadales;f__Sphingomonadaceae;g__Sphingopyxis;	4.67181e-05	2.78279e-09	2.1536e-05	5.83976e-06	2.04617e-10	5.83976e-06	0.0847977	1
k__Bacteria;p__Proteobacteria;c__Deltaproteobacteria;o__Myxococcales;f__Myxococcaceae;g__Myxococcus;	4.67181e-05	1.30955e-09	1.47735e-05	7.00771e-05	6.38404e-09	3.26191e-05	0.553104	1
k__Bacteria;p__Proteobacteria;c__Betaproteobacteria;o__Burkholderiales;f__Oxalobacteraceae;g__Paucimonas;	4.67181e-05	1.30955e-09	1.47735e-05	4.67181e-05	2.29171e-09	1.95436e-05	0.964306	1
k__Bacteria;p__Firmicutes;c__Clostridia;o__Clostridiales;f__Lachnospiraceae;g__Coprococcus;	4.67181e-05	8.18466e-10	1.16795e-05	3.50385e-05	1.96432e-09	1.80938e-05	0.625046	1
k__Bacteria;p__Firmicutes;c__Bacilli;o__Bacillales;f__Planococcaceae;g__Ureibacillus;	4.67181e-05	1.30955e-09	1.47735e-05	1.16795e-05	8.18466e-10	1.16795e-05	0.0812254	1
k__Bacteria;p__Proteobacteria;c__Alphaproteobacteria;o__Rhodospirillales;f__Rhodospirillaceae;g__Azospirillum;	4.08783e-05	3.1511e-09	2.29169e-05	3.50385e-05	9.8216e-10	1.27943e-05	0.837855	1
k__Bacteria;p__Firmicutes;c__Clostridia;o__Clostridiales;f__Clostridiaceae;g__Caloramator;	4.08783e-05	3.1511e-09	2.29169e-05	5.83976e-05	4.25602e-09	2.66334e-05	0.649775	1
k__Bacteria;p__Proteobacteria;c__Alphaproteobacteria;o__Rickettsiales;f__mitochondria;g__Vermamoeba;	4.08783e-05	3.1511e-09	2.29169e-05	3.50385e-05	1.96432e-09	1.80938e-05	0.851468	1
k__Bacteria;p__Proteobacteria;c__Betaproteobacteria;o__Rhodocyclales;f__Rhodocyclaceae;g__Zoogloea;	3.50385e-05	9.8216e-10	1.27943e-05	8.17566e-05	7.2025e-09	3.4647e-05	0.226104	1
k__Bacteria;p__Actinobacteria;c__Actinobacteria;o__Actinomycetales;f__Promicromonosporaceae;g__Cellulosimicrobium;	3.50385e-05	7.3662e-09	3.50385e-05	5.83976e-06	2.04617e-10	5.83976e-06	0.441358	1
k__Bacteria;p__Cyanobacteria;c__Chloroplast;o__Chlorophyta;f__Chlamydomonadaceae;g__Oophila;	3.50385e-05	9.8216e-10	1.27943e-05	4.67181e-05	6.71142e-09	3.3445e-05	0.759873	1
k__Bacteria;p__Chloroflexi;c__Chloroflexi;o__Chloroflexales;f__Oscillochloridaceae;g__Oscillochloris;	3.50385e-05	7.3662e-09	3.50385e-05	1.16795e-05	8.18466e-10	1.16795e-05	0.563254	1
k__Bacteria;p__Proteobacteria;c__Alphaproteobacteria;o__Rhizobiales;f__Rhizobiaceae;g__Kaistia;	3.50385e-05	1.96432e-09	1.80938e-05	6.42373e-05	5.60649e-09	3.05682e-05	0.441358	1
k__Bacteria;p__Proteobacteria;c__Deltaproteobacteria;o__Bdellovibrionales;f__Bacteriovoracaceae;g__Peredibacter;	3.50385e-05	1.47324e-09	1.56697e-05	1.75193e-05	1.84155e-09	1.75193e-05	0.492838	1
k__Bacteria;p__Firmicutes;c__Clostridia;o__Clostridiales;f__Gracilibacteraceae;g__Gracilibacter;	3.50385e-05	9.8216e-10	1.27943e-05	1.75193e-05	1.84155e-09	1.75193e-05	0.456451	1
k__Bacteria;p__Firmicutes;c__Bacilli;o__Bacillales;f__Paenibacillaceae;g__Thermobacillus;	3.50385e-05	9.8216e-10	1.27943e-05	1.16795e-05	8.18466e-10	1.16795e-05	0.195526	1
k__Bacteria;p__Bacteroidetes;c__Flavobacteriia;o__Flavobacteriales;f__Cryomorphaceae;g__Fluviicola;	2.91988e-05	2.16894e-09	1.90129e-05	5.83976e-05	6.22034e-09	3.21982e-05	0.473653	1
k__Bacteria;p__Bacteroidetes;c__Cytophagia;o__Cytophagales;f__Cytophagaceae;g__Emticicia;	2.91988e-05	2.16894e-09	1.90129e-05	5.25578e-05	2.82371e-09	2.16937e-05	0.452335	1
k__Bacteria;p__Verrucomicrobia;c__[Spartobacteria];o__[Chthoniobacterales];f__[Chthoniobacteraceae];g__heteroC45_4W;	2.91988e-05	3.1511e-09	2.29169e-05	2.91988e-05	1.67786e-09	1.67225e-05	1	1
k__Bacteria;p__Firmicutes;c__Bacilli;o__Bacillales;f__Thermoactinomycetaceae;g__Thermoactinomyces;	2.91988e-05	1.18678e-09	1.4064e-05	1.75193e-05	1.84155e-09	1.75193e-05	0.726559	1
k__Archaea;p__Euryarchaeota;c__Methanomicrobia;o__Methanosarcinales;f__Methanosaetaceae;g__Methanosaeta;	2.91988e-05	6.95696e-10	1.0768e-05	5.83976e-06	2.04617e-10	5.83976e-06	0.218746	1
k__Bacteria;p__Chlamydiae;c__Chlamydiia;o__Chlamydiales;f__Parachlamydiaceae;g__Candidatus Protochlamydia;	2.91988e-05	6.95696e-10	1.0768e-05	1.75193e-05	8.5939e-10	1.19679e-05	0.726559	1
k__Bacteria;p__Proteobacteria;c__Betaproteobacteria;o__Rhodocyclales;f__Rhodocyclaceae;g__Propionivibrio;	2.3359e-05	8.18466e-10	1.16795e-05	2.91988e-05	1.18678e-09	1.4064e-05	1	1
k__Bacteria;p__Proteobacteria;c__Betaproteobacteria;o__Rhodocyclales;f__Rhodocyclaceae;g__Azospira;	2.3359e-05	1.80063e-09	1.73235e-05	5.83976e-06	2.04617e-10	5.83976e-06	0.374996	1
k__Bacteria;p__Bacteroidetes;c__Cytophagia;o__Cytophagales;f__Cytophagaceae;g__Spirosoma;	2.3359e-05	3.27387e-10	7.38677e-06	7.00771e-05	3.92864e-09	2.55885e-05	0.0987919	1
k__Bacteria;p__Proteobacteria;c__Deltaproteobacteria;o__Syntrophobacterales;f__Syntrophobacteraceae;g__Syntrophobacter;	2.3359e-05	8.18466e-10	1.16795e-05	4.67181e-05	9.6579e-09	4.01204e-05	0.612023	1
k__Bacteria;p__Actinobacteria;c__Thermoleophilia;o__Solirubrobacterales;f__Patulibacteraceae;g__Patulibacter;	2.3359e-05	1.80063e-09	1.73235e-05	5.25578e-05	6.75235e-09	3.35469e-05	0.477121	1
k__Bacteria;p__Proteobacteria;c__Alphaproteobacteria;o__Rhodospirillales;f__Rhodospirillaceae;g__Phaeospirillum;	2.3359e-05	3.27387e-09	2.3359e-05	1.75193e-05	8.5939e-10	1.19679e-05	1	1
k__Bacteria;p__Proteobacteria;c__Gammaproteobacteria;o__Enterobacteriales;f__Enterobacteriaceae;g__Erwinia;	2.3359e-05	1.30955e-09	1.47735e-05	1.75193e-05	1.84155e-09	1.75193e-05	1	1
k__Bacteria;p__Spirochaetes;c__[Leptospirae];o__[Leptospirales];f__Leptospiraceae;g__Turneriella;	2.3359e-05	1.80063e-09	1.73235e-05	6.42373e-05	2.66002e-09	2.10555e-05	0.151832	1
k__Bacteria;p__Firmicutes;c__Bacilli;o__Bacillales;f__Planococcaceae;g__Sporosarcina;	2.3359e-05	8.18466e-10	1.16795e-05	1.75193e-05	1.84155e-09	1.75193e-05	1	1
k__Bacteria;p__Firmicutes;c__Bacilli;o__Bacillales;f__Thermoactinomycetaceae;g__Shimazuella;	2.3359e-05	8.18466e-10	1.16795e-05	5.83976e-06	2.04617e-10	5.83976e-06	0.374996	1
k__Archaea;p__Euryarchaeota;c__Methanomicrobia;o__Methanocellales;f__Methanocellaceae;g__Methanocella;	2.3359e-05	1.80063e-09	1.73235e-05	0	0	0	0.124998	1
k__Bacteria;p__[Thermi];c__Deinococci;o__Deinococcales;f__Deinococcaceae;g__Deinococcus;	2.3359e-05	8.18466e-10	1.16795e-05	5.83976e-06	2.04617e-10	5.83976e-06	0.374996	1
k__Bacteria;p__Firmicutes;c__Clostridia;o__Clostridiales;f__Veillonellaceae;g__Sporomusa;	2.3359e-05	3.27387e-10	7.38677e-06	1.75193e-05	8.5939e-10	1.19679e-05	1	1
k__Bacteria;p__Actinobacteria;c__Actinobacteria;o__Actinomycetales;f__Nocardiaceae;g__Nocardia;	1.75193e-05	8.5939e-10	1.19679e-05	2.91988e-05	3.1511e-09	2.29169e-05	0.726559	1
k__Bacteria;p__Actinobacteria;c__Actinobacteria;o__Actinomycetales;f__Micrococcaceae;g__Sinomonas;	1.75193e-05	3.6831e-10	7.83486e-06	1.75193e-05	3.6831e-10	7.83486e-06	1	1
k__Bacteria;p__Proteobacteria;c__Deltaproteobacteria;o__Myxococcales;f__Polyangiaceae;g__Sorangium;	1.75193e-05	3.6831e-10	7.83486e-06	5.83976e-06	2.04617e-10	5.83976e-06	0.624998	1
k__Bacteria;p__Proteobacteria;c__Betaproteobacteria;o__Procabacteriales;f__Procabacteriaceae;g__Leeia;	1.75193e-05	8.5939e-10	1.19679e-05	5.83976e-06	2.04617e-10	5.83976e-06	0.624998	1
k__Bacteria;p__Firmicutes;c__Clostridia;o__Clostridiales;f__Ruminococcaceae;g__Clostridium;	1.75193e-05	8.5939e-10	1.19679e-05	1.75193e-05	3.6831e-10	7.83486e-06	1	1
k__Bacteria;p__Proteobacteria;c__Deltaproteobacteria;o__Syntrophobacterales;f__Syntrophaceae;g__Desulfobacca;	1.75193e-05	1.84155e-09	1.75193e-05	1.16795e-05	3.27387e-10	7.38677e-06	1	1
k__Bacteria;p__Proteobacteria;c__Alphaproteobacteria;o__Rhodospirillales;f__Rhodospirillaceae;g__Telmatospirillum;	1.75193e-05	1.84155e-09	1.75193e-05	1.16795e-05	3.27387e-10	7.38677e-06	1	1
k__Bacteria;p__Proteobacteria;c__Alphaproteobacteria;o__Rhizobiales;f__Hyphomicrobiaceae;g__Parvibaculum;	1.75193e-05	3.6831e-10	7.83486e-06	3.50385e-05	1.96432e-09	1.80938e-05	0.406393	1
k__Bacteria;p__Chlamydiae;c__Chlamydiia;o__Chlamydiales;f__Parachlamydiaceae;g__Parachlamydia;	1.75193e-05	8.5939e-10	1.19679e-05	1.75193e-05	8.5939e-10	1.19679e-05	1	1
k__Bacteria;p__Firmicutes;c__Bacilli;o__Bacillales;f__Thermoactinomycetaceae;g__Planifilum;	1.75193e-05	3.6831e-10	7.83486e-06	1.16795e-05	3.27387e-10	7.38677e-06	1	1
k__Bacteria;p__Actinobacteria;c__Actinobacteria;o__Actinomycetales;f__Microbacteriaceae;g__Leucobacter;	1.16795e-05	3.27387e-10	7.38677e-06	2.3359e-05	1.80063e-09	1.73235e-05	0.687497	1
k__Bacteria;p__Firmicutes;c__Bacilli;o__Bacillales;f__[Exiguobacteraceae];g__Exiguobacterium;	1.16795e-05	3.27387e-10	7.38677e-06	3.50385e-05	1.96432e-09	1.80938e-05	0.255081	1
k__Bacteria;p__Bacteroidetes;c__[Saprospirae];o__[Saprospirales];f__Chitinophagaceae;g__Lacibacter;	1.16795e-05	8.18466e-10	1.16795e-05	0	0	0	0.499999	1
k__Bacteria;p__Bacteroidetes;c__Cytophagia;o__Cytophagales;f__Cytophagaceae;g__Adhaeribacter;	1.16795e-05	8.18466e-10	1.16795e-05	0.000110955	1.54281e-08	5.07085e-05	0.0734104	1
k__Bacteria;p__Proteobacteria;c__Gammaproteobacteria;o__Legionellales;f__Coxiellaceae;g__Rickettsiella;	1.16795e-05	8.18466e-10	1.16795e-05	4.67181e-05	4.7471e-09	2.8128e-05	0.280266	1
k__Bacteria;p__Actinobacteria;c__Acidimicrobiia;o__Acidimicrobiales;f__Iamiaceae;g__Iamia;	1.16795e-05	3.27387e-10	7.38677e-06	5.25578e-05	4.29695e-09	2.67611e-05	0.159855	1
k__Bacteria;p__Proteobacteria;c__Gammaproteobacteria;o__Xanthomonadales;f__Sinobacteraceae;g__Alkanibacter;	1.16795e-05	3.27387e-10	7.38677e-06	5.83976e-06	2.04617e-10	5.83976e-06	1	1
k__Bacteria;p__Actinobacteria;c__Actinobacteria;o__Actinomycetales;f__Thermomonosporaceae;g__Actinocorallia;	1.16795e-05	3.27387e-10	7.38677e-06	5.83976e-06	2.04617e-10	5.83976e-06	1	1
k__Bacteria;p__Proteobacteria;c__Alphaproteobacteria;o__Rhizobiales;f__Phyllobacteriaceae;g__Aminobacter;	1.16795e-05	3.27387e-10	7.38677e-06	5.83976e-06	2.04617e-10	5.83976e-06	1	1
k__Bacteria;p__Firmicutes;c__Clostridia;o__Clostridiales;f__Peptococcaceae;g__Pelotomaculum;	1.16795e-05	8.18466e-10	1.16795e-05	2.91988e-05	2.16894e-09	1.90129e-05	0.45312	1
k__Bacteria;p__Bacteroidetes;c__Flavobacteriia;o__Flavobacteriales;f__[Weeksellaceae];g__Cloacibacterium;	1.16795e-05	8.18466e-10	1.16795e-05	0	0	0	0.499999	1
k__Bacteria;p__Proteobacteria;c__Alphaproteobacteria;o__Rhizobiales;f__Rhodobiaceae;g__Afifella;	1.16795e-05	3.27387e-10	7.38677e-06	5.83976e-06	2.04617e-10	5.83976e-06	1	1
k__Bacteria;p__Firmicutes;c__Clostridia;o__Clostridiales;f__Peptostreptococcaceae;g__Tepidibacter;	1.16795e-05	3.27387e-10	7.38677e-06	2.3359e-05	8.18466e-10	1.16795e-05	0.687497	1
k__Bacteria;p__Firmicutes;c__Clostridia;o__Clostridiales;f__Peptostreptococcaceae;g__[Clostridium];	1.16795e-05	8.18466e-10	1.16795e-05	2.3359e-05	8.18466e-10	1.16795e-05	0.687497	1
k__Bacteria;p__Proteobacteria;c__Deltaproteobacteria;o__Myxococcales;f__Polyangiaceae;g__Chondromyces;	1.16795e-05	3.27387e-10	7.38677e-06	1.16795e-05	8.18466e-10	1.16795e-05	1	1
k__Bacteria;p__Chloroflexi;c__Chloroflexi;o__Chloroflexales;f__Chloroflexaceae;g__Chloronema;	1.16795e-05	8.18466e-10	1.16795e-05	0	0	0	0.499999	1
k__Bacteria;p__Proteobacteria;c__Alphaproteobacteria;o__Rickettsiales;f__mitochondria;g__Syntrichia;	1.16795e-05	3.27387e-10	7.38677e-06	1.75193e-05	8.5939e-10	1.19679e-05	1	1
k__Bacteria;p__Bacteroidetes;c__Flavobacteriia;o__Flavobacteriales;f__[Weeksellaceae];g__Wautersiella;	1.16795e-05	8.18466e-10	1.16795e-05	0	0	0	0.499999	1
k__Bacteria;p__Proteobacteria;c__Alphaproteobacteria;o__Rhizobiales;f__Hyphomicrobiaceae;g__Pedomicrobium;	1.16795e-05	3.27387e-10	7.38677e-06	2.3359e-05	8.18466e-10	1.16795e-05	0.687497	1
k__Archaea;p__Euryarchaeota;c__Methanomicrobia;o__Methanosarcinales;f__Methanosarcinaceae;g__Methanosarcina;	1.16795e-05	8.18466e-10	1.16795e-05	0	0	0	0.499999	1
k__Bacteria;p__Proteobacteria;c__Alphaproteobacteria;o__Rhodospirillales;f__Acetobacteraceae;g__Roseococcus;	1.16795e-05	3.27387e-10	7.38677e-06	1.16795e-05	8.18466e-10	1.16795e-05	1	1
k__Bacteria;p__Bacteroidetes;c__Bacteroidia;o__Bacteroidales;f__Bacteroidaceae;g__Bacteroides;	5.83976e-06	2.04617e-10	5.83976e-06	0	0	0	1	1
k__Bacteria;p__Bacteroidetes;c__Cytophagia;o__Cytophagales;f__Cytophagaceae;g__Leadbetterella;	5.83976e-06	2.04617e-10	5.83976e-06	0	0	0	1	1
k__Bacteria;p__Firmicutes;c__Bacilli;o__Lactobacillales;f__Streptococcaceae;g__Lactococcus;	5.83976e-06	2.04617e-10	5.83976e-06	0	0	0	1	1
k__Bacteria;p__Proteobacteria;c__Alphaproteobacteria;o__Rhizobiales;f__Bradyrhizobiaceae;g__Bosea;	5.83976e-06	2.04617e-10	5.83976e-06	1.16795e-05	3.27387e-10	7.38677e-06	1	1
k__Bacteria;p__Proteobacteria;c__Betaproteobacteria;o__Neisseriales;f__Neisseriaceae;g__Vogesella;	5.83976e-06	2.04617e-10	5.83976e-06	0	0	0	1	1
k__Archaea;p__Euryarchaeota;c__Methanobacteria;o__Methanobacteriales;f__Methanobacteriaceae;g__Methanobacterium;	5.83976e-06	2.04617e-10	5.83976e-06	4.67181e-05	2.78279e-09	2.1536e-05	0.0847977	1
k__Bacteria;p__Proteobacteria;c__Gammaproteobacteria;o__Legionellales;f__Coxiellaceae;g__Coxiella;	5.83976e-06	2.04617e-10	5.83976e-06	2.3359e-05	1.80063e-09	1.73235e-05	0.374996	1
k__Bacteria;p__Proteobacteria;c__Alphaproteobacteria;o__Rhodospirillales;f__Rhodospirillaceae;g__Inquilinus;	5.83976e-06	2.04617e-10	5.83976e-06	1.16795e-05	8.18466e-10	1.16795e-05	1	1
k__Bacteria;p__Nitrospirae;c__Nitrospira;o__Nitrospirales;f__[Thermodesulfovibrionaceae];g__GOUTA19;	5.83976e-06	2.04617e-10	5.83976e-06	2.3359e-05	8.18466e-10	1.16795e-05	0.374996	1
k__Bacteria;p__Actinobacteria;c__Actinobacteria;o__Actinomycetales;f__Thermomonosporaceae;g__Actinoallomurus;	5.83976e-06	2.04617e-10	5.83976e-06	1.16795e-05	3.27387e-10	7.38677e-06	1	1
k__Bacteria;p__Firmicutes;c__Clostridia;o__Clostridiales;f__Veillonellaceae;g__Anaerospora;	5.83976e-06	2.04617e-10	5.83976e-06	0	0	0	1	1
k__Bacteria;p__Proteobacteria;c__Alphaproteobacteria;o__Rickettsiales;f__mitochondria;g__Malawimonas;	5.83976e-06	2.04617e-10	5.83976e-06	1.75193e-05	8.5939e-10	1.19679e-05	0.624998	1
k__Bacteria;p__Bacteroidetes;c__[Saprospirae];o__[Saprospirales];f__Chitinophagaceae;g__Parasegitibacter;	5.83976e-06	2.04617e-10	5.83976e-06	0	0	0	1	1
k__Bacteria;p__Proteobacteria;c__Betaproteobacteria;o__Burkholderiales;f__Alcaligenaceae;g__Pigmentiphaga;	5.83976e-06	2.04617e-10	5.83976e-06	0	0	0	1	1
k__Bacteria;p__Proteobacteria;c__Alphaproteobacteria;o__Rhizobiales;f__Methylocystaceae;g__Pleomorphomonas;	5.83976e-06	2.04617e-10	5.83976e-06	0	0	0	1	1
k__Bacteria;p__Cyanobacteria;c__Chloroplast;o__Chlorophyta;f__Chlamydomonadaceae;g__Dunaliella;	5.83976e-06	2.04617e-10	5.83976e-06	5.83976e-06	2.04617e-10	5.83976e-06	1	1
k__Bacteria;p__Proteobacteria;c__Deltaproteobacteria;o__Desulfobacterales;f__Desulfobulbaceae;g__Desulfobulbus;	5.83976e-06	2.04617e-10	5.83976e-06	0	0	0	1	1
k__Bacteria;p__Firmicutes;c__Bacilli;o__Bacillales;f__Thermoactinomycetaceae;g__Laceyella;	5.83976e-06	2.04617e-10	5.83976e-06	5.83976e-06	2.04617e-10	5.83976e-06	1	1
k__Bacteria;p__Firmicutes;c__Bacilli;o__Bacillales;f__Bacillaceae;g__Terribacillus;	5.83976e-06	2.04617e-10	5.83976e-06	0	0	0	1	1
k__Bacteria;p__Firmicutes;c__Clostridia;o__Clostridiales;f__Symbiobacteriaceae;g__Symbiobacterium;	5.83976e-06	2.04617e-10	5.83976e-06	0	0	0	1	1
k__Bacteria;p__Armatimonadetes;c__Chthonomonadetes;o__Chthonomonadales;f__Chthonomonadaceae;g__Chthonomonas;	5.83976e-06	2.04617e-10	5.83976e-06	0	0	0	1	1
k__Bacteria;p__Firmicutes;c__Clostridia;o__Clostridiales;f__Peptococcaceae;g__Sporotomaculum;	5.83976e-06	2.04617e-10	5.83976e-06	0	0	0	1	1
k__Bacteria;p__Proteobacteria;c__Gammaproteobacteria;o__Legionellales;f__Legionellaceae;g__Tatlockia;	5.83976e-06	2.04617e-10	5.83976e-06	5.83976e-06	2.04617e-10	5.83976e-06	1	1
k__Bacteria;p__Proteobacteria;c__Alphaproteobacteria;o__Caulobacterales;f__Caulobacteraceae;g__Brevundimonas;	0	0	0	5.83976e-06	2.04617e-10	5.83976e-06	1	1
k__Bacteria;p__Firmicutes;c__Bacilli;o__Lactobacillales;f__Streptococcaceae;g__Streptococcus;	0	0	0	0	0	0	1	1
k__Bacteria;p__Fusobacteria;c__Fusobacteriia;o__Fusobacteriales;f__Fusobacteriaceae;g__Cetobacterium;	0	0	0	0	0	0	1	1
k__Bacteria;p__Actinobacteria;c__Actinobacteria;o__Actinomycetales;f__Micrococcaceae;g__Rothia;	0	0	0	0	0	0	1	1
k__Bacteria;p__Bacteroidetes;c__Bacteroidia;o__Bacteroidales;f__Prevotellaceae;g__Prevotella;	0	0	0	0	0	0	1	1
k__Bacteria;p__Proteobacteria;c__Alphaproteobacteria;o__Sphingomonadales;f__Sphingomonadaceae;g__Sphingobium;	0	0	0	1.16795e-05	8.18466e-10	1.16795e-05	0.499999	1
k__Bacteria;p__Proteobacteria;c__Gammaproteobacteria;o__Enterobacteriales;f__Enterobacteriaceae;g__Proteus;	0	0	0	0	0	0	1	1
k__Bacteria;p__Actinobacteria;c__Actinobacteria;o__Actinomycetales;f__Kineosporiaceae;g__Kineococcus;	0	0	0	0	0	0	1	1
k__Bacteria;p__Gemmatimonadetes;c__Gemmatimonadetes;o__Gemmatimonadales;f__Gemmatimonadaceae;g__Gemmatimonas;	0	0	0	5.83976e-05	1.26044e-08	4.58337e-05	0.218913	1
k__Bacteria;p__Proteobacteria;c__Deltaproteobacteria;o__Desulfovibrionales;f__Desulfovibrionaceae;g__Desulfovibrio;	0	0	0	0	0	0	1	1
k__Bacteria;p__Proteobacteria;c__Gammaproteobacteria;o__Pasteurellales;f__Pasteurellaceae;g__Haemophilus;	0	0	0	0	0	0	1	1
k__Bacteria;p__Proteobacteria;c__Alphaproteobacteria;o__Rhodobacterales;f__Rhodobacteraceae;g__Paracoccus;	0	0	0	5.83976e-06	2.04617e-10	5.83976e-06	1	1
k__Bacteria;p__Bacteroidetes;c__Cytophagia;o__Cytophagales;f__[Amoebophilaceae];g__SC3-56;	0	0	0	5.83976e-06	2.04617e-10	5.83976e-06	1	1
k__Bacteria;p__Tenericutes;c__Mollicutes;o__Mycoplasmatales;f__Mycoplasmataceae;g__Mycoplasma;	0	0	0	5.83976e-06	2.04617e-10	5.83976e-06	1	1
k__Bacteria;p__Fusobacteria;c__Fusobacteriia;o__Fusobacteriales;f__Fusobacteriaceae;g__Fusobacterium;	0	0	0	0	0	0	1	1
k__Bacteria;p__Proteobacteria;c__Epsilonproteobacteria;o__Campylobacterales;f__Helicobacteraceae;g__Helicobacter;	0	0	0	0	0	0	1	1
k__Bacteria;p__Firmicutes;c__Clostridia;o__Clostridiales;f__Veillonellaceae;g__Pelosinus;	0	0	0	5.83976e-06	2.04617e-10	5.83976e-06	1	1
k__Bacteria;p__Firmicutes;c__Clostridia;o__Clostridiales;f__Clostridiaceae;g__Proteiniclasticum;	0	0	0	0	0	0	1	1
k__Bacteria;p__Planctomycetes;c__Planctomycetia;o__Gemmatales;f__Isosphaeraceae;g__Singulisphaera;	0	0	0	0	0	0	1	1
k__Bacteria;p__Proteobacteria;c__Deltaproteobacteria;o__Myxococcales;f__Nannocystaceae;g__Plesiocystis;	0	0	0	1.75193e-05	1.84155e-09	1.75193e-05	0.249998	1
k__Bacteria;p__Bacteroidetes;c__Cytophagia;o__Cytophagales;f__Cytophagaceae;g__Larkinella;	0	0	0	1.16795e-05	3.27387e-10	7.38677e-06	0.499999	1
k__Bacteria;p__Actinobacteria;c__Actinobacteria;o__Actinomycetales;f__Cryptosporangiaceae;g__Cryptosporangium;	0	0	0	0	0	0	1	1
k__Bacteria;p__Bacteroidetes;c__Flavobacteriia;o__Flavobacteriales;f__Cryomorphaceae;g__Crocinitomix;	0	0	0	0	0	0	1	1
k__Bacteria;p__Bacteroidetes;c__Bacteroidia;o__Bacteroidales;f__[Paraprevotellaceae];g__[Prevotella];	0	0	0	0	0	0	1	1
k__Bacteria;p__Chloroflexi;c__Anaerolineae;o__Caldilineales;f__Caldilineaceae;g__Caldilinea;	0	0	0	1.75193e-05	8.5939e-10	1.19679e-05	0.249998	1
k__Bacteria;p__Firmicutes;c__Clostridia;o__Clostridiales;f__Ruminococcaceae;g__Faecalibacterium;	0	0	0	0	0	0	1	1
k__Bacteria;p__Proteobacteria;c__Betaproteobacteria;o__Hydrogenophilales;f__Hydrogenophilaceae;g__Thiobacillus;	0	0	0	2.3359e-05	1.30955e-09	1.47735e-05	0.124998	1
k__Bacteria;p__Firmicutes;c__Clostridia;o__Clostridiales;f__Veillonellaceae;g__Veillonella;	0	0	0	0	0	0	1	1
k__Bacteria;p__Firmicutes;c__Bacilli;o__Bacillales;f__Staphylococcaceae;g__Staphylococcus;	0	0	0	1.16795e-05	3.27387e-10	7.38677e-06	0.499999	1
k__Bacteria;p__Proteobacteria;c__Alphaproteobacteria;o__Rhodospirillales;f__Rhodospirillaceae;g__Magnetospirillum;	0	0	0	1.16795e-05	8.18466e-10	1.16795e-05	0.499999	1
k__Bacteria;p__Actinobacteria;c__Actinobacteria;o__Actinomycetales;f__Streptosporangiaceae;g__Nonomuraea;	0	0	0	0	0	0	1	1
k__Bacteria;p__Firmicutes;c__Clostridia;o__Clostridiales;f__Lachnospiraceae;g__Roseburia;	0	0	0	0	0	0	1	1
k__Bacteria;p__Firmicutes;c__Clostridia;o__Clostridiales;f__Clostridiaceae;g__Oxobacter;	0	0	0	0	0	0	1	1
k__Bacteria;p__Proteobacteria;c__Gammaproteobacteria;o__Enterobacteriales;f__Enterobacteriaceae;g__Buchnera;	0	0	0	0	0	0	1	1
k__Bacteria;p__Firmicutes;c__Clostridia;o__Clostridiales;f__Syntrophomonadaceae;g__Syntrophomonas;	0	0	0	0	0	0	1	1
k__Bacteria;p__Firmicutes;c__Erysipelotrichi;o__Erysipelotrichales;f__Erysipelotrichaceae;g__Bulleidia;	0	0	0	0	0	0	1	1
k__Bacteria;p__Proteobacteria;c__Alphaproteobacteria;o__Rhodospirillales;f__Acetobacteraceae;g__Rhodovastum;	0	0	0	0	0	0	1	1
k__Bacteria;p__Firmicutes;c__Clostridia;o__Clostridiales;f__Caldicoprobacteraceae;g__Caldicoprobacter;	0	0	0	0	0	0	1	1
k__Bacteria;p__Planctomycetes;c__[Brocadiae];o__Brocadiales;f__Brocadiaceae;g__Kuenenia;	0	0	0	5.83976e-06	2.04617e-10	5.83976e-06	1	1
k__Bacteria;p__Proteobacteria;c__Alphaproteobacteria;o__Rhodobacterales;f__Rhodobacteraceae;g__Rubellimicrobium;	0	0	0	0	0	0	1	1
k__Bacteria;p__Firmicutes;c__Bacilli;o__Lactobacillales;f__Leuconostocaceae;g__Weissella;	0	0	0	0	0	0	1	1
k__Bacteria;p__Verrucomicrobia;c__Verrucomicrobiae;o__Verrucomicrobiales;f__Verrucomicrobiaceae;g__Akkermansia;	0	0	0	0	0	0	1	1
k__Bacteria;p__Proteobacteria;c__Betaproteobacteria;o__Burkholderiales;f__Alcaligenaceae;g__Paralcaligenes;	0	0	0	5.83976e-06	2.04617e-10	5.83976e-06	1	1
k__Bacteria;p__Bacteroidetes;c__Bacteroidia;o__Bacteroidales;f__Porphyromonadaceae;g__Parabacteroides;	0	0	0	0	0	0	1	1
k__Bacteria;p__Proteobacteria;c__Alphaproteobacteria;o__Rickettsiales;f__mitochondria;g__Saprolegnia;	0	0	0	0	0	0	1	1
k__Bacteria;p__Proteobacteria;c__Deltaproteobacteria;o__Desulfovibrionales;f__Desulfovibrionaceae;g__Bilophila;	0	0	0	0	0	0	1	1
k__Bacteria;p__Firmicutes;c__Clostridia;o__Clostridiales;f__Peptostreptococcaceae;g__Peptostreptococcus;	0	0	0	0	0	0	1	1
k__Bacteria;p__Firmicutes;c__Clostridia;o__Clostridiales;f__Lachnospiraceae;g__Blautia;	0	0	0	0	0	0	1	1
k__Bacteria;p__Firmicutes;c__Clostridia;o__Clostridiales;f__Ruminococcaceae;g__Sporobacter;	0	0	0	0	0	0	1	1
k__Bacteria;p__Firmicutes;c__Clostridia;o__Clostridiales;f__Veillonellaceae;g__BSV43;	0	0	0	5.83976e-06	2.04617e-10	5.83976e-06	1	1
k__Bacteria;p__Chloroflexi;c__Ktedonobacteria;o__Ktedonobacterales;f__Ktedonobacteraceae;g__FFCH10602;	0	0	0	0	0	0	1	1
k__Bacteria;p__Firmicutes;c__Clostridia;o__Clostridiales;f__Lachnospiraceae;g__[Ruminococcus];	0	0	0	0	0	0	1	1
k__Bacteria;p__Actinobacteria;c__Actinobacteria;o__Actinomycetales;f__Dermabacteraceae;g__Brachybacterium;	0	0	0	0	0	0	1	1
k__Bacteria;p__Firmicutes;c__Clostridia;o__Clostridiales;f__Lachnospiraceae;g__Lachnospira;	0	0	0	0	0	0	1	1
k__Bacteria;p__Firmicutes;c__Clostridia;o__Clostridiales;f__Ruminococcaceae;g__Oscillospira;	0	0	0	0	0	0	1	1
k__Bacteria;p__Actinobacteria;c__Thermoleophilia;o__Solirubrobacterales;f__Conexibacteraceae;g__Conexibacter;	0	0	0	0	0	0	1	1
k__Bacteria;p__Planctomycetes;c__Planctomycetia;o__Gemmatales;f__Isosphaeraceae;g__Isosphaera;	0	0	0	0	0	0	1	1
k__Bacteria;p__Firmicutes;c__Clostridia;o__Clostridiales;f__Lachnospiraceae;g__Dorea;	0	0	0	0	0	0	1	1
k__Bacteria;p__Chloroflexi;c__Chloroflexi;o__[Roseiflexales];f__[Kouleothrixaceae];g__Kouleothrix;	0	0	0	0	0	0	1	1

## Sheet: HC3DRh-vs-Z31DRh.test
S29 Table. Relative abundances of bacterial genera at the seed-filling stage （sheet 2）
Taxa	mean of HC3DRh	variance of HC3DRh	standard error of HC3DRh	mean of Z31DRh	variance of Z31DRh	standard error of Z31DRh	p-value	q value
Others	0.711487	0.000610456	0.0100868	0.664897	0.00246085	0.020252	0.0473488	0.790738
k__Bacteria;p__Acidobacteria;c__Acidobacteriia;o__Acidobacteriales;f__Koribacteraceae;g__Candidatus Koribacter;	0.0374153	0.000196741	0.00572626	0.0216188	2.82336e-05	0.00216924	0.0169186	0.615414
k__Bacteria;p__Proteobacteria;c__Alphaproteobacteria;o__Sphingomonadales;f__Sphingomonadaceae;g__Kaistobacter;	0.0228977	2.17405e-05	0.00190353	0.0278264	0.000240471	0.00633076	0.517948	1
k__Bacteria;p__Bacteroidetes;c__[Saprospirae];o__[Saprospirales];f__Chitinophagaceae;g__Flavisolibacter;	0.0172623	1.71262e-05	0.00168949	0.014214	5.38207e-06	0.000947107	0.132081	0.817781
k__Bacteria;p__Acidobacteria;c__Solibacteres;o__Solibacterales;f__Solibacteraceae;g__Candidatus Solibacter;	0.0140388	4.95041e-06	0.000908333	0.011224	5.06483e-06	0.00091877	0.0385814	0.790738
k__Bacteria;p__Bacteroidetes;c__Flavobacteriia;o__Flavobacteriales;f__Flavobacteriaceae;g__Flavobacterium;	0.012573	0.000324295	0.00735181	0.00843845	4.31062e-05	0.00268037	0.660535	1
k__Bacteria;p__Verrucomicrobia;c__[Spartobacteria];o__[Chthoniobacterales];f__[Chthoniobacteraceae];g__DA101;	0.0121233	7.84696e-06	0.0011436	0.0134256	4.32236e-05	0.00268401	0.709884	1
k__Archaea;p__Crenarchaeota;c__Thaumarchaeota;o__Nitrososphaerales;f__Nitrososphaeraceae;g__Candidatus Nitrososphaera;	0.00896987	1.52382e-06	0.000503954	0.00930857	6.27461e-05	0.00323383	0.924233	1
k__Bacteria;p__Verrucomicrobia;c__Opitutae;o__Opitutales;f__Opitutaceae;g__Opitutus;	0.00835085	9.57098e-06	0.001263	0.00706027	1.20106e-06	0.000447411	0.383285	1
k__Bacteria;p__Bacteroidetes;c__[Saprospirae];o__[Saprospirales];f__Chitinophagaceae;g__Chitinophaga;	0.0080647	5.15125e-05	0.00293009	0.0262147	0.000935661	0.0124877	0.177145	0.93726
k__Bacteria;p__Actinobacteria;c__Actinobacteria;o__Actinomycetales;f__Streptomycetaceae;g__Streptomyces;	0.00801799	4.47885e-06	0.000863988	0.00937281	6.98991e-06	0.00107934	0.376221	1
k__Bacteria;p__Proteobacteria;c__Betaproteobacteria;o__Burkholderiales;f__Burkholderiaceae;g__Burkholderia;	0.007726	5.97484e-06	0.000997902	0.00727634	6.3937e-06	0.00103229	0.78407	1
k__Bacteria;p__Proteobacteria;c__Betaproteobacteria;o__Burkholderiales;f__Oxalobacteraceae;g__Cupriavidus;	0.00768512	2.15234e-05	0.001894	0.0107043	4.4173e-05	0.00271333	0.420843	1
k__Bacteria;p__Verrucomicrobia;c__[Spartobacteria];o__[Chthoniobacterales];f__[Chthoniobacteraceae];g__Chthoniobacter;	0.00688507	1.78054e-05	0.00172266	0.0124387	0.000106693	0.0042169	0.245849	1
k__Bacteria;p__Proteobacteria;c__Betaproteobacteria;o__Burkholderiales;f__Oxalobacteraceae;g__Ralstonia;	0.00682668	1.35608e-06	0.000475408	0.0130168	6.56165e-05	0.00330697	0.0757849	0.813597
k__Bacteria;p__Proteobacteria;c__Alphaproteobacteria;o__Rhizobiales;f__Bradyrhizobiaceae;g__Bradyrhizobium;	0.00540178	7.76958e-06	0.00113795	0.0106984	5.16938e-05	0.00293524	0.104645	0.813597
k__Bacteria;p__Proteobacteria;c__Gammaproteobacteria;o__Pseudomonadales;f__Pseudomonadaceae;g__Pseudomonas;	0.0051857	1.81857e-05	0.00174096	0.0038776	1.09936e-06	0.000428051	0.52782	1
k__Bacteria;p__Bacteroidetes;c__Flavobacteriia;o__Flavobacteriales;f__[Weeksellaceae];g__Chryseobacterium;	0.00498131	8.31271e-06	0.00117705	0.012316	0.000179576	0.00547077	0.212517	1
k__Bacteria;p__Proteobacteria;c__Alphaproteobacteria;o__Rhizobiales;f__Hyphomicrobiaceae;g__Rhodoplanes;	0.00493459	4.45332e-06	0.000861522	0.00439734	9.92349e-07	0.000406684	0.632721	1
k__Bacteria;p__Proteobacteria;c__Betaproteobacteria;o__Burkholderiales;f__Comamonadaceae;g__Comamonas;	0.004847	3.10547e-05	0.00227504	0.00249358	2.89905e-06	0.000695108	0.372238	1
k__Bacteria;p__Bacteroidetes;c__[Saprospirae];o__[Saprospirales];f__Chitinophagaceae;g__Niastella;	0.00453749	2.38309e-06	0.000630223	0.0061843	6.20811e-06	0.00101719	0.191558	0.961093
k__Bacteria;p__Proteobacteria;c__Alphaproteobacteria;o__Caulobacterales;f__Caulobacteraceae;g__Phenylobacterium;	0.00394184	3.68187e-07	0.000247719	0.00508643	2.39029e-06	0.000631175	0.104355	0.813597
k__Bacteria;p__Bacteroidetes;c__Sphingobacteriia;o__Sphingobacteriales;f__Sphingobacteriaceae;g__Sphingobacterium;	0.00392432	6.5565e-05	0.00330568	0.00214319	5.23512e-06	0.000934087	0.666424	1
k__Bacteria;p__Nitrospirae;c__Nitrospira;o__Nitrospirales;f__Nitrospiraceae;g__Nitrospira;	0.00383672	2.44435e-07	0.000201839	0.00423966	4.06712e-06	0.000823319	0.69143	1
k__Bacteria;p__Proteobacteria;c__Alphaproteobacteria;o__Sphingomonadales;f__Sphingomonadaceae;g__Sphingomonas;	0.00328778	8.07503e-06	0.0011601	0.00540762	4.02915e-06	0.000819466	0.155831	0.872056
k__Bacteria;p__Proteobacteria;c__Betaproteobacteria;o__Burkholderiales;f__Comamonadaceae;g__Methylibium;	0.00320603	1.37834e-06	0.000479294	0.00441486	1.321e-06	0.00046922	0.0831628	0.813597
k__Bacteria;p__Proteobacteria;c__Gammaproteobacteria;o__Legionellales;f__Coxiellaceae;g__Aquicella;	0.00301915	5.02579e-07	0.000289419	0.00238262	1.36913e-06	0.000477691	0.281727	1
k__Bacteria;p__Armatimonadetes;c__[Fimbriimonadia];o__[Fimbriimonadales];f__[Fimbriimonadaceae];g__Fimbriimonas;	0.00231254	6.80637e-07	0.000336808	0.00200888	3.95156e-07	0.000256631	0.539442	1
k__Bacteria;p__Firmicutes;c__Bacilli;o__Bacillales;f__Paenibacillaceae;g__Paenibacillus;	0.00227167	6.93376e-06	0.001075	0.00173441	1.1824e-06	0.000443921	0.698802	1
k__Bacteria;p__Planctomycetes;c__Planctomycetia;o__Planctomycetales;f__Planctomycetaceae;g__Planctomyces;	0.00192712	2.61746e-07	0.000208864	0.00188624	5.94902e-07	0.000314882	0.92107	1
k__Bacteria;p__Planctomycetes;c__Planctomycetia;o__Gemmatales;f__Gemmataceae;g__Gemmata;	0.00188624	2.09896e-07	0.000187036	0.00221327	4.59364e-07	0.000276696	0.376698	1
k__Bacteria;p__Bacteroidetes;c__Sphingobacteriia;o__Sphingobacteriales;f__Sphingobacteriaceae;g__Pedobacter;	0.00165265	6.62782e-06	0.00105102	0.00161177	4.19235e-06	0.000835898	0.957448	1
k__Bacteria;p__Verrucomicrobia;c__Verrucomicrobiae;o__Verrucomicrobiales;f__Verrucomicrobiaceae;g__Prosthecobacter;	0.00160593	5.48115e-06	0.000955785	0.00325858	1.2137e-05	0.00142227	0.383047	1
k__Bacteria;p__Proteobacteria;c__Alphaproteobacteria;o__Sphingomonadales;f__Sphingomonadaceae;g__Novosphingobium;	0.00155338	1.01932e-06	0.000412173	0.00447909	1.23229e-05	0.00143311	0.0568605	0.790738
k__Bacteria;p__Proteobacteria;c__Gammaproteobacteria;o__Xanthomonadales;f__Xanthomonadaceae;g__Dokdonella;	0.00151834	2.43461e-06	0.000636999	0.00307755	1.95329e-05	0.0018043	0.48368	1
k__Bacteria;p__Proteobacteria;c__Betaproteobacteria;o__Rhodocyclales;f__Rhodocyclaceae;g__Dechloromonas;	0.00144826	7.33018e-07	0.000349528	0.000583976	1.27517e-07	0.000145784	0.0319942	0.775859
k__Bacteria;p__Proteobacteria;c__Gammaproteobacteria;o__Xanthomonadales;f__Sinobacteraceae;g__Steroidobacter;	0.00136066	4.3923e-07	0.000270564	0.00130227	4.59364e-07	0.000276696	0.899977	1
k__Bacteria;p__Proteobacteria;c__Deltaproteobacteria;o__Bdellovibrionales;f__Bdellovibrionaceae;g__Bdellovibrio;	0.00136066	8.17239e-08	0.000116708	0.00129059	3.40523e-07	0.000238231	0.820174	1
k__Bacteria;p__Verrucomicrobia;c__Verrucomicrobiae;o__Verrucomicrobiales;f__Verrucomicrobiaceae;g__Luteolibacter;	0.00135482	1.7083e-06	0.000533589	0.00209647	4.39537e-06	0.000855898	0.52318	1
k__Bacteria;p__Planctomycetes;c__Planctomycetia;o__Pirellulales;f__Pirellulaceae;g__Pirellula;	0.00131979	5.9748e-08	9.97898e-05	0.00135482	1.39794e-07	0.00015264	0.875628	1
k__Bacteria;p__Proteobacteria;c__Betaproteobacteria;o__Burkholderiales;f__Comamonadaceae;g__Rubrivivax;	0.00131395	1.82915e-06	0.00055214	0.00175193	4.36079e-07	0.000269592	0.540913	1
k__Bacteria;p__Bacteroidetes;c__[Saprospirae];o__[Saprospirales];f__Chitinophagaceae;g__Sediminibacterium;	0.00131395	5.11091e-07	0.000291859	0.00122635	1.67949e-07	0.000167307	0.821698	1
k__Bacteria;p__Proteobacteria;c__Gammaproteobacteria;o__Enterobacteriales;f__Enterobacteriaceae;g__Enterobacter;	0.00129643	3.5731e-06	0.000771697	0.00200304	5.73209e-06	0.000977419	0.631878	1
k__Bacteria;p__Proteobacteria;c__Betaproteobacteria;o__Burkholderiales;f__Comamonadaceae;g__Acidovorax;	0.00119715	4.69677e-07	0.000279785	0.00208479	3.3181e-06	0.000743651	0.295006	1
k__Bacteria;p__Actinobacteria;c__Actinobacteria;o__Actinomycetales;f__Nocardioidaceae;g__Aeromicrobium;	0.00107452	7.35474e-07	0.000350113	0.00214319	7.35216e-06	0.00110696	0.41114	1
k__Bacteria;p__Bacteroidetes;c__Cytophagia;o__Cytophagales;f__Cytophagaceae;g__Dyadobacter;	0.00104532	1.01036e-06	0.000410357	0.00189208	3.14438e-06	0.000723923	0.348797	1
k__Bacteria;p__Firmicutes;c__Bacilli;o__Bacillales;f__Bacillaceae;g__Bacillus;	0.00102196	1.20519e-07	0.000141727	0.000905162	1.30832e-07	0.000147666	0.630878	1
k__Bacteria;p__Bacteroidetes;c__[Saprospirae];o__[Saprospirales];f__Chitinophagaceae;g__Niabella;	0.000998598	1.39651e-06	0.000482443	0.00188624	3.76924e-06	0.000792595	0.38914	1
k__Bacteria;p__Firmicutes;c__Clostridia;o__Clostridiales;f__Clostridiaceae;g__Clostridium;	0.00095188	1.75287e-06	0.000540504	0.000256949	1.60419e-08	5.17074e-05	0.223721	1
k__Bacteria;p__Actinobacteria;c__Actinobacteria;o__Actinomycetales;f__Mycobacteriaceae;g__Mycobacterium;	0.000905162	1.29359e-07	0.000146832	0.00116795	5.05157e-07	0.00029016	0.486198	1
k__Bacteria;p__Actinobacteria;c__Actinobacteria;o__Actinomycetales;f__Pseudonocardiaceae;g__Amycolatopsis;	0.000905162	3.71461e-07	0.000248818	0.000805886	1.11966e-07	0.000136605	0.762087	1
k__Bacteria;p__Proteobacteria;c__Alphaproteobacteria;o__Rhizobiales;f__Phyllobacteriaceae;g__Mesorhizobium;	0.000875964	1.45851e-07	0.000155912	0.00132562	1.09224e-07	0.000134922	0.0384593	0.790738
k__Bacteria;p__Proteobacteria;c__Alphaproteobacteria;o__Rhizobiales;f__Rhizobiaceae;g__Agrobacterium;	0.000782527	1.60419e-07	0.000163513	0.00162345	4.07433e-07	0.000260587	0.0130174	0.615414
k__Bacteria;p__Proteobacteria;c__Betaproteobacteria;o__Rhodocyclales;f__Rhodocyclaceae;g__Zoogloea;	0.000759168	3.27387e-07	0.00023359	0.000315347	8.10282e-08	0.00011621	0.101953	0.813597
k__Bacteria;p__Tenericutes;c__Mollicutes;o__Anaeroplasmatales;f__Anaeroplasmataceae;g__Asteroleplasma;	0.000735809	1.69914e-07	0.000168282	0.000274469	3.64218e-09	2.4638e-05	0.0133837	0.615414
k__Bacteria;p__Proteobacteria;c__Alphaproteobacteria;o__Rhizobiales;f__Rhizobiaceae;g__Rhizobium;	0.00071245	4.93863e-07	0.000286898	0.00123219	7.81021e-07	0.000360791	0.29064	1
k__Bacteria;p__Actinobacteria;c__Actinobacteria;o__Actinomycetales;f__Micrococcaceae;g__Arthrobacter;	0.000630694	7.16976e-08	0.000109314	0.000648213	9.46556e-08	0.000125602	0.923099	1
k__Bacteria;p__Actinobacteria;c__Actinobacteria;o__Actinomycetales;f__Micromonosporaceae;g__Dactylosporangium;	0.000624854	7.14112e-08	0.000109096	0.000449661	2.32854e-08	6.22968e-05	0.185424	0.94664
k__Bacteria;p__Chlamydiae;c__Chlamydiia;o__Chlamydiales;f__Rhabdochlamydiaceae;g__Candidatus Rhabdochlamydia;	0.000595655	1.46833e-07	0.000156436	0.00023359	3.96138e-08	8.12545e-05	0.0478372	0.790738
k__Bacteria;p__Actinobacteria;c__Actinobacteria;o__Actinomycetales;f__Nocardioidaceae;g__Nocardioides;	0.000589815	4.73483e-08	8.88334e-05	0.000706611	5.66788e-08	9.71929e-05	0.439267	1
k__Bacteria;p__Proteobacteria;c__Gammaproteobacteria;o__Xanthomonadales;f__Xanthomonadaceae;g__Pseudoxanthomonas;	0.000508059	8.53865e-07	0.000377241	0.000332866	3.16133e-07	0.00022954	0.736698	1
k__Bacteria;p__Bacteroidetes;c__[Saprospirae];o__[Saprospirales];f__Chitinophagaceae;g__Segetibacter;	0.000508059	4.84941e-08	8.99019e-05	0.000391264	2.18121e-08	6.02939e-05	0.319552	1
k__Bacteria;p__Verrucomicrobia;c__[Spartobacteria];o__[Chthoniobacterales];f__[Chthoniobacteraceae];g__OR-59;	0.00049054	4.66526e-08	8.81784e-05	0.000677412	8.82307e-08	0.000121265	0.236105	1
k__Bacteria;p__Proteobacteria;c__Gammaproteobacteria;o__Xanthomonadales;f__Xanthomonadaceae;g__Stenotrophomonas;	0.00047886	2.40465e-07	0.000200194	0.000747489	3.8337e-07	0.000252774	0.474779	1
k__Bacteria;p__Proteobacteria;c__Gammaproteobacteria;o__Xanthomonadales;f__Xanthomonadaceae;g__Luteimonas;	0.000455501	2.16566e-07	0.000189985	0.00117379	3.12118e-06	0.000721247	0.383459	1
k__Bacteria;p__Bacteroidetes;c__Flavobacteriia;o__Flavobacteriales;f__Cryomorphaceae;g__Fluviicola;	0.000449661	2.86504e-07	0.000218519	0.000531418	2.49182e-07	0.00020379	0.812169	1
k__Bacteria;p__Proteobacteria;c__Betaproteobacteria;o__Burkholderiales;f__Oxalobacteraceae;g__Janthinobacterium;	0.000420463	2.4554e-08	6.39713e-05	0.00123219	1.67822e-06	0.000528871	0.144471	0.856015
k__Bacteria;p__Proteobacteria;c__Deltaproteobacteria;o__Myxococcales;f__Myxococcaceae;g__Anaeromyxobacter;	0.000408783	1.60419e-08	5.17074e-05	0.000397103	5.58194e-08	9.64533e-05	0.922302	1
k__Bacteria;p__Proteobacteria;c__Betaproteobacteria;o__Rhodocyclales;f__Rhodocyclaceae;g__Propionivibrio;	0.000408783	4.89443e-08	9.03182e-05	0.000432142	1.22606e-07	0.000142949	0.906105	1
k__Bacteria;p__Spirochaetes;c__Spirochaetes;o__Spirochaetales;f__Spirochaetaceae;g__Spirochaeta;	0.000408783	2.29171e-08	6.18022e-05	0.000186872	1.21133e-08	4.4932e-05	0.0092093	0.615414
k__Bacteria;p__Proteobacteria;c__Deltaproteobacteria;o__Desulfuromonadales;f__Geobacteraceae;g__Geobacter;	0.000397103	7.30072e-08	0.000110308	0.000297828	8.33608e-08	0.000117871	0.604227	1
k__Bacteria;p__Actinobacteria;c__Actinobacteria;o__Actinomycetales;f__Micromonosporaceae;g__Pilimelia;	0.000397103	7.2025e-09	3.4647e-05	0.000367905	2.05026e-08	5.84559e-05	0.719692	1
k__Bacteria;p__Firmicutes;c__Bacilli;o__Bacillales;f__Paenibacillaceae;g__Cohnella;	0.000379584	2.2561e-07	0.000193912	0.000344546	2.67229e-08	6.6737e-05	0.888302	1
k__Bacteria;p__Verrucomicrobia;c__[Spartobacteria];o__[Chthoniobacterales];f__[Chthoniobacteraceae];g__Candidatus Xiphinematobacter;	0.000373744	6.41678e-08	0.000103415	0.000373744	3.32297e-08	7.44197e-05	0.965407	1
k__Bacteria;p__Bacteroidetes;c__Flavobacteriia;o__Flavobacteriales;f__[Weeksellaceae];g__Elizabethkingia;	0.000367905	3.3774e-07	0.000237255	0.000204391	3.21248e-08	7.31719e-05	0.576837	1
k__Bacteria;p__Acidobacteria;c__Acidobacteriia;o__Acidobacteriales;f__Acidobacteriaceae;g__Terriglobus;	0.000362065	2.04617e-08	5.83976e-05	0.00071829	3.61312e-07	0.000245395	0.180785	0.939436
k__Bacteria;p__Proteobacteria;c__Alphaproteobacteria;o__Rhizobiales;f__Xanthobacteraceae;g__Labrys;	0.000350385	6.87512e-08	0.000107045	0.00105116	7.07646e-07	0.000343425	0.0576919	0.790738
k__Bacteria;p__Bacteroidetes;c__Cytophagia;o__Cytophagales;f__Cytophagaceae;g__Cytophaga;	0.000350385	9.37962e-08	0.000125031	0.00023943	6.55182e-08	0.000104497	0.563605	1
k__Bacteria;p__Proteobacteria;c__Gammaproteobacteria;o__Oceanospirillales;f__Halomonadaceae;g__Halomonas;	0.000315347	1.57146e-08	5.11771e-05	0.000134314	1.29727e-08	4.64985e-05	0.0159244	0.615414
k__Bacteria;p__Planctomycetes;c__Planctomycetia;o__Pirellulales;f__Pirellulaceae;g__A17;	0.000309507	3.85088e-08	8.01133e-05	0.000128475	1.11311e-08	4.30719e-05	0.0539593	0.790738
k__Bacteria;p__Proteobacteria;c__Alphaproteobacteria;o__Caulobacterales;f__Caulobacteraceae;g__Caulobacter;	0.000303667	1.11311e-08	4.30719e-05	0.00151834	5.08153e-06	0.000920283	0.209895	1
k__Bacteria;p__Bacteroidetes;c__[Saprospirae];o__[Saprospirales];f__Chitinophagaceae;g__Flavihumibacter;	0.000303667	5.43462e-08	9.51719e-05	0.000613174	1.62916e-07	0.000164781	0.115599	0.813597
k__Bacteria;p__Proteobacteria;c__Gammaproteobacteria;o__Pseudomonadales;f__Moraxellaceae;g__Acinetobacter;	0.000297828	1.43764e-07	0.000154792	0.000350385	1.92503e-07	0.00017912	0.85782	1
k__Bacteria;p__Proteobacteria;c__Alphaproteobacteria;o__Rickettsiales;f__mitochondria;g__Pythium;	0.000297828	8.97448e-08	0.000122301	0.000186872	1.55509e-08	5.09098e-05	0.470186	1
k__Bacteria;p__Proteobacteria;c__Betaproteobacteria;o__Burkholderiales;f__Alcaligenaceae;g__Achromobacter;	0.000256949	3.86316e-08	8.02409e-05	0.000747489	3.76003e-07	0.000250334	0.0698081	0.812567
k__Bacteria;p__Actinobacteria;c__Actinobacteria;o__Actinomycetales;f__Micromonosporaceae;g__Virgisporangium;	0.00024527	4.9108e-09	2.86089e-05	0.000367905	1.21542e-08	4.50078e-05	0.0306686	0.775859
k__Bacteria;p__Proteobacteria;c__Betaproteobacteria;o__Neisseriales;f__Neisseriaceae;g__Elbe;	0.00024527	1.48306e-07	0.000157219	0.000128475	2.881e-08	6.92941e-05	0.564134	1
k__Bacteria;p__Proteobacteria;c__Gammaproteobacteria;o__Alteromonadales;f__Alteromonadaceae;g__Cellvibrio;	0.00024527	4.41972e-08	8.58266e-05	0.000175193	1.62056e-08	5.19706e-05	0.54889	1
k__Bacteria;p__Actinobacteria;c__Actinobacteria;o__Actinomycetales;f__Streptomycetaceae;g__Streptacidiphilus;	0.00023943	1.34638e-08	4.73705e-05	0.000227751	3.80587e-09	2.51855e-05	0.859698	1
k__Bacteria;p__Verrucomicrobia;c__[Spartobacteria];o__[Chthoniobacterales];f__[Chthoniobacteraceae];g__Ellin506;	0.00023359	4.25602e-08	8.42222e-05	0.000350385	2.84826e-08	6.88992e-05	0.322203	1
k__Bacteria;p__Proteobacteria;c__Gammaproteobacteria;o__Xanthomonadales;f__Sinobacteraceae;g__Nevskia;	0.000227751	1.41185e-08	4.85087e-05	0.000175193	1.52235e-08	5.03711e-05	0.513884	1
k__Bacteria;p__Cyanobacteria;c__Oscillatoriophycideae;o__Oscillatoriales;f__Phormidiaceae;g__Phormidium;	0.000221911	6.5641e-08	0.000104595	0.00332866	2.88161e-05	0.0021915	0.176802	0.93726
k__Bacteria;p__Firmicutes;c__Bacilli;o__Lactobacillales;f__Streptococcaceae;g__Streptococcus;	0.000221911	1.18678e-07	0.00014064	0	0	0	0.129099	0.81669
k__Bacteria;p__Bacteroidetes;c__Cytophagia;o__Cytophagales;f__Cytophagaceae;g__Siphonobacter;	0.000221911	3.66673e-08	7.81743e-05	0.000332866	4.84941e-08	8.99019e-05	0.40189	1
k__Bacteria;p__Actinobacteria;c__Actinobacteria;o__Actinomycetales;f__Micromonosporaceae;g__Catellatospora;	0.000216071	9.04405e-09	3.88245e-05	0.000321187	9.30187e-08	0.000124512	0.487372	1
k__Bacteria;p__Bacteroidetes;c__[Saprospirae];o__[Saprospirales];f__Chitinophagaceae;g__Filimonas;	0.000210231	1.20806e-07	0.000141895	0.00189792	2.02091e-05	0.00183526	0.414872	1
k__Bacteria;p__Actinobacteria;c__Actinobacteria;o__Actinomycetales;f__Microbacteriaceae;g__Agromyces;	0.000210231	3.0938e-08	7.18076e-05	0.000204391	3.89999e-08	8.06225e-05	0.949308	1
k__Bacteria;p__Chloroflexi;c__Anaerolineae;o__Anaerolineales;f__Anaerolinaceae;g__Anaerolinea;	0.000204391	5.11541e-09	2.91988e-05	0.000181032	2.62318e-08	6.61209e-05	0.77886	1
k__Bacteria;p__Bacteroidetes;c__Cytophagia;o__Cytophagales;f__Cytophagaceae;g__Emticicia;	0.000198552	3.76494e-08	7.92143e-05	0.000321187	1.00385e-07	0.000129348	0.485866	1
k__Bacteria;p__Proteobacteria;c__Alphaproteobacteria;o__Rhizobiales;f__Hyphomicrobiaceae;g__Hyphomicrobium;	0.000198552	5.72926e-09	3.09011e-05	0.000169353	2.1321e-08	5.96113e-05	0.715901	1
k__Bacteria;p__Proteobacteria;c__Gammaproteobacteria;o__Xanthomonadales;f__Xanthomonadaceae;g__Lysobacter;	0.000186872	3.07743e-08	7.16174e-05	0.000303667	9.70701e-08	0.000127194	0.489791	1
k__Bacteria;p__Bacteroidetes;c__Cytophagia;o__Cytophagales;f__Cytophagaceae;g__Spirosoma;	0.000186872	4.99264e-08	9.12199e-05	0.000163513	1.0149e-08	4.11278e-05	0.844436	1
k__Bacteria;p__Firmicutes;c__Bacilli;o__Bacillales;f__Alicyclobacillaceae;g__Alicyclobacillus;	0.000175193	8.34836e-09	3.73014e-05	0.000140154	3.92864e-09	2.55885e-05	0.502163	1
k__Bacteria;p__Verrucomicrobia;c__[Pedosphaerae];o__[Pedosphaerales];f__[Pedosphaeraceae];g__Pedosphaera;	0.000157673	2.2958e-08	6.18573e-05	4.67181e-05	4.7471e-09	2.8128e-05	0.114145	0.813597
k__Bacteria;p__Proteobacteria;c__Betaproteobacteria;o__Rhodocyclales;f__Rhodocyclaceae;g__Uliginosibacterium;	0.000145994	1.19905e-08	4.47037e-05	0.000110955	7.07973e-09	3.43505e-05	0.599564	1
k__Bacteria;p__Proteobacteria;c__Alphaproteobacteria;o__Rhizobiales;f__Hyphomicrobiaceae;g__Devosia;	0.000140154	9.8216e-09	4.0459e-05	0.000379584	4.09642e-08	8.26279e-05	0.0163721	0.615414
k__Bacteria;p__Bacteroidetes;c__Cytophagia;o__Cytophagales;f__Cytophagaceae;g__Leadbetterella;	0.000140154	1.17859e-07	0.000140154	0	0	0	0.358942	1
k__Bacteria;p__Bacteroidetes;c__Cytophagia;o__Cytophagales;f__Cytophagaceae;g__Sporocytophaga;	0.000134314	1.24816e-08	4.561e-05	7.59168e-05	7.57081e-09	3.55219e-05	0.352291	1
k__Bacteria;p__Proteobacteria;c__Alphaproteobacteria;o__Rhodospirillales;f__Rhodospirillaceae;g__Azospirillum;	0.000128475	1.16222e-08	4.40118e-05	0.000385424	2.55853e-07	0.0002065	0.246814	1
k__Bacteria;p__Bacteroidetes;c__Sphingobacteriia;o__Sphingobacteriales;f__Sphingobacteriaceae;g__Solitalea;	0.000128475	4.05959e-08	8.22556e-05	0.000367905	1.98765e-07	0.000182009	0.255134	1
k__Bacteria;p__Actinobacteria;c__Actinobacteria;o__Actinomycetales;f__Nocardiaceae;g__Nocardia;	0.000128475	8.67574e-09	3.80257e-05	0.000221911	1.35865e-08	4.7586e-05	0.141826	0.856015
k__Bacteria;p__Actinobacteria;c__Actinobacteria;o__Actinomycetales;f__Nocardioidaceae;g__Kribbella;	0.000122635	7.24343e-09	3.47453e-05	0.000169353	1.14995e-08	4.37787e-05	0.471006	1
k__Bacteria;p__Proteobacteria;c__Alphaproteobacteria;o__Sphingomonadales;f__Sphingomonadaceae;g__Sphingopyxis;	0.000116795	3.42119e-08	7.55115e-05	0.00023943	8.02506e-08	0.000115651	0.438547	1
k__Bacteria;p__Actinobacteria;c__Actinobacteria;o__Actinomycetales;f__Pseudonocardiaceae;g__Pseudonocardia;	0.000116795	4.7471e-09	2.8128e-05	0.000227751	3.31479e-09	2.35046e-05	0.00727326	0.615414
k__Bacteria;p__Actinobacteria;c__Actinobacteria;o__Actinomycetales;f__Micrococcaceae;g__Sinomonas;	0.000116795	2.78279e-09	2.1536e-05	8.17566e-05	7.69358e-09	3.58087e-05	0.469169	1
k__Bacteria;p__Actinobacteria;c__Actinobacteria;o__Actinomycetales;f__Intrasporangiaceae;g__Terracoccus;	0.000110955	6.09757e-09	3.18789e-05	0.000110955	2.66002e-09	2.10555e-05	0.965407	1
k__Bacteria;p__Proteobacteria;c__Gammaproteobacteria;o__Alteromonadales;f__Shewanellaceae;g__Shewanella;	0.000105116	6.38404e-09	3.26191e-05	3.50385e-05	1.96432e-09	1.80938e-05	0.0675756	0.812567
k__Bacteria;p__Proteobacteria;c__Alphaproteobacteria;o__Rhizobiales;f__Methylobacteriaceae;g__Methylobacterium;	9.92759e-05	3.1511e-09	2.29169e-05	0.000163513	7.69358e-09	3.58087e-05	0.148017	0.856015
k__Bacteria;p__Actinobacteria;c__Actinobacteria;o__Actinomycetales;f__Intrasporangiaceae;g__Phycicoccus;	9.92759e-05	2.66002e-09	2.10555e-05	7.59168e-05	3.1511e-09	2.29169e-05	0.514721	1
k__Bacteria;p__Actinobacteria;c__Actinobacteria;o__Actinomycetales;f__Micrococcaceae;g__Rothia;	9.34361e-05	3.86316e-08	8.02409e-05	0	0	0	0.270494	1
k__Bacteria;p__Proteobacteria;c__Alphaproteobacteria;o__Caulobacterales;f__Caulobacteraceae;g__Asticcacaulis;	9.34361e-05	4.7471e-09	2.8128e-05	0.000110955	5.11541e-09	2.91988e-05	0.717041	1
k__Bacteria;p__Proteobacteria;c__Alphaproteobacteria;o__Rickettsiales;f__mitochondria;g__Lupinus;	8.75964e-05	2.82371e-09	2.16937e-05	0.000134314	1.14995e-08	4.37787e-05	0.389337	1
k__Bacteria;p__Proteobacteria;c__Betaproteobacteria;o__Rhodocyclales;f__Rhodocyclaceae;g__Azospira;	8.75964e-05	9.20775e-09	3.91743e-05	0.000204391	2.33959e-07	0.000197467	0.625634	1
k__Bacteria;p__Proteobacteria;c__Alphaproteobacteria;o__Rickettsiales;f__Rickettsiaceae;g__Rickettsia;	8.75964e-05	3.27796e-08	7.39139e-05	5.83976e-06	2.04617e-10	5.83976e-06	0.301674	1
k__Bacteria;p__Bacteroidetes;c__[Saprospirae];o__[Saprospirales];f__Chitinophagaceae;g__Lacibacter;	8.75964e-05	9.69883e-09	4.02054e-05	0.000151834	2.63546e-08	6.62755e-05	0.477407	1
k__Bacteria;p__Proteobacteria;c__Alphaproteobacteria;o__Rhizobiales;f__Bradyrhizobiaceae;g__Balneimonas;	8.75964e-05	7.73451e-09	3.59038e-05	7.59168e-05	3.64218e-09	2.4638e-05	0.816983	1
k__Bacteria;p__Bacteroidetes;c__[Saprospirae];o__[Saprospirales];f__Chitinophagaceae;g__Ferruginibacter;	8.75964e-05	4.29695e-09	2.67611e-05	7.00771e-05	1.96432e-09	1.80938e-05	0.645023	1
k__Bacteria;p__Proteobacteria;c__Alphaproteobacteria;o__Rhizobiales;f__Brucellaceae;g__Ochrobactrum;	8.17566e-05	2.78279e-09	2.1536e-05	0.000344546	1.3476e-07	0.000149867	0.0960174	0.813597
k__Bacteria;p__Proteobacteria;c__Gammaproteobacteria;o__Legionellales;f__Legionellaceae;g__Legionella;	8.17566e-05	2.78279e-09	2.1536e-05	4.67181e-05	3.76494e-09	2.50498e-05	0.329198	1
k__Bacteria;p__Bacteroidetes;c__Bacteroidia;o__Bacteroidales;f__Prevotellaceae;g__Prevotella;	7.59168e-05	2.86872e-08	6.91463e-05	0	0	0	0.305134	1
k__Bacteria;p__Cyanobacteria;c__Synechococcophycideae;o__Pseudanabaenales;f__Pseudanabaenaceae;g__Leptolyngbya;	7.59168e-05	1.67786e-09	1.67225e-05	7.59168e-05	1.44459e-08	4.90679e-05	0.965407	1
k__Bacteria;p__Bacteroidetes;c__Cytophagia;o__Cytophagales;f__Cytophagaceae;g__Hymenobacter;	7.00771e-05	1.62056e-08	5.19706e-05	6.42373e-05	1.67786e-09	1.67225e-05	0.921773	1
k__Bacteria;p__Proteobacteria;c__Gammaproteobacteria;o__Pasteurellales;f__Pasteurellaceae;g__Haemophilus;	7.00771e-05	1.17859e-08	4.43206e-05	0	0	0	0.125814	0.813597
k__Bacteria;p__Proteobacteria;c__Betaproteobacteria;o__Procabacteriales;f__Procabacteriaceae;g__Leeia;	7.00771e-05	3.43756e-09	2.39359e-05	2.91988e-05	3.1511e-09	2.29169e-05	0.240849	1
k__Bacteria;p__Proteobacteria;c__Betaproteobacteria;o__Neisseriales;f__Neisseriaceae;g__Vogesella;	6.42373e-05	4.62433e-09	2.77619e-05	0	0	0	0.0293198	0.775859
k__Bacteria;p__Cyanobacteria;c__Nostocophycideae;o__Nostocales;f__Nostocaceae;g__Nostoc;	5.83976e-05	3.27387e-09	2.3359e-05	8.17566e-05	2.78279e-08	6.81027e-05	0.778395	1
k__Bacteria;p__Proteobacteria;c__Gammaproteobacteria;o__Pseudomonadales;f__Moraxellaceae;g__Perlucidibaca;	5.83976e-05	2.29171e-09	1.95436e-05	3.50385e-05	4.9108e-09	2.86089e-05	0.567122	1
k__Bacteria;p__Firmicutes;c__Clostridia;o__Clostridiales;f__Peptococcaceae;g__Desulfosporosinus;	5.83976e-05	3.27387e-10	7.38677e-06	3.50385e-05	1.47324e-09	1.56697e-05	0.200233	0.987588
k__Bacteria;p__Proteobacteria;c__Deltaproteobacteria;o__Myxococcales;f__Cystobacteraceae;g__Cystobacter;	5.25578e-05	2.82371e-09	2.16937e-05	1.16795e-05	3.27387e-10	7.38677e-06	0.085686	0.813597
k__Bacteria;p__Proteobacteria;c__Alphaproteobacteria;o__Sphingomonadales;f__Sphingomonadaceae;g__Sphingobium;	5.25578e-05	1.26453e-08	4.59081e-05	8.75964e-05	2.73777e-08	6.75496e-05	0.72118	1
k__Bacteria;p__Spirochaetes;c__[Leptospirae];o__[Leptospirales];f__Leptospiraceae;g__Turneriella;	5.25578e-05	2.82371e-09	2.16937e-05	5.25578e-05	3.6831e-10	7.83486e-06	0.965407	1
k__Bacteria;p__Proteobacteria;c__Gammaproteobacteria;o__Xanthomonadales;f__Sinobacteraceae;g__Alkanibacter;	5.25578e-05	1.35047e-09	1.50026e-05	3.50385e-05	1.96432e-09	1.80938e-05	0.517983	1
k__Bacteria;p__Actinobacteria;c__Actinobacteria;o__Actinomycetales;f__Intrasporangiaceae;g__Oryzihumus;	4.67181e-05	2.78279e-09	2.1536e-05	2.91988e-05	2.04617e-10	5.83976e-06	0.497587	1
k__Bacteria;p__Proteobacteria;c__Alphaproteobacteria;o__Rhizobiales;f__Rhizobiaceae;g__Kaistia;	4.67181e-05	1.80063e-09	1.73235e-05	3.50385e-05	9.8216e-10	1.27943e-05	0.643826	1
k__Bacteria;p__Proteobacteria;c__Alphaproteobacteria;o__Rhodospirillales;f__Rhodospirillaceae;g__Telmatospirillum;	4.67181e-05	2.29171e-09	1.95436e-05	2.3359e-05	8.18466e-10	1.16795e-05	0.344	1
k__Bacteria;p__Proteobacteria;c__Alphaproteobacteria;o__Rhodospirillales;f__Acetobacteraceae;g__Roseomonas;	4.67181e-05	2.29171e-09	1.95436e-05	5.25578e-05	1.35047e-09	1.50026e-05	0.836424	1
k__Bacteria;p__Firmicutes;c__Bacilli;o__Bacillales;f__Paenibacillaceae;g__Brevibacillus;	4.08783e-05	1.18678e-09	1.4064e-05	2.3359e-05	8.18466e-10	1.16795e-05	0.38586	1
k__Bacteria;p__Proteobacteria;c__Betaproteobacteria;o__Burkholderiales;f__Oxalobacteraceae;g__Paucimonas;	4.08783e-05	3.1511e-09	2.29169e-05	3.50385e-05	1.96432e-09	1.80938e-05	0.870773	1
k__Bacteria;p__Proteobacteria;c__Betaproteobacteria;o__Burkholderiales;f__Burkholderiaceae;g__Candidatus Glomeribacter;	4.08783e-05	1.67786e-09	1.67225e-05	1.16795e-05	3.27387e-10	7.38677e-06	0.118953	0.813597
k__Bacteria;p__Bacteroidetes;c__Cytophagia;o__Cytophagales;f__[Amoebophilaceae];g__Candidatus Amoebophilus;	4.08783e-05	1.67786e-09	1.67225e-05	1.16795e-05	3.27387e-10	7.38677e-06	0.118953	0.813597
k__Bacteria;p__Firmicutes;c__Bacilli;o__Bacillales;f__Thermoactinomycetaceae;g__Shimazuella;	4.08783e-05	1.67786e-09	1.67225e-05	1.16795e-05	3.27387e-10	7.38677e-06	0.118953	0.813597
k__Bacteria;p__Actinobacteria;c__Actinobacteria;o__Actinomycetales;f__Micromonosporaceae;g__Actinoplanes;	3.50385e-05	9.8216e-10	1.27943e-05	0.000140154	1.96432e-08	5.72177e-05	0.0842151	0.813597
k__Bacteria;p__Actinobacteria;c__Actinobacteria;o__Actinomycetales;f__Microbacteriaceae;g__Leucobacter;	3.50385e-05	3.43756e-09	2.39359e-05	2.91988e-05	1.18678e-09	1.4064e-05	0.862849	1
k__Bacteria;p__Nitrospirae;c__Nitrospira;o__Nitrospirales;f__Nitrospiraceae;g__JG37-AG-70;	3.50385e-05	9.8216e-10	1.27943e-05	3.50385e-05	1.96432e-09	1.80938e-05	0.965407	1
k__Bacteria;p__Proteobacteria;c__Alphaproteobacteria;o__Rickettsiales;f__mitochondria;g__Vermamoeba;	3.50385e-05	1.47324e-09	1.56697e-05	4.67181e-05	1.30955e-09	1.47735e-05	0.645023	1
k__Bacteria;p__Proteobacteria;c__Alphaproteobacteria;o__Rhizobiales;f__Hyphomicrobiaceae;g__Parvibaculum;	3.50385e-05	1.47324e-09	1.56697e-05	2.91988e-05	1.18678e-09	1.4064e-05	0.809186	1
k__Bacteria;p__Proteobacteria;c__Deltaproteobacteria;o__Myxococcales;f__Nannocystaceae;g__Nannocystis;	2.91988e-05	5.11541e-09	2.91988e-05	0.000566456	1.69738e-06	0.00053188	0.353401	1
k__Bacteria;p__Actinobacteria;c__Rubrobacteria;o__Rubrobacterales;f__Rubrobacteraceae;g__Rubrobacter;	2.91988e-05	1.67786e-09	1.67225e-05	4.67181e-05	1.80063e-09	1.73235e-05	0.530151	1
k__Bacteria;p__Actinobacteria;c__Actinobacteria;o__Actinomycetales;f__Sporichthyaceae;g__Sporichthya;	2.91988e-05	6.95696e-10	1.0768e-05	4.08783e-05	1.18678e-09	1.4064e-05	0.57318	1
k__Bacteria;p__Firmicutes;c__Bacilli;o__Bacillales;f__Thermoactinomycetaceae;g__Thermoactinomyces;	2.91988e-05	3.1511e-09	2.29169e-05	0	0	0	0.0624982	0.790738
k__Bacteria;p__Firmicutes;c__Bacilli;o__Bacillales;f__Planococcaceae;g__Ureibacillus;	2.91988e-05	1.18678e-09	1.4064e-05	1.16795e-05	8.18466e-10	1.16795e-05	0.45312	1
k__Bacteria;p__Proteobacteria;c__Alphaproteobacteria;o__Rhizobiales;f__Rhodobiaceae;g__Afifella;	2.91988e-05	1.18678e-09	1.4064e-05	1.75193e-05	3.6831e-10	7.83486e-06	0.726559	1
k__Bacteria;p__Firmicutes;c__Bacilli;o__Bacillales;f__Thermoactinomycetaceae;g__Planifilum;	2.91988e-05	1.18678e-09	1.4064e-05	1.16795e-05	3.27387e-10	7.38677e-06	0.45312	1
k__Bacteria;p__Cyanobacteria;c__Chloroplast;o__Chlorophyta;f__Chlamydomonadaceae;g__Chlamydomonas;	2.3359e-05	8.18466e-10	1.16795e-05	0	0	0	0.124998	0.813597
k__Bacteria;p__Firmicutes;c__Bacilli;o__Bacillales;f__Paenibacillaceae;g__Ammoniphilus;	2.3359e-05	8.18466e-10	1.16795e-05	4.08783e-05	2.66002e-09	2.10555e-05	0.528855	1
k__Bacteria;p__Nitrospirae;c__Nitrospira;o__Nitrospirales;f__FW;g__4-29;	2.3359e-05	1.80063e-09	1.73235e-05	2.3359e-05	3.27387e-09	2.3359e-05	1	1
k__Bacteria;p__Verrucomicrobia;c__[Spartobacteria];o__[Chthoniobacterales];f__[Chthoniobacteraceae];g__heteroC45_4W;	2.3359e-05	1.30955e-09	1.47735e-05	1.16795e-05	8.18466e-10	1.16795e-05	0.687497	1
k__Bacteria;p__Proteobacteria;c__Gammaproteobacteria;o__Enterobacteriales;f__Enterobacteriaceae;g__Erwinia;	2.3359e-05	3.27387e-09	2.3359e-05	2.3359e-05	1.80063e-09	1.73235e-05	1	1
k__Bacteria;p__Actinobacteria;c__Actinobacteria;o__Actinomycetales;f__Cellulomonadaceae;g__Cellulomonas;	2.3359e-05	8.18466e-10	1.16795e-05	1.75193e-05	1.84155e-09	1.75193e-05	1	1
k__Bacteria;p__Proteobacteria;c__Deltaproteobacteria;o__Bdellovibrionales;f__Bacteriovoracaceae;g__Peredibacter;	2.3359e-05	1.80063e-09	1.73235e-05	5.25578e-05	1.84155e-09	1.75193e-05	0.260297	1
k__Bacteria;p__Firmicutes;c__Clostridia;o__Clostridiales;f__Veillonellaceae;g__Pelosinus;	2.3359e-05	1.80063e-09	1.73235e-05	0	0	0	0.124998	0.813597
k__Bacteria;p__Chlamydiae;c__Chlamydiia;o__Chlamydiales;f__Parachlamydiaceae;g__Parachlamydia;	2.3359e-05	3.27387e-10	7.38677e-06	0	0	0	0.124998	0.813597
k__Bacteria;p__Chlamydiae;c__Chlamydiia;o__Chlamydiales;f__Parachlamydiaceae;g__Candidatus Protochlamydia;	2.3359e-05	1.30955e-09	1.47735e-05	5.83976e-06	2.04617e-10	5.83976e-06	0.374996	1
k__Bacteria;p__Firmicutes;c__Clostridia;o__Clostridiales;f__Veillonellaceae;g__Sporomusa;	2.3359e-05	8.18466e-10	1.16795e-05	5.83976e-06	2.04617e-10	5.83976e-06	0.374996	1
k__Bacteria;p__Proteobacteria;c__Betaproteobacteria;o__Burkholderiales;f__Alcaligenaceae;g__Pigmentiphaga;	2.3359e-05	8.18466e-10	1.16795e-05	0	0	0	0.124998	0.813597
k__Bacteria;p__Proteobacteria;c__Gammaproteobacteria;o__Xanthomonadales;f__Xanthomonadaceae;g__Rhodanobacter;	1.75193e-05	8.5939e-10	1.19679e-05	1.75193e-05	8.5939e-10	1.19679e-05	1	1
k__Bacteria;p__Proteobacteria;c__Alphaproteobacteria;o__Rhodospirillales;f__Rhodospirillaceae;g__Skermanella;	1.75193e-05	3.6831e-10	7.83486e-06	0.000134314	8.06189e-09	3.66558e-05	0.00605233	0.615414
k__Bacteria;p__Actinobacteria;c__Actinobacteria;o__Actinomycetales;f__Streptosporangiaceae;g__Streptosporangium;	1.75193e-05	8.5939e-10	1.19679e-05	5.83976e-06	2.04617e-10	5.83976e-06	0.624998	1
k__Bacteria;p__Proteobacteria;c__Alphaproteobacteria;o__Rickettsiales;f__mitochondria;g__Acanthamoeba;	1.75193e-05	1.84155e-09	1.75193e-05	2.3359e-05	1.80063e-09	1.73235e-05	1	1
k__Bacteria;p__Proteobacteria;c__Gammaproteobacteria;o__Legionellales;f__Coxiellaceae;g__Rickettsiella;	1.75193e-05	8.5939e-10	1.19679e-05	7.59168e-05	1.29727e-08	4.64985e-05	0.247076	1
k__Bacteria;p__Proteobacteria;c__Deltaproteobacteria;o__Myxococcales;f__Polyangiaceae;g__Sorangium;	1.75193e-05	8.5939e-10	1.19679e-05	7.00771e-05	1.2277e-08	4.52346e-05	0.291349	1
k__Bacteria;p__Firmicutes;c__Clostridia;o__Clostridiales;f__Clostridiaceae;g__Caloramator;	1.75193e-05	8.5939e-10	1.19679e-05	1.16795e-05	8.18466e-10	1.16795e-05	1	1
k__Bacteria;p__Proteobacteria;c__Alphaproteobacteria;o__Rhodospirillales;f__Rhodospirillaceae;g__Phaeospirillum;	1.75193e-05	8.5939e-10	1.19679e-05	2.91988e-05	3.1511e-09	2.29169e-05	0.726559	1
k__Bacteria;p__Actinobacteria;c__Actinobacteria;o__Actinomycetales;f__Nocardiaceae;g__Rhodococcus;	1.16795e-05	3.27387e-10	7.38677e-06	2.3359e-05	8.18466e-10	1.16795e-05	0.687497	1
k__Bacteria;p__Actinobacteria;c__Actinobacteria;o__Actinomycetales;f__Streptomycetaceae;g__Kitasatospora;	1.16795e-05	8.18466e-10	1.16795e-05	5.83976e-06	2.04617e-10	5.83976e-06	1	1
k__Bacteria;p__Bacteroidetes;c__Cytophagia;o__Cytophagales;f__Cytophagaceae;g__Adhaeribacter;	1.16795e-05	3.27387e-10	7.38677e-06	7.59168e-05	3.64218e-09	2.4638e-05	0.0201453	0.651366
k__Bacteria;p__Proteobacteria;c__Alphaproteobacteria;o__Rhizobiales;f__Bradyrhizobiaceae;g__Bosea;	1.16795e-05	3.27387e-10	7.38677e-06	3.50385e-05	4.9108e-10	9.04691e-06	0.052186	0.790738
k__Bacteria;p__Proteobacteria;c__Deltaproteobacteria;o__Myxococcales;f__Myxococcaceae;g__Myxococcus;	1.16795e-05	3.27387e-10	7.38677e-06	1.16795e-05	3.27387e-10	7.38677e-06	1	1
k__Archaea;p__Euryarchaeota;c__Methanobacteria;o__Methanobacteriales;f__Methanobacteriaceae;g__Methanobacterium;	1.16795e-05	8.18466e-10	1.16795e-05	0	0	0	0.499999	1
k__Bacteria;p__Fusobacteria;c__Fusobacteriia;o__Fusobacteriales;f__Fusobacteriaceae;g__Fusobacterium;	1.16795e-05	8.18466e-10	1.16795e-05	1.75193e-05	1.84155e-09	1.75193e-05	1	1
k__Bacteria;p__Planctomycetes;c__Planctomycetia;o__Gemmatales;f__Isosphaeraceae;g__Singulisphaera;	1.16795e-05	3.27387e-10	7.38677e-06	2.3359e-05	1.80063e-09	1.73235e-05	0.687497	1
k__Bacteria;p__Bacteroidetes;c__Cytophagia;o__Cytophagales;f__Cytophagaceae;g__Larkinella;	1.16795e-05	8.18466e-10	1.16795e-05	1.16795e-05	3.27387e-10	7.38677e-06	1	1
k__Bacteria;p__Firmicutes;c__Clostridia;o__Clostridiales;f__Peptostreptococcaceae;g__Tepidibacter;	1.16795e-05	3.27387e-10	7.38677e-06	0	0	0	0.499999	1
k__Bacteria;p__Actinobacteria;c__Actinobacteria;o__Actinomycetales;f__Thermomonosporaceae;g__Actinoallomurus;	1.16795e-05	8.18466e-10	1.16795e-05	0	0	0	0.499999	1
k__Bacteria;p__Firmicutes;c__Clostridia;o__Clostridiales;f__Veillonellaceae;g__Veillonella;	1.16795e-05	8.18466e-10	1.16795e-05	0	0	0	0.499999	1
k__Bacteria;p__Proteobacteria;c__Gammaproteobacteria;o__Legionellales;f__Legionellaceae;g__Tatlockia;	1.16795e-05	3.27387e-10	7.38677e-06	5.83976e-06	2.04617e-10	5.83976e-06	1	1
k__Bacteria;p__Proteobacteria;c__Gammaproteobacteria;o__Enterobacteriales;f__Enterobacteriaceae;g__Escherichia;	5.83976e-06	2.04617e-10	5.83976e-06	0.00024527	1.66476e-07	0.000166571	0.170471	0.935982
k__Bacteria;p__Firmicutes;c__Bacilli;o__Bacillales;f__[Exiguobacteraceae];g__Exiguobacterium;	5.83976e-06	2.04617e-10	5.83976e-06	2.91988e-05	1.18678e-09	1.4064e-05	0.218746	1
k__Bacteria;p__Gemmatimonadetes;c__Gemmatimonadetes;o__Gemmatimonadales;f__Gemmatimonadaceae;g__Gemmatimonas;	5.83976e-06	2.04617e-10	5.83976e-06	0	0	0	1	1
k__Bacteria;p__Proteobacteria;c__Deltaproteobacteria;o__Syntrophobacterales;f__Syntrophobacteraceae;g__Syntrophobacter;	5.83976e-06	2.04617e-10	5.83976e-06	1.16795e-05	3.27387e-10	7.38677e-06	1	1
k__Bacteria;p__Proteobacteria;c__Deltaproteobacteria;o__Desulfovibrionales;f__Desulfovibrionaceae;g__Desulfovibrio;	5.83976e-06	2.04617e-10	5.83976e-06	0	0	0	1	1
k__Bacteria;p__Proteobacteria;c__Alphaproteobacteria;o__Rhodobacterales;f__Rhodobacteraceae;g__Paracoccus;	5.83976e-06	2.04617e-10	5.83976e-06	0	0	0	1	1
k__Bacteria;p__Firmicutes;c__Clostridia;o__Clostridiales;f__Ruminococcaceae;g__Clostridium;	5.83976e-06	2.04617e-10	5.83976e-06	3.50385e-05	4.9108e-09	2.86089e-05	0.358942	1
k__Bacteria;p__Firmicutes;c__Clostridia;o__Clostridiales;f__Lachnospiraceae;g__Coprococcus;	5.83976e-06	2.04617e-10	5.83976e-06	4.08783e-05	4.13325e-09	2.62464e-05	0.215837	1
k__Bacteria;p__Proteobacteria;c__Deltaproteobacteria;o__Syntrophobacterales;f__Syntrophaceae;g__Desulfobacca;	5.83976e-06	2.04617e-10	5.83976e-06	0	0	0	1	1
k__Bacteria;p__Firmicutes;c__Bacilli;o__Bacillales;f__Planococcaceae;g__Sporosarcina;	5.83976e-06	2.04617e-10	5.83976e-06	5.83976e-06	2.04617e-10	5.83976e-06	1	1
k__Bacteria;p__Firmicutes;c__Clostridia;o__Clostridiales;f__Gracilibacteraceae;g__Gracilibacter;	5.83976e-06	2.04617e-10	5.83976e-06	0	0	0	1	1
k__Bacteria;p__Actinobacteria;c__Actinobacteria;o__Actinomycetales;f__Thermomonosporaceae;g__Actinocorallia;	5.83976e-06	2.04617e-10	5.83976e-06	2.3359e-05	1.80063e-09	1.73235e-05	0.374996	1
k__Bacteria;p__Proteobacteria;c__Alphaproteobacteria;o__Rhizobiales;f__Phyllobacteriaceae;g__Aminobacter;	5.83976e-06	2.04617e-10	5.83976e-06	1.16795e-05	8.18466e-10	1.16795e-05	1	1
k__Bacteria;p__Proteobacteria;c__Alphaproteobacteria;o__Rhodospirillales;f__Rhodospirillaceae;g__Inquilinus;	5.83976e-06	2.04617e-10	5.83976e-06	2.3359e-05	8.18466e-10	1.16795e-05	0.374996	1
k__Bacteria;p__Firmicutes;c__Clostridia;o__Clostridiales;f__Peptococcaceae;g__Pelotomaculum;	5.83976e-06	2.04617e-10	5.83976e-06	0	0	0	1	1
k__Archaea;p__Euryarchaeota;c__Methanomicrobia;o__Methanosarcinales;f__Methanosaetaceae;g__Methanosaeta;	5.83976e-06	2.04617e-10	5.83976e-06	1.16795e-05	8.18466e-10	1.16795e-05	1	1
k__Bacteria;p__Firmicutes;c__Clostridia;o__Clostridiales;f__Peptostreptococcaceae;g__[Clostridium];	5.83976e-06	2.04617e-10	5.83976e-06	0	0	0	1	1
k__Bacteria;p__Actinobacteria;c__Actinobacteria;o__Actinomycetales;f__Streptosporangiaceae;g__Nonomuraea;	5.83976e-06	2.04617e-10	5.83976e-06	1.16795e-05	8.18466e-10	1.16795e-05	1	1
k__Bacteria;p__Proteobacteria;c__Alphaproteobacteria;o__Rickettsiales;f__mitochondria;g__Syntrichia;	5.83976e-06	2.04617e-10	5.83976e-06	0	0	0	1	1
k__Bacteria;p__Bacteroidetes;c__[Saprospirae];o__[Saprospirales];f__Chitinophagaceae;g__Parasegitibacter;	5.83976e-06	2.04617e-10	5.83976e-06	1.16795e-05	8.18466e-10	1.16795e-05	1	1
k__Bacteria;p__Proteobacteria;c__Alphaproteobacteria;o__Rhizobiales;f__Methylocystaceae;g__Pleomorphomonas;	5.83976e-06	2.04617e-10	5.83976e-06	5.83976e-06	2.04617e-10	5.83976e-06	1	1
k__Archaea;p__Euryarchaeota;c__Methanomicrobia;o__Methanosarcinales;f__Methanosarcinaceae;g__Methanosarcina;	5.83976e-06	2.04617e-10	5.83976e-06	0	0	0	1	1
k__Bacteria;p__Firmicutes;c__Erysipelotrichi;o__Erysipelotrichales;f__Erysipelotrichaceae;g__Bulleidia;	5.83976e-06	2.04617e-10	5.83976e-06	0	0	0	1	1
k__Bacteria;p__Firmicutes;c__Bacilli;o__Bacillales;f__Thermoactinomycetaceae;g__Laceyella;	5.83976e-06	2.04617e-10	5.83976e-06	0	0	0	1	1
k__Bacteria;p__Proteobacteria;c__Alphaproteobacteria;o__Rickettsiales;f__mitochondria;g__Saprolegnia;	5.83976e-06	2.04617e-10	5.83976e-06	0	0	0	1	1
k__Bacteria;p__Firmicutes;c__Clostridia;o__Clostridiales;f__Peptostreptococcaceae;g__Peptostreptococcus;	5.83976e-06	2.04617e-10	5.83976e-06	0	0	0	1	1
k__Bacteria;p__Firmicutes;c__Clostridia;o__Clostridiales;f__Ruminococcaceae;g__Sporobacter;	5.83976e-06	2.04617e-10	5.83976e-06	0	0	0	1	1
k__Bacteria;p__Proteobacteria;c__Alphaproteobacteria;o__Caulobacterales;f__Caulobacteraceae;g__Brevundimonas;	0	0	0	1.16795e-05	8.18466e-10	1.16795e-05	0.499999	1
k__Bacteria;p__Bacteroidetes;c__Bacteroidia;o__Bacteroidales;f__Bacteroidaceae;g__Bacteroides;	0	0	0	8.17566e-05	3.37208e-08	7.49676e-05	0.311564	1
k__Bacteria;p__Firmicutes;c__Bacilli;o__Lactobacillales;f__Streptococcaceae;g__Lactococcus;	0	0	0	0	0	0	1	1
k__Bacteria;p__Fusobacteria;c__Fusobacteriia;o__Fusobacteriales;f__Fusobacteriaceae;g__Cetobacterium;	0	0	0	0.000157673	6.56819e-08	0.000104628	0.150023	0.856015
k__Bacteria;p__Proteobacteria;c__Gammaproteobacteria;o__Enterobacteriales;f__Enterobacteriaceae;g__Proteus;	0	0	0	0	0	0	1	1
k__Bacteria;p__Actinobacteria;c__Actinobacteria;o__Actinomycetales;f__Promicromonosporaceae;g__Cellulosimicrobium;	0	0	0	5.83976e-06	2.04617e-10	5.83976e-06	1	1
k__Bacteria;p__Actinobacteria;c__Actinobacteria;o__Actinomycetales;f__Kineosporiaceae;g__Kineococcus;	0	0	0	0	0	0	1	1
k__Bacteria;p__Cyanobacteria;c__Chloroplast;o__Chlorophyta;f__Chlamydomonadaceae;g__Oophila;	0	0	0	5.83976e-06	2.04617e-10	5.83976e-06	1	1
k__Bacteria;p__Actinobacteria;c__Thermoleophilia;o__Solirubrobacterales;f__Patulibacteraceae;g__Patulibacter;	0	0	0	1.16795e-05	8.18466e-10	1.16795e-05	0.499999	1
k__Bacteria;p__Chloroflexi;c__Chloroflexi;o__Chloroflexales;f__Oscillochloridaceae;g__Oscillochloris;	0	0	0	1.75193e-05	1.84155e-09	1.75193e-05	0.249998	1
k__Bacteria;p__Actinobacteria;c__Actinobacteria;o__Actinomycetales;f__Kineosporiaceae;g__Kineosporia;	0	0	0	1.16795e-05	8.18466e-10	1.16795e-05	0.499999	1
k__Bacteria;p__Actinobacteria;c__Acidimicrobiia;o__Acidimicrobiales;f__Iamiaceae;g__Iamia;	0	0	0	2.3359e-05	1.80063e-09	1.73235e-05	0.124998	0.813597
k__Bacteria;p__Bacteroidetes;c__Cytophagia;o__Cytophagales;f__[Amoebophilaceae];g__SC3-56;	0	0	0	2.91988e-05	5.11541e-09	2.91988e-05	0.0624982	0.790738
k__Bacteria;p__Tenericutes;c__Mollicutes;o__Mycoplasmatales;f__Mycoplasmataceae;g__Mycoplasma;	0	0	0	2.91988e-05	5.11541e-09	2.91988e-05	0.0624982	0.790738
k__Bacteria;p__Proteobacteria;c__Epsilonproteobacteria;o__Campylobacterales;f__Helicobacteraceae;g__Helicobacter;	0	0	0	0	0	0	1	1
k__Bacteria;p__Firmicutes;c__Clostridia;o__Clostridiales;f__Clostridiaceae;g__Proteiniclasticum;	0	0	0	0	0	0	1	1
k__Bacteria;p__Proteobacteria;c__Deltaproteobacteria;o__Myxococcales;f__Nannocystaceae;g__Plesiocystis;	0	0	0	5.83976e-06	2.04617e-10	5.83976e-06	1	1
k__Bacteria;p__Proteobacteria;c__Gammaproteobacteria;o__Legionellales;f__Coxiellaceae;g__Coxiella;	0	0	0	0	0	0	1	1
k__Bacteria;p__Actinobacteria;c__Actinobacteria;o__Actinomycetales;f__Cryptosporangiaceae;g__Cryptosporangium;	0	0	0	0	0	0	1	1
k__Archaea;p__Euryarchaeota;c__Methanomicrobia;o__Methanocellales;f__Methanocellaceae;g__Methanocella;	0	0	0	0	0	0	1	1
k__Bacteria;p__Bacteroidetes;c__Flavobacteriia;o__Flavobacteriales;f__Cryomorphaceae;g__Crocinitomix;	0	0	0	1.75193e-05	1.84155e-09	1.75193e-05	0.249998	1
k__Bacteria;p__Bacteroidetes;c__Bacteroidia;o__Bacteroidales;f__[Paraprevotellaceae];g__[Prevotella];	0	0	0	0	0	0	1	1
k__Bacteria;p__Bacteroidetes;c__Flavobacteriia;o__Flavobacteriales;f__[Weeksellaceae];g__Cloacibacterium;	0	0	0	0	0	0	1	1
k__Bacteria;p__Nitrospirae;c__Nitrospira;o__Nitrospirales;f__[Thermodesulfovibrionaceae];g__GOUTA19;	0	0	0	0	0	0	1	1
k__Bacteria;p__Chloroflexi;c__Anaerolineae;o__Caldilineales;f__Caldilineaceae;g__Caldilinea;	0	0	0	0	0	0	1	1
k__Bacteria;p__[Thermi];c__Deinococci;o__Deinococcales;f__Deinococcaceae;g__Deinococcus;	0	0	0	0	0	0	1	1
k__Bacteria;p__Firmicutes;c__Clostridia;o__Clostridiales;f__Ruminococcaceae;g__Faecalibacterium;	0	0	0	0	0	0	1	1
k__Bacteria;p__Proteobacteria;c__Betaproteobacteria;o__Hydrogenophilales;f__Hydrogenophilaceae;g__Thiobacillus;	0	0	0	0	0	0	1	1
k__Bacteria;p__Proteobacteria;c__Deltaproteobacteria;o__Myxococcales;f__Polyangiaceae;g__Chondromyces;	0	0	0	1.16795e-05	8.18466e-10	1.16795e-05	0.499999	1
k__Bacteria;p__Chloroflexi;c__Chloroflexi;o__Chloroflexales;f__Chloroflexaceae;g__Chloronema;	0	0	0	0	0	0	1	1
k__Bacteria;p__Firmicutes;c__Bacilli;o__Bacillales;f__Staphylococcaceae;g__Staphylococcus;	0	0	0	0	0	0	1	1
k__Bacteria;p__Firmicutes;c__Clostridia;o__Clostridiales;f__Veillonellaceae;g__Anaerospora;	0	0	0	1.16795e-05	8.18466e-10	1.16795e-05	0.499999	1
k__Bacteria;p__Proteobacteria;c__Alphaproteobacteria;o__Rickettsiales;f__mitochondria;g__Malawimonas;	0	0	0	0	0	0	1	1
k__Bacteria;p__Proteobacteria;c__Alphaproteobacteria;o__Rhodospirillales;f__Rhodospirillaceae;g__Magnetospirillum;	0	0	0	0	0	0	1	1
k__Bacteria;p__Bacteroidetes;c__Flavobacteriia;o__Flavobacteriales;f__[Weeksellaceae];g__Wautersiella;	0	0	0	0	0	0	1	1
k__Bacteria;p__Firmicutes;c__Bacilli;o__Bacillales;f__Paenibacillaceae;g__Thermobacillus;	0	0	0	1.16795e-05	3.27387e-10	7.38677e-06	0.499999	1
k__Bacteria;p__Firmicutes;c__Clostridia;o__Clostridiales;f__Lachnospiraceae;g__Roseburia;	0	0	0	5.83976e-06	2.04617e-10	5.83976e-06	1	1
k__Bacteria;p__Proteobacteria;c__Alphaproteobacteria;o__Rhizobiales;f__Hyphomicrobiaceae;g__Pedomicrobium;	0	0	0	2.3359e-05	8.18466e-10	1.16795e-05	0.124998	0.813597
k__Bacteria;p__Proteobacteria;c__Alphaproteobacteria;o__Rhodospirillales;f__Acetobacteraceae;g__Roseococcus;	0	0	0	0	0	0	1	1
k__Bacteria;p__Firmicutes;c__Clostridia;o__Clostridiales;f__Clostridiaceae;g__Oxobacter;	0	0	0	5.83976e-06	2.04617e-10	5.83976e-06	1	1
k__Bacteria;p__Proteobacteria;c__Gammaproteobacteria;o__Enterobacteriales;f__Enterobacteriaceae;g__Buchnera;	0	0	0	5.83976e-06	2.04617e-10	5.83976e-06	1	1
k__Bacteria;p__Firmicutes;c__Clostridia;o__Clostridiales;f__Syntrophomonadaceae;g__Syntrophomonas;	0	0	0	5.83976e-06	2.04617e-10	5.83976e-06	1	1
k__Bacteria;p__Proteobacteria;c__Alphaproteobacteria;o__Rhodospirillales;f__Acetobacteraceae;g__Rhodovastum;	0	0	0	1.16795e-05	3.27387e-10	7.38677e-06	0.499999	1
k__Bacteria;p__Cyanobacteria;c__Chloroplast;o__Chlorophyta;f__Chlamydomonadaceae;g__Dunaliella;	0	0	0	0	0	0	1	1
k__Bacteria;p__Proteobacteria;c__Deltaproteobacteria;o__Desulfobacterales;f__Desulfobulbaceae;g__Desulfobulbus;	0	0	0	0	0	0	1	1
k__Bacteria;p__Firmicutes;c__Clostridia;o__Clostridiales;f__Caldicoprobacteraceae;g__Caldicoprobacter;	0	0	0	5.83976e-06	2.04617e-10	5.83976e-06	1	1
k__Bacteria;p__Planctomycetes;c__[Brocadiae];o__Brocadiales;f__Brocadiaceae;g__Kuenenia;	0	0	0	0	0	0	1	1
k__Bacteria;p__Firmicutes;c__Bacilli;o__Bacillales;f__Bacillaceae;g__Terribacillus;	0	0	0	5.83976e-06	2.04617e-10	5.83976e-06	1	1
k__Bacteria;p__Firmicutes;c__Clostridia;o__Clostridiales;f__Symbiobacteriaceae;g__Symbiobacterium;	0	0	0	0	0	0	1	1
k__Bacteria;p__Proteobacteria;c__Alphaproteobacteria;o__Rhodobacterales;f__Rhodobacteraceae;g__Rubellimicrobium;	0	0	0	0	0	0	1	1
k__Bacteria;p__Firmicutes;c__Bacilli;o__Lactobacillales;f__Leuconostocaceae;g__Weissella;	0	0	0	0	0	0	1	1
k__Bacteria;p__Verrucomicrobia;c__Verrucomicrobiae;o__Verrucomicrobiales;f__Verrucomicrobiaceae;g__Akkermansia;	0	0	0	5.83976e-06	2.04617e-10	5.83976e-06	1	1
k__Bacteria;p__Proteobacteria;c__Betaproteobacteria;o__Burkholderiales;f__Alcaligenaceae;g__Paralcaligenes;	0	0	0	0	0	0	1	1
k__Bacteria;p__Bacteroidetes;c__Bacteroidia;o__Bacteroidales;f__Porphyromonadaceae;g__Parabacteroides;	0	0	0	5.83976e-06	2.04617e-10	5.83976e-06	1	1
k__Bacteria;p__Armatimonadetes;c__Chthonomonadetes;o__Chthonomonadales;f__Chthonomonadaceae;g__Chthonomonas;	0	0	0	5.83976e-06	2.04617e-10	5.83976e-06	1	1
k__Bacteria;p__Firmicutes;c__Clostridia;o__Clostridiales;f__Peptococcaceae;g__Sporotomaculum;	0	0	0	0	0	0	1	1
k__Bacteria;p__Proteobacteria;c__Deltaproteobacteria;o__Desulfovibrionales;f__Desulfovibrionaceae;g__Bilophila;	0	0	0	5.83976e-06	2.04617e-10	5.83976e-06	1	1
k__Bacteria;p__Firmicutes;c__Clostridia;o__Clostridiales;f__Lachnospiraceae;g__Blautia;	0	0	0	5.83976e-06	2.04617e-10	5.83976e-06	1	1
k__Bacteria;p__Firmicutes;c__Clostridia;o__Clostridiales;f__Veillonellaceae;g__BSV43;	0	0	0	0	0	0	1	1
k__Bacteria;p__Chloroflexi;c__Ktedonobacteria;o__Ktedonobacterales;f__Ktedonobacteraceae;g__FFCH10602;	0	0	0	0	0	0	1	1
k__Bacteria;p__Firmicutes;c__Clostridia;o__Clostridiales;f__Lachnospiraceae;g__[Ruminococcus];	0	0	0	0	0	0	1	1
k__Bacteria;p__Actinobacteria;c__Actinobacteria;o__Actinomycetales;f__Dermabacteraceae;g__Brachybacterium;	0	0	0	0	0	0	1	1
k__Bacteria;p__Firmicutes;c__Clostridia;o__Clostridiales;f__Lachnospiraceae;g__Lachnospira;	0	0	0	0	0	0	1	1
k__Bacteria;p__Firmicutes;c__Clostridia;o__Clostridiales;f__Ruminococcaceae;g__Oscillospira;	0	0	0	0	0	0	1	1
k__Bacteria;p__Actinobacteria;c__Thermoleophilia;o__Solirubrobacterales;f__Conexibacteraceae;g__Conexibacter;	0	0	0	0	0	0	1	1
k__Bacteria;p__Planctomycetes;c__Planctomycetia;o__Gemmatales;f__Isosphaeraceae;g__Isosphaera;	0	0	0	0	0	0	1	1
k__Bacteria;p__Firmicutes;c__Clostridia;o__Clostridiales;f__Lachnospiraceae;g__Dorea;	0	0	0	0	0	0	1	1
k__Bacteria;p__Chloroflexi;c__Chloroflexi;o__[Roseiflexales];f__[Kouleothrixaceae];g__Kouleothrix;	0	0	0	0	0	0	1	1

## Sheet: HC3DRt-vs-Z31DRt.test
S29 Table. Relative abundances of bacterial genera at the seed-filling stage （sheet 3）
Taxa	mean of HC3DRt	variance of HC3DRt	standard error of HC3DRt	mean of Z31DRt	variance of Z31DRt	standard error of Z31DRt	p-value	q value
Others	0.709939	0.000358208	0.00772667	0.671665	0.00756808	0.0355154	0.331238	1
k__Bacteria;p__Proteobacteria;c__Alphaproteobacteria;o__Rickettsiales;f__mitochondria;g__Lupinus;	0.0994277	0.00301891	0.0224311	0.0740131	0.000481619	0.00895934	0.331341	1
k__Bacteria;p__Proteobacteria;c__Alphaproteobacteria;o__Rhizobiales;f__Bradyrhizobiaceae;g__Bradyrhizobium;	0.0590341	0.00243583	0.0201487	0.0793973	0.0078595	0.0361928	0.687056	1
k__Bacteria;p__Proteobacteria;c__Gammaproteobacteria;o__Enterobacteriales;f__Enterobacteriaceae;g__Enterobacter;	0.0266001	0.000315938	0.00725647	0.0340691	0.00063214	0.0102643	0.61254	1
k__Bacteria;p__Actinobacteria;c__Actinobacteria;o__Actinomycetales;f__Micrococcaceae;g__Arthrobacter;	0.0157031	3.08012e-05	0.00226573	0.0204216	0.000197779	0.00574135	0.507976	1
k__Bacteria;p__Bacteroidetes;c__Flavobacteriia;o__Flavobacteriales;f__[Weeksellaceae];g__Chryseobacterium;	0.00707779	5.25038e-05	0.00295815	0.00796543	5.44493e-05	0.00301245	0.849619	1
k__Bacteria;p__Proteobacteria;c__Alphaproteobacteria;o__Rhizobiales;f__Rhizobiaceae;g__Agrobacterium;	0.00602663	1.25505e-05	0.00144629	0.0141906	9.4965e-06	0.00125807	0.000801587	0.116631
k__Bacteria;p__Proteobacteria;c__Betaproteobacteria;o__Burkholderiales;f__Burkholderiaceae;g__Burkholderia;	0.00538426	1.29923e-06	0.000465337	0.00964144	1.0694e-05	0.00133504	0.00861905	0.418024
k__Bacteria;p__Proteobacteria;c__Betaproteobacteria;o__Burkholderiales;f__Oxalobacteraceae;g__Ralstonia;	0.00526746	1.88323e-05	0.00177164	0.00501635	3.96666e-06	0.000813086	0.907492	1
k__Bacteria;p__Proteobacteria;c__Alphaproteobacteria;o__Rhizobiales;f__Rhizobiaceae;g__Rhizobium;	0.00471268	1.56642e-06	0.00051095	0.00850853	1.20572e-05	0.00141758	0.0216825	0.525802
k__Bacteria;p__Proteobacteria;c__Gammaproteobacteria;o__Pseudomonadales;f__Moraxellaceae;g__Acinetobacter;	0.00445573	1.34111e-05	0.00149505	0.00474188	7.40139e-06	0.00111066	0.89496	1
k__Bacteria;p__Bacteroidetes;c__Sphingobacteriia;o__Sphingobacteriales;f__Sphingobacteriaceae;g__Sphingobacterium;	0.0033929	2.17074e-05	0.00190208	0.00345714	1.24202e-05	0.00143876	0.958032	1
k__Bacteria;p__Bacteroidetes;c__Flavobacteriia;o__Flavobacteriales;f__Flavobacteriaceae;g__Flavobacterium;	0.00305419	2.24725e-05	0.00193531	0.00107452	6.03864e-07	0.000317245	0.356603	1
k__Bacteria;p__Proteobacteria;c__Alphaproteobacteria;o__Caulobacterales;f__Caulobacteraceae;g__Phenylobacterium;	0.00298412	4.75079e-07	0.000281389	0.00276804	6.6394e-07	0.000332651	0.684071	1
k__Bacteria;p__Proteobacteria;c__Gammaproteobacteria;o__Pseudomonadales;f__Pseudomonadaceae;g__Pseudomonas;	0.00295492	1.01932e-06	0.000412173	0.00313595	2.38603e-06	0.000630613	0.832357	1
k__Bacteria;p__Actinobacteria;c__Actinobacteria;o__Actinomycetales;f__Streptomycetaceae;g__Streptomyces;	0.00294908	7.73655e-07	0.000359086	0.00550689	5.08042e-06	0.000920183	0.0190635	0.504316
k__Bacteria;p__Proteobacteria;c__Gammaproteobacteria;o__Xanthomonadales;f__Xanthomonadaceae;g__Stenotrophomonas;	0.00282644	8.60355e-06	0.00119747	0.00214903	2.82011e-06	0.000685579	0.687167	1
k__Bacteria;p__Proteobacteria;c__Betaproteobacteria;o__Burkholderiales;f__Comamonadaceae;g__Comamonas;	0.00278556	7.26835e-06	0.00110063	0.00140154	2.1858e-06	0.000603572	0.309246	1
k__Bacteria;p__Proteobacteria;c__Alphaproteobacteria;o__Sphingomonadales;f__Sphingomonadaceae;g__Novosphingobium;	0.0023943	4.48929e-06	0.000864994	0.00352721	2.51416e-06	0.000647323	0.338611	1
k__Bacteria;p__Proteobacteria;c__Alphaproteobacteria;o__Sphingomonadales;f__Sphingomonadaceae;g__Sphingomonas;	0.00223079	7.53153e-07	0.000354296	0.0034221	9.31906e-07	0.000394104	0.0358651	0.695783
k__Bacteria;p__Proteobacteria;c__Betaproteobacteria;o__Burkholderiales;f__Oxalobacteraceae;g__Cupriavidus;	0.001822	2.60272e-07	0.000208276	0.00283812	1.13341e-06	0.000434629	0.047254	0.765723
k__Bacteria;p__Bacteroidetes;c__[Saprospirae];o__[Saprospirales];f__Chitinophagaceae;g__Chitinophaga;	0.00169937	6.81005e-07	0.000336899	0.00303667	9.73009e-06	0.00127345	0.354333	1
k__Bacteria;p__Proteobacteria;c__Alphaproteobacteria;o__Rhizobiales;f__Hyphomicrobiaceae;g__Rhodoplanes;	0.0013665	3.48176e-07	0.000240893	0.00121467	9.36325e-08	0.000124922	0.640516	1
k__Bacteria;p__Proteobacteria;c__Alphaproteobacteria;o__Rhizobiales;f__Phyllobacteriaceae;g__Mesorhizobium;	0.00118547	8.02506e-08	0.000115651	0.00185704	5.50009e-07	0.000302768	0.0501746	0.765723
k__Bacteria;p__Planctomycetes;c__Planctomycetia;o__Gemmatales;f__Gemmataceae;g__Gemmata;	0.00101028	8.61436e-08	0.000119822	0.00144242	2.38869e-07	0.000199528	0.0745317	0.834182
k__Bacteria;p__Proteobacteria;c__Alphaproteobacteria;o__Sphingomonadales;f__Sphingomonadaceae;g__Kaistobacter;	0.000928521	5.73336e-08	9.77527e-05	0.0014833	6.66232e-08	0.000105375	0.00187302	0.134876
k__Bacteria;p__Actinobacteria;c__Actinobacteria;o__Actinomycetales;f__Mycobacteriaceae;g__Mycobacterium;	0.000928521	1.38853e-07	0.000152125	0.00206727	4.53267e-07	0.000274853	0.00231746	0.134876
k__Bacteria;p__Proteobacteria;c__Alphaproteobacteria;o__Rhizobiales;f__Xanthobacteraceae;g__Labrys;	0.000893483	2.04657e-07	0.000184688	0.001057	4.4856e-07	0.000273423	0.684127	1
k__Bacteria;p__Proteobacteria;c__Alphaproteobacteria;o__Rhodospirillales;f__Rhodospirillaceae;g__Azospirillum;	0.000852605	1.58455e-07	0.000162509	0.00190376	7.49715e-07	0.000353486	0.0153095	0.445507
k__Bacteria;p__Proteobacteria;c__Betaproteobacteria;o__Rhodocyclales;f__Rhodocyclaceae;g__Propionivibrio;	0.000811726	4.56418e-07	0.000275807	0.000805886	1.10984e-07	0.000136005	0.960802	1
k__Bacteria;p__Proteobacteria;c__Alphaproteobacteria;o__Rhizobiales;f__Brucellaceae;g__Ochrobactrum;	0.000776688	2.17753e-07	0.000190505	0.00155338	2.38992e-07	0.00019958	0.0121667	0.445507
k__Bacteria;p__Firmicutes;c__Bacilli;o__Bacillales;f__Bacillaceae;g__Bacillus;	0.000765008	1.23957e-07	0.000143734	0.00209647	1.9601e-06	0.000571563	0.035119	0.695783
k__Bacteria;p__Proteobacteria;c__Betaproteobacteria;o__Burkholderiales;f__Comamonadaceae;g__Methylibium;	0.000753329	1.14299e-07	0.000138021	0.000928521	1.13808e-07	0.000137724	0.416698	1
k__Bacteria;p__Bacteroidetes;c__[Saprospirae];o__[Saprospirales];f__Chitinophagaceae;g__Niastella;	0.000747489	7.05518e-08	0.000108437	0.000823406	3.20552e-07	0.000231139	0.7935	1
k__Bacteria;p__Proteobacteria;c__Alphaproteobacteria;o__Caulobacterales;f__Caulobacteraceae;g__Caulobacter;	0.000741649	1.37216e-07	0.000151226	0.00117963	6.62303e-07	0.000332241	0.264659	1
k__Bacteria;p__Proteobacteria;c__Betaproteobacteria;o__Burkholderiales;f__Comamonadaceae;g__Acidovorax;	0.000735809	5.37241e-07	0.000299233	0.000794207	2.52742e-07	0.000205241	0.89346	1
k__Bacteria;p__Verrucomicrobia;c__[Spartobacteria];o__[Chthoniobacterales];f__[Chthoniobacteraceae];g__Chthoniobacter;	0.00072997	3.99821e-08	8.16314e-05	0.000881803	2.14806e-07	0.000189212	0.526611	1
k__Bacteria;p__Proteobacteria;c__Alphaproteobacteria;o__Rickettsiales;f__mitochondria;g__Pythium;	0.00072997	3.37576e-07	0.000237198	0.000794207	1.67295e-06	0.000528038	0.916706	1
k__Bacteria;p__Proteobacteria;c__Gammaproteobacteria;o__Enterobacteriales;f__Enterobacteriaceae;g__Escherichia;	0.000607335	2.36046e-07	0.000198346	0.00140154	1.82534e-06	0.000551565	0.196992	1
k__Bacteria;p__Bacteroidetes;c__Sphingobacteriia;o__Sphingobacteriales;f__Sphingobacteriaceae;g__Pedobacter;	0.000525578	3.35407e-07	0.000236434	0.000256949	6.46588e-08	0.00010381	0.341611	1
k__Bacteria;p__Bacteroidetes;c__[Saprospirae];o__[Saprospirales];f__Chitinophagaceae;g__Flavisolibacter;	0.000455501	1.27681e-08	4.61304e-05	0.000373744	1.21133e-08	4.4932e-05	0.223556	1
k__Bacteria;p__Firmicutes;c__Bacilli;o__Bacillales;f__Paenibacillaceae;g__Paenibacillus;	0.000449661	1.37216e-07	0.000151226	0.000583976	4.45246e-07	0.000272411	0.713714	1
k__Bacteria;p__Actinobacteria;c__Actinobacteria;o__Actinomycetales;f__Nocardioidaceae;g__Nocardioides;	0.000443822	2.68457e-08	6.68901e-05	0.000753329	5.14406e-08	9.25928e-05	0.0150397	0.445507
k__Bacteria;p__Proteobacteria;c__Betaproteobacteria;o__Burkholderiales;f__Alcaligenaceae;g__Achromobacter;	0.000402943	1.56532e-07	0.00016152	0.00049054	2.12638e-07	0.000188254	0.757	1
k__Bacteria;p__Proteobacteria;c__Gammaproteobacteria;o__Xanthomonadales;f__Xanthomonadaceae;g__Pseudoxanthomonas;	0.000391264	5.74277e-07	0.000309375	0.00047886	4.75693e-07	0.000281571	0.84977	1
k__Bacteria;p__Planctomycetes;c__Planctomycetia;o__Planctomycetales;f__Planctomycetaceae;g__Planctomyces;	0.000367905	6.6173e-08	0.000105018	0.000560617	4.86169e-08	9.00156e-05	0.187278	1
k__Bacteria;p__Proteobacteria;c__Alphaproteobacteria;o__Rhizobiales;f__Hyphomicrobiaceae;g__Hyphomicrobium;	0.000362065	3.17565e-08	7.27513e-05	0.000373744	3.81405e-08	7.97293e-05	0.920675	1
k__Bacteria;p__Actinobacteria;c__Actinobacteria;o__Actinomycetales;f__Micromonosporaceae;g__Virgisporangium;	0.000356225	8.61436e-08	0.000119822	0.000397103	1.45687e-08	4.92759e-05	0.784222	1
k__Bacteria;p__Proteobacteria;c__Alphaproteobacteria;o__Caulobacterales;f__Caulobacteraceae;g__Brevundimonas;	0.000350385	6.26618e-07	0.000323166	5.25578e-05	4.29695e-09	2.67611e-05	0.408429	1
k__Bacteria;p__Bacteroidetes;c__[Saprospirae];o__[Saprospirales];f__Chitinophagaceae;g__Niabella;	0.000309507	2.93379e-07	0.000221126	0.000157673	2.49223e-08	6.44493e-05	0.572659	1
k__Bacteria;p__Bacteroidetes;c__Cytophagia;o__Cytophagales;f__Cytophagaceae;g__Dyadobacter;	0.000291988	1.2899e-07	0.000146623	0.000432142	7.00607e-08	0.000108059	0.505286	1
k__Bacteria;p__Verrucomicrobia;c__Opitutae;o__Opitutales;f__Opitutaceae;g__Opitutus;	0.000274469	1.69013e-08	5.30744e-05	0.00025111	8.55297e-09	3.77557e-05	0.752762	1
k__Bacteria;p__Proteobacteria;c__Alphaproteobacteria;o__Rhizobiales;f__Hyphomicrobiaceae;g__Devosia;	0.000274469	5.42234e-08	9.50644e-05	0.000402943	9.46556e-08	0.000125602	0.468913	1
k__Bacteria;p__Bacteroidetes;c__Flavobacteriia;o__Flavobacteriales;f__[Weeksellaceae];g__Elizabethkingia;	0.00025111	1.03822e-07	0.000131544	0.000286148	1.00385e-07	0.000129348	0.868246	1
k__Bacteria;p__Proteobacteria;c__Alphaproteobacteria;o__Rhizobiales;f__Methylobacteriaceae;g__Methylobacterium;	0.00025111	1.67786e-09	1.67225e-05	0.0004847	4.29286e-08	8.45858e-05	0.0150556	0.445507
k__Bacteria;p__Acidobacteria;c__Acidobacteriia;o__Acidobacteriales;f__Koribacteraceae;g__Candidatus Koribacter;	0.00023359	1.94795e-08	5.69788e-05	0.000204391	2.1321e-08	5.96113e-05	0.755683	1
k__Bacteria;p__Proteobacteria;c__Betaproteobacteria;o__Burkholderiales;f__Oxalobacteraceae;g__Janthinobacterium;	0.00023359	4.698e-08	8.84873e-05	0.00024527	4.81258e-08	8.95599e-05	0.927976	1
k__Bacteria;p__Armatimonadetes;c__[Fimbriimonadia];o__[Fimbriimonadales];f__[Fimbriimonadaceae];g__Fimbriimonas;	0.00023359	4.7471e-09	2.8128e-05	0.000216071	4.62433e-09	2.77619e-05	0.704762	1
k__Bacteria;p__Actinobacteria;c__Actinobacteria;o__Actinomycetales;f__Nocardiaceae;g__Rhodococcus;	0.000227751	6.6173e-08	0.000105018	0.000297828	3.67082e-08	7.82179e-05	0.65746	1
k__Bacteria;p__Proteobacteria;c__Betaproteobacteria;o__Burkholderiales;f__Comamonadaceae;g__Rubrivivax;	0.000221911	2.19349e-08	6.04633e-05	0.000327026	1.89884e-08	5.6256e-05	0.222952	1
k__Bacteria;p__Proteobacteria;c__Deltaproteobacteria;o__Bdellovibrionales;f__Bdellovibrionaceae;g__Bdellovibrio;	0.000216071	3.64218e-09	2.4638e-05	0.000181032	2.42675e-08	6.35971e-05	0.669429	1
k__Bacteria;p__Acidobacteria;c__Solibacteres;o__Solibacterales;f__Solibacteraceae;g__Candidatus Solibacter;	0.000204391	2.03389e-08	5.82221e-05	0.000262789	3.62171e-08	7.76929e-05	0.60954	1
k__Bacteria;p__Actinobacteria;c__Actinobacteria;o__Actinomycetales;f__Intrasporangiaceae;g__Phycicoccus;	0.000192712	5.77019e-09	3.10113e-05	0.000309507	1.73924e-08	5.38399e-05	0.0718095	0.834182
k__Bacteria;p__Proteobacteria;c__Gammaproteobacteria;o__Legionellales;f__Coxiellaceae;g__Aquicella;	0.000181032	1.34638e-08	4.73705e-05	0.000169353	1.73924e-08	5.38399e-05	0.891563	1
k__Bacteria;p__Verrucomicrobia;c__Verrucomicrobiae;o__Verrucomicrobiales;f__Verrucomicrobiaceae;g__Luteolibacter;	0.000181032	3.65445e-08	7.80433e-05	0.000122635	7.73451e-09	3.59038e-05	0.55527	1
k__Bacteria;p__Proteobacteria;c__Gammaproteobacteria;o__Xanthomonadales;f__Sinobacteraceae;g__Steroidobacter;	0.000175193	1.52235e-08	5.03711e-05	0.000210231	3.92864e-08	8.0918e-05	0.747325	1
k__Bacteria;p__Actinobacteria;c__Actinobacteria;o__Actinomycetales;f__Intrasporangiaceae;g__Terracoccus;	0.000169353	8.06189e-09	3.66558e-05	0.000566456	2.91415e-07	0.000220384	0.0842619	0.875722
k__Bacteria;p__Verrucomicrobia;c__[Spartobacteria];o__[Chthoniobacterales];f__[Chthoniobacteraceae];g__DA101;	0.000157673	2.33263e-09	1.97173e-05	0.000216071	5.60649e-09	3.05682e-05	0.116984	0.95722
k__Bacteria;p__Proteobacteria;c__Gammaproteobacteria;o__Xanthomonadales;f__Xanthomonadaceae;g__Lysobacter;	0.000157673	1.01531e-07	0.000130084	5.83976e-05	1.80063e-09	1.73235e-05	0.514952	1
k__Bacteria;p__Verrucomicrobia;c__[Spartobacteria];o__[Chthoniobacterales];f__[Chthoniobacteraceae];g__Candidatus Xiphinematobacter;	0.000151834	3.76494e-09	2.50498e-05	0.000134314	8.55297e-09	3.77557e-05	0.732079	1
k__Bacteria;p__Actinobacteria;c__Actinobacteria;o__Actinomycetales;f__Microbacteriaceae;g__Agromyces;	0.000145994	2.67229e-08	6.6737e-05	0.000262789	4.01458e-08	8.17983e-05	0.306667	1
k__Bacteria;p__Actinobacteria;c__Actinobacteria;o__Actinomycetales;f__Streptomycetaceae;g__Streptacidiphilus;	0.000145994	1.34638e-08	4.73705e-05	0.000122635	4.29695e-09	2.67611e-05	0.714889	1
k__Archaea;p__Crenarchaeota;c__Thaumarchaeota;o__Nitrososphaerales;f__Nitrososphaeraceae;g__Candidatus Nitrososphaera;	0.000140154	1.32592e-08	4.70091e-05	0.000297828	1.66844e-07	0.000166755	0.410357	1
k__Bacteria;p__Cyanobacteria;c__Nostocophycideae;o__Nostocales;f__Nostocaceae;g__Nostoc;	0.000128475	2.58635e-08	6.56551e-05	0.00023359	7.54626e-08	0.000112148	0.473278	1
k__Bacteria;p__Actinobacteria;c__Actinobacteria;o__Actinomycetales;f__Micromonosporaceae;g__Actinoplanes;	0.000128475	2.58635e-08	6.56551e-05	0.000309507	4.34196e-08	8.50682e-05	0.100246	0.95722
k__Bacteria;p__Bacteroidetes;c__Bacteroidia;o__Bacteroidales;f__Prevotellaceae;g__Prevotella;	0.000122635	3.62171e-08	7.76929e-05	0	0	0	0.124397	0.95722
k__Bacteria;p__Bacteroidetes;c__Cytophagia;o__Cytophagales;f__Cytophagaceae;g__Siphonobacter;	0.000110955	9.53513e-09	3.98646e-05	5.83976e-05	6.71142e-09	3.3445e-05	0.355643	1
k__Bacteria;p__Firmicutes;c__Bacilli;o__Bacillales;f__[Exiguobacteraceae];g__Exiguobacterium;	0.000110955	3.55624e-08	7.69874e-05	0	0	0	0.170032	1
k__Bacteria;p__Proteobacteria;c__Betaproteobacteria;o__Rhodocyclales;f__Rhodocyclaceae;g__Dechloromonas;	0.000105116	5.40188e-09	3.00052e-05	0.000157673	1.90293e-08	5.63166e-05	0.46619	1
k__Bacteria;p__Actinobacteria;c__Actinobacteria;o__Actinomycetales;f__Microbacteriaceae;g__Leucobacter;	9.92759e-05	3.64218e-09	2.4638e-05	0.000151834	4.25602e-08	8.42222e-05	0.61054	1
k__Bacteria;p__Actinobacteria;c__Actinobacteria;o__Actinomycetales;f__Micrococcaceae;g__Sinomonas;	9.34361e-05	4.7471e-09	2.8128e-05	0.000116795	4.7471e-09	2.8128e-05	0.620135	1
k__Bacteria;p__Proteobacteria;c__Deltaproteobacteria;o__Desulfovibrionales;f__Desulfovibrionaceae;g__Desulfovibrio;	9.34361e-05	7.2025e-09	3.4647e-05	2.91988e-05	2.16894e-09	1.90129e-05	0.110548	0.95722
k__Bacteria;p__Cyanobacteria;c__Oscillatoriophycideae;o__Oscillatoriales;f__Phormidiaceae;g__Phormidium;	8.75964e-05	3.27796e-08	7.39139e-05	7.59168e-05	8.06189e-09	3.66558e-05	0.899698	1
k__Bacteria;p__Firmicutes;c__Clostridia;o__Clostridiales;f__Clostridiaceae;g__Clostridium;	8.75964e-05	5.27911e-09	2.96623e-05	9.92759e-05	3.1511e-09	2.29169e-05	0.788119	1
k__Bacteria;p__Actinobacteria;c__Actinobacteria;o__Actinomycetales;f__Nocardiaceae;g__Nocardia;	8.17566e-05	6.71142e-09	3.3445e-05	7.00771e-05	5.40188e-09	3.00052e-05	0.820714	1
k__Bacteria;p__Actinobacteria;c__Actinobacteria;o__Actinomycetales;f__Nocardioidaceae;g__Aeromicrobium;	7.59168e-05	3.64218e-09	2.4638e-05	0.000134314	2.23032e-08	6.09689e-05	0.423071	1
k__Bacteria;p__Proteobacteria;c__Alphaproteobacteria;o__Sphingomonadales;f__Sphingomonadaceae;g__Sphingopyxis;	7.59168e-05	6.58865e-09	3.31377e-05	0.000186872	2.97922e-08	7.04653e-05	0.173532	1
k__Bacteria;p__Actinobacteria;c__Actinobacteria;o__Actinomycetales;f__Intrasporangiaceae;g__Oryzihumus;	7.59168e-05	2.66002e-09	2.10555e-05	9.92759e-05	2.66002e-09	2.10555e-05	0.489698	1
k__Bacteria;p__Proteobacteria;c__Gammaproteobacteria;o__Alteromonadales;f__Shewanellaceae;g__Shewanella;	7.59168e-05	4.13325e-09	2.62464e-05	2.91988e-05	1.67786e-09	1.67225e-05	0.148611	1
k__Bacteria;p__Proteobacteria;c__Gammaproteobacteria;o__Xanthomonadales;f__Xanthomonadaceae;g__Dokdonella;	7.00771e-05	3.43756e-09	2.39359e-05	0.000157673	9.20775e-09	3.91743e-05	0.0687857	0.834182
k__Bacteria;p__Verrucomicrobia;c__Verrucomicrobiae;o__Verrucomicrobiales;f__Verrucomicrobiaceae;g__Prosthecobacter;	7.00771e-05	9.33052e-09	3.94346e-05	9.92759e-05	9.53513e-09	3.98646e-05	0.666452	1
k__Bacteria;p__Bacteroidetes;c__[Saprospirae];o__[Saprospirales];f__Chitinophagaceae;g__Sediminibacterium;	6.42373e-05	3.64218e-09	2.4638e-05	4.67181e-05	1.30955e-09	1.47735e-05	0.600365	1
k__Bacteria;p__Bacteroidetes;c__Bacteroidia;o__Bacteroidales;f__Bacteroidaceae;g__Bacteroides;	6.42373e-05	9.04405e-09	3.88245e-05	0.000221911	2.95466e-07	0.000221911	0.545484	1
k__Bacteria;p__Proteobacteria;c__Alphaproteobacteria;o__Rhizobiales;f__Rhizobiaceae;g__Kaistia;	6.42373e-05	4.13325e-09	2.62464e-05	7.59168e-05	6.58865e-09	3.31377e-05	0.808492	1
k__Bacteria;p__Bacteroidetes;c__[Saprospirae];o__[Saprospirales];f__Chitinophagaceae;g__Filimonas;	5.83976e-05	4.25602e-09	2.66334e-05	4.08783e-05	3.1511e-09	2.29169e-05	0.678976	1
k__Bacteria;p__Firmicutes;c__Bacilli;o__Lactobacillales;f__Streptococcaceae;g__Lactococcus;	5.83976e-05	1.80063e-09	1.73235e-05	0.000157673	1.12826e-07	0.000137129	0.535016	1
k__Bacteria;p__Acidobacteria;c__Acidobacteriia;o__Acidobacteriales;f__Acidobacteriaceae;g__Terriglobus;	5.25578e-05	3.6831e-10	7.83486e-06	0.000145994	1.19905e-08	4.47037e-05	0.052627	0.765723
k__Bacteria;p__Proteobacteria;c__Alphaproteobacteria;o__Caulobacterales;f__Caulobacteraceae;g__Asticcacaulis;	5.25578e-05	8.5939e-10	1.19679e-05	0.000122635	7.24343e-09	3.47453e-05	0.0695873	0.834182
k__Bacteria;p__Proteobacteria;c__Deltaproteobacteria;o__Myxococcales;f__Myxococcaceae;g__Anaeromyxobacter;	4.67181e-05	1.80063e-09	1.73235e-05	2.91988e-05	1.18678e-09	1.4064e-05	0.487032	1
k__Bacteria;p__Proteobacteria;c__Betaproteobacteria;o__Rhodocyclales;f__Rhodocyclaceae;g__Zoogloea;	4.67181e-05	3.76494e-09	2.50498e-05	1.75193e-05	8.5939e-10	1.19679e-05	0.331524	1
k__Bacteria;p__Bacteroidetes;c__Flavobacteriia;o__Flavobacteriales;f__Cryomorphaceae;g__Fluviicola;	4.67181e-05	9.6579e-09	4.01204e-05	5.83976e-06	2.04617e-10	5.83976e-06	0.356738	1
k__Bacteria;p__Proteobacteria;c__Deltaproteobacteria;o__Myxococcales;f__Cystobacteraceae;g__Cystobacter;	4.67181e-05	4.7471e-09	2.8128e-05	5.83976e-06	2.04617e-10	5.83976e-06	0.175214	1
k__Bacteria;p__Bacteroidetes;c__Cytophagia;o__Cytophagales;f__Cytophagaceae;g__Emticicia;	4.08783e-05	1.00262e-08	4.08783e-05	1.75193e-05	8.5939e-10	1.19679e-05	0.650222	1
k__Bacteria;p__Proteobacteria;c__Deltaproteobacteria;o__Desulfuromonadales;f__Geobacteraceae;g__Geobacter;	4.08783e-05	2.66002e-09	2.10555e-05	4.67181e-05	2.78279e-09	2.1536e-05	0.863437	1
k__Bacteria;p__Actinobacteria;c__Actinobacteria;o__Actinomycetales;f__Micromonosporaceae;g__Dactylosporangium;	4.08783e-05	4.62433e-09	2.77619e-05	5.83976e-05	2.78279e-09	2.1536e-05	0.678976	1
k__Bacteria;p__Proteobacteria;c__Gammaproteobacteria;o__Oceanospirillales;f__Halomonadaceae;g__Halomonas;	4.08783e-05	6.95696e-10	1.0768e-05	0.000145994	2.66002e-09	2.10555e-05	0.000698413	0.116631
k__Bacteria;p__Actinobacteria;c__Actinobacteria;o__Actinomycetales;f__Pseudonocardiaceae;g__Pseudonocardia;	4.08783e-05	1.18678e-09	1.4064e-05	4.67181e-05	4.7471e-09	2.8128e-05	0.872389	1
k__Bacteria;p__Proteobacteria;c__Alphaproteobacteria;o__Rhizobiales;f__Bradyrhizobiaceae;g__Balneimonas;	4.08783e-05	6.95696e-10	1.0768e-05	0.000122635	1.95204e-08	5.70386e-05	0.183325	1
k__Bacteria;p__Proteobacteria;c__Alphaproteobacteria;o__Rhizobiales;f__Bradyrhizobiaceae;g__Bosea;	4.08783e-05	3.1511e-09	2.29169e-05	0.000145994	1.34638e-08	4.73705e-05	0.058873	0.815812
k__Bacteria;p__Planctomycetes;c__Planctomycetia;o__Pirellulales;f__Pirellulaceae;g__A17;	3.50385e-05	9.8216e-10	1.27943e-05	7.59168e-05	2.66002e-09	2.10555e-05	0.1045	0.95722
k__Bacteria;p__Actinobacteria;c__Actinobacteria;o__Actinomycetales;f__Kineosporiaceae;g__Kineococcus;	3.50385e-05	1.47324e-09	1.56697e-05	0.000186872	7.2025e-09	3.4647e-05	0.00137302	0.133183
k__Bacteria;p__Proteobacteria;c__Alphaproteobacteria;o__Rhodobacterales;f__Rhodobacteraceae;g__Paracoccus;	3.50385e-05	4.9108e-09	2.86089e-05	2.3359e-05	1.80063e-09	1.73235e-05	0.759841	1
k__Bacteria;p__Verrucomicrobia;c__[Spartobacteria];o__[Chthoniobacterales];f__[Chthoniobacteraceae];g__OR-59;	2.91988e-05	6.95696e-10	1.0768e-05	1.16795e-05	8.18466e-10	1.16795e-05	0.45312	1
k__Bacteria;p__Proteobacteria;c__Betaproteobacteria;o__Neisseriales;f__Neisseriaceae;g__Elbe;	2.91988e-05	2.16894e-09	1.90129e-05	5.83976e-06	2.04617e-10	5.83976e-06	0.218746	1
k__Bacteria;p__Bacteroidetes;c__Cytophagia;o__Cytophagales;f__Cytophagaceae;g__Spirosoma;	2.91988e-05	2.16894e-09	1.90129e-05	0.000110955	1.05173e-08	4.18674e-05	0.0837619	0.875722
k__Bacteria;p__Proteobacteria;c__Alphaproteobacteria;o__Sphingomonadales;f__Sphingomonadaceae;g__Sphingobium;	2.91988e-05	5.11541e-09	2.91988e-05	8.17566e-05	1.0149e-08	4.11278e-05	0.34054	1
k__Bacteria;p__Proteobacteria;c__Gammaproteobacteria;o__Xanthomonadales;f__Xanthomonadaceae;g__Luteimonas;	2.3359e-05	8.18466e-10	1.16795e-05	2.3359e-05	1.80063e-09	1.73235e-05	1	1
k__Bacteria;p__Planctomycetes;c__Planctomycetia;o__Pirellulales;f__Pirellulaceae;g__Pirellula;	2.3359e-05	8.18466e-10	1.16795e-05	7.00771e-05	3.43756e-09	2.39359e-05	0.0877778	0.880805
k__Bacteria;p__Chlamydiae;c__Chlamydiia;o__Chlamydiales;f__Rhabdochlamydiaceae;g__Candidatus Rhabdochlamydia;	2.3359e-05	8.18466e-10	1.16795e-05	1.16795e-05	8.18466e-10	1.16795e-05	0.687497	1
k__Bacteria;p__Actinobacteria;c__Actinobacteria;o__Actinomycetales;f__Pseudonocardiaceae;g__Amycolatopsis;	2.3359e-05	8.18466e-10	1.16795e-05	7.59168e-05	2.66002e-09	2.10555e-05	0.0397619	0.72317
k__Bacteria;p__Firmicutes;c__Bacilli;o__Bacillales;f__Paenibacillaceae;g__Cohnella;	2.3359e-05	8.18466e-10	1.16795e-05	2.91988e-05	1.67786e-09	1.67225e-05	1	1
k__Bacteria;p__Bacteroidetes;c__[Saprospirae];o__[Saprospirales];f__Chitinophagaceae;g__Segetibacter;	2.3359e-05	1.80063e-09	1.73235e-05	0	0	0	0.124998	0.95722
k__Bacteria;p__Bacteroidetes;c__Sphingobacteriia;o__Sphingobacteriales;f__Sphingobacteriaceae;g__Solitalea;	2.3359e-05	3.27387e-09	2.3359e-05	1.16795e-05	8.18466e-10	1.16795e-05	0.687497	1
k__Bacteria;p__Proteobacteria;c__Betaproteobacteria;o__Rhodocyclales;f__Rhodocyclaceae;g__Uliginosibacterium;	2.3359e-05	1.80063e-09	1.73235e-05	5.83976e-06	2.04617e-10	5.83976e-06	0.374996	1
k__Bacteria;p__Spirochaetes;c__Spirochaetes;o__Spirochaetales;f__Spirochaetaceae;g__Spirochaeta;	2.3359e-05	8.18466e-10	1.16795e-05	0	0	0	0.124998	0.95722
k__Bacteria;p__Cyanobacteria;c__Synechococcophycideae;o__Pseudanabaenales;f__Pseudanabaenaceae;g__Leptolyngbya;	2.3359e-05	1.30955e-09	1.47735e-05	4.67181e-05	4.7471e-09	2.8128e-05	0.527214	1
k__Bacteria;p__Actinobacteria;c__Actinobacteria;o__Actinomycetales;f__Cellulomonadaceae;g__Cellulomonas;	2.3359e-05	8.18466e-10	1.16795e-05	2.91988e-05	1.18678e-09	1.4064e-05	1	1
k__Bacteria;p__Proteobacteria;c__Epsilonproteobacteria;o__Campylobacterales;f__Helicobacteraceae;g__Helicobacter;	2.3359e-05	1.80063e-09	1.73235e-05	0	0	0	0.124998	0.95722
k__Bacteria;p__Tenericutes;c__Mollicutes;o__Anaeroplasmatales;f__Anaeroplasmataceae;g__Asteroleplasma;	1.75193e-05	1.84155e-09	1.75193e-05	1.16795e-05	3.27387e-10	7.38677e-06	1	1
k__Bacteria;p__Actinobacteria;c__Actinobacteria;o__Actinomycetales;f__Nocardioidaceae;g__Kribbella;	1.75193e-05	8.5939e-10	1.19679e-05	5.25578e-05	8.5939e-10	1.19679e-05	0.050246	0.765723
k__Bacteria;p__Proteobacteria;c__Alphaproteobacteria;o__Rickettsiales;f__mitochondria;g__Acanthamoeba;	1.75193e-05	1.84155e-09	1.75193e-05	0	0	0	0.249998	1
k__Bacteria;p__Bacteroidetes;c__Cytophagia;o__Cytophagales;f__Cytophagaceae;g__Hymenobacter;	1.75193e-05	1.84155e-09	1.75193e-05	5.83976e-06	2.04617e-10	5.83976e-06	0.624998	1
k__Bacteria;p__Proteobacteria;c__Gammaproteobacteria;o__Legionellales;f__Legionellaceae;g__Legionella;	1.75193e-05	8.5939e-10	1.19679e-05	4.67181e-05	1.30955e-09	1.47735e-05	0.139524	1
k__Bacteria;p__Firmicutes;c__Clostridia;o__Clostridiales;f__Clostridiaceae;g__Caloramator;	1.75193e-05	8.5939e-10	1.19679e-05	0	0	0	0.249998	1
k__Bacteria;p__Proteobacteria;c__Gammaproteobacteria;o__Enterobacteriales;f__Enterobacteriaceae;g__Erwinia;	1.75193e-05	1.84155e-09	1.75193e-05	0	0	0	0.249998	1
k__Bacteria;p__Proteobacteria;c__Deltaproteobacteria;o__Bdellovibrionales;f__Bacteriovoracaceae;g__Peredibacter;	1.75193e-05	1.84155e-09	1.75193e-05	2.3359e-05	1.30955e-09	1.47735e-05	1	1
k__Bacteria;p__Actinobacteria;c__Actinobacteria;o__Actinomycetales;f__Cryptosporangiaceae;g__Cryptosporangium;	1.75193e-05	1.84155e-09	1.75193e-05	0	0	0	0.249998	1
k__Bacteria;p__Proteobacteria;c__Alphaproteobacteria;o__Rhodospirillales;f__Acetobacteraceae;g__Roseomonas;	1.75193e-05	8.5939e-10	1.19679e-05	4.08783e-05	6.95696e-10	1.0768e-05	0.165238	1
k__Bacteria;p__Firmicutes;c__Clostridia;o__Clostridiales;f__Ruminococcaceae;g__Faecalibacterium;	1.75193e-05	8.5939e-10	1.19679e-05	0	0	0	0.249998	1
k__Bacteria;p__Firmicutes;c__Clostridia;o__Clostridiales;f__Lachnospiraceae;g__Roseburia;	1.75193e-05	8.5939e-10	1.19679e-05	0	0	0	0.249998	1
k__Bacteria;p__Nitrospirae;c__Nitrospira;o__Nitrospirales;f__Nitrospiraceae;g__Nitrospira;	1.16795e-05	3.27387e-10	7.38677e-06	5.83976e-06	2.04617e-10	5.83976e-06	1	1
k__Bacteria;p__Actinobacteria;c__Actinobacteria;o__Actinomycetales;f__Micromonosporaceae;g__Pilimelia;	1.16795e-05	3.27387e-10	7.38677e-06	2.3359e-05	8.18466e-10	1.16795e-05	0.687497	1
k__Bacteria;p__Bacteroidetes;c__Cytophagia;o__Cytophagales;f__Cytophagaceae;g__Leadbetterella;	1.16795e-05	8.18466e-10	1.16795e-05	0	0	0	0.499999	1
k__Bacteria;p__Firmicutes;c__Bacilli;o__Bacillales;f__Alicyclobacillaceae;g__Alicyclobacillus;	1.16795e-05	3.27387e-10	7.38677e-06	2.3359e-05	3.27387e-10	7.38677e-06	0.687497	1
k__Bacteria;p__Verrucomicrobia;c__[Spartobacteria];o__[Chthoniobacterales];f__[Chthoniobacteraceae];g__Ellin506;	1.16795e-05	8.18466e-10	1.16795e-05	1.75193e-05	3.6831e-10	7.83486e-06	1	1
k__Bacteria;p__Proteobacteria;c__Alphaproteobacteria;o__Rhodospirillales;f__Rhodospirillaceae;g__Skermanella;	1.16795e-05	3.27387e-10	7.38677e-06	7.00771e-05	3.43756e-09	2.39359e-05	0.0306905	0.686995
k__Bacteria;p__Actinobacteria;c__Actinobacteria;o__Actinomycetales;f__Streptosporangiaceae;g__Streptosporangium;	1.16795e-05	8.18466e-10	1.16795e-05	2.3359e-05	8.18466e-10	1.16795e-05	0.687497	1
k__Bacteria;p__Actinobacteria;c__Actinobacteria;o__Actinomycetales;f__Promicromonosporaceae;g__Cellulosimicrobium;	1.16795e-05	8.18466e-10	1.16795e-05	5.83976e-05	1.60419e-08	5.17074e-05	0.427802	1
k__Bacteria;p__Firmicutes;c__Bacilli;o__Bacillales;f__Paenibacillaceae;g__Brevibacillus;	1.16795e-05	8.18466e-10	1.16795e-05	5.83976e-06	2.04617e-10	5.83976e-06	1	1
k__Bacteria;p__Proteobacteria;c__Alphaproteobacteria;o__Rickettsiales;f__mitochondria;g__Vermamoeba;	1.16795e-05	8.18466e-10	1.16795e-05	2.91988e-05	1.18678e-09	1.4064e-05	0.45312	1
k__Bacteria;p__Proteobacteria;c__Betaproteobacteria;o__Burkholderiales;f__Oxalobacteraceae;g__Paucimonas;	1.16795e-05	8.18466e-10	1.16795e-05	5.83976e-06	2.04617e-10	5.83976e-06	1	1
k__Bacteria;p__Firmicutes;c__Bacilli;o__Bacillales;f__Planococcaceae;g__Sporosarcina;	1.16795e-05	8.18466e-10	1.16795e-05	0	0	0	0.499999	1
k__Bacteria;p__Planctomycetes;c__Planctomycetia;o__Gemmatales;f__Isosphaeraceae;g__Singulisphaera;	1.16795e-05	3.27387e-10	7.38677e-06	2.3359e-05	1.30955e-09	1.47735e-05	0.687497	1
k__Bacteria;p__Bacteroidetes;c__Bacteroidia;o__Bacteroidales;f__[Paraprevotellaceae];g__[Prevotella];	1.16795e-05	8.18466e-10	1.16795e-05	0	0	0	0.499999	1
k__Bacteria;p__Proteobacteria;c__Alphaproteobacteria;o__Rhizobiales;f__Rhodobiaceae;g__Afifella;	1.16795e-05	3.27387e-10	7.38677e-06	0	0	0	0.499999	1
k__Bacteria;p__Bacteroidetes;c__Flavobacteriia;o__Flavobacteriales;f__[Weeksellaceae];g__Wautersiella;	1.16795e-05	8.18466e-10	1.16795e-05	0	0	0	0.499999	1
k__Bacteria;p__Proteobacteria;c__Betaproteobacteria;o__Rhodocyclales;f__Rhodocyclaceae;g__Azospira;	5.83976e-06	2.04617e-10	5.83976e-06	1.75193e-05	1.84155e-09	1.75193e-05	0.624998	1
k__Bacteria;p__Actinobacteria;c__Actinobacteria;o__Actinomycetales;f__Micromonosporaceae;g__Catellatospora;	5.83976e-06	2.04617e-10	5.83976e-06	0	0	0	1	1
k__Bacteria;p__Proteobacteria;c__Gammaproteobacteria;o__Xanthomonadales;f__Xanthomonadaceae;g__Rhodanobacter;	5.83976e-06	2.04617e-10	5.83976e-06	1.16795e-05	8.18466e-10	1.16795e-05	1	1
k__Bacteria;p__Proteobacteria;c__Gammaproteobacteria;o__Alteromonadales;f__Alteromonadaceae;g__Cellvibrio;	5.83976e-06	2.04617e-10	5.83976e-06	1.16795e-05	8.18466e-10	1.16795e-05	1	1
k__Bacteria;p__Proteobacteria;c__Gammaproteobacteria;o__Pseudomonadales;f__Moraxellaceae;g__Perlucidibaca;	5.83976e-06	2.04617e-10	5.83976e-06	0	0	0	1	1
k__Bacteria;p__Proteobacteria;c__Deltaproteobacteria;o__Myxococcales;f__Myxococcaceae;g__Myxococcus;	5.83976e-06	2.04617e-10	5.83976e-06	0	0	0	1	1
k__Bacteria;p__Actinobacteria;c__Actinobacteria;o__Actinomycetales;f__Sporichthyaceae;g__Sporichthya;	5.83976e-06	2.04617e-10	5.83976e-06	5.83976e-06	2.04617e-10	5.83976e-06	1	1
k__Bacteria;p__Actinobacteria;c__Actinobacteria;o__Actinomycetales;f__Kineosporiaceae;g__Kineosporia;	5.83976e-06	2.04617e-10	5.83976e-06	1.75193e-05	3.6831e-10	7.83486e-06	0.624998	1
k__Bacteria;p__Proteobacteria;c__Alphaproteobacteria;o__Rhodospirillales;f__Rhodospirillaceae;g__Phaeospirillum;	5.83976e-06	2.04617e-10	5.83976e-06	1.16795e-05	8.18466e-10	1.16795e-05	1	1
k__Bacteria;p__Proteobacteria;c__Betaproteobacteria;o__Burkholderiales;f__Burkholderiaceae;g__Candidatus Glomeribacter;	5.83976e-06	2.04617e-10	5.83976e-06	5.83976e-06	2.04617e-10	5.83976e-06	1	1
k__Bacteria;p__Firmicutes;c__Clostridia;o__Clostridiales;f__Peptococcaceae;g__Desulfosporosinus;	5.83976e-06	2.04617e-10	5.83976e-06	0	0	0	1	1
k__Bacteria;p__Spirochaetes;c__[Leptospirae];o__[Leptospirales];f__Leptospiraceae;g__Turneriella;	5.83976e-06	2.04617e-10	5.83976e-06	0	0	0	1	1
k__Bacteria;p__Bacteroidetes;c__Cytophagia;o__Cytophagales;f__[Amoebophilaceae];g__Candidatus Amoebophilus;	5.83976e-06	2.04617e-10	5.83976e-06	5.83976e-06	2.04617e-10	5.83976e-06	1	1
k__Bacteria;p__Proteobacteria;c__Alphaproteobacteria;o__Rhizobiales;f__Phyllobacteriaceae;g__Aminobacter;	5.83976e-06	2.04617e-10	5.83976e-06	1.75193e-05	1.84155e-09	1.75193e-05	0.624998	1
k__Archaea;p__Euryarchaeota;c__Methanomicrobia;o__Methanocellales;f__Methanocellaceae;g__Methanocella;	5.83976e-06	2.04617e-10	5.83976e-06	0	0	0	1	1
k__Bacteria;p__Chlamydiae;c__Chlamydiia;o__Chlamydiales;f__Parachlamydiaceae;g__Parachlamydia;	5.83976e-06	2.04617e-10	5.83976e-06	1.75193e-05	3.6831e-10	7.83486e-06	0.624998	1
k__Bacteria;p__Chlamydiae;c__Chlamydiia;o__Chlamydiales;f__Parachlamydiaceae;g__Candidatus Protochlamydia;	5.83976e-06	2.04617e-10	5.83976e-06	0	0	0	1	1
k__Bacteria;p__Proteobacteria;c__Alphaproteobacteria;o__Rhizobiales;f__Methylocystaceae;g__Pleomorphomonas;	5.83976e-06	2.04617e-10	5.83976e-06	1.16795e-05	8.18466e-10	1.16795e-05	1	1
k__Bacteria;p__Proteobacteria;c__Deltaproteobacteria;o__Myxococcales;f__Nannocystaceae;g__Nannocystis;	0	0	0	1.75193e-05	8.5939e-10	1.19679e-05	0.249998	1
k__Bacteria;p__Bacteroidetes;c__[Saprospirae];o__[Saprospirales];f__Chitinophagaceae;g__Flavihumibacter;	0	0	0	4.67181e-05	9.6579e-09	4.01204e-05	0.276206	1
k__Bacteria;p__Chloroflexi;c__Anaerolineae;o__Anaerolineales;f__Anaerolinaceae;g__Anaerolinea;	0	0	0	0	0	0	1	1
k__Bacteria;p__Bacteroidetes;c__Cytophagia;o__Cytophagales;f__Cytophagaceae;g__Cytophaga;	0	0	0	0	0	0	1	1
k__Bacteria;p__Firmicutes;c__Bacilli;o__Lactobacillales;f__Streptococcaceae;g__Streptococcus;	0	0	0	0	0	0	1	1
k__Bacteria;p__Fusobacteria;c__Fusobacteriia;o__Fusobacteriales;f__Fusobacteriaceae;g__Cetobacterium;	0	0	0	0	0	0	1	1
k__Bacteria;p__Proteobacteria;c__Gammaproteobacteria;o__Xanthomonadales;f__Sinobacteraceae;g__Nevskia;	0	0	0	0	0	0	1	1
k__Bacteria;p__Actinobacteria;c__Rubrobacteria;o__Rubrobacterales;f__Rubrobacteraceae;g__Rubrobacter;	0	0	0	0	0	0	1	1
k__Bacteria;p__Actinobacteria;c__Actinobacteria;o__Actinomycetales;f__Micrococcaceae;g__Rothia;	0	0	0	0	0	0	1	1
k__Bacteria;p__Proteobacteria;c__Alphaproteobacteria;o__Rickettsiales;f__Rickettsiaceae;g__Rickettsia;	0	0	0	0	0	0	1	1
k__Bacteria;p__Bacteroidetes;c__[Saprospirae];o__[Saprospirales];f__Chitinophagaceae;g__Lacibacter;	0	0	0	0	0	0	1	1
k__Bacteria;p__Actinobacteria;c__Actinobacteria;o__Actinomycetales;f__Streptomycetaceae;g__Kitasatospora;	0	0	0	5.83976e-06	2.04617e-10	5.83976e-06	1	1
k__Bacteria;p__Verrucomicrobia;c__[Pedosphaerae];o__[Pedosphaerales];f__[Pedosphaeraceae];g__Pedosphaera;	0	0	0	0	0	0	1	1
k__Bacteria;p__Bacteroidetes;c__Cytophagia;o__Cytophagales;f__Cytophagaceae;g__Adhaeribacter;	0	0	0	3.50385e-05	4.9108e-09	2.86089e-05	0.248317	1
k__Bacteria;p__Proteobacteria;c__Gammaproteobacteria;o__Enterobacteriales;f__Enterobacteriaceae;g__Proteus;	0	0	0	6.42373e-05	1.59192e-08	5.15092e-05	0.229349	1
k__Bacteria;p__Bacteroidetes;c__Cytophagia;o__Cytophagales;f__Cytophagaceae;g__Sporocytophaga;	0	0	0	0	0	0	1	1
k__Bacteria;p__Cyanobacteria;c__Chloroplast;o__Chlorophyta;f__Chlamydomonadaceae;g__Chlamydomonas;	0	0	0	0	0	0	1	1
k__Bacteria;p__Proteobacteria;c__Gammaproteobacteria;o__Legionellales;f__Coxiellaceae;g__Rickettsiella;	0	0	0	5.83976e-06	2.04617e-10	5.83976e-06	1	1
k__Bacteria;p__Firmicutes;c__Bacilli;o__Bacillales;f__Paenibacillaceae;g__Ammoniphilus;	0	0	0	0	0	0	1	1
k__Bacteria;p__Bacteroidetes;c__[Saprospirae];o__[Saprospirales];f__Chitinophagaceae;g__Ferruginibacter;	0	0	0	0	0	0	1	1
k__Bacteria;p__Gemmatimonadetes;c__Gemmatimonadetes;o__Gemmatimonadales;f__Gemmatimonadaceae;g__Gemmatimonas;	0	0	0	0	0	0	1	1
k__Bacteria;p__Proteobacteria;c__Deltaproteobacteria;o__Myxococcales;f__Polyangiaceae;g__Sorangium;	0	0	0	0	0	0	1	1
k__Bacteria;p__Proteobacteria;c__Deltaproteobacteria;o__Syntrophobacterales;f__Syntrophobacteraceae;g__Syntrophobacter;	0	0	0	0	0	0	1	1
k__Bacteria;p__Cyanobacteria;c__Chloroplast;o__Chlorophyta;f__Chlamydomonadaceae;g__Oophila;	0	0	0	0	0	0	1	1
k__Bacteria;p__Nitrospirae;c__Nitrospira;o__Nitrospirales;f__Nitrospiraceae;g__JG37-AG-70;	0	0	0	0	0	0	1	1
k__Bacteria;p__Actinobacteria;c__Thermoleophilia;o__Solirubrobacterales;f__Patulibacteraceae;g__Patulibacter;	0	0	0	5.83976e-06	2.04617e-10	5.83976e-06	1	1
k__Bacteria;p__Proteobacteria;c__Gammaproteobacteria;o__Pasteurellales;f__Pasteurellaceae;g__Haemophilus;	0	0	0	0	0	0	1	1
k__Bacteria;p__Chloroflexi;c__Chloroflexi;o__Chloroflexales;f__Oscillochloridaceae;g__Oscillochloris;	0	0	0	0	0	0	1	1
k__Bacteria;p__Nitrospirae;c__Nitrospira;o__Nitrospirales;f__FW;g__4-29;	0	0	0	0	0	0	1	1
k__Bacteria;p__Proteobacteria;c__Betaproteobacteria;o__Procabacteriales;f__Procabacteriaceae;g__Leeia;	0	0	0	0	0	0	1	1
k__Bacteria;p__Proteobacteria;c__Betaproteobacteria;o__Neisseriales;f__Neisseriaceae;g__Vogesella;	0	0	0	0	0	0	1	1
k__Bacteria;p__Firmicutes;c__Clostridia;o__Clostridiales;f__Ruminococcaceae;g__Clostridium;	0	0	0	0	0	0	1	1
k__Bacteria;p__Actinobacteria;c__Acidimicrobiia;o__Acidimicrobiales;f__Iamiaceae;g__Iamia;	0	0	0	0	0	0	1	1
k__Bacteria;p__Bacteroidetes;c__Cytophagia;o__Cytophagales;f__[Amoebophilaceae];g__SC3-56;	0	0	0	0	0	0	1	1
k__Bacteria;p__Tenericutes;c__Mollicutes;o__Mycoplasmatales;f__Mycoplasmataceae;g__Mycoplasma;	0	0	0	0	0	0	1	1
k__Archaea;p__Euryarchaeota;c__Methanobacteria;o__Methanobacteriales;f__Methanobacteriaceae;g__Methanobacterium;	0	0	0	0	0	0	1	1
k__Bacteria;p__Verrucomicrobia;c__[Spartobacteria];o__[Chthoniobacterales];f__[Chthoniobacteraceae];g__heteroC45_4W;	0	0	0	1.75193e-05	1.84155e-09	1.75193e-05	0.249998	1
k__Bacteria;p__Firmicutes;c__Bacilli;o__Bacillales;f__Thermoactinomycetaceae;g__Thermoactinomyces;	0	0	0	0	0	0	1	1
k__Bacteria;p__Firmicutes;c__Clostridia;o__Clostridiales;f__Lachnospiraceae;g__Coprococcus;	0	0	0	0	0	0	1	1
k__Bacteria;p__Fusobacteria;c__Fusobacteriia;o__Fusobacteriales;f__Fusobacteriaceae;g__Fusobacterium;	0	0	0	0	0	0	1	1
k__Bacteria;p__Proteobacteria;c__Deltaproteobacteria;o__Syntrophobacterales;f__Syntrophaceae;g__Desulfobacca;	0	0	0	0	0	0	1	1
k__Bacteria;p__Proteobacteria;c__Alphaproteobacteria;o__Rhodospirillales;f__Rhodospirillaceae;g__Telmatospirillum;	0	0	0	2.3359e-05	8.18466e-10	1.16795e-05	0.124998	0.95722
k__Bacteria;p__Proteobacteria;c__Gammaproteobacteria;o__Xanthomonadales;f__Sinobacteraceae;g__Alkanibacter;	0	0	0	0	0	0	1	1
k__Bacteria;p__Firmicutes;c__Clostridia;o__Clostridiales;f__Veillonellaceae;g__Pelosinus;	0	0	0	0	0	0	1	1
k__Bacteria;p__Proteobacteria;c__Alphaproteobacteria;o__Rhizobiales;f__Hyphomicrobiaceae;g__Parvibaculum;	0	0	0	0	0	0	1	1
k__Bacteria;p__Firmicutes;c__Clostridia;o__Clostridiales;f__Clostridiaceae;g__Proteiniclasticum;	0	0	0	1.75193e-05	1.84155e-09	1.75193e-05	0.249998	1
k__Bacteria;p__Proteobacteria;c__Deltaproteobacteria;o__Myxococcales;f__Nannocystaceae;g__Plesiocystis;	0	0	0	0	0	0	1	1
k__Bacteria;p__Firmicutes;c__Clostridia;o__Clostridiales;f__Gracilibacteraceae;g__Gracilibacter;	0	0	0	0	0	0	1	1
k__Bacteria;p__Actinobacteria;c__Actinobacteria;o__Actinomycetales;f__Thermomonosporaceae;g__Actinocorallia;	0	0	0	0	0	0	1	1
k__Bacteria;p__Proteobacteria;c__Gammaproteobacteria;o__Legionellales;f__Coxiellaceae;g__Coxiella;	0	0	0	0	0	0	1	1
k__Bacteria;p__Bacteroidetes;c__Cytophagia;o__Cytophagales;f__Cytophagaceae;g__Larkinella;	0	0	0	2.91988e-05	1.67786e-09	1.67225e-05	0.0624982	0.82668
k__Bacteria;p__Proteobacteria;c__Alphaproteobacteria;o__Rhodospirillales;f__Rhodospirillaceae;g__Inquilinus;	0	0	0	1.75193e-05	1.84155e-09	1.75193e-05	0.249998	1
k__Bacteria;p__Firmicutes;c__Clostridia;o__Clostridiales;f__Peptococcaceae;g__Pelotomaculum;	0	0	0	0	0	0	1	1
k__Bacteria;p__Firmicutes;c__Bacilli;o__Bacillales;f__Thermoactinomycetaceae;g__Shimazuella;	0	0	0	0	0	0	1	1
k__Bacteria;p__Firmicutes;c__Bacilli;o__Bacillales;f__Planococcaceae;g__Ureibacillus;	0	0	0	0	0	0	1	1
k__Bacteria;p__Bacteroidetes;c__Flavobacteriia;o__Flavobacteriales;f__Cryomorphaceae;g__Crocinitomix;	0	0	0	0	0	0	1	1
k__Bacteria;p__Bacteroidetes;c__Flavobacteriia;o__Flavobacteriales;f__[Weeksellaceae];g__Cloacibacterium;	0	0	0	0	0	0	1	1
k__Bacteria;p__Nitrospirae;c__Nitrospira;o__Nitrospirales;f__[Thermodesulfovibrionaceae];g__GOUTA19;	0	0	0	0	0	0	1	1
k__Bacteria;p__Chloroflexi;c__Anaerolineae;o__Caldilineales;f__Caldilineaceae;g__Caldilinea;	0	0	0	0	0	0	1	1
k__Bacteria;p__Firmicutes;c__Clostridia;o__Clostridiales;f__Peptostreptococcaceae;g__Tepidibacter;	0	0	0	0	0	0	1	1
k__Bacteria;p__[Thermi];c__Deinococci;o__Deinococcales;f__Deinococcaceae;g__Deinococcus;	0	0	0	0	0	0	1	1
k__Archaea;p__Euryarchaeota;c__Methanomicrobia;o__Methanosarcinales;f__Methanosaetaceae;g__Methanosaeta;	0	0	0	0	0	0	1	1
k__Bacteria;p__Actinobacteria;c__Actinobacteria;o__Actinomycetales;f__Thermomonosporaceae;g__Actinoallomurus;	0	0	0	0	0	0	1	1
k__Bacteria;p__Firmicutes;c__Clostridia;o__Clostridiales;f__Peptostreptococcaceae;g__[Clostridium];	0	0	0	5.83976e-06	2.04617e-10	5.83976e-06	1	1
k__Bacteria;p__Proteobacteria;c__Betaproteobacteria;o__Hydrogenophilales;f__Hydrogenophilaceae;g__Thiobacillus;	0	0	0	0	0	0	1	1
k__Bacteria;p__Firmicutes;c__Clostridia;o__Clostridiales;f__Veillonellaceae;g__Veillonella;	0	0	0	0	0	0	1	1
k__Bacteria;p__Proteobacteria;c__Deltaproteobacteria;o__Myxococcales;f__Polyangiaceae;g__Chondromyces;	0	0	0	0	0	0	1	1
k__Bacteria;p__Chloroflexi;c__Chloroflexi;o__Chloroflexales;f__Chloroflexaceae;g__Chloronema;	0	0	0	0	0	0	1	1
k__Bacteria;p__Firmicutes;c__Bacilli;o__Bacillales;f__Staphylococcaceae;g__Staphylococcus;	0	0	0	1.16795e-05	8.18466e-10	1.16795e-05	0.499999	1
k__Bacteria;p__Firmicutes;c__Clostridia;o__Clostridiales;f__Veillonellaceae;g__Anaerospora;	0	0	0	5.83976e-06	2.04617e-10	5.83976e-06	1	1
k__Bacteria;p__Proteobacteria;c__Alphaproteobacteria;o__Rickettsiales;f__mitochondria;g__Malawimonas;	0	0	0	0	0	0	1	1
k__Bacteria;p__Proteobacteria;c__Alphaproteobacteria;o__Rhodospirillales;f__Rhodospirillaceae;g__Magnetospirillum;	0	0	0	0	0	0	1	1
k__Bacteria;p__Actinobacteria;c__Actinobacteria;o__Actinomycetales;f__Streptosporangiaceae;g__Nonomuraea;	0	0	0	0	0	0	1	1
k__Bacteria;p__Firmicutes;c__Bacilli;o__Bacillales;f__Thermoactinomycetaceae;g__Planifilum;	0	0	0	0	0	0	1	1
k__Bacteria;p__Proteobacteria;c__Alphaproteobacteria;o__Rickettsiales;f__mitochondria;g__Syntrichia;	0	0	0	0	0	0	1	1
k__Bacteria;p__Bacteroidetes;c__[Saprospirae];o__[Saprospirales];f__Chitinophagaceae;g__Parasegitibacter;	0	0	0	0	0	0	1	1
k__Bacteria;p__Firmicutes;c__Bacilli;o__Bacillales;f__Paenibacillaceae;g__Thermobacillus;	0	0	0	0	0	0	1	1
k__Bacteria;p__Firmicutes;c__Clostridia;o__Clostridiales;f__Veillonellaceae;g__Sporomusa;	0	0	0	1.16795e-05	3.27387e-10	7.38677e-06	0.499999	1
k__Bacteria;p__Proteobacteria;c__Betaproteobacteria;o__Burkholderiales;f__Alcaligenaceae;g__Pigmentiphaga;	0	0	0	5.83976e-06	2.04617e-10	5.83976e-06	1	1
k__Bacteria;p__Proteobacteria;c__Alphaproteobacteria;o__Rhizobiales;f__Hyphomicrobiaceae;g__Pedomicrobium;	0	0	0	5.83976e-06	2.04617e-10	5.83976e-06	1	1
k__Archaea;p__Euryarchaeota;c__Methanomicrobia;o__Methanosarcinales;f__Methanosarcinaceae;g__Methanosarcina;	0	0	0	0	0	0	1	1
k__Bacteria;p__Proteobacteria;c__Alphaproteobacteria;o__Rhodospirillales;f__Acetobacteraceae;g__Roseococcus;	0	0	0	0	0	0	1	1
k__Bacteria;p__Firmicutes;c__Clostridia;o__Clostridiales;f__Clostridiaceae;g__Oxobacter;	0	0	0	0	0	0	1	1
k__Bacteria;p__Proteobacteria;c__Gammaproteobacteria;o__Enterobacteriales;f__Enterobacteriaceae;g__Buchnera;	0	0	0	0	0	0	1	1
k__Bacteria;p__Firmicutes;c__Clostridia;o__Clostridiales;f__Syntrophomonadaceae;g__Syntrophomonas;	0	0	0	0	0	0	1	1
k__Bacteria;p__Firmicutes;c__Erysipelotrichi;o__Erysipelotrichales;f__Erysipelotrichaceae;g__Bulleidia;	0	0	0	0	0	0	1	1
k__Bacteria;p__Proteobacteria;c__Alphaproteobacteria;o__Rhodospirillales;f__Acetobacteraceae;g__Rhodovastum;	0	0	0	0	0	0	1	1
k__Bacteria;p__Cyanobacteria;c__Chloroplast;o__Chlorophyta;f__Chlamydomonadaceae;g__Dunaliella;	0	0	0	0	0	0	1	1
k__Bacteria;p__Proteobacteria;c__Deltaproteobacteria;o__Desulfobacterales;f__Desulfobulbaceae;g__Desulfobulbus;	0	0	0	0	0	0	1	1
k__Bacteria;p__Firmicutes;c__Clostridia;o__Clostridiales;f__Caldicoprobacteraceae;g__Caldicoprobacter;	0	0	0	0	0	0	1	1
k__Bacteria;p__Planctomycetes;c__[Brocadiae];o__Brocadiales;f__Brocadiaceae;g__Kuenenia;	0	0	0	0	0	0	1	1
k__Bacteria;p__Firmicutes;c__Bacilli;o__Bacillales;f__Thermoactinomycetaceae;g__Laceyella;	0	0	0	0	0	0	1	1
k__Bacteria;p__Firmicutes;c__Bacilli;o__Bacillales;f__Bacillaceae;g__Terribacillus;	0	0	0	5.83976e-06	2.04617e-10	5.83976e-06	1	1
k__Bacteria;p__Firmicutes;c__Clostridia;o__Clostridiales;f__Symbiobacteriaceae;g__Symbiobacterium;	0	0	0	0	0	0	1	1
k__Bacteria;p__Proteobacteria;c__Alphaproteobacteria;o__Rhodobacterales;f__Rhodobacteraceae;g__Rubellimicrobium;	0	0	0	5.83976e-06	2.04617e-10	5.83976e-06	1	1
k__Bacteria;p__Firmicutes;c__Bacilli;o__Lactobacillales;f__Leuconostocaceae;g__Weissella;	0	0	0	5.83976e-06	2.04617e-10	5.83976e-06	1	1
k__Bacteria;p__Verrucomicrobia;c__Verrucomicrobiae;o__Verrucomicrobiales;f__Verrucomicrobiaceae;g__Akkermansia;	0	0	0	0	0	0	1	1
k__Bacteria;p__Proteobacteria;c__Betaproteobacteria;o__Burkholderiales;f__Alcaligenaceae;g__Paralcaligenes;	0	0	0	0	0	0	1	1
k__Bacteria;p__Bacteroidetes;c__Bacteroidia;o__Bacteroidales;f__Porphyromonadaceae;g__Parabacteroides;	0	0	0	5.83976e-06	2.04617e-10	5.83976e-06	1	1
k__Bacteria;p__Proteobacteria;c__Alphaproteobacteria;o__Rickettsiales;f__mitochondria;g__Saprolegnia;	0	0	0	0	0	0	1	1
k__Bacteria;p__Armatimonadetes;c__Chthonomonadetes;o__Chthonomonadales;f__Chthonomonadaceae;g__Chthonomonas;	0	0	0	0	0	0	1	1
k__Bacteria;p__Firmicutes;c__Clostridia;o__Clostridiales;f__Peptococcaceae;g__Sporotomaculum;	0	0	0	0	0	0	1	1
k__Bacteria;p__Proteobacteria;c__Deltaproteobacteria;o__Desulfovibrionales;f__Desulfovibrionaceae;g__Bilophila;	0	0	0	0	0	0	1	1
k__Bacteria;p__Firmicutes;c__Clostridia;o__Clostridiales;f__Peptostreptococcaceae;g__Peptostreptococcus;	0	0	0	0	0	0	1	1
k__Bacteria;p__Firmicutes;c__Clostridia;o__Clostridiales;f__Lachnospiraceae;g__Blautia;	0	0	0	0	0	0	1	1
k__Bacteria;p__Proteobacteria;c__Gammaproteobacteria;o__Legionellales;f__Legionellaceae;g__Tatlockia;	0	0	0	5.83976e-06	2.04617e-10	5.83976e-06	1	1
k__Bacteria;p__Firmicutes;c__Clostridia;o__Clostridiales;f__Ruminococcaceae;g__Sporobacter;	0	0	0	0	0	0	1	1
k__Bacteria;p__Firmicutes;c__Clostridia;o__Clostridiales;f__Veillonellaceae;g__BSV43;	0	0	0	0	0	0	1	1
k__Bacteria;p__Chloroflexi;c__Ktedonobacteria;o__Ktedonobacterales;f__Ktedonobacteraceae;g__FFCH10602;	0	0	0	0	0	0	1	1
k__Bacteria;p__Firmicutes;c__Clostridia;o__Clostridiales;f__Lachnospiraceae;g__[Ruminococcus];	0	0	0	0	0	0	1	1
k__Bacteria;p__Actinobacteria;c__Actinobacteria;o__Actinomycetales;f__Dermabacteraceae;g__Brachybacterium;	0	0	0	0	0	0	1	1
k__Bacteria;p__Firmicutes;c__Clostridia;o__Clostridiales;f__Lachnospiraceae;g__Lachnospira;	0	0	0	0	0	0	1	1
k__Bacteria;p__Firmicutes;c__Clostridia;o__Clostridiales;f__Ruminococcaceae;g__Oscillospira;	0	0	0	0	0	0	1	1
k__Bacteria;p__Actinobacteria;c__Thermoleophilia;o__Solirubrobacterales;f__Conexibacteraceae;g__Conexibacter;	0	0	0	0	0	0	1	1
k__Bacteria;p__Planctomycetes;c__Planctomycetia;o__Gemmatales;f__Isosphaeraceae;g__Isosphaera;	0	0	0	0	0	0	1	1
k__Bacteria;p__Firmicutes;c__Clostridia;o__Clostridiales;f__Lachnospiraceae;g__Dorea;	0	0	0	0	0	0	1	1
k__Bacteria;p__Chloroflexi;c__Chloroflexi;o__[Roseiflexales];f__[Kouleothrixaceae];g__Kouleothrix;	0	0	0	0	0	0	1	1
