# Supplementary material for: Effects of an EPSPS-transgenic soybean line ZUTS31 on root-associated bacterial communities during field growth
Source: PLoS One. 2018 Feb 6;13(2):e0192008. doi: 10.1371/journal.pone.0192008 (PMC5800644; doi:10.1371/journal.pone.0192008)
Supplement: S30 Table — (XLS) [file pone.0192008.s043.xls]

## Sheet: HC3CSO-vs-Z31CSO.test
S30 Table. Relative abundances of bacterial classes at the flowering stage （sheet 1）
Taxa	mean of HC3CSO	variance of HC3CSO	standard error of HC3CSO	mean of Z31CSO	variance of Z31CSO	standard error of Z31CSO	p-value	q value
k__Bacteria;p__Cyanobacteria;c__Chloroplast;	0.00598757	1.62095e-05	0.00164365	0.00719133	3.14703e-05	0.00229021	0.687551	1
k__Bacteria;p__Proteobacteria;c__Alphaproteobacteria;	0.0655556	0.000184426	0.00554415	0.074829	0.000125525	0.00457394	0.223486	0.871571
k__Bacteria;p__Proteobacteria;c__Betaproteobacteria;	0.103358	9.25341e-05	0.00392713	0.0985252	9.05259e-05	0.00388428	0.403916	0.94995
k__Bacteria;p__Acidobacteria;c__Acidobacteriia;	0.116394	0.000476744	0.00891388	0.113015	0.00069054	0.010728	0.813981	1
k__Bacteria;p__Bacteroidetes;c__[Saprospirae];	0.0655155	6.25248e-05	0.00322813	0.0810618	0.000398519	0.00814984	0.104	0.776941
k__Bacteria;p__Acidobacteria;c__[Chloracidobacteria];	0.0753239	0.000369648	0.00784908	0.063059	0.000505983	0.00918316	0.329925	0.922801
k__Bacteria;p__Chloroflexi;c__Anaerolineae;	0.0415697	0.000402415	0.00818958	0.0287965	6.49988e-05	0.00329137	0.177897	0.871571
k__Bacteria;p__Bacteroidetes;c__Sphingobacteriia;	0.0407003	0.000258635	0.0065655	0.0340707	0.000154638	0.00507672	0.451636	0.988319
k__Bacteria;p__Proteobacteria;c__Deltaproteobacteria;	0.0482082	0.000133786	0.00472203	0.0441912	3.78711e-05	0.00251234	0.47957	0.988319
k__Bacteria;p__Proteobacteria;c__Gammaproteobacteria;	0.0322473	3.83799e-05	0.00252916	0.0411863	3.08352e-05	0.00226698	0.020729	0.495961
k__Bacteria;p__Verrucomicrobia;c__[Pedosphaerae];	0.0481056	3.80599e-05	0.00251859	0.0419397	9.41736e-05	0.00396177	0.216682	0.871571
k__Bacteria;p__Gemmatimonadetes;c__Gemmatimonadetes;	0.037147	5.057e-05	0.00290316	0.0466745	3.6582e-05	0.00246921	0.0273364	0.495961
k__Bacteria;p__Planctomycetes;c__Phycisphaerae;	0.0418238	5.30302e-05	0.00297294	0.0433486	1.12988e-05	0.00137227	0.653402	0.988319
k__Bacteria;p__Actinobacteria;c__Actinobacteria;	0.0285914	3.00251e-05	0.002237	0.0266743	3.15035e-05	0.00229141	0.571822	0.988319
k__Bacteria;p__Bacteroidetes;c__Cytophagia;	0.0160322	3.84652e-05	0.00253197	0.0130897	2.48459e-05	0.00203494	0.384103	0.938097
k__Bacteria;p__Firmicutes;c__Bacilli;	0.00707987	2.44028e-06	0.000637741	0.00831037	2.78891e-06	0.000681776	0.214636	0.871571
k__Bacteria;p__Acidobacteria;c__Solibacteres;	0.0343695	1.9443e-05	0.00180014	0.0326173	1.39904e-05	0.001527	0.482495	0.988319
k__Bacteria;p__Verrucomicrobia;c__[Spartobacteria];	0.0224656	4.18947e-05	0.00264243	0.0275571	5.83697e-05	0.00311902	0.23785	0.871571
k__Archaea;p__Crenarchaeota;c__Thaumarchaeota;	0.0246146	2.27913e-05	0.00194899	0.0236962	2.66946e-05	0.00210929	0.758813	1
k__Bacteria;p__Actinobacteria;c__Thermoleophilia;	0.0212574	2.5246e-05	0.00205126	0.0223185	2.18915e-05	0.00191012	0.72143	1
k__Bacteria;p__Firmicutes;c__Clostridia;	0.0025056	3.55686e-07	0.000243477	0.00201518	4.7676e-07	0.000281886	0.214935	0.871571
k__Bacteria;p__Acidobacteria;c__Acidobacteria-6;	0.015359	3.07075e-05	0.00226228	0.0152119	1.33278e-05	0.0014904	0.948224	1
k__Bacteria;p__Chloroflexi;c__Ktedonobacteria;	0.00321893	1.59505e-06	0.000515599	0.00341064	2.39079e-06	0.000631241	0.817121	1
k__Bacteria;p__Acidobacteria;c__iii1-8;	0.00961667	1.04075e-05	0.00131703	0.00930904	8.18869e-06	0.00116824	0.86672	1
k__Bacteria;p__Verrucomicrobia;c__Opitutae;	0.00843075	1.21133e-05	0.00142087	0.00839062	1.09601e-05	0.00135155	0.963168	1
k__Bacteria;p__Bacteroidetes;c__Flavobacteriia;	0.00139546	5.13898e-07	0.00029266	0.00364693	5.57104e-06	0.000963591	0.0445234	0.566952
k__Bacteria;p__Nitrospirae;c__Nitrospira;	0.00714674	2.02003e-06	0.000580234	0.00681682	5.55809e-06	0.00096247	0.773654	1
k__Bacteria;p__Planctomycetes;c__Planctomycetia;	0.00673657	2.88351e-07	0.000219222	0.00662511	9.81952e-07	0.000404547	0.814	1
k__Bacteria;p__Gemmatimonadetes;c__Gemm-3;	0.00126171	7.71503e-07	0.000358586	0.00323231	9.60449e-06	0.00126521	0.164972	0.871571
k__Bacteria;p__Armatimonadetes;c__Chthonomonadetes;	0.00465006	2.31513e-06	0.000621172	0.00464561	6.73112e-07	0.000334941	0.969916	1
k__Bacteria;p__Gemmatimonadetes;c__Gemm-1;	0.00456536	5.43537e-06	0.000951785	0.00481502	2.32188e-06	0.000622077	0.836729	1
k__Bacteria;p__Chloroflexi;c__Chloroflexi;	0.00526978	3.96196e-06	0.000812605	0.00537232	1.76729e-06	0.000542723	0.914159	1
k__Bacteria;p__TM7;c__TM7-1;	0.000637545	6.68103e-08	0.000105523	0.000789129	5.88914e-08	9.90718e-05	0.320477	0.922801
k__Bacteria;p__Cyanobacteria;c__Nostocophycideae;	0.000133751	2.28982e-09	1.95355e-05	9.80838e-05	3.33932e-09	2.35914e-05	0.271944	0.885561
k__Bacteria;p__OD1;c__ZB2;	0.000713337	1.33287e-07	0.000149045	0.000575128	1.27872e-07	0.000145986	0.533262	0.988319
k__Bacteria;p__Armatimonadetes;c__[Fimbriimonadia];	0.00406602	5.50702e-07	0.000302958	0.00428894	5.01948e-07	0.000289237	0.614252	0.988319
k__Bacteria;p__Chlamydiae;c__Chlamydiia;	0.00188143	2.67241e-07	0.000211046	0.0025056	2.43971e-06	0.000637666	0.373925	0.938097
k__Bacteria;p__OD1;c__SM2F11;	0.00171647	5.89748e-07	0.000313515	0.00203301	1.77461e-06	0.000543846	0.632626	0.988319
k__Bacteria;p__Cyanobacteria;c__4C0d-2;	0.00101205	3.81661e-07	0.00025221	0.000856004	2.27837e-07	0.000194866	0.641514	0.988319
k__Bacteria;p__TM7;c__SC3;	0.00132413	8.00722e-08	0.000115522	0.00180118	8.31969e-07	0.000372373	0.244224	0.871571
k__Bacteria;p__Elusimicrobia;c__Elusimicrobia;	0.00255018	1.10388e-07	0.00013564	0.00241197	6.30965e-07	0.000324285	0.711626	1
k__Bacteria;p__Fibrobacteres;c__Fibrobacteria;	0.00175213	9.14998e-07	0.000390512	0.00205084	9.31003e-07	0.000393913	0.609729	0.988319
k__Bacteria;p__Chloroflexi;c__C0119;	0.00169417	1.28707e-07	0.000146462	0.00225593	3.2649e-07	0.00023327	0.0612336	0.566952
k__Bacteria;p__Actinobacteria;c__Acidimicrobiia;	0.00174322	1.05737e-07	0.000132751	0.0021623	2.55434e-07	0.000206331	0.113299	0.799388
k__Bacteria;p__Acidobacteria;c__DA052;	0.00141776	1.07622e-06	0.00042352	0.000775754	8.35785e-08	0.000118024	0.172308	0.871571
k__Bacteria;p__WS3;c__PRR-12;	0.00106109	7.32934e-07	0.000349508	0.000820337	9.0925e-08	0.000123102	0.542486	0.988319
k__Bacteria;p__Planctomycetes;c__vadinHA49;	0.00111905	2.61731e-07	0.000208859	0.00114134	3.84881e-07	0.000253272	0.937374	1
k__Bacteria;p__Chloroflexi;c__TK10;	0.00163622	1.89888e-07	0.000177899	0.00163176	1.19071e-07	0.000140873	0.963729	1
k__Bacteria;p__Acidobacteria;c__Acidobacteria-5;	0.00135088	3.16496e-07	0.000229672	0.00107892	2.21159e-07	0.000191989	0.38128	0.938097
k__Bacteria;p__Verrucomicrobia;c__Verrucomicrobiae;	0.000428002	1.68588e-07	0.000167625	0.000722253	4.30486e-07	0.000267858	0.372654	0.938097
k__Bacteria;p__Gemmatimonadetes;c__Gemm-5;	0.00137763	2.60109e-07	0.00020821	0.00151584	2.0513e-07	0.000184901	0.636925	0.988319
k__Bacteria;p__Planctomycetes;c__BD7-11;	0.000401252	1.2594e-08	4.58149e-05	0.000356668	1.45022e-08	4.91633e-05	0.532047	0.988319
k__Bacteria;p__Tenericutes;c__Mollicutes;	0.000856004	1.57139e-07	0.000161833	0.000477044	4.62019e-08	8.77515e-05	0.0594486	0.566952
k__Bacteria;p__Armatimonadetes;c__Armatimonadia;	0.00078467	9.60771e-08	0.000126542	0.000829254	5.95354e-08	9.96121e-05	0.789215	1
k__Bacteria;p__TM6;c__SJA-4;	0.000994213	3.57331e-07	0.000244039	0.000891671	2.53216e-07	0.000205433	0.757963	1
k__Bacteria;p__Acidobacteria;c__Sva0725;	0.000806962	1.99334e-07	0.00018227	0.00108338	1.78248e-07	0.00017236	0.299271	0.922801
k__Bacteria;p__Chloroflexi;c__Ellin6529;	0.000815879	7.37752e-08	0.000110887	0.000922879	1.69375e-07	0.000168016	0.616056	0.988319
k__Bacteria;p__Acidobacteria;c__S035;	0.000958546	2.26812e-07	0.000194427	0.000802504	1.08767e-07	0.000134639	0.535514	0.988319
k__Bacteria;p__Armatimonadetes;c__0319-6E2;	0.000642003	3.57785e-08	7.7221e-05	0.000606336	1.99405e-08	5.76491e-05	0.727131	1
k__Bacteria;p__Actinobacteria;c__MB-A2-108;	0.00070442	1.35004e-07	0.000150002	0.000454752	1.51701e-08	5.02826e-05	0.140252	0.871571
k__Bacteria;p__Spirochaetes;c__Spirochaetes;	0.000481502	3.09412e-07	0.000227087	0.000182793	2.33037e-08	6.23214e-05	0.231009	0.871571
k__Bacteria;p__Proteobacteria;c__TA18;	0.000673212	1.45523e-07	0.000155736	0.000668753	1.25368e-07	0.00014455	0.962505	1
k__Archaea;p__Crenarchaeota;c__MCG;	0.000771295	8.74187e-08	0.000120705	0.000307626	2.02506e-08	5.80956e-05	0.00580374	0.495961
k__Bacteria;p__Chlorobi;c__SJA-28;	0.000338835	1.73931e-07	0.00017026	6.68753e-05	7.94282e-09	3.63841e-05	0.144224	0.871571
k__Bacteria;p__BRC1;c__PRR-11;	0.000280876	6.79791e-09	3.36598e-05	0.000477044	5.65061e-08	9.70448e-05	0.0806729	0.640341
k__Bacteria;p__Actinobacteria;c__Rubrobacteria;	0.000222918	4.59873e-08	8.75474e-05	0.000294251	9.53138e-08	0.000126038	0.653692	0.988319
k__Bacteria;p__OP3;c__PBS-25;	0.000138209	1.58618e-08	5.14163e-05	9.80838e-05	7.06028e-09	3.43033e-05	0.54271	0.988319
k__Bacteria;p__Planctomycetes;c__C6;	0.000249668	9.23561e-08	0.000124067	0.000231834	4.16938e-08	8.33605e-05	0.903215	1
k__Bacteria;p__Acidobacteria;c__Holophagae;	0.000191709	1.95827e-08	5.71296e-05	0.000124834	6.77406e-09	3.36007e-05	0.334243	0.922801
k__Bacteria;p__Cyanobacteria;c__Synechococcophycideae;	0.000115917	8.77765e-09	3.82484e-05	7.5792e-05	4.41268e-09	2.71191e-05	0.415019	0.958316
k__Archaea;p__[Parvarchaeota];c__[Parvarchaea];	0.000321002	3.49198e-08	7.62887e-05	0.000187251	1.71737e-08	5.35003e-05	0.182393	0.871571
k__Archaea;p__Euryarchaeota;c__Methanomicrobia;	0.000200626	3.97141e-08	8.13573e-05	0.000102542	1.24271e-08	4.55102e-05	0.317308	0.922801
k__Bacteria;p__Chloroflexi;c__S085;	0.000196168	7.91897e-09	3.63294e-05	0.000280876	2.65476e-08	6.65177e-05	0.29415	0.922801
k__Bacteria;p__Acidobacteria;c__BPC102;	0.000164959	3.36079e-08	7.48419e-05	0.000107001	4.57964e-09	2.76274e-05	0.488449	0.988319
k__Bacteria;p__Planctomycetes;c__OM190;	0.000236293	3.16043e-08	7.25768e-05	0.000182793	7.56118e-09	3.54993e-05	0.534009	0.988319
k__Bacteria;p__Planctomycetes;c__Pla4;	8.47087e-05	1.12821e-08	4.33631e-05	5.79586e-05	6.7025e-09	3.34228e-05	0.641907	0.988319
k__Bacteria;p__Chloroflexi;c__Thermomicrobia;	0.000191709	1.01372e-08	4.1104e-05	0.000218459	2.69531e-09	2.11948e-05	0.582944	0.988319
k__Bacteria;p__TM6;c__SBRH58;	8.91671e-06	1.90818e-10	5.63942e-06	0.000169417	2.10854e-08	5.9281e-05	0.018243	0.495961
k__Bacteria;p__Verrucomicrobia;c__[Methylacidiphilae];	0.000151584	2.39477e-08	6.31766e-05	6.68753e-05	1.93204e-09	1.79445e-05	0.223561	0.871571
k__Bacteria;p__Cyanobacteria;c__Oscillatoriophycideae;	2.22918e-05	2.98154e-09	2.22918e-05	0	0	0	0.0624986	0.566952
k__Bacteria;p__OD1;c__ABY1;	0.000107001	8.87306e-09	3.84557e-05	9.80838e-05	7.06028e-09	3.43033e-05	0.868	1
k__Bacteria;p__Cyanobacteria;c__ML635J-21;	8.91671e-05	4.19801e-09	2.64512e-05	0.000209543	7.27495e-09	3.48209e-05	0.0168037	0.495961
k__Bacteria;p__OP3;c__koll11;	3.12085e-05	9.77945e-10	1.27668e-05	5.35003e-05	5.1521e-09	2.93033e-05	0.508271	0.988319
k__Bacteria;p__Acidobacteria;c__PAUC37f;	7.13337e-05	1.59333e-08	5.15321e-05	4.90419e-05	5.55759e-09	3.04346e-05	0.724206	1
k__Bacteria;p__AD3;c__ABS-6;	6.68753e-05	3.36318e-09	2.36755e-05	7.5792e-05	2.69531e-09	2.11948e-05	0.78486	1
k__Bacteria;p__Acidobacteria;c__EC1113;	0.000129292	7.84741e-09	3.61649e-05	0.000160501	6.86947e-09	3.38365e-05	0.552439	0.988319
k__Bacteria;p__Chloroflexi;c__TK17;	8.91671e-05	4.77046e-09	2.81971e-05	9.80838e-05	5.05669e-09	2.90307e-05	0.835168	1
k__Bacteria;p__OD1;c__Mb-NB09;	4.90419e-05	6.98873e-09	3.4129e-05	2.67501e-05	1.14491e-09	1.38137e-05	0.567131	0.988319
k__Bacteria;p__Gemmatimonadetes;c__Gemm-2;	0.000102542	4.69891e-09	2.79848e-05	0.000191709	6.13004e-09	3.19636e-05	0.0553458	0.566952
k__Bacteria;p__Chloroflexi;c__P2-11E;	8.47087e-05	1.5504e-09	1.60748e-05	0.000111459	9.56478e-09	3.99265e-05	0.558206	0.988319
k__Bacteria;p__Armatimonadetes;c__OPB50;	0.000124834	6.77406e-09	3.36007e-05	0.000138209	5.84382e-09	3.12085e-05	0.774813	1
k__Bacteria;p__Spirochaetes;c__[Leptospirae];	4.45835e-05	3.0531e-09	2.25577e-05	1.33751e-05	5.00899e-10	9.13691e-06	0.226486	0.871571
k__Bacteria;p__TM7;c__TM7-3;	2.22918e-05	4.05489e-10	8.2208e-06	2.22918e-05	9.77945e-10	1.27668e-05	1	1
k__Bacteria;p__Bacteroidetes;c__At12OctB3;	0.000138209	3.55399e-09	2.43379e-05	0.000120376	3.07695e-09	2.26456e-05	0.611822	0.988319
k__Bacteria;p__OP11;c__OP11-3;	4.01252e-05	3.6494e-09	2.46624e-05	8.02504e-05	5.1521e-09	2.93033e-05	0.319131	0.922801
k__Archaea;p__Euryarchaeota;c__Thermoplasmata;	1.78334e-05	4.77046e-10	8.91671e-06	1.78334e-05	1.0495e-09	1.32256e-05	1	1
k__Bacteria;p__[Thermi];c__Deinococci;	4.45835e-05	1.90818e-09	1.78334e-05	1.78334e-05	7.63274e-10	1.12788e-05	0.231215	0.871571
k__Bacteria;p__Bacteroidetes;c__Bacteroidia;	8.91671e-06	4.77046e-10	8.91671e-06	0	0	0	0.499999	0.988319
k__Bacteria;p__Chlorobi;c__BSV26;	6.2417e-05	6.48783e-09	3.28832e-05	2.67501e-05	2.00359e-09	1.82738e-05	0.364514	0.938097
k__Bacteria;p__Bacteroidetes;c__VC2_1_Bac22;	2.67501e-05	1.71737e-09	1.69183e-05	2.67501e-05	5.72455e-10	9.76777e-06	0.977206	1
k__Bacteria;p__Acidobacteria;c__TM1;	8.91671e-05	3.0531e-09	2.25577e-05	8.47087e-05	2.12286e-09	1.88098e-05	0.883168	1
k__Bacteria;p__Planctomycetes;c__[Brocadiae];	0	0	0	0	0	0	1	1
k__Bacteria;p__NC10;c__12-24;	1.33751e-05	5.00899e-10	9.13691e-06	4.01252e-05	3.93563e-09	2.56113e-05	0.346271	0.935669
k__Bacteria;p__GN02;c__3BR-5F;	2.67501e-05	4.29342e-09	2.67501e-05	2.22918e-05	6.91717e-10	1.07371e-05	0.881327	1
k__Bacteria;p__Acidobacteria;c__RB25;	2.22918e-05	2.98154e-09	2.22918e-05	4.45835e-06	1.19262e-10	4.45835e-06	0.218747	0.871571
k__Bacteria;p__Chlorobi;c__OPB56;	1.33751e-05	2.14671e-10	5.98151e-06	3.56668e-05	1.90818e-09	1.78334e-05	0.258196	0.871571
k__Archaea;p__Euryarchaeota;c__Methanobacteria;	7.5792e-05	2.69531e-09	2.11948e-05	1.78334e-05	4.77046e-10	8.91671e-06	0.0257103	0.495961
k__Bacteria;p__Armatimonadetes;c__SHA-37;	2.67501e-05	1.71737e-09	1.69183e-05	4.45835e-05	7.63274e-10	1.12788e-05	0.400907	0.94995
k__Bacteria;p__Planctomycetes;c__Pla3;	4.01252e-05	1.64581e-09	1.65621e-05	1.78334e-05	4.77046e-10	8.91671e-06	0.260785	0.871571
k__Bacteria;p__Chloroflexi;c__Gitt-GS-136;	3.56668e-05	7.63274e-10	1.12788e-05	4.45835e-06	1.19262e-10	4.45835e-06	0.023514	0.495961
k__Bacteria;p__Proteobacteria;c__Epsilonproteobacteria;	1.33751e-05	1.07335e-09	1.33751e-05	0	0	0	0.249998	0.871571
k__Bacteria;p__GN02;c__GKS2-174;	4.45835e-06	1.19262e-10	4.45835e-06	0	0	0	1	1
k__Bacteria;p__Verrucomicrobia;c__Verruco-5;	0	0	0	4.45835e-06	1.19262e-10	4.45835e-06	1	1
k__Bacteria;p__WS2;c__SHA-109;	0	0	0	2.67501e-05	1.14491e-09	1.38137e-05	0.0767944	0.640341
k__Bacteria;p__Acidobacteria;c__AT-s54;	8.91671e-06	4.77046e-10	8.91671e-06	4.45835e-06	1.19262e-10	4.45835e-06	1	1
k__Bacteria;p__AD3;c__JG37-AG-4;	0	0	0	2.22918e-05	6.91717e-10	1.07371e-05	0.0624986	0.566952
k__Bacteria;p__OP11;c__OP11-4;	4.45835e-06	1.19262e-10	4.45835e-06	4.45835e-06	1.19262e-10	4.45835e-06	1	1
k__Bacteria;p__Fibrobacteres;c__TG3;	0	0	0	4.45835e-06	1.19262e-10	4.45835e-06	1	1
k__Bacteria;p__Armatimonadetes;c__SJA-176;	2.22918e-05	4.05489e-10	8.2208e-06	0	0	0	0.0624986	0.566952
k__Bacteria;p__Chlorobi;c__Ignavibacteria;	0	0	0	0	0	0	1	1
k__Bacteria;p__Firmicutes;c__Erysipelotrichi;	4.45835e-06	1.19262e-10	4.45835e-06	8.91671e-06	4.77046e-10	8.91671e-06	1	1
k__Bacteria;p__Chloroflexi;c__SHA-26;	0	0	0	0	0	0	1	1
k__Bacteria;p__Planctomycetes;c__028H05-P-BN-P5;	8.91671e-06	1.90818e-10	5.63942e-06	0	0	0	0.499999	0.988319
k__Bacteria;p__SBR1093;c__VHS-B5-50;	4.45835e-06	1.19262e-10	4.45835e-06	0	0	0	1	1
k__Bacteria;p__OP11;c__WCHB1-64;	0	0	0	0	0	0	1	1
k__Bacteria;p__GN02;c__BD1-5;	0	0	0	0	0	0	1	1
Others	0.0121089	1.42217e-06	0.000486856	0.0126305	1.49595e-06	0.000499324	0.480206	0.988319

## Sheet: HC3CRh-vs-Z31CRh.test
S30 Table. Relative abundances of bacterial classes at the flowering stage （sheet 2）
Taxa	mean of HC3CRh	variance of HC3CRh	standard error of HC3CRh	mean of Z31CRh	variance of Z31CRh	standard error of Z31CRh	p-value	q value
k__Bacteria;p__Cyanobacteria;c__Chloroplast;	0.032488	0.000692806	0.0107456	0.0198664	5.38164e-05	0.0029949	0.290869	1
k__Bacteria;p__Proteobacteria;c__Alphaproteobacteria;	0.103648	0.000193625	0.00568075	0.089925	0.000105226	0.00418779	0.0738598	0.565391
k__Bacteria;p__Proteobacteria;c__Betaproteobacteria;	0.230729	0.000713946	0.0109083	0.171187	0.000648493	0.0103963	0.00217757	0.276551
k__Bacteria;p__Acidobacteria;c__Acidobacteriia;	0.0712623	0.000198134	0.0057465	0.0867952	0.000554407	0.00961255	0.196533	0.891416
k__Bacteria;p__Bacteroidetes;c__[Saprospirae];	0.0685561	3.23192e-05	0.00232089	0.0767417	5.09189e-05	0.00291316	0.0465701	0.506121
k__Bacteria;p__Acidobacteria;c__[Chloracidobacteria];	0.0362063	6.96729e-05	0.00340766	0.0526978	0.000171162	0.00534107	0.0213458	0.371801
k__Bacteria;p__Chloroflexi;c__Anaerolineae;	0.015359	2.59558e-05	0.0020799	0.0171959	1.52612e-05	0.00159485	0.506393	1
k__Bacteria;p__Bacteroidetes;c__Sphingobacteriia;	0.0261973	9.37715e-05	0.0039533	0.0260145	1.75385e-05	0.0017097	0.948159	1
k__Bacteria;p__Proteobacteria;c__Deltaproteobacteria;	0.0361394	3.78482e-05	0.00251158	0.0385514	3.13773e-05	0.00228682	0.502925	1
k__Bacteria;p__Proteobacteria;c__Gammaproteobacteria;	0.0337141	3.86942e-06	0.000803058	0.04272	9.47093e-05	0.00397302	0.0447383	0.506121
k__Bacteria;p__Verrucomicrobia;c__[Pedosphaerae];	0.0271781	2.44487e-05	0.00201861	0.0307002	1.29746e-05	0.00147052	0.188187	0.885175
k__Bacteria;p__Gemmatimonadetes;c__Gemmatimonadetes;	0.0238522	3.31196e-05	0.00234945	0.0238254	4.52087e-06	0.000868031	0.962822	1
k__Bacteria;p__Planctomycetes;c__Phycisphaerae;	0.0346726	2.55039e-05	0.00206171	0.0359611	1.83958e-05	0.00175099	0.657159	1
k__Bacteria;p__Actinobacteria;c__Actinobacteria;	0.026652	0.000110745	0.00429622	0.0352299	8.50529e-05	0.00376503	0.163907	0.80062
k__Bacteria;p__Bacteroidetes;c__Cytophagia;	0.0254349	5.19599e-05	0.00294278	0.027459	0.000121292	0.00449615	0.720944	1
k__Bacteria;p__Firmicutes;c__Bacilli;	0.0110166	3.52811e-05	0.00242491	0.0180697	0.000218097	0.00602905	0.310224	1
k__Bacteria;p__Acidobacteria;c__Solibacteres;	0.0272272	2.00203e-05	0.00182667	0.0295366	1.83135e-05	0.00174707	0.391533	1
k__Bacteria;p__Verrucomicrobia;c__[Spartobacteria];	0.0205441	7.03167e-05	0.00342337	0.0209008	3.23943e-06	0.000734782	0.912364	1
k__Archaea;p__Crenarchaeota;c__Thaumarchaeota;	0.00978163	7.60784e-06	0.00112604	0.0151138	3.13311e-05	0.00228514	0.0583832	0.529619
k__Bacteria;p__Actinobacteria;c__Thermoleophilia;	0.0124745	1.01252e-05	0.00129905	0.0125904	3.30526e-06	0.000742211	0.928047	1
k__Bacteria;p__Firmicutes;c__Clostridia;	0.00665632	9.95155e-05	0.00407258	0.00296926	9.40687e-06	0.00125212	0.42	1
k__Bacteria;p__Acidobacteria;c__Acidobacteria-6;	0.0130719	9.08592e-06	0.00123058	0.0146323	3.66887e-06	0.00078197	0.31628	1
k__Bacteria;p__Chloroflexi;c__Ktedonobacteria;	0.00736074	4.12395e-05	0.00262169	0.00679899	1.17655e-05	0.00140033	0.849935	1
k__Bacteria;p__Acidobacteria;c__iii1-8;	0.00556848	7.03667e-07	0.000342459	0.00592961	2.54561e-06	0.000651359	0.647075	1
k__Bacteria;p__Verrucomicrobia;c__Opitutae;	0.00925554	6.44127e-06	0.00103612	0.00742316	1.47171e-06	0.000495263	0.14029	0.794996
k__Bacteria;p__Bacteroidetes;c__Flavobacteriia;	0.00305397	3.41167e-06	0.000754063	0.00477936	1.40769e-05	0.00153171	0.34657	1
k__Bacteria;p__Nitrospirae;c__Nitrospira;	0.00415073	1.26725e-06	0.000459574	0.00679899	2.21695e-06	0.000607859	0.0046729	0.296729
k__Bacteria;p__Planctomycetes;c__Planctomycetia;	0.00766391	5.81829e-07	0.000311403	0.00830591	1.87443e-06	0.000558933	0.348785	1
k__Bacteria;p__Gemmatimonadetes;c__Gemm-3;	0.00073117	9.29286e-08	0.000124451	0.000806962	1.52106e-07	0.00015922	0.721738	1
k__Bacteria;p__Armatimonadetes;c__Chthonomonadetes;	0.00546594	1.01172e-06	0.000410634	0.00620157	1.51627e-06	0.000502704	0.290009	1
k__Bacteria;p__Gemmatimonadetes;c__Gemm-1;	0.00243872	1.50453e-06	0.000500755	0.0026973	1.41065e-06	0.00048488	0.725869	1
k__Bacteria;p__Chloroflexi;c__Chloroflexi;	0.00390998	3.19385e-06	0.000729594	0.0032011	1.35577e-07	0.00015032	0.374159	1
k__Bacteria;p__TM7;c__TM7-1;	0.0041641	4.15679e-06	0.000832345	0.00174322	1.42947e-07	0.000154352	0.0135047	0.371801
k__Bacteria;p__Cyanobacteria;c__Nostocophycideae;	0.000628628	6.18467e-07	0.000321057	0.00156934	6.27659e-06	0.00102279	0.415467	1
k__Bacteria;p__OD1;c__ZB2;	0.00251451	2.84224e-06	0.000688264	0.00175213	1.95422e-07	0.000180473	0.315766	1
k__Bacteria;p__Armatimonadetes;c__[Fimbriimonadia];	0.00284889	5.50917e-07	0.000303017	0.00249668	2.18296e-07	0.000190743	0.360822	1
k__Bacteria;p__Chlamydiae;c__Chlamydiia;	0.00170755	8.05493e-08	0.000115866	0.00252789	1.63629e-06	0.000522222	0.156449	0.794996
k__Bacteria;p__OD1;c__SM2F11;	0.00183238	3.52275e-07	0.000242307	0.00247439	1.62942e-06	0.000521124	0.295935	1
k__Bacteria;p__Cyanobacteria;c__4C0d-2;	0.00148909	1.22782e-06	0.000452368	0.00179672	3.45882e-07	0.000240098	0.571196	1
k__Bacteria;p__TM7;c__SC3;	0.00160947	2.33967e-07	0.00019747	0.00129292	2.9615e-07	0.000222167	0.319131	1
k__Bacteria;p__Elusimicrobia;c__Elusimicrobia;	0.00267947	4.31464e-07	0.000268162	0.00290239	3.95209e-07	0.000256648	0.571271	1
k__Bacteria;p__Fibrobacteres;c__Fibrobacteria;	0.000655378	1.17568e-07	0.000139981	0.000691045	8.54151e-08	0.000119314	0.846439	1
k__Bacteria;p__Chloroflexi;c__C0119;	0.00158717	1.5962e-07	0.000163105	0.0015203	5.53612e-08	9.60566e-05	0.737785	1
k__Bacteria;p__Actinobacteria;c__Acidimicrobiia;	0.00187697	5.47888e-08	9.55587e-05	0.00189034	1.9826e-07	0.000181778	0.937654	1
k__Bacteria;p__Acidobacteria;c__DA052;	0.000387877	1.4247e-07	0.000154094	0.000552836	9.23561e-08	0.000124067	0.434869	1
k__Bacteria;p__WS3;c__PRR-12;	0.000806962	2.8005e-07	0.000216044	0.000726712	1.10317e-07	0.000135596	0.76585	1
k__Bacteria;p__Planctomycetes;c__vadinHA49;	0.00169863	1.51629e-07	0.00015897	0.00172538	1.20144e-07	0.000141506	0.89529	1
k__Bacteria;p__Chloroflexi;c__TK10;	0.00160055	1.36936e-07	0.000151072	0.00177443	1.16113e-07	0.000139112	0.429065	1
k__Bacteria;p__Acidobacteria;c__Acidobacteria-5;	0.000370043	2.18726e-08	6.03774e-05	0.000588503	1.94635e-08	5.69554e-05	0.019729	0.371801
k__Bacteria;p__Verrucomicrobia;c__Verrucomicrobiae;	0.000820337	4.83343e-07	0.000283826	0.000766837	1.725e-07	0.000169558	0.873364	1
k__Bacteria;p__Gemmatimonadetes;c__Gemm-5;	0.000740087	5.65777e-08	9.71062e-05	0.00067767	3.25346e-08	7.36371e-05	0.633103	1
k__Bacteria;p__Planctomycetes;c__BD7-11;	0.00153813	3.79967e-08	7.95788e-05	0.00152922	1.12321e-07	0.000136821	0.942271	1
k__Bacteria;p__Tenericutes;c__Mollicutes;	0.000682128	4.91954e-07	0.000286343	0.000798045	8.08355e-08	0.000116071	0.721364	1
k__Bacteria;p__Armatimonadetes;c__Armatimonadia;	0.0011993	1.49244e-07	0.000157715	0.00103434	1.70496e-07	0.000168571	0.50014	1
k__Bacteria;p__TM6;c__SJA-4;	0.000655378	4.32705e-07	0.000268547	0.000749004	4.75138e-08	8.89886e-05	0.751738	1
k__Bacteria;p__Acidobacteria;c__Sva0725;	0.000963005	5.20934e-08	9.31785e-05	0.00111905	4.39121e-08	8.55493e-05	0.24772	1
k__Bacteria;p__Chloroflexi;c__Ellin6529;	0.000905046	2.08493e-07	0.00018641	0.00100759	5.34292e-09	2.9841e-05	0.612421	1
k__Bacteria;p__Acidobacteria;c__S035;	0.000173876	1.68159e-08	5.294e-05	0.00037896	2.13001e-08	5.9582e-05	0.0218411	0.371801
k__Bacteria;p__Armatimonadetes;c__0319-6E2;	0.00112351	1.24223e-07	0.000143888	0.00119038	7.03405e-08	0.000108275	0.724636	1
k__Bacteria;p__Actinobacteria;c__MB-A2-108;	0.000164959	8.70609e-09	3.80922e-05	0.000191709	1.18546e-08	4.44496e-05	0.667402	1
k__Bacteria;p__Spirochaetes;c__Spirochaetes;	0.00029871	7.25349e-08	0.000109951	0.000249668	7.8331e-08	0.000114259	0.766972	1
k__Bacteria;p__Proteobacteria;c__TA18;	0.000441377	3.85692e-08	8.0176e-05	0.000610795	5.47888e-08	9.55587e-05	0.204757	0.896694
k__Archaea;p__Crenarchaeota;c__MCG;	8.02504e-05	2.57605e-09	2.07206e-05	0.000156042	2.40908e-09	2.00378e-05	0.02	0.371801
k__Bacteria;p__Chlorobi;c__SJA-28;	4.01252e-05	1.35958e-09	1.50531e-05	6.68753e-05	3.07695e-09	2.26456e-05	0.359243	1
k__Bacteria;p__BRC1;c__PRR-11;	0.000205084	8.49142e-09	3.76196e-05	0.000289793	2.21588e-08	6.07711e-05	0.268271	1
k__Bacteria;p__Actinobacteria;c__Rubrobacteria;	9.36254e-05	3.07695e-09	2.26456e-05	9.36254e-05	7.08414e-09	3.43612e-05	0.96643	1
k__Bacteria;p__OP3;c__PBS-25;	0.000280876	2.1968e-08	6.05089e-05	0.000490419	9.00663e-08	0.00012252	0.156495	0.794996
k__Bacteria;p__Planctomycetes;c__C6;	0.000156042	1.41444e-08	4.85531e-05	0.000209543	3.01732e-08	7.09145e-05	0.551935	1
k__Bacteria;p__Acidobacteria;c__Holophagae;	0.000245209	6.02271e-08	0.000100189	0.000151584	5.62915e-09	3.06299e-05	0.403925	1
k__Bacteria;p__Cyanobacteria;c__Synechococcophycideae;	0.000231834	3.11034e-08	7.19993e-05	0.000227376	6.6047e-08	0.000104918	0.950935	1
k__Archaea;p__[Parvarchaeota];c__[Parvarchaea];	0.00040571	3.2463e-08	7.35561e-05	0.000370043	3.13181e-08	7.22474e-05	0.741738	1
k__Archaea;p__Euryarchaeota;c__Methanomicrobia;	2.67501e-05	1.14491e-09	1.38137e-05	1.78334e-05	7.63274e-10	1.12788e-05	0.639467	1
k__Bacteria;p__Chloroflexi;c__S085;	0.000173876	4.79431e-09	2.82675e-05	0.000182793	5.84382e-09	3.12085e-05	0.826346	1
k__Bacteria;p__Acidobacteria;c__BPC102;	4.90419e-05	3.55399e-09	2.43379e-05	3.56668e-05	1.62196e-09	1.64416e-05	0.669009	1
k__Bacteria;p__Planctomycetes;c__OM190;	0.000129292	2.21588e-08	6.07711e-05	0.000258585	1.82232e-08	5.51107e-05	0.145486	0.794996
k__Bacteria;p__Planctomycetes;c__Pla4;	0.000129292	3.16043e-08	7.25768e-05	4.45835e-05	1.33573e-09	1.49205e-05	0.284673	1
k__Bacteria;p__Chloroflexi;c__Thermomicrobia;	0.000227376	6.51168e-09	3.29436e-05	0.000258585	1.90818e-08	5.63942e-05	0.655636	1
k__Bacteria;p__TM6;c__SBRH58;	8.91671e-06	4.77046e-10	8.91671e-06	6.2417e-05	2.19441e-09	1.91242e-05	0.0234206	0.371801
k__Bacteria;p__Verrucomicrobia;c__[Methylacidiphilae];	4.45835e-05	1.0495e-09	1.32256e-05	3.56668e-05	2.19441e-09	1.91242e-05	0.716121	1
k__Bacteria;p__Cyanobacteria;c__Oscillatoriophycideae;	0.000129292	1.84378e-08	5.54344e-05	8.91671e-05	7.91897e-09	3.63294e-05	0.568477	1
k__Bacteria;p__OD1;c__ABY1;	0.000147126	1.8247e-08	5.51468e-05	0.000107001	8.58683e-10	1.1963e-05	0.501822	1
k__Bacteria;p__Cyanobacteria;c__ML635J-21;	9.80838e-05	1.33573e-09	1.49205e-05	0.000124834	3.62555e-09	2.45817e-05	0.383626	1
k__Bacteria;p__OP3;c__koll11;	0.000138209	9.56478e-09	3.99265e-05	0.000236293	3.55399e-09	2.43379e-05	0.0575981	0.529619
k__Bacteria;p__Acidobacteria;c__PAUC37f;	4.45835e-06	1.19262e-10	4.45835e-06	1.33751e-05	2.14671e-10	5.98151e-06	0.624998	1
k__Bacteria;p__AD3;c__ABS-6;	0.000173876	7.94282e-09	3.63841e-05	8.47087e-05	1.5504e-09	1.60748e-05	0.043243	0.506121
k__Bacteria;p__Acidobacteria;c__EC1113;	8.02504e-05	7.44192e-09	3.52182e-05	0.000164959	6.7025e-09	3.34228e-05	0.10629	0.749933
k__Bacteria;p__Chloroflexi;c__TK17;	0.000111459	3.84022e-09	2.5299e-05	0.000111459	8.99232e-09	3.87133e-05	0.973944	1
k__Bacteria;p__OD1;c__Mb-NB09;	6.68753e-05	2.21826e-09	1.92279e-05	0.000133751	9.15929e-09	3.90711e-05	0.155449	0.794996
k__Bacteria;p__Gemmatimonadetes;c__Gemm-2;	2.22918e-05	9.77945e-10	1.27668e-05	6.2417e-05	1.0495e-09	1.32256e-05	0.0478224	0.506121
k__Bacteria;p__Chloroflexi;c__P2-11E;	8.47087e-05	5.84382e-09	3.12085e-05	6.2417e-05	3.91178e-09	2.55336e-05	0.604112	1
k__Bacteria;p__Armatimonadetes;c__OPB50;	0.000169417	5.91537e-09	3.1399e-05	0.000124834	7.06028e-09	3.43033e-05	0.369271	1
k__Bacteria;p__Spirochaetes;c__[Leptospirae];	8.02504e-05	5.72455e-09	3.08884e-05	8.91671e-05	9.63633e-09	4.00756e-05	0.859617	1
k__Bacteria;p__TM7;c__TM7-3;	6.68753e-05	5.36677e-09	2.99076e-05	8.02504e-05	9.73174e-09	4.02735e-05	0.794916	1
k__Bacteria;p__Bacteroidetes;c__At12OctB3;	8.47087e-05	2.98154e-09	2.22918e-05	9.80838e-05	4.19801e-09	2.64512e-05	0.713589	1
k__Bacteria;p__OP11;c__OP11-3;	6.2417e-05	5.05669e-09	2.90307e-05	7.13337e-05	7.34651e-09	3.49917e-05	0.844626	1
k__Archaea;p__Euryarchaeota;c__Thermoplasmata;	9.36254e-05	3.93563e-09	2.56113e-05	0.000115917	5.91537e-09	3.1399e-05	0.607178	1
k__Bacteria;p__[Thermi];c__Deinococci;	9.80838e-05	4.19801e-09	2.64512e-05	8.02504e-05	3.43473e-09	2.3926e-05	0.642346	1
k__Bacteria;p__Bacteroidetes;c__Bacteroidia;	5.35003e-05	5.43833e-09	3.01063e-05	6.68753e-05	1.08051e-08	4.24364e-05	0.800841	1
k__Bacteria;p__Chlorobi;c__BSV26;	4.45835e-06	1.19262e-10	4.45835e-06	3.12085e-05	9.77945e-10	1.27668e-05	0.0693458	0.565391
k__Bacteria;p__Bacteroidetes;c__VC2_1_Bac22;	5.35003e-05	5.43833e-09	3.01063e-05	3.56668e-05	1.0495e-09	1.32256e-05	0.613757	1
k__Bacteria;p__Acidobacteria;c__TM1;	1.78334e-05	4.77046e-10	8.91671e-06	4.01252e-05	2.79072e-09	2.15666e-05	0.372159	1
k__Bacteria;p__Planctomycetes;c__[Brocadiae];	0	0	0	0	0	0	1	1
k__Bacteria;p__NC10;c__12-24;	0	0	0	0	0	0	1	1
k__Bacteria;p__GN02;c__3BR-5F;	4.45835e-05	3.91178e-09	2.55336e-05	3.56668e-05	1.62196e-09	1.64416e-05	0.777252	1
k__Bacteria;p__Acidobacteria;c__RB25;	0	0	0	0	0	0	1	1
k__Bacteria;p__Chlorobi;c__OPB56;	2.67501e-05	8.58683e-10	1.1963e-05	4.01252e-05	3.07695e-09	2.26456e-05	0.62629	1
k__Archaea;p__Euryarchaeota;c__Methanobacteria;	8.91671e-06	1.90818e-10	5.63942e-06	0	0	0	0.499999	1
k__Bacteria;p__Armatimonadetes;c__SHA-37;	4.45835e-05	1.33573e-09	1.49205e-05	3.12085e-05	1.26417e-09	1.45154e-05	0.53529	1
k__Bacteria;p__Planctomycetes;c__Pla3;	0	0	0	2.67501e-05	1.14491e-09	1.38137e-05	0.0756822	0.565391
k__Bacteria;p__Chloroflexi;c__Gitt-GS-136;	1.78334e-05	1.0495e-09	1.32256e-05	0	0	0	0.124998	0.793739
k__Bacteria;p__Proteobacteria;c__Epsilonproteobacteria;	0	0	0	0	0	0	1	1
k__Bacteria;p__GN02;c__GKS2-174;	8.91671e-06	1.90818e-10	5.63942e-06	1.33751e-05	1.07335e-09	1.33751e-05	1	1
k__Bacteria;p__Verrucomicrobia;c__Verruco-5;	1.78334e-05	1.0495e-09	1.32256e-05	0	0	0	0.124998	0.793739
k__Bacteria;p__WS2;c__SHA-109;	3.56668e-05	1.0495e-09	1.32256e-05	3.56668e-05	1.0495e-09	1.32256e-05	0.973944	1
k__Bacteria;p__Acidobacteria;c__AT-s54;	4.45835e-06	1.19262e-10	4.45835e-06	1.33751e-05	5.00899e-10	9.13691e-06	0.624998	1
k__Bacteria;p__AD3;c__JG37-AG-4;	1.33751e-05	5.00899e-10	9.13691e-06	1.78334e-05	4.77046e-10	8.91671e-06	1	1
k__Bacteria;p__OP11;c__OP11-4;	0	0	0	1.33751e-05	5.00899e-10	9.13691e-06	0.249998	1
k__Bacteria;p__Fibrobacteres;c__TG3;	4.45835e-06	1.19262e-10	4.45835e-06	8.91671e-06	4.77046e-10	8.91671e-06	1	1
k__Bacteria;p__Armatimonadetes;c__SJA-176;	4.45835e-06	1.19262e-10	4.45835e-06	0	0	0	1	1
k__Bacteria;p__Chlorobi;c__Ignavibacteria;	0	0	0	0	0	0	1	1
k__Bacteria;p__Firmicutes;c__Erysipelotrichi;	8.91671e-06	4.77046e-10	8.91671e-06	8.91671e-06	1.90818e-10	5.63942e-06	1	1
k__Bacteria;p__Chloroflexi;c__SHA-26;	4.45835e-06	1.19262e-10	4.45835e-06	0	0	0	1	1
k__Bacteria;p__Planctomycetes;c__028H05-P-BN-P5;	0	0	0	4.45835e-06	1.19262e-10	4.45835e-06	1	1
k__Bacteria;p__SBR1093;c__VHS-B5-50;	0	0	0	0	0	0	1	1
k__Bacteria;p__OP11;c__WCHB1-64;	0	0	0	0	0	0	1	1
k__Bacteria;p__GN02;c__BD1-5;	0	0	0	0	0	0	1	1
Others	0.0147616	2.4405e-06	0.000637769	0.0148196	1.88538e-06	0.000560563	0.934	1

## Sheet: HC3CRt-vs-Z31CRt.test
S30 Table. Relative abundances of bacterial classes at the flowering stage （sheet 3）
Taxa	mean of HC3CRt	variance of HC3CRt	standard error of HC3CRt	mean of Z31CRt	variance of Z31CRt	standard error of Z31CRt	p-value	q value
k__Bacteria;p__Cyanobacteria;c__Chloroplast;	0.608993	0.000239239	0.00773368	0.621051	0.00153989	0.0196207	0.577957	1
k__Bacteria;p__Proteobacteria;c__Alphaproteobacteria;	0.310643	0.000158607	0.00629696	0.289256	0.000251929	0.00793614	0.0758913	1
k__Bacteria;p__Proteobacteria;c__Betaproteobacteria;	0.0182703	5.99599e-06	0.00122434	0.0237207	9.13943e-06	0.00151157	0.0290435	1
k__Bacteria;p__Acidobacteria;c__Acidobacteriia;	0.000314314	1.40132e-08	5.91887e-05	0.000274189	3.07098e-08	8.76211e-05	0.701326	1
k__Bacteria;p__Bacteroidetes;c__[Saprospirae];	0.00144451	6.2016e-08	0.000124515	0.00185913	5.74602e-07	0.000379013	0.336457	1
k__Bacteria;p__Acidobacteria;c__[Chloracidobacteria];	0.000287564	5.55163e-08	0.000117809	0.000220689	2.59394e-08	8.05285e-05	0.65963	1
k__Bacteria;p__Chloroflexi;c__Anaerolineae;	0.000280876	3.45858e-08	9.29864e-05	0.000254126	1.83663e-08	6.77611e-05	0.839261	1
k__Bacteria;p__Bacteroidetes;c__Sphingobacteriia;	0.000655378	3.84022e-08	9.79824e-05	0.000802504	6.91717e-08	0.000131503	0.410739	1
k__Bacteria;p__Proteobacteria;c__Deltaproteobacteria;	0.000280876	3.93563e-08	9.91921e-05	0.000327689	4.74065e-08	0.000108865	0.744435	1
k__Bacteria;p__Proteobacteria;c__Gammaproteobacteria;	0.0319397	0.000148033	0.00608344	0.0334377	0.000286188	0.00845855	0.88463	1
k__Bacteria;p__Verrucomicrobia;c__[Pedosphaerae];	0.000107001	9.06388e-09	4.76022e-05	8.02504e-05	9.54092e-10	1.54442e-05	0.607957	1
k__Bacteria;p__Gemmatimonadetes;c__Gemmatimonadetes;	0.000107001	7.15569e-09	4.22957e-05	3.34377e-05	1.13298e-09	1.68299e-05	0.155783	1
k__Bacteria;p__Planctomycetes;c__Phycisphaerae;	0.000260814	1.87837e-08	6.85268e-05	0.000200626	4.07874e-08	0.00010098	0.631217	1
k__Bacteria;p__Actinobacteria;c__Actinobacteria;	0.0142043	9.31814e-06	0.00152628	0.0141776	3.74133e-05	0.00305832	0.944957	1
k__Bacteria;p__Bacteroidetes;c__Cytophagia;	0.000214001	6.2016e-09	3.93751e-05	0.000220689	1.83066e-08	6.7651e-05	0.923761	1
k__Bacteria;p__Firmicutes;c__Bacilli;	0.00821898	1.86942e-05	0.00216184	0.00920204	1.86625e-05	0.00216001	0.740783	1
k__Bacteria;p__Acidobacteria;c__Solibacteres;	0.000234064	2.49853e-08	7.90337e-05	0.000153813	9.24277e-09	4.80697e-05	0.416761	1
k__Bacteria;p__Verrucomicrobia;c__[Spartobacteria];	0.000140438	1.1628e-08	5.39166e-05	0.000113688	1.25821e-08	5.6085e-05	0.721826	1
k__Archaea;p__Crenarchaeota;c__Thaumarchaeota;	4.01252e-05	2.62375e-09	2.56113e-05	1.33751e-05	2.38523e-10	7.7221e-06	0.354391	1
k__Bacteria;p__Actinobacteria;c__Thermoleophilia;	0.000448065	8.50931e-08	0.000145854	0.000608565	3.45262e-08	9.29062e-05	0.394109	1
k__Bacteria;p__Firmicutes;c__Clostridia;	2.67501e-05	1.43114e-09	1.89152e-05	0	0	0	0.201696	1
k__Bacteria;p__Acidobacteria;c__Acidobacteria-6;	0.000153813	1.73526e-08	6.58645e-05	4.68127e-05	3.51822e-09	2.96573e-05	0.178261	1
k__Bacteria;p__Chloroflexi;c__Ktedonobacteria;	0.000468127	1.07335e-08	5.18014e-05	0.00111013	6.89332e-08	0.000131276	0.0013913	0.176696
k__Bacteria;p__Acidobacteria;c__iii1-8;	1.33751e-05	2.38523e-10	7.7221e-06	3.34377e-05	1.61003e-09	2.00626e-05	0.385957	1
k__Bacteria;p__Verrucomicrobia;c__Opitutae;	0.000140438	2.08708e-09	2.28423e-05	0.000120376	6.91717e-09	4.15848e-05	0.674239	1
k__Bacteria;p__Bacteroidetes;c__Flavobacteriia;	0.000120376	1.78892e-08	6.68753e-05	0.000240751	2.28982e-08	7.56608e-05	0.292478	1
k__Bacteria;p__Nitrospirae;c__Nitrospira;	4.01252e-05	2.14671e-09	2.31663e-05	2.67501e-05	2.86228e-09	2.67501e-05	0.702652	1
k__Bacteria;p__Planctomycetes;c__Planctomycetia;	0.000280876	9.77945e-09	4.94455e-05	0.000535003	2.81457e-08	8.38834e-05	0.0341957	1
k__Bacteria;p__Gemmatimonadetes;c__Gemm-3;	6.68753e-06	1.78892e-10	6.68753e-06	0	0	0	1	1
k__Bacteria;p__Armatimonadetes;c__Chthonomonadetes;	6.68753e-05	7.15569e-10	1.33751e-05	3.34377e-05	6.55939e-10	1.28056e-05	0.110457	1
k__Bacteria;p__Gemmatimonadetes;c__Gemm-1;	2.67501e-05	2.86228e-09	2.67501e-05	4.68127e-05	3.99526e-09	3.1604e-05	0.633217	1
k__Bacteria;p__Chloroflexi;c__Chloroflexi;	0.000407939	3.92967e-08	9.9117e-05	0.000535003	3.19621e-08	8.93897e-05	0.371174	1
k__Bacteria;p__TM7;c__TM7-1;	0.000113688	3.51822e-09	2.96573e-05	6.01878e-05	3.51822e-09	2.96573e-05	0.240783	1
k__Bacteria;p__Cyanobacteria;c__Nostocophycideae;	0	0	0	0	0	0	1	1
k__Bacteria;p__OD1;c__ZB2;	0	0	0	0	0	0	1	1
k__Bacteria;p__Armatimonadetes;c__[Fimbriimonadia];	2.00626e-05	1.61003e-09	2.00626e-05	2.67501e-05	1.43114e-09	1.89152e-05	0.810457	1
k__Bacteria;p__Chlamydiae;c__Chlamydiia;	5.35003e-05	2.38523e-09	2.44194e-05	4.01252e-05	4.05489e-09	3.1839e-05	0.732609	1
k__Bacteria;p__OD1;c__SM2F11;	0	0	0	0	0	0	1	1
k__Bacteria;p__Cyanobacteria;c__4C0d-2;	0	0	0	2.00626e-05	6.55939e-10	1.28056e-05	0.249997	1
k__Bacteria;p__TM7;c__SC3;	3.34377e-05	4.47231e-09	3.34377e-05	6.68753e-06	1.78892e-10	6.68753e-06	0.452304	1
k__Bacteria;p__Elusimicrobia;c__Elusimicrobia;	0	0	0	1.33751e-05	7.15569e-10	1.33751e-05	0.499998	1
k__Bacteria;p__Fibrobacteres;c__Fibrobacteria;	6.68753e-06	1.78892e-10	6.68753e-06	0	0	0	1	1
k__Bacteria;p__Chloroflexi;c__C0119;	0.000147126	4.05489e-09	3.1839e-05	0.000140438	7.33459e-09	4.28211e-05	0.897239	1
k__Bacteria;p__Actinobacteria;c__Acidimicrobiia;	4.01252e-05	1.19262e-09	1.72671e-05	6.68753e-05	4.53194e-09	3.36598e-05	0.494413	1
k__Bacteria;p__Acidobacteria;c__DA052;	0	0	0	6.68753e-06	1.78892e-10	6.68753e-06	1	1
k__Bacteria;p__WS3;c__PRR-12;	0	0	0	6.68753e-06	1.78892e-10	6.68753e-06	1	1
k__Bacteria;p__Planctomycetes;c__vadinHA49;	0	0	0	0	0	0	1	1
k__Bacteria;p__Chloroflexi;c__TK10;	7.35628e-05	3.51822e-09	2.96573e-05	8.02504e-05	1.90818e-09	2.18414e-05	0.861935	1
k__Bacteria;p__Acidobacteria;c__Acidobacteria-5;	0	0	0	0	0	0	1	1
k__Bacteria;p__Verrucomicrobia;c__Verrucomicrobiae;	0	0	0	1.33751e-05	2.38523e-10	7.7221e-06	0.499998	1
k__Bacteria;p__Gemmatimonadetes;c__Gemm-5;	0	0	0	0	0	0	1	1
k__Bacteria;p__Planctomycetes;c__BD7-11;	0	0	0	0	0	0	1	1
k__Bacteria;p__Tenericutes;c__Mollicutes;	0	0	0	2.00626e-05	1.61003e-09	2.00626e-05	0.249997	1
k__Bacteria;p__Armatimonadetes;c__Armatimonadia;	0.000160501	6.2016e-09	3.93751e-05	0.000100313	7.81163e-09	4.41917e-05	0.348522	1
k__Bacteria;p__TM6;c__SJA-4;	6.68753e-06	1.78892e-10	6.68753e-06	0	0	0	1	1
k__Bacteria;p__Acidobacteria;c__Sva0725;	3.34377e-05	1.61003e-09	2.00626e-05	5.35003e-05	5.24751e-09	3.62198e-05	0.633217	1
k__Bacteria;p__Chloroflexi;c__Ellin6529;	2.67501e-05	9.54092e-10	1.54442e-05	4.68127e-05	3.99526e-09	3.1604e-05	0.579152	1
k__Bacteria;p__Acidobacteria;c__S035;	1.33751e-05	7.15569e-10	1.33751e-05	2.67501e-05	1.43114e-09	1.89152e-05	0.57037	1
k__Bacteria;p__Armatimonadetes;c__0319-6E2;	2.00626e-05	1.61003e-09	2.00626e-05	0	0	0	0.249997	1
k__Bacteria;p__Actinobacteria;c__MB-A2-108;	0	0	0	2.00626e-05	1.61003e-09	2.00626e-05	0.249997	1
k__Bacteria;p__Spirochaetes;c__Spirochaetes;	0	0	0	0	0	0	1	1
k__Bacteria;p__Proteobacteria;c__TA18;	0	0	0	0	0	0	1	1
k__Archaea;p__Crenarchaeota;c__MCG;	0	0	0	0	0	0	1	1
k__Bacteria;p__Chlorobi;c__SJA-28;	0	0	0	0	0	0	1	1
k__Bacteria;p__BRC1;c__PRR-11;	0	0	0	0	0	0	1	1
k__Bacteria;p__Actinobacteria;c__Rubrobacteria;	0	0	0	0	0	0	1	1
k__Bacteria;p__OP3;c__PBS-25;	0	0	0	0	0	0	1	1
k__Bacteria;p__Planctomycetes;c__C6;	0	0	0	0	0	0	1	1
k__Bacteria;p__Acidobacteria;c__Holophagae;	0	0	0	0	0	0	1	1
k__Bacteria;p__Cyanobacteria;c__Synechococcophycideae;	0	0	0	0	0	0	1	1
k__Archaea;p__[Parvarchaeota];c__[Parvarchaea];	0	0	0	0	0	0	1	1
k__Archaea;p__Euryarchaeota;c__Methanomicrobia;	6.68753e-06	1.78892e-10	6.68753e-06	0	0	0	1	1
k__Bacteria;p__Chloroflexi;c__S085;	0	0	0	0	0	0	1	1
k__Bacteria;p__Acidobacteria;c__BPC102;	0	0	0	0	0	0	1	1
k__Bacteria;p__Planctomycetes;c__OM190;	0	0	0	0	0	0	1	1
k__Bacteria;p__Planctomycetes;c__Pla4;	0	0	0	0	0	0	1	1
k__Bacteria;p__Chloroflexi;c__Thermomicrobia;	2.67501e-05	1.43114e-09	1.89152e-05	2.00626e-05	1.61003e-09	2.00626e-05	0.810457	1
k__Bacteria;p__TM6;c__SBRH58;	0	0	0	0	0	0	1	1
k__Bacteria;p__Verrucomicrobia;c__[Methylacidiphilae];	0	0	0	0	0	0	1	1
k__Bacteria;p__Cyanobacteria;c__Oscillatoriophycideae;	6.68753e-06	1.78892e-10	6.68753e-06	0	0	0	1	1
k__Bacteria;p__OD1;c__ABY1;	0	0	0	0	0	0	1	1
k__Bacteria;p__Cyanobacteria;c__ML635J-21;	0	0	0	0	0	0	1	1
k__Bacteria;p__OP3;c__koll11;	0	0	0	0	0	0	1	1
k__Bacteria;p__Acidobacteria;c__PAUC37f;	0	0	0	0	0	0	1	1
k__Bacteria;p__AD3;c__ABS-6;	0	0	0	0	0	0	1	1
k__Bacteria;p__Acidobacteria;c__EC1113;	0	0	0	0	0	0	1	1
k__Bacteria;p__Chloroflexi;c__TK17;	0	0	0	6.68753e-06	1.78892e-10	6.68753e-06	1	1
k__Bacteria;p__OD1;c__Mb-NB09;	0	0	0	0	0	0	1	1
k__Bacteria;p__Gemmatimonadetes;c__Gemm-2;	0	0	0	0	0	0	1	1
k__Bacteria;p__Chloroflexi;c__P2-11E;	0	0	0	0	0	0	1	1
k__Bacteria;p__Armatimonadetes;c__OPB50;	0	0	0	0	0	0	1	1
k__Bacteria;p__Spirochaetes;c__[Leptospirae];	0	0	0	2.00626e-05	1.61003e-09	2.00626e-05	0.249997	1
k__Bacteria;p__TM7;c__TM7-3;	6.68753e-06	1.78892e-10	6.68753e-06	6.68753e-06	1.78892e-10	6.68753e-06	1	1
k__Bacteria;p__Bacteroidetes;c__At12OctB3;	0	0	0	0	0	0	1	1
k__Bacteria;p__OP11;c__OP11-3;	0	0	0	0	0	0	1	1
k__Archaea;p__Euryarchaeota;c__Thermoplasmata;	0	0	0	0	0	0	1	1
k__Bacteria;p__[Thermi];c__Deinococci;	0	0	0	0	0	0	1	1
k__Bacteria;p__Bacteroidetes;c__Bacteroidia;	0	0	0	0	0	0	1	1
k__Bacteria;p__Chlorobi;c__BSV26;	0	0	0	0	0	0	1	1
k__Bacteria;p__Bacteroidetes;c__VC2_1_Bac22;	0	0	0	0	0	0	1	1
k__Bacteria;p__Acidobacteria;c__TM1;	0	0	0	0	0	0	1	1
k__Bacteria;p__Planctomycetes;c__[Brocadiae];	8.69379e-05	1.01969e-08	5.04898e-05	8.69379e-05	1.13298e-09	1.68299e-05	0.951935	1
k__Bacteria;p__NC10;c__12-24;	6.68753e-06	1.78892e-10	6.68753e-06	0	0	0	1	1
k__Bacteria;p__GN02;c__3BR-5F;	0	0	0	0	0	0	1	1
k__Bacteria;p__Acidobacteria;c__RB25;	0	0	0	0	0	0	1	1
k__Bacteria;p__Chlorobi;c__OPB56;	0	0	0	0	0	0	1	1
k__Archaea;p__Euryarchaeota;c__Methanobacteria;	0	0	0	0	0	0	1	1
k__Bacteria;p__Armatimonadetes;c__SHA-37;	0	0	0	0	0	0	1	1
k__Bacteria;p__Planctomycetes;c__Pla3;	0	0	0	0	0	0	1	1
k__Bacteria;p__Chloroflexi;c__Gitt-GS-136;	0	0	0	0	0	0	1	1
k__Bacteria;p__Proteobacteria;c__Epsilonproteobacteria;	0	0	0	0	0	0	1	1
k__Bacteria;p__GN02;c__GKS2-174;	0	0	0	0	0	0	1	1
k__Bacteria;p__Verrucomicrobia;c__Verruco-5;	0	0	0	0	0	0	1	1
k__Bacteria;p__WS2;c__SHA-109;	0	0	0	0	0	0	1	1
k__Bacteria;p__Acidobacteria;c__AT-s54;	0	0	0	0	0	0	1	1
k__Bacteria;p__AD3;c__JG37-AG-4;	0	0	0	0	0	0	1	1
k__Bacteria;p__OP11;c__OP11-4;	0	0	0	0	0	0	1	1
k__Bacteria;p__Fibrobacteres;c__TG3;	0	0	0	0	0	0	1	1
k__Bacteria;p__Armatimonadetes;c__SJA-176;	0	0	0	0	0	0	1	1
k__Bacteria;p__Chlorobi;c__Ignavibacteria;	1.33751e-05	7.15569e-10	1.33751e-05	6.68753e-06	1.78892e-10	6.68753e-06	1	1
k__Bacteria;p__Firmicutes;c__Erysipelotrichi;	0	0	0	0	0	0	1	1
k__Bacteria;p__Chloroflexi;c__SHA-26;	0	0	0	0	0	0	1	1
k__Bacteria;p__Planctomycetes;c__028H05-P-BN-P5;	0	0	0	0	0	0	1	1
k__Bacteria;p__SBR1093;c__VHS-B5-50;	0	0	0	0	0	0	1	1
k__Bacteria;p__OP11;c__WCHB1-64;	0	0	0	0	0	0	1	1
k__Bacteria;p__GN02;c__BD1-5;	0	0	0	0	0	0	1	1
Others	0.000260814	1.13298e-09	1.68299e-05	0.000367814	4.59753e-08	0.000107209	0.362565	1
