# Supplementary material for: Effects of an EPSPS-transgenic soybean line ZUTS31 on root-associated bacterial communities during field growth
Source: PLoS One. 2018 Feb 6;13(2):e0192008. doi: 10.1371/journal.pone.0192008 (PMC5800644; doi:10.1371/journal.pone.0192008)
Supplement: S31 Table — (XLS) [file pone.0192008.s044.xls]

## Sheet: HC3DSO-vs-Z31DSO.test
S31 Table. Relative abundances of bacterial classes at the seed-filling stage （sheet 1）
Taxa	mean of HC3DSO	variance of HC3DSO	standard error of HC3DSO	mean of Z31DSO	variance of Z31DSO	standard error of Z31DSO	p-value	q value
k__Bacteria;p__Cyanobacteria;c__Chloroplast;	0.00759168	7.10871e-06	0.00108848	0.00577552	5.50717e-06	0.000958051	0.24203	0.849338
k__Bacteria;p__Proteobacteria;c__Gammaproteobacteria;	0.0448961	6.13824e-05	0.0031985	0.0465662	2.71385e-05	0.00212676	0.67434	0.966788
k__Bacteria;p__Proteobacteria;c__Alphaproteobacteria;	0.0671397	6.79499e-05	0.00336526	0.0671455	0.000233764	0.00624184	0.97245	1
k__Bacteria;p__Proteobacteria;c__Betaproteobacteria;	0.0994335	0.000142994	0.00488183	0.107183	0.000141254	0.00485204	0.2971	0.849338
k__Bacteria;p__Acidobacteria;c__Acidobacteriia;	0.131173	0.00225599	0.0193907	0.096099	0.000539775	0.00948485	0.13089	0.849338
k__Bacteria;p__Bacteroidetes;c__[Saprospirae];	0.053936	8.79169e-05	0.0038279	0.0593144	0.000111772	0.0043161	0.38073	0.849338
k__Bacteria;p__Acidobacteria;c__[Chloracidobacteria];	0.0448377	0.000183192	0.00552558	0.0710582	0.00069515	0.0107638	0.04785	0.754904
k__Bacteria;p__Bacteroidetes;c__Sphingobacteriia;	0.0394184	0.000266532	0.00666498	0.0510044	0.000612751	0.0101057	0.368	0.849338
k__Bacteria;p__Actinobacteria;c__Actinobacteria;	0.0421338	0.0001142	0.00436273	0.0398447	0.000210233	0.00591936	0.75151	0.978529
k__Bacteria;p__Chloroflexi;c__Anaerolineae;	0.0371993	0.000138767	0.00480914	0.044388	0.000351057	0.00764915	0.46204	0.849338
k__Bacteria;p__Verrucomicrobia;c__[Spartobacteria];	0.021683	2.86866e-05	0.00218657	0.0263899	1.91165e-05	0.00178496	0.12145	0.849338
k__Archaea;p__Crenarchaeota;c__Thaumarchaeota;	0.0393424	0.000108933	0.00426094	0.0240481	5.19212e-05	0.00294169	0.01229	0.512083
k__Bacteria;p__Bacteroidetes;c__Flavobacteriia;	0.00889979	0.000162526	0.00520458	0.00555945	6.1953e-06	0.00101614	0.55405	0.943
k__Bacteria;p__Planctomycetes;c__Phycisphaerae;	0.0395527	3.47593e-05	0.00240691	0.0412228	4.26948e-05	0.00266755	0.65703	0.966788
k__Bacteria;p__Verrucomicrobia;c__[Pedosphaerae];	0.0417367	1.77886e-05	0.00172185	0.0441661	2.03144e-05	0.00184004	0.36667	0.849338
k__Bacteria;p__Bacteroidetes;c__Cytophagia;	0.0177762	5.01032e-05	0.00288973	0.0155571	3.90914e-05	0.0025525	0.58853	0.966788
k__Bacteria;p__Proteobacteria;c__Deltaproteobacteria;	0.0360839	2.96015e-05	0.00222117	0.038484	8.59422e-06	0.00119682	0.36958	0.849338
k__Bacteria;p__Acidobacteria;c__Solibacteres;	0.0360897	1.60986e-05	0.00163802	0.0318208	3.65272e-05	0.00246736	0.18124	0.849338
k__Bacteria;p__Gemmatimonadetes;c__Gemmatimonadetes;	0.029993	2.40251e-05	0.00200105	0.029082	5.42835e-05	0.00300786	0.79827	1
k__Bacteria;p__Acidobacteria;c__Acidobacteria-6;	0.0121409	1.7416e-05	0.00170372	0.0186405	7.47915e-05	0.00353061	0.1249	0.849338
k__Bacteria;p__Actinobacteria;c__Thermoleophilia;	0.0220392	4.37307e-06	0.000853724	0.0178872	5.74404e-06	0.000978437	0.00727	0.454375
k__Bacteria;p__Acidobacteria;c__iii1-8;	0.00720042	2.73372e-06	0.000674996	0.00878883	1.47449e-05	0.00156763	0.38166	0.849338
k__Bacteria;p__Verrucomicrobia;c__Opitutae;	0.00638869	4.70045e-06	0.000885104	0.00558865	3.59839e-07	0.000244894	0.41127	0.849338
k__Bacteria;p__Cyanobacteria;c__Oscillatoriophycideae;	0.000659893	7.53521e-07	0.000354382	0.000578136	9.32929e-07	0.00039432	0.88092	1
k__Bacteria;p__Planctomycetes;c__Planctomycetia;	0.0100561	5.61304e-06	0.000967216	0.00962392	3.44967e-06	0.000758251	0.72924	0.969734
k__Bacteria;p__Firmicutes;c__Bacilli;	0.01064	6.92111e-06	0.00107402	0.00887059	1.44286e-05	0.00155073	0.37562	0.849338
k__Bacteria;p__Nitrospirae;c__Nitrospira;	0.00711866	2.29551e-06	0.000618535	0.00818734	4.85023e-06	0.000899095	0.35774	0.849338
k__Bacteria;p__Verrucomicrobia;c__Verrucomicrobiae;	0.000858444	3.11222e-07	0.000227751	0.000905162	1.12171e-07	0.00013673	0.86314	1
k__Bacteria;p__Acidobacteria;c__DA052;	0.00151834	1.6533e-06	0.000524929	0.00110371	1.86794e-06	0.000557964	0.60971	0.966788
k__Bacteria;p__Chloroflexi;c__Chloroflexi;	0.0058456	1.09508e-05	0.00135097	0.00554777	1.62727e-06	0.000520781	0.8408	1
k__Bacteria;p__Chloroflexi;c__Ktedonobacteria;	0.00534922	4.28156e-06	0.000844745	0.00422214	9.3574e-06	0.00124883	0.48614	0.868321
k__Bacteria;p__Armatimonadetes;c__Chthonomonadetes;	0.0051857	4.71437e-07	0.000280308	0.00578136	3.34229e-06	0.000746357	0.48626	0.868321
k__Bacteria;p__Armatimonadetes;c__[Fimbriimonadia];	0.00418127	4.54085e-07	0.000275102	0.00296076	2.74882e-07	0.000214041	0.00465	0.454375
k__Bacteria;p__Chlamydiae;c__Chlamydiia;	0.00482948	2.27783e-06	0.000616148	0.00311843	2.04191e-06	0.000583368	0.06407	0.754904
k__Bacteria;p__Gemmatimonadetes;c__Gemm-1;	0.00368489	6.8919e-07	0.000338917	0.00395936	1.53119e-06	0.000505171	0.66442	0.966788
k__Bacteria;p__Firmicutes;c__Clostridia;	0.00269797	4.28222e-07	0.000267152	0.00187456	3.08766e-07	0.00022685	0.03438	0.71625
k__Bacteria;p__Elusimicrobia;c__Elusimicrobia;	0.00251694	1.05787e-07	0.000132782	0.00256365	7.68744e-07	0.000357944	0.90137	1
k__Bacteria;p__Chloroflexi;c__C0119;	0.00252861	5.48741e-07	0.000302418	0.00220743	1.97905e-07	0.000181616	0.39155	0.849338
k__Bacteria;p__Actinobacteria;c__Acidimicrobiia;	0.00234758	7.88674e-07	0.000362554	0.00266293	1.39467e-07	0.000152461	0.45855	0.849338
k__Bacteria;p__Acidobacteria;c__Sva0725;	0.00113875	1.5555e-07	0.000161012	0.00106868	4.94763e-08	9.08078e-05	0.7144	0.966788
k__Bacteria;p__WS3;c__PRR-12;	0.000864284	4.29531e-07	0.00026756	0.00165265	1.77975e-07	0.000172228	0.02646	0.6615
k__Bacteria;p__Chloroflexi;c__Ellin6529;	0.00108036	3.48871e-07	0.000241133	0.00131395	1.63407e-07	0.000165029	0.45896	0.849338
k__Bacteria;p__Chloroflexi;c__TK10;	0.00190376	2.66984e-07	0.000210944	0.00174609	9.79295e-08	0.000127756	0.54806	0.943
k__Bacteria;p__Cyanobacteria;c__Nostocophycideae;	0.00105116	5.80456e-07	0.000311035	0.000367905	1.87961e-07	0.000176994	0.07815	0.754904
k__Bacteria;p__OD1;c__SM2F11;	0.000998598	4.05509e-07	0.000259971	0.000741649	5.52056e-08	9.59215e-05	0.3844	0.849338
k__Bacteria;p__TM7;c__TM7-1;	0.00071829	5.43871e-08	9.52077e-05	0.000566456	1.4937e-08	4.98949e-05	0.1894	0.849338
k__Bacteria;p__Tenericutes;c__Mollicutes;	0.00119715	3.26773e-07	0.000233371	0.00107452	3.2886e-07	0.000234115	0.71929	0.966788
k__Bacteria;p__Acidobacteria;c__S035;	0.000648213	2.04657e-07	0.000184688	0.00112123	5.3233e-07	0.000297862	0.20811	0.849338
k__Bacteria;p__Cyanobacteria;c__4C0d-2;	0.00113875	6.27354e-08	0.000102254	0.000840925	1.76298e-07	0.000171415	0.1669	0.849338
k__Bacteria;p__Cyanobacteria;c__Synechococcophycideae;	0.000344546	8.71257e-08	0.000120503	0.000204391	3.3598e-08	7.4831e-05	0.35443	0.849338
k__Bacteria;p__Planctomycetes;c__BD7-11;	0.000671572	4.19464e-08	8.36126e-05	0.000922682	1.34392e-07	0.000149662	0.17407	0.849338
k__Bacteria;p__Acidobacteria;c__Acidobacteria-5;	0.000870124	9.94027e-08	0.000128713	0.00109203	1.40162e-07	0.000152841	0.30493	0.849338
k__Bacteria;p__Armatimonadetes;c__0319-6E2;	0.00072413	8.18466e-09	3.69339e-05	0.000881803	8.90901e-08	0.000121854	0.2498	0.849338
k__Bacteria;p__TM7;c__SC3;	0.000922682	4.64889e-08	8.80236e-05	0.000788367	6.22444e-08	0.000101853	0.35148	0.849338
k__Bacteria;p__Gemmatimonadetes;c__Gemm-3;	0.000747489	1.7417e-07	0.000170377	0.000776688	2.18735e-07	0.000190934	0.90887	1
k__Bacteria;p__Armatimonadetes;c__Armatimonadia;	0.000689091	7.93912e-08	0.00011503	0.000624854	2.7214e-08	6.73474e-05	0.64591	0.966788
k__Bacteria;p__TM6;c__SJA-4;	0.000759168	1.03945e-07	0.000131621	0.000911002	1.02145e-07	0.000130476	0.44438	0.849338
k__Bacteria;p__Planctomycetes;c__vadinHA49;	0.000753329	3.37617e-08	7.5013e-05	0.000776688	3.60534e-08	7.75171e-05	0.8266	1
k__Bacteria;p__Bacteroidetes;c__Bacteroidia;	5.83976e-06	2.04617e-10	5.83976e-06	0	0	0	1	1
k__Bacteria;p__OD1;c__ZB2;	0.000397103	4.55067e-08	8.70888e-05	0.000303667	1.35865e-08	4.7586e-05	0.37406	0.849338
k__Bacteria;p__Gemmatimonadetes;c__Gemm-5;	0.000747489	4.50156e-08	8.66176e-05	0.000794207	4.94354e-08	9.07702e-05	0.71845	0.966788
k__Bacteria;p__Planctomycetes;c__OM190;	0.000227751	7.24343e-09	3.47453e-05	0.000467181	7.74269e-08	0.000113598	0.0644	0.754904
k__Bacteria;p__Proteobacteria;c__TA18;	0.000700771	1.69423e-07	0.000168039	0.000356225	2.03389e-08	5.82221e-05	0.07364	0.754904
k__Bacteria;p__Bacteroidetes;c__VC2_1_Bac22;	1.75193e-05	1.84155e-09	1.75193e-05	3.50385e-05	2.94648e-09	2.21603e-05	0.55962	0.943
k__Bacteria;p__OP3;c__PBS-25;	0.000402943	5.29138e-08	9.39094e-05	0.000227751	3.17974e-08	7.27981e-05	0.17196	0.849338
k__Bacteria;p__Actinobacteria;c__MB-A2-108;	0.000367905	8.4834e-08	0.000118908	0.000554777	4.04732e-08	8.21312e-05	0.23218	0.849338
k__Bacteria;p__Planctomycetes;c__Pla4;	0.000198552	4.05959e-08	8.22556e-05	0.000315347	7.26798e-08	0.00011006	0.42815	0.849338
k__Bacteria;p__Spirochaetes;c__Spirochaetes;	0.000373744	1.94795e-08	5.69788e-05	0.00024527	2.60272e-08	6.58625e-05	0.17136	0.849338
k__Bacteria;p__Chlorobi;c__OPB56;	1.75193e-05	3.6831e-10	7.83486e-06	4.67181e-05	3.76494e-09	2.50498e-05	0.3027	0.849338
k__Bacteria;p__Fusobacteria;c__Fusobacteriia;	0	0	0	0	0	0	1	1
k__Bacteria;p__Cyanobacteria;c__ML635J-21;	0.000157673	2.2958e-08	6.18573e-05	0.000116795	3.76494e-09	2.50498e-05	0.5658	0.943
k__Bacteria;p__Fibrobacteres;c__Fibrobacteria;	0.000426302	1.05173e-08	4.18674e-05	0.000315347	4.12507e-08	8.29163e-05	0.27	0.849338
k__Bacteria;p__BRC1;c__PRR-11;	0.000373744	2.04617e-08	5.83976e-05	0.00023943	4.13325e-09	2.62464e-05	0.05446	0.754904
k__Bacteria;p__Chloroflexi;c__Thermomicrobia;	0.000221911	1.70241e-08	5.32668e-05	0.000309507	4.04732e-08	8.21312e-05	0.39866	0.849338
k__Bacteria;p__Acidobacteria;c__EC1113;	0.000151834	4.25602e-09	2.66334e-05	0.000175193	1.32592e-08	4.70091e-05	0.67727	0.966788
k__Bacteria;p__Acidobacteria;c__Holophagae;	0.00025111	1.05173e-08	4.18674e-05	0.000169353	2.52497e-08	6.48713e-05	0.32636	0.849338
k__Bacteria;p__Actinobacteria;c__Rubrobacteria;	0.000140154	2.01343e-08	5.79285e-05	0.000192712	4.11279e-08	8.27928e-05	0.62467	0.966788
k__Bacteria;p__Planctomycetes;c__C6;	0.000157673	9.69883e-09	4.02054e-05	0.00023359	2.68457e-08	6.68901e-05	0.361	0.849338
k__Bacteria;p__Chloroflexi;c__S085;	0.00023359	1.16222e-08	4.40118e-05	0.00023359	2.43903e-08	6.37577e-05	0.97355	1
k__Archaea;p__Crenarchaeota;c__MCG;	0.000321187	1.05173e-08	4.18674e-05	0.000297828	2.2958e-08	6.18573e-05	0.74957	0.978529
k__Archaea;p__[Parvarchaeota];c__[Parvarchaea];	0.000268629	2.38992e-08	6.31126e-05	0.00023359	2.63546e-08	6.62755e-05	0.71134	0.966788
k__Bacteria;p__Chloroflexi;c__TK17;	0.000140154	2.30807e-08	6.20225e-05	7.59168e-05	5.11541e-09	2.91988e-05	0.37573	0.849338
k__Bacteria;p__OP3;c__koll11;	0.000186872	1.6533e-08	5.24929e-05	9.92759e-05	1.05173e-08	4.18674e-05	0.22491	0.849338
k__Bacteria;p__Acidobacteria;c__TM1;	9.34361e-05	9.6579e-09	4.01204e-05	8.75964e-05	2.82371e-09	2.16937e-05	0.89454	1
k__Bacteria;p__Armatimonadetes;c__OPB50;	0.000145994	5.60649e-09	3.05682e-05	0.000169353	1.34638e-08	4.73705e-05	0.68903	0.966788
k__Bacteria;p__Verrucomicrobia;c__[Methylacidiphilae];	0.000163513	1.26044e-08	4.58337e-05	6.42373e-05	3.64218e-09	2.4638e-05	0.07851	0.754904
k__Bacteria;p__OD1;c__ABY1;	0.000204391	1.10084e-08	4.28337e-05	0.000181032	5.11541e-09	2.91988e-05	0.66467	0.966788
k__Bacteria;p__AD3;c__ABS-6;	0.000105116	3.43756e-09	2.39359e-05	0.000122635	3.31479e-09	2.35046e-05	0.62209	0.966788
k__Bacteria;p__Acidobacteria;c__BPC102;	0.000110955	1.67786e-09	1.67225e-05	0.000151834	1.30955e-08	4.67181e-05	0.44086	0.849338
k__Bacteria;p__OD1;c__Mb-NB09;	9.92759e-05	1.10084e-08	4.28337e-05	4.08783e-05	2.16894e-09	1.90129e-05	0.24672	0.849338
k__Bacteria;p__Chloroflexi;c__P2-11E;	1.75193e-05	8.5939e-10	1.19679e-05	9.34361e-05	1.11311e-08	4.30719e-05	0.11348	0.849338
k__Bacteria;p__TM7;c__TM7-3;	2.3359e-05	3.27387e-10	7.38677e-06	1.16795e-05	3.27387e-10	7.38677e-06	0.687497	0.966788
k__Bacteria;p__Chlorobi;c__SJA-28;	2.91988e-05	6.95696e-10	1.0768e-05	5.83976e-05	6.22034e-09	3.21982e-05	0.41463	0.849338
k__Bacteria;p__OP11;c__OP11-3;	0.000116795	5.72926e-09	3.09011e-05	9.34361e-05	5.72926e-09	3.09011e-05	0.61359	0.966788
k__Bacteria;p__Armatimonadetes;c__SHA-37;	2.3359e-05	1.80063e-09	1.73235e-05	2.3359e-05	3.27387e-10	7.38677e-06	1	1
k__Bacteria;p__TM6;c__SBRH58;	2.3359e-05	8.18466e-10	1.16795e-05	5.83976e-06	2.04617e-10	5.83976e-06	0.374996	0.849338
k__Bacteria;p__Firmicutes;c__Erysipelotrichi;	1.16795e-05	8.18466e-10	1.16795e-05	2.91988e-05	3.1511e-09	2.29169e-05	0.45312	0.849338
k__Bacteria;p__Acidobacteria;c__PAUC37f;	1.16795e-05	8.18466e-10	1.16795e-05	2.3359e-05	3.27387e-09	2.3359e-05	0.687497	0.966788
k__Bacteria;p__Bacteroidetes;c__At12OctB3;	9.92759e-05	1.67786e-09	1.67225e-05	9.92759e-05	3.1511e-09	2.29169e-05	0.97396	1
k__Archaea;p__Euryarchaeota;c__Methanobacteria;	5.83976e-06	2.04617e-10	5.83976e-06	4.67181e-05	2.78279e-09	2.1536e-05	0.0895	0.799107
k__Archaea;p__Euryarchaeota;c__Methanomicrobia;	6.42373e-05	2.66002e-09	2.10555e-05	5.83976e-06	2.04617e-10	5.83976e-06	0.01931	0.603437
k__Bacteria;p__Planctomycetes;c__028H05-P-BN-P5;	5.83976e-06	2.04617e-10	5.83976e-06	2.3359e-05	3.27387e-09	2.3359e-05	0.374996	0.849338
k__Bacteria;p__Spirochaetes;c__[Leptospirae];	2.3359e-05	1.80063e-09	1.73235e-05	6.42373e-05	2.66002e-09	2.10555e-05	0.16361	0.849338
k__Bacteria;p__Chlorobi;c__BSV26;	1.16795e-05	3.27387e-10	7.38677e-06	5.83976e-06	2.04617e-10	5.83976e-06	1	1
k__Bacteria;p__Proteobacteria;c__Epsilonproteobacteria;	0	0	0	0	0	0	1	1
k__Bacteria;p__Gemmatimonadetes;c__Gemm-2;	5.25578e-05	1.84155e-09	1.75193e-05	7.00771e-05	9.8216e-10	1.27943e-05	0.45494	0.849338
k__Bacteria;p__AD3;c__JG37-AG-4;	1.16795e-05	3.27387e-10	7.38677e-06	3.50385e-05	1.96432e-09	1.80938e-05	0.26669	0.849338
k__Bacteria;p__GN02;c__3BR-5F;	5.83976e-06	2.04617e-10	5.83976e-06	3.50385e-05	1.96432e-09	1.80938e-05	0.15447	0.849338
k__Archaea;p__Euryarchaeota;c__Thermoplasmata;	5.83976e-06	2.04617e-10	5.83976e-06	2.91988e-05	1.18678e-09	1.4064e-05	0.218746	0.849338
k__Bacteria;p__NKB19;c__TSBW08;	5.83976e-06	2.04617e-10	5.83976e-06	1.16795e-05	8.18466e-10	1.16795e-05	1	1
k__Bacteria;p__Armatimonadetes;c__SJA-176;	5.83976e-06	2.04617e-10	5.83976e-06	1.16795e-05	8.18466e-10	1.16795e-05	1	1
k__Bacteria;p__[Thermi];c__Deinococci;	2.3359e-05	8.18466e-10	1.16795e-05	5.83976e-06	2.04617e-10	5.83976e-06	0.374996	0.849338
k__Bacteria;p__GN02;c__GKS2-174;	0	0	0	0	0	0	1	1
k__Bacteria;p__Chlorobi;c__Ignavibacteria;	0	0	0	5.83976e-06	2.04617e-10	5.83976e-06	1	1
k__Bacteria;p__WS2;c__SHA-109;	5.83976e-06	2.04617e-10	5.83976e-06	5.83976e-06	2.04617e-10	5.83976e-06	1	1
k__Bacteria;p__Chloroflexi;c__Gitt-GS-136;	5.83976e-06	2.04617e-10	5.83976e-06	0	0	0	1	1
k__Bacteria;p__Acidobacteria;c__AT-s54;	5.83976e-06	2.04617e-10	5.83976e-06	5.83976e-06	2.04617e-10	5.83976e-06	1	1
k__Bacteria;p__SBR1093;c__VHS-B5-50;	0	0	0	0	0	0	1	1
k__Bacteria;p__Planctomycetes;c__[Brocadiae];	0	0	0	5.83976e-06	2.04617e-10	5.83976e-06	1	1
k__Bacteria;p__Elusimicrobia;c__Endomicrobia;	5.83976e-06	2.04617e-10	5.83976e-06	0	0	0	1	1
k__Bacteria;p__NC10;c__12-24;	5.83976e-06	2.04617e-10	5.83976e-06	0	0	0	1	1
k__Bacteria;p__OP11;c__OP11-4;	1.16795e-05	3.27387e-10	7.38677e-06	0	0	0	0.499999	0.880279
k__Bacteria;p__Verrucomicrobia;c__Verruco-5;	5.83976e-06	2.04617e-10	5.83976e-06	0	0	0	1	1
k__Bacteria;p__Planctomycetes;c__Pla3;	5.83976e-06	2.04617e-10	5.83976e-06	5.83976e-06	2.04617e-10	5.83976e-06	1	1
Others	0.0180332	3.90932e-06	0.000807189	0.0150783	1.59702e-05	0.00163147	0.13117	0.849338

## Sheet: HC3DRh-vs-Z31DRh.test
S31 Table. Relative abundances of bacterial classes at the seed-filling stage （sheet 2）
Taxa	mean of HC3DRh	variance of HC3DRh	standard error of HC3DRh	mean of Z31DRh	variance of Z31DRh	standard error of Z31DRh	p-value	q value
k__Bacteria;p__Cyanobacteria;c__Chloroplast;	0.00181616	5.27624e-07	0.000296542	0.00263373	5.9629e-06	0.000996903	0.47036	0.889736
k__Bacteria;p__Proteobacteria;c__Gammaproteobacteria;	0.0490014	7.71362e-05	0.00358553	0.0622168	0.00107383	0.013378	0.37913	0.884421
k__Bacteria;p__Proteobacteria;c__Alphaproteobacteria;	0.083164	8.11616e-05	0.0036779	0.103778	0.000522797	0.0093345	0.05154	0.412891
k__Bacteria;p__Proteobacteria;c__Betaproteobacteria;	0.147647	0.00102179	0.0130499	0.167683	0.00104778	0.0132148	0.31662	0.8795
k__Bacteria;p__Acidobacteria;c__Acidobacteriia;	0.101927	0.0010599	0.013291	0.0616562	7.0982e-05	0.00343952	0.00895	0.238
k__Bacteria;p__Bacteroidetes;c__[Saprospirae];	0.0782119	0.000115517	0.00438781	0.098943	0.0011427	0.0138003	0.176	0.745947
k__Bacteria;p__Acidobacteria;c__[Chloracidobacteria];	0.0367438	6.33039e-05	0.00324818	0.0451355	0.00072002	0.0109546	0.50203	0.889736
k__Bacteria;p__Bacteroidetes;c__Sphingobacteriia;	0.0434536	0.00099747	0.0128936	0.0406155	0.000537487	0.00946473	0.87475	1
k__Bacteria;p__Actinobacteria;c__Actinobacteria;	0.0279608	1.25898e-05	0.00144855	0.0321537	3.73548e-05	0.00249516	0.16846	0.745947
k__Bacteria;p__Chloroflexi;c__Anaerolineae;	0.019388	1.04107e-05	0.00131724	0.0157673	2.78344e-05	0.00215385	0.17541	0.745947
k__Bacteria;p__Verrucomicrobia;c__[Spartobacteria];	0.023616	1.85284e-05	0.00175729	0.0324982	0.000218925	0.00604049	0.18252	0.745947
k__Archaea;p__Crenarchaeota;c__Thaumarchaeota;	0.0251635	0.000357547	0.00771953	0.0097232	6.40873e-05	0.00326821	0.07808	0.488
k__Bacteria;p__Bacteroidetes;c__Flavobacteriia;	0.018804	0.000288469	0.00693384	0.0216655	0.000323701	0.00734508	0.79243	1
k__Bacteria;p__Planctomycetes;c__Phycisphaerae;	0.0387059	2.98079e-05	0.0022289	0.0378066	6.54865e-05	0.0033037	0.85176	1
k__Bacteria;p__Verrucomicrobia;c__[Pedosphaerae];	0.0297127	6.22542e-06	0.00101861	0.0232714	3.30106e-05	0.00234558	0.02137	0.267125
k__Bacteria;p__Bacteroidetes;c__Cytophagia;	0.0406622	3.81759e-05	0.00252243	0.0266527	3.16853e-05	0.00229802	0.00105	0.13125
k__Bacteria;p__Proteobacteria;c__Deltaproteobacteria;	0.0385424	8.28108e-06	0.00117481	0.0359203	9.40169e-05	0.00395847	0.56649	0.970017
k__Bacteria;p__Acidobacteria;c__Solibacteres;	0.03178	1.47285e-05	0.00156676	0.0264424	2.6141e-05	0.0020873	0.05285	0.412891
k__Bacteria;p__Gemmatimonadetes;c__Gemmatimonadetes;	0.0208713	8.38551e-06	0.0011822	0.0196274	1.98924e-05	0.00182082	0.60097	1
k__Bacteria;p__Acidobacteria;c__Acidobacteria-6;	0.00996847	4.8542e-06	0.000899463	0.0132971	4.84945e-05	0.00284296	0.29861	0.868052
k__Bacteria;p__Actinobacteria;c__Thermoleophilia;	0.0121759	4.96175e-06	0.000909372	0.0103714	2.06396e-05	0.00185471	0.41917	0.889736
k__Bacteria;p__Acidobacteria;c__iii1-8;	0.00600327	1.07088e-06	0.000422469	0.00614342	5.13457e-06	0.000925074	0.89776	1
k__Bacteria;p__Verrucomicrobia;c__Opitutae;	0.0102838	8.65123e-06	0.00120078	0.00870124	2.23474e-06	0.000610292	0.2726	0.81131
k__Bacteria;p__Cyanobacteria;c__Oscillatoriophycideae;	0.00023359	7.1534e-08	0.000109189	0.00351553	3.36285e-05	0.00236743	0.18929	0.745947
k__Bacteria;p__Planctomycetes;c__Planctomycetia;	0.00982831	1.17503e-06	0.000442536	0.00952464	7.84078e-06	0.00114315	0.82571	1
k__Bacteria;p__Firmicutes;c__Bacilli;	0.00610255	5.02346e-06	0.00091501	0.00506307	1.30124e-06	0.000465696	0.35187	0.884421
k__Bacteria;p__Nitrospirae;c__Nitrospira;	0.00571712	1.0575e-06	0.000419821	0.00688507	1.06013e-05	0.00132924	0.44077	0.889736
k__Bacteria;p__Verrucomicrobia;c__Verrucomicrobiae;	0.00340458	9.86649e-06	0.00128235	0.00610839	1.87974e-05	0.00177	0.24725	0.773079
k__Bacteria;p__Acidobacteria;c__DA052;	0.00277972	1.6285e-05	0.00164747	0.000461341	1.50475e-07	0.000158364	0.18472	0.745947
k__Bacteria;p__Chloroflexi;c__Chloroflexi;	0.00372577	3.96727e-06	0.000813149	0.00449661	8.85253e-07	0.000384112	0.43139	0.889736
k__Bacteria;p__Chloroflexi;c__Ktedonobacteria;	0.00659893	8.27109e-06	0.0011741	0.00514483	7.08894e-06	0.00108696	0.40282	0.888618
k__Bacteria;p__Armatimonadetes;c__Chthonomonadetes;	0.00736977	2.03487e-06	0.000582362	0.00638285	1.06094e-06	0.000420503	0.1915	0.745947
k__Bacteria;p__Armatimonadetes;c__[Fimbriimonadia];	0.00428638	7.13768e-06	0.00109069	0.00228918	5.36095e-07	0.000298913	0.08812	0.524524
k__Bacteria;p__Chlamydiae;c__Chlamydiia;	0.00377832	3.37883e-06	0.000750426	0.00192128	9.43078e-07	0.000396459	0.03978	0.401635
k__Bacteria;p__Gemmatimonadetes;c__Gemm-1;	0.00244686	2.1186e-07	0.00018791	0.00224247	1.06564e-06	0.000421435	0.69435	1
k__Bacteria;p__Firmicutes;c__Clostridia;	0.00157089	2.69574e-06	0.000670291	0.000694931	6.20807e-08	0.000101719	0.22342	0.754797
k__Bacteria;p__Elusimicrobia;c__Elusimicrobia;	0.00305419	5.45794e-07	0.000301605	0.00171689	8.10773e-07	0.000367599	0.01195	0.248958
k__Bacteria;p__Chloroflexi;c__C0119;	0.0014249	6.95696e-08	0.00010768	0.0013665	9.72338e-08	0.000127301	0.75346	1
k__Bacteria;p__Actinobacteria;c__Acidimicrobiia;	0.00197384	2.2426e-07	0.00019333	0.00191544	3.26895e-07	0.000233415	0.86512	1
k__Bacteria;p__Acidobacteria;c__Sva0725;	0.00151834	1.07677e-06	0.00042363	0.000940201	1.14626e-07	0.000138219	0.22041	0.754797
k__Bacteria;p__WS3;c__PRR-12;	0.000805886	3.55542e-07	0.000243428	0.00155338	1.55165e-06	0.000508535	0.21068	0.754797
k__Bacteria;p__Chloroflexi;c__Ellin6529;	0.000899323	1.40776e-07	0.000153175	0.00127891	6.41227e-07	0.000326912	0.3321	0.883245
k__Bacteria;p__Chloroflexi;c__TK10;	0.00193296	5.66788e-08	9.71929e-05	0.00182784	2.90924e-07	0.000220198	0.69652	1
k__Bacteria;p__Cyanobacteria;c__Nostocophycideae;	0.000210231	2.99559e-08	7.06586e-05	0.000332866	1.06442e-07	0.000133193	0.45548	0.889736
k__Bacteria;p__OD1;c__SM2F11;	0.00112123	2.3179e-07	0.000196549	0.0004847	1.19537e-07	0.000141148	0.01746	0.259583
k__Bacteria;p__TM7;c__TM7-1;	0.00136066	3.66059e-07	0.000247002	0.000981079	8.93765e-08	0.00012205	0.19074	0.745947
k__Bacteria;p__Tenericutes;c__Mollicutes;	0.000735809	1.69914e-07	0.000168282	0.000373744	8.67574e-09	3.80257e-05	0.04649	0.412891
k__Bacteria;p__Acidobacteria;c__S035;	0.000221911	1.06401e-08	4.21111e-05	0.000402943	1.14299e-07	0.000138021	0.23966	0.773079
k__Bacteria;p__Cyanobacteria;c__4C0d-2;	0.00130227	3.11058e-07	0.000227691	0.000975239	7.0429e-08	0.000108343	0.22071	0.754797
k__Bacteria;p__Cyanobacteria;c__Synechococcophycideae;	0.000186872	1.50598e-08	5.00995e-05	0.000519738	5.82625e-07	0.000311615	0.32954	0.883245
k__Bacteria;p__Planctomycetes;c__BD7-11;	0.00138986	1.01981e-07	0.000130372	0.000881803	1.28868e-07	0.000146553	0.01869	0.259583
k__Bacteria;p__Acidobacteria;c__Acidobacteria-5;	0.000496379	1.44459e-08	4.90679e-05	0.000583976	1.31446e-07	0.000148012	0.6073	1
k__Bacteria;p__Armatimonadetes;c__0319-6E2;	0.000986919	2.23032e-08	6.09689e-05	0.00121467	1.31937e-07	0.000148288	0.17928	0.745947
k__Bacteria;p__TM7;c__SC3;	0.000829246	3.33771e-07	0.000235857	0.000613174	1.01899e-08	4.12106e-05	0.40521	0.888618
k__Bacteria;p__Gemmatimonadetes;c__Gemm-3;	0.000373744	3.71584e-08	7.8696e-05	0.000794207	2.47832e-07	0.000203237	0.0667	0.441579
k__Bacteria;p__Armatimonadetes;c__Armatimonadia;	0.00108036	1.66681e-07	0.000166674	0.00116211	1.12171e-07	0.00013673	0.7343	1
k__Bacteria;p__TM6;c__SJA-4;	0.000817566	1.30955e-08	4.67181e-05	0.000747489	2.39483e-07	0.000199785	0.76052	1
k__Bacteria;p__Planctomycetes;c__vadinHA49;	0.00119715	3.99821e-08	8.16314e-05	0.000899323	1.03945e-07	0.000131621	0.06712	0.441579
k__Bacteria;p__Bacteroidetes;c__Bacteroidia;	7.59168e-05	2.86872e-08	6.91463e-05	8.75964e-05	3.91636e-08	8.07915e-05	0.9191	1
k__Bacteria;p__OD1;c__ZB2;	0.000840925	8.15192e-08	0.000116561	0.000367905	2.34491e-08	6.25154e-05	0.00293	0.17
k__Bacteria;p__Gemmatimonadetes;c__Gemm-5;	0.000437982	7.35392e-08	0.000110709	0.000508059	5.04584e-08	9.17046e-05	0.6695	1
k__Bacteria;p__Planctomycetes;c__OM190;	0.000321187	1.36234e-07	0.000150684	0.000327026	8.87217e-08	0.000121602	0.96102	1
k__Bacteria;p__Proteobacteria;c__TA18;	0.000420463	4.02685e-08	8.19233e-05	0.000385424	1.52235e-08	5.03711e-05	0.74299	1
k__Bacteria;p__Bacteroidetes;c__VC2_1_Bac22;	0.000262789	1.37871e-07	0.000151586	0.000204391	8.8599e-08	0.000121517	0.78347	1
k__Bacteria;p__OP3;c__PBS-25;	0.000437982	1.25103e-07	0.000144397	0.000186872	3.12654e-08	7.21866e-05	0.13799	0.745947
k__Bacteria;p__Actinobacteria;c__MB-A2-108;	0.000134314	7.07973e-09	3.43505e-05	0.00025111	4.78394e-08	8.92929e-05	0.25357	0.773079
k__Bacteria;p__Planctomycetes;c__Pla4;	0.000163513	8.67574e-09	3.80257e-05	0.00023943	6.25717e-08	0.000102121	0.52981	0.919809
k__Bacteria;p__Spirochaetes;c__Spirochaetes;	0.000513899	3.51941e-08	7.65877e-05	0.000216071	1.24816e-08	4.561e-05	0.00408	0.17
k__Bacteria;p__Chlorobi;c__OPB56;	0.000157673	8.28697e-08	0.000117523	9.34361e-05	9.16682e-09	3.90871e-05	0.63994	1
k__Bacteria;p__Fusobacteria;c__Fusobacteriia;	1.16795e-05	8.18466e-10	1.16795e-05	0.000175193	8.5939e-08	0.000119679	0.19693	0.745947
k__Bacteria;p__Cyanobacteria;c__ML635J-21;	0.000181032	5.02948e-08	9.15558e-05	9.34361e-05	4.25602e-09	2.66334e-05	0.39749	0.888618
k__Bacteria;p__Fibrobacteres;c__Fibrobacteria;	0.000280308	2.30807e-08	6.20225e-05	0.000321187	9.04405e-09	3.88245e-05	0.60924	1
k__Bacteria;p__BRC1;c__PRR-11;	0.00024527	1.57146e-08	5.11771e-05	0.000315347	1.47324e-08	4.9552e-05	0.36613	0.884421
k__Bacteria;p__Chloroflexi;c__Thermomicrobia;	0.00025111	2.81962e-08	6.85519e-05	0.000169353	1.19905e-08	4.47037e-05	0.35877	0.884421
k__Bacteria;p__Acidobacteria;c__EC1113;	0.000198552	5.58194e-08	9.64533e-05	0.000105116	2.4554e-09	2.02295e-05	0.38207	0.884421
k__Bacteria;p__Acidobacteria;c__Holophagae;	0.000315347	5.50009e-08	9.57435e-05	5.83976e-05	2.78279e-09	2.1536e-05	0.01789	0.259583
k__Bacteria;p__Actinobacteria;c__Rubrobacteria;	3.50385e-05	1.47324e-09	1.56697e-05	4.67181e-05	1.80063e-09	1.73235e-05	0.65494	1
k__Bacteria;p__Planctomycetes;c__C6;	0.000181032	2.03389e-08	5.82221e-05	0.000221911	5.53283e-08	9.60281e-05	0.74408	1
k__Bacteria;p__Chloroflexi;c__S085;	0.00023943	5.11541e-09	2.91988e-05	0.000274469	3.3598e-08	7.4831e-05	0.69685	1
k__Archaea;p__Crenarchaeota;c__MCG;	0.000128475	6.22034e-09	3.21982e-05	0.000151834	7.69358e-09	3.58087e-05	0.67093	1
k__Archaea;p__[Parvarchaeota];c__[Parvarchaea];	0.000163513	1.40776e-08	4.84383e-05	0.000105116	1.52235e-08	5.03711e-05	0.44127	0.889736
k__Bacteria;p__Chloroflexi;c__TK17;	9.34361e-05	6.71142e-09	3.3445e-05	9.92759e-05	6.09757e-09	3.18789e-05	0.9074	1
k__Bacteria;p__OP3;c__koll11;	0.000105116	7.3662e-09	3.50385e-05	7.00771e-05	5.89296e-09	3.13394e-05	0.49147	0.889736
k__Bacteria;p__Acidobacteria;c__TM1;	9.92759e-05	1.93567e-08	5.6799e-05	4.08783e-05	1.18678e-09	1.4064e-05	0.35937	0.884421
k__Bacteria;p__Armatimonadetes;c__OPB50;	0.000181032	4.62433e-09	2.77619e-05	0.000186872	7.69358e-09	3.58087e-05	0.90472	1
k__Bacteria;p__Verrucomicrobia;c__[Methylacidiphilae];	7.00771e-05	7.85728e-09	3.61877e-05	2.91988e-05	3.1511e-09	2.29169e-05	0.37765	0.884421
k__Bacteria;p__OD1;c__ABY1;	0.000157673	6.26127e-09	3.23039e-05	0.000122635	6.26127e-09	3.23039e-05	0.48294	0.889736
k__Bacteria;p__AD3;c__ABS-6;	0.000105116	1.37502e-08	4.78718e-05	9.34361e-05	9.6579e-09	4.01204e-05	0.86866	1
k__Bacteria;p__Acidobacteria;c__BPC102;	1.75193e-05	3.6831e-10	7.83486e-06	6.42373e-05	1.18678e-09	1.4064e-05	0.00952	0.238
k__Bacteria;p__OD1;c__Mb-NB09;	4.08783e-05	1.67786e-09	1.67225e-05	0	0	0	0.02436	0.276818
k__Bacteria;p__Chloroflexi;c__P2-11E;	1.16795e-05	3.27387e-10	7.38677e-06	5.25578e-05	2.33263e-09	1.97173e-05	0.06339	0.441579
k__Bacteria;p__TM7;c__TM7-3;	9.92759e-05	1.05173e-08	4.18674e-05	0.000128475	8.18466e-09	3.69339e-05	0.63184	1
k__Bacteria;p__Chlorobi;c__SJA-28;	0	0	0	1.75193e-05	8.5939e-10	1.19679e-05	0.249998	0.773079
k__Bacteria;p__OP11;c__OP11-3;	5.83976e-05	1.80063e-09	1.73235e-05	1.75193e-05	3.6831e-10	7.83486e-06	0.04177	0.401635
k__Bacteria;p__Armatimonadetes;c__SHA-37;	2.91988e-05	5.11541e-09	2.91988e-05	4.08783e-05	1.67786e-09	1.67225e-05	0.75555	1
k__Bacteria;p__TM6;c__SBRH58;	1.75193e-05	3.6831e-10	7.83486e-06	2.3359e-05	3.27387e-09	2.3359e-05	1	1
k__Bacteria;p__Firmicutes;c__Erysipelotrichi;	1.16795e-05	3.27387e-10	7.38677e-06	5.83976e-06	2.04617e-10	5.83976e-06	1	1
k__Bacteria;p__Acidobacteria;c__PAUC37f;	1.16795e-05	3.27387e-10	7.38677e-06	1.16795e-05	8.18466e-10	1.16795e-05	1	1
k__Bacteria;p__Bacteroidetes;c__At12OctB3;	4.08783e-05	2.66002e-09	2.10555e-05	2.3359e-05	8.18466e-10	1.16795e-05	0.50537	0.889736
k__Archaea;p__Euryarchaeota;c__Methanobacteria;	1.16795e-05	8.18466e-10	1.16795e-05	0	0	0	0.499999	0.889736
k__Archaea;p__Euryarchaeota;c__Methanomicrobia;	1.16795e-05	3.27387e-10	7.38677e-06	1.16795e-05	8.18466e-10	1.16795e-05	1	1
k__Bacteria;p__Planctomycetes;c__028H05-P-BN-P5;	0	0	0	0	0	0	1	1
k__Bacteria;p__Spirochaetes;c__[Leptospirae];	5.25578e-05	2.82371e-09	2.16937e-05	5.25578e-05	3.6831e-10	7.83486e-06	0.97174	1
k__Bacteria;p__Chlorobi;c__BSV26;	5.83976e-06	2.04617e-10	5.83976e-06	1.75193e-05	1.84155e-09	1.75193e-05	0.624998	1
k__Bacteria;p__Proteobacteria;c__Epsilonproteobacteria;	0	0	0	0	0	0	1	1
k__Bacteria;p__Gemmatimonadetes;c__Gemm-2;	1.75193e-05	3.6831e-10	7.83486e-06	4.67181e-05	1.80063e-09	1.73235e-05	0.14336	0.745947
k__Bacteria;p__AD3;c__JG37-AG-4;	2.91988e-05	2.16894e-09	1.90129e-05	1.16795e-05	3.27387e-10	7.38677e-06	0.45312	0.889736
k__Bacteria;p__GN02;c__3BR-5F;	2.91988e-05	1.67786e-09	1.67225e-05	1.75193e-05	3.6831e-10	7.83486e-06	0.726559	1
k__Archaea;p__Euryarchaeota;c__Thermoplasmata;	3.50385e-05	1.96432e-09	1.80938e-05	1.16795e-05	8.18466e-10	1.16795e-05	0.30998	0.8795
k__Bacteria;p__NKB19;c__TSBW08;	5.83976e-06	2.04617e-10	5.83976e-06	0	0	0	1	1
k__Bacteria;p__Armatimonadetes;c__SJA-176;	0	0	0	1.16795e-05	8.18466e-10	1.16795e-05	0.499999	0.889736
k__Bacteria;p__[Thermi];c__Deinococci;	0	0	0	0	0	0	1	1
k__Bacteria;p__GN02;c__GKS2-174;	1.16795e-05	8.18466e-10	1.16795e-05	0	0	0	0.499999	0.889736
k__Bacteria;p__Chlorobi;c__Ignavibacteria;	0	0	0	0	0	0	1	1
k__Bacteria;p__WS2;c__SHA-109;	0	0	0	5.83976e-06	2.04617e-10	5.83976e-06	1	1
k__Bacteria;p__Chloroflexi;c__Gitt-GS-136;	0	0	0	5.83976e-06	2.04617e-10	5.83976e-06	1	1
k__Bacteria;p__Acidobacteria;c__AT-s54;	0	0	0	0	0	0	1	1
k__Bacteria;p__SBR1093;c__VHS-B5-50;	5.83976e-06	2.04617e-10	5.83976e-06	0	0	0	1	1
k__Bacteria;p__Planctomycetes;c__[Brocadiae];	0	0	0	0	0	0	1	1
k__Bacteria;p__Elusimicrobia;c__Endomicrobia;	0	0	0	5.83976e-06	2.04617e-10	5.83976e-06	1	1
k__Bacteria;p__NC10;c__12-24;	5.83976e-06	2.04617e-10	5.83976e-06	0	0	0	1	1
k__Bacteria;p__OP11;c__OP11-4;	5.83976e-06	2.04617e-10	5.83976e-06	0	0	0	1	1
k__Bacteria;p__Verrucomicrobia;c__Verruco-5;	0	0	0	0	0	0	1	1
k__Bacteria;p__Planctomycetes;c__Pla3;	0	0	0	5.83976e-06	2.04617e-10	5.83976e-06	1	1
Others	0.0152593	4.72014e-06	0.000886955	0.0148622	2.68952e-05	0.0021172	0.87633	1

## Sheet: HC3DRt-vs-Z31DRt.test
S31 Table. Relative abundances of bacterial classes at the seed-filling stage （sheet 3）
Taxa	mean of HC3DRt	variance of HC3DRt	standard error of HC3DRt	mean of Z31DRt	variance of Z31DRt	standard error of Z31DRt	p-value	q value
k__Bacteria;p__Cyanobacteria;c__Chloroplast;	0.418243	0.00597468	0.031556	0.394178	0.0054369	0.0301023	0.634589	1
k__Bacteria;p__Proteobacteria;c__Gammaproteobacteria;	0.255343	0.00542114	0.0300587	0.230343	0.00600599	0.0316385	0.62025	1
k__Bacteria;p__Proteobacteria;c__Alphaproteobacteria;	0.197074	0.0013046	0.0147456	0.211977	0.00511123	0.0291868	0.697446	1
k__Bacteria;p__Proteobacteria;c__Betaproteobacteria;	0.047705	0.000205317	0.00584975	0.0623219	0.000158301	0.00513649	0.0727857	1
k__Bacteria;p__Acidobacteria;c__Acidobacteriia;	0.000759168	6.71142e-08	0.000105762	0.000916842	1.52439e-07	0.000159394	0.460661	1
k__Bacteria;p__Bacteroidetes;c__[Saprospirae];	0.006815	4.26196e-06	0.000842809	0.00788367	7.75857e-06	0.00113714	0.519321	1
k__Bacteria;p__Acidobacteria;c__[Chloracidobacteria];	0.000823406	1.23138e-07	0.000143259	0.00105116	6.43315e-08	0.000103547	0.198536	1
k__Bacteria;p__Bacteroidetes;c__Sphingobacteriia;	0.00743401	3.32109e-05	0.00235269	0.0077552	1.24566e-05	0.00144087	0.911321	1
k__Bacteria;p__Actinobacteria;c__Actinobacteria;	0.0328954	4.36935e-05	0.00269857	0.0467239	0.000323616	0.00734411	0.0923393	1
k__Bacteria;p__Chloroflexi;c__Anaerolineae;	0.00129643	1.78753e-07	0.000172604	0.00121467	2.53725e-08	6.50288e-05	0.700714	1
k__Bacteria;p__Verrucomicrobia;c__[Spartobacteria];	0.00132562	7.23933e-08	0.000109843	0.00154754	3.75881e-07	0.000250293	0.466875	1
k__Archaea;p__Crenarchaeota;c__Thaumarchaeota;	0.000140154	1.32592e-08	4.70091e-05	0.000297828	1.66844e-07	0.000166755	0.396393	1
k__Bacteria;p__Bacteroidetes;c__Flavobacteriia;	0.0104999	0.000132416	0.0046978	0.00943121	6.37527e-05	0.00325967	0.860875	1
k__Bacteria;p__Planctomycetes;c__Phycisphaerae;	0.000543097	2.14847e-08	5.98397e-05	0.000654053	2.83189e-08	6.8701e-05	0.231714	1
k__Bacteria;p__Verrucomicrobia;c__[Pedosphaerae];	0.000379584	3.45802e-08	7.59168e-05	0.000227751	9.69883e-09	4.02054e-05	0.0917857	1
k__Bacteria;p__Bacteroidetes;c__Cytophagia;	0.000934361	1.69259e-07	0.000167958	0.00117963	3.2002e-07	0.000230947	0.436196	1
k__Bacteria;p__Proteobacteria;c__Deltaproteobacteria;	0.00171689	1.94959e-07	0.000180258	0.00167017	4.23638e-07	0.000265719	0.884196	1
k__Bacteria;p__Acidobacteria;c__Solibacteres;	0.000554777	5.47145e-08	9.54939e-05	0.000648213	5.48782e-08	9.56366e-05	0.551857	1
k__Bacteria;p__Gemmatimonadetes;c__Gemmatimonadetes;	0.000169353	6.58865e-09	3.31377e-05	7.00771e-05	1.47324e-09	1.56697e-05	0.0147143	0.919643
k__Bacteria;p__Acidobacteria;c__Acidobacteria-6;	0.000169353	1.93567e-08	5.6799e-05	0.000315347	2.89737e-08	6.94907e-05	0.115232	1
k__Bacteria;p__Actinobacteria;c__Thermoleophilia;	0.00119715	3.41014e-07	0.000238402	0.00156505	1.56491e-07	0.000161499	0.204714	1
k__Bacteria;p__Acidobacteria;c__iii1-8;	5.83976e-06	2.04617e-10	5.83976e-06	7.00771e-05	1.12948e-08	4.33875e-05	0.147196	1
k__Bacteria;p__Verrucomicrobia;c__Opitutae;	0.000291988	1.75152e-08	5.40296e-05	0.000274469	1.54281e-08	5.07085e-05	0.834554	1
k__Bacteria;p__Cyanobacteria;c__Oscillatoriophycideae;	8.75964e-05	3.27796e-08	7.39139e-05	9.34361e-05	1.11311e-08	4.30719e-05	0.942304	1
k__Bacteria;p__Planctomycetes;c__Planctomycetia;	0.00261037	1.11021e-06	0.000430157	0.00335202	1.09887e-06	0.000427955	0.231232	1
k__Bacteria;p__Firmicutes;c__Bacilli;	0.00210231	3.2755e-07	0.000233649	0.00418127	2.76314e-06	0.000678619	0.0120536	0.919643
k__Bacteria;p__Nitrospirae;c__Nitrospira;	4.08783e-05	4.62433e-09	2.77619e-05	5.83976e-06	2.04617e-10	5.83976e-06	0.214179	1
k__Bacteria;p__Verrucomicrobia;c__Verrucomicrobiae;	0.000350385	7.21887e-08	0.000109688	0.000291988	1.75152e-08	5.40296e-05	0.684446	1
k__Bacteria;p__Acidobacteria;c__DA052;	1.16795e-05	8.18466e-10	1.16795e-05	5.83976e-06	2.04617e-10	5.83976e-06	1	1
k__Bacteria;p__Chloroflexi;c__Chloroflexi;	0.0015125	9.28836e-07	0.000393454	0.00208479	4.85555e-07	0.000284475	0.254661	1
k__Bacteria;p__Chloroflexi;c__Ktedonobacteria;	0.00144242	8.05084e-07	0.000366307	0.00110371	1.4741e-06	0.000495664	0.634786	1
k__Bacteria;p__Armatimonadetes;c__Chthonomonadetes;	0.000414623	2.23032e-08	6.09689e-05	0.000356225	1.83746e-08	5.53392e-05	0.542446	1
k__Bacteria;p__Armatimonadetes;c__[Fimbriimonadia];	0.000262789	6.26127e-09	3.23039e-05	0.00023359	7.69358e-09	3.58087e-05	0.602875	1
k__Bacteria;p__Chlamydiae;c__Chlamydiia;	0.000437982	2.00115e-08	5.77516e-05	0.0004847	3.21248e-08	7.31719e-05	0.669804	1
k__Bacteria;p__Gemmatimonadetes;c__Gemm-1;	4.08783e-05	1.67786e-09	1.67225e-05	6.42373e-05	1.18678e-09	1.4064e-05	0.302625	1
k__Bacteria;p__Firmicutes;c__Clostridia;	0.000151834	8.67574e-09	3.80257e-05	0.000175193	1.17859e-08	4.43206e-05	0.720232	1
k__Bacteria;p__Elusimicrobia;c__Elusimicrobia;	5.83976e-06	2.04617e-10	5.83976e-06	5.83976e-06	2.04617e-10	5.83976e-06	1	1
k__Bacteria;p__Chloroflexi;c__C0119;	0.000221911	1.21133e-08	4.4932e-05	0.000362065	3.4703e-08	7.60515e-05	0.119946	1
k__Bacteria;p__Actinobacteria;c__Acidimicrobiia;	0.000280308	5.15634e-08	9.27033e-05	0.000192712	8.22559e-09	3.70261e-05	0.423536	1
k__Bacteria;p__Acidobacteria;c__Sva0725;	0.000163513	1.16222e-08	4.40118e-05	0.000157673	6.75235e-09	3.35469e-05	0.915607	1
k__Bacteria;p__WS3;c__PRR-12;	5.83976e-06	2.04617e-10	5.83976e-06	0	0	0	1	1
k__Bacteria;p__Chloroflexi;c__Ellin6529;	6.42373e-05	1.18678e-09	1.4064e-05	0.000140154	9.33052e-09	3.94346e-05	0.08425	1
k__Bacteria;p__Chloroflexi;c__TK10;	0.000105116	9.8216e-09	4.0459e-05	0.000157673	1.31364e-08	4.6791e-05	0.441929	1
k__Bacteria;p__Cyanobacteria;c__Nostocophycideae;	0.00023359	7.84091e-08	0.000114316	0.000543097	8.00828e-07	0.000365337	0.468196	1
k__Bacteria;p__OD1;c__SM2F11;	0	0	0	1.16795e-05	8.18466e-10	1.16795e-05	0.499999	1
k__Bacteria;p__TM7;c__TM7-1;	0.00024527	3.92864e-08	8.0918e-05	0.000280308	2.40629e-08	6.33284e-05	0.758286	1
k__Bacteria;p__Tenericutes;c__Mollicutes;	1.75193e-05	1.84155e-09	1.75193e-05	0.000157673	6.6173e-08	0.000105018	0.187054	1
k__Bacteria;p__Acidobacteria;c__S035;	1.16795e-05	3.27387e-10	7.38677e-06	1.16795e-05	3.27387e-10	7.38677e-06	1	1
k__Bacteria;p__Cyanobacteria;c__4C0d-2;	0.000116795	4.7471e-09	2.8128e-05	0.000105116	5.89296e-09	3.13394e-05	0.799625	1
k__Bacteria;p__Cyanobacteria;c__Synechococcophycideae;	5.83976e-05	4.7471e-09	2.8128e-05	0.000175193	3.87953e-08	8.04107e-05	0.173304	1
k__Bacteria;p__Planctomycetes;c__BD7-11;	5.83976e-06	2.04617e-10	5.83976e-06	1.16795e-05	3.27387e-10	7.38677e-06	1	1
k__Bacteria;p__Acidobacteria;c__Acidobacteria-5;	5.83976e-06	2.04617e-10	5.83976e-06	2.3359e-05	1.80063e-09	1.73235e-05	0.374996	1
k__Bacteria;p__Armatimonadetes;c__0319-6E2;	5.25578e-05	2.33263e-09	1.97173e-05	3.50385e-05	9.8216e-10	1.27943e-05	0.523143	1
k__Bacteria;p__TM7;c__SC3;	5.83976e-06	2.04617e-10	5.83976e-06	5.83976e-06	2.04617e-10	5.83976e-06	1	1
k__Bacteria;p__Gemmatimonadetes;c__Gemm-3;	0	0	0	3.50385e-05	7.3662e-09	3.50385e-05	0.335286	1
k__Bacteria;p__Armatimonadetes;c__Armatimonadia;	0.000694931	1.69013e-08	5.30744e-05	0.000700771	2.11164e-08	5.93246e-05	0.939161	1
k__Bacteria;p__TM6;c__SJA-4;	0.000110955	4.13325e-09	2.62464e-05	0.000140154	3.92864e-09	2.55885e-05	0.471411	1
k__Bacteria;p__Planctomycetes;c__vadinHA49;	2.3359e-05	8.18466e-10	1.16795e-05	1.75193e-05	3.6831e-10	7.83486e-06	1	1
k__Bacteria;p__Bacteroidetes;c__Bacteroidia;	0.000204391	8.56525e-08	0.00011948	0.000227751	3.11222e-07	0.000227751	0.927839	1
k__Bacteria;p__OD1;c__ZB2;	0	0	0	0	0	0	1	1
k__Bacteria;p__Gemmatimonadetes;c__Gemm-5;	0	0	0	0	0	0	1	1
k__Bacteria;p__Planctomycetes;c__OM190;	0	0	0	0	0	0	1	1
k__Bacteria;p__Proteobacteria;c__TA18;	0	0	0	3.50385e-05	4.9108e-09	2.86089e-05	0.222821	1
k__Bacteria;p__Bacteroidetes;c__VC2_1_Bac22;	1.75193e-05	3.6831e-10	7.83486e-06	0	0	0	0.249998	1
k__Bacteria;p__OP3;c__PBS-25;	0	0	0	0	0	0	1	1
k__Bacteria;p__Actinobacteria;c__MB-A2-108;	1.75193e-05	8.5939e-10	1.19679e-05	3.50385e-05	9.8216e-10	1.27943e-05	0.335286	1
k__Bacteria;p__Planctomycetes;c__Pla4;	0	0	0	0	0	0	1	1
k__Bacteria;p__Spirochaetes;c__Spirochaetes;	2.3359e-05	8.18466e-10	1.16795e-05	0	0	0	0.124998	1
k__Bacteria;p__Chlorobi;c__OPB56;	0	0	0	0	0	0	1	1
k__Bacteria;p__Fusobacteria;c__Fusobacteriia;	0	0	0	0	0	0	1	1
k__Bacteria;p__Cyanobacteria;c__ML635J-21;	0	0	0	1.16795e-05	3.27387e-10	7.38677e-06	0.499999	1
k__Bacteria;p__Fibrobacteres;c__Fibrobacteria;	1.16795e-05	8.18466e-10	1.16795e-05	0	0	0	0.499999	1
k__Bacteria;p__BRC1;c__PRR-11;	0	0	0	1.75193e-05	8.5939e-10	1.19679e-05	0.249998	1
k__Bacteria;p__Chloroflexi;c__Thermomicrobia;	4.67181e-05	6.71142e-09	3.3445e-05	0.000110955	1.29727e-08	4.64985e-05	0.284304	1
k__Bacteria;p__Acidobacteria;c__EC1113;	0	0	0	0	0	0	1	1
k__Bacteria;p__Acidobacteria;c__Holophagae;	5.83976e-06	2.04617e-10	5.83976e-06	5.83976e-06	2.04617e-10	5.83976e-06	1	1
k__Bacteria;p__Actinobacteria;c__Rubrobacteria;	0	0	0	0	0	0	1	1
k__Bacteria;p__Planctomycetes;c__C6;	0	0	0	0	0	0	1	1
k__Bacteria;p__Chloroflexi;c__S085;	1.16795e-05	3.27387e-10	7.38677e-06	1.16795e-05	3.27387e-10	7.38677e-06	1	1
k__Archaea;p__Crenarchaeota;c__MCG;	0	0	0	5.83976e-06	2.04617e-10	5.83976e-06	1	1
k__Archaea;p__[Parvarchaeota];c__[Parvarchaea];	0	0	0	0	0	0	1	1
k__Bacteria;p__Chloroflexi;c__TK17;	5.83976e-06	2.04617e-10	5.83976e-06	0	0	0	1	1
k__Bacteria;p__OP3;c__koll11;	0	0	0	5.83976e-06	2.04617e-10	5.83976e-06	1	1
k__Bacteria;p__Acidobacteria;c__TM1;	0	0	0	0	0	0	1	1
k__Bacteria;p__Armatimonadetes;c__OPB50;	5.83976e-06	2.04617e-10	5.83976e-06	0	0	0	1	1
k__Bacteria;p__Verrucomicrobia;c__[Methylacidiphilae];	1.16795e-05	8.18466e-10	1.16795e-05	5.83976e-06	2.04617e-10	5.83976e-06	1	1
k__Bacteria;p__OD1;c__ABY1;	0	0	0	0	0	0	1	1
k__Bacteria;p__AD3;c__ABS-6;	0	0	0	0	0	0	1	1
k__Bacteria;p__Acidobacteria;c__BPC102;	0	0	0	0	0	0	1	1
k__Bacteria;p__OD1;c__Mb-NB09;	0	0	0	0	0	0	1	1
k__Bacteria;p__Chloroflexi;c__P2-11E;	0	0	0	0	0	0	1	1
k__Bacteria;p__TM7;c__TM7-3;	4.67181e-05	6.71142e-09	3.3445e-05	5.83976e-06	2.04617e-10	5.83976e-06	0.238893	1
k__Bacteria;p__Chlorobi;c__SJA-28;	0	0	0	0	0	0	1	1
k__Bacteria;p__OP11;c__OP11-3;	0	0	0	0	0	0	1	1
k__Bacteria;p__Armatimonadetes;c__SHA-37;	0	0	0	0	0	0	1	1
k__Bacteria;p__TM6;c__SBRH58;	0	0	0	0	0	0	1	1
k__Bacteria;p__Firmicutes;c__Erysipelotrichi;	0	0	0	0	0	0	1	1
k__Bacteria;p__Acidobacteria;c__PAUC37f;	0	0	0	0	0	0	1	1
k__Bacteria;p__Bacteroidetes;c__At12OctB3;	0	0	0	0	0	0	1	1
k__Archaea;p__Euryarchaeota;c__Methanobacteria;	0	0	0	0	0	0	1	1
k__Archaea;p__Euryarchaeota;c__Methanomicrobia;	5.83976e-06	2.04617e-10	5.83976e-06	0	0	0	1	1
k__Bacteria;p__Planctomycetes;c__028H05-P-BN-P5;	0	0	0	0	0	0	1	1
k__Bacteria;p__Spirochaetes;c__[Leptospirae];	5.83976e-06	2.04617e-10	5.83976e-06	0	0	0	1	1
k__Bacteria;p__Chlorobi;c__BSV26;	0	0	0	0	0	0	1	1
k__Bacteria;p__Proteobacteria;c__Epsilonproteobacteria;	2.3359e-05	1.80063e-09	1.73235e-05	0	0	0	0.124998	1
k__Bacteria;p__Gemmatimonadetes;c__Gemm-2;	0	0	0	0	0	0	1	1
k__Bacteria;p__AD3;c__JG37-AG-4;	0	0	0	1.16795e-05	8.18466e-10	1.16795e-05	0.499999	1
k__Bacteria;p__GN02;c__3BR-5F;	0	0	0	0	0	0	1	1
k__Archaea;p__Euryarchaeota;c__Thermoplasmata;	0	0	0	0	0	0	1	1
k__Bacteria;p__NKB19;c__TSBW08;	0	0	0	0	0	0	1	1
k__Bacteria;p__Armatimonadetes;c__SJA-176;	0	0	0	0	0	0	1	1
k__Bacteria;p__[Thermi];c__Deinococci;	0	0	0	0	0	0	1	1
k__Bacteria;p__GN02;c__GKS2-174;	0	0	0	0	0	0	1	1
k__Bacteria;p__Chlorobi;c__Ignavibacteria;	5.83976e-06	2.04617e-10	5.83976e-06	0	0	0	1	1
k__Bacteria;p__WS2;c__SHA-109;	0	0	0	0	0	0	1	1
k__Bacteria;p__Chloroflexi;c__Gitt-GS-136;	0	0	0	0	0	0	1	1
k__Bacteria;p__Acidobacteria;c__AT-s54;	0	0	0	0	0	0	1	1
k__Bacteria;p__SBR1093;c__VHS-B5-50;	0	0	0	0	0	0	1	1
k__Bacteria;p__Planctomycetes;c__[Brocadiae];	0	0	0	0	0	0	1	1
k__Bacteria;p__Elusimicrobia;c__Endomicrobia;	0	0	0	0	0	0	1	1
k__Bacteria;p__NC10;c__12-24;	0	0	0	0	0	0	1	1
k__Bacteria;p__OP11;c__OP11-4;	0	0	0	0	0	0	1	1
k__Bacteria;p__Verrucomicrobia;c__Verruco-5;	0	0	0	0	0	0	1	1
k__Bacteria;p__Planctomycetes;c__Pla3;	0	0	0	0	0	0	1	1
Others	0.0013373	1.13153e-07	0.000137327	0.00148914	2.65551e-07	0.000210377	0.606179	1
